# Supplementary material for: Berry Flesh and Skin Ripening Features in Vitis vinifera as Assessed by Transcriptional Profiling
Source: PLoS One. 2012 Jun 29;7(6):e39547. doi: 10.1371/journal.pone.0039547 (PMC3386993; doi:10.1371/journal.pone.0039547)
Supplement: Table S3 — Unique transcript PCA loading scores, annotation, and functional categorization. (XLSX) [file pone.0039547.s005.xlsx]

## Sheet: TS3
Table S3. Unique transcript PCA loading scores, annotation, and functional categorization. PCA gene loadings for PC1, PC2, and PC3 are included. The PCA was performed after averaging the expression data for the non-redundant genes or probesets in each sample and these values are also shown. P, preveraison; V1, 50% veraison; V2, 100% veraison; R1, prematurity; R2, maturity. F, flesh; S, skin. 05, …
Grapegen unique transcript	Redundant Grapegen probesets	PC1 loading score	PC2 loading score	PC3 loading score	Transcript annotation	Functional category 1	Functional category 2	Functional category 3	Functional category 4
AJ862915	VVTU25285_at	0.355259	0.49918	-0.063801	cytochrome oxidase, subunit I	Metabolism.Primary metabolism.Generation of metabolite precursors and energy.Electron transport.Respiratory-chain phosphorylation
AW707969	VVTU19999_s_at	0.009589	0.564984	0.015702	Profilin 6 (Pollen allergen Hev b 8.0204)	Cellular process.Cellular component organization and biogenesis.Cytoskeleton organization and biogenesis.Actin organization and biogenesis
BM436280	VVTU34537_at	-0.004428	0.52225	-0.179062	Receptor protein kinase	Signalling.Signalling pathway.Protein kinase
BM437680	VVTU17470_at	0.148564	0.041481	-0.27694	Retrotransposon protein, LINE subclass	Xenoprotein.Protein from transposable element
BQ792568	VVTU34417_at	-0.630431	0.689538	-0.589952	ABC PROTEIN 10 NON-INTRINSIC	Transport overview.Macromolecule transport.Multidrug transport.Multidrug ABC transport
BQ792613	VVTU34414_x_at	0.459987	-0.049006	0.092532	Amino acid permease	Transport overview.Macromolecule transport.Amino acid transport
BQ793147	VVTU34383_at VVTU34383_s_at	0.761009	0.63213	0.27761	no hit	Unknown
BQ793160	VVTU34381_at	0.890449	0.086536	-0.051221	Polyprotein	Unknown
BQ795168	VVTU34350_at	-1.37	3.65596	-0.047876	no hit	Unknown
BQ795468	VVTU34346_x_at VVTU34346_at	0.181291	0.447581	-0.18431	no hit	Unknown
BQ795619	VVTU21477_x_at	-0.439798	0.168125	0.173151	no hit	Unknown
BQ795624	VVTU34340_s_at	4.03526	-0.264271	0.731751	WRKY DNA-binding protein 15	Regulation overview.Regulation of gene expression.Regulation of transcription.Transcription factor.WRKY family transcription factor
BQ795631	VVTU34339_x_at	0.387887	0.368949	-1.19466	Metallothionein	Cellular process.Cellular homeostasis.Heavy metal ion homeostasis
BQ795663	VVTU34333_at	0.385471	0.111471	-0.543301	no hit	Unknown
BQ795692	VVTU3552_s_at VVTU24126_s_at	0.868885	0.927556	-0.515088	Unknown protein	Unknown
BQ795730	VVTU34325_at	-0.007204	-0.066848	-0.698397	no hit	Unknown
BQ796927	VVTU34290_at	0.726847	-0.289118	-0.226208	transcription initiation factor TFIIH subunit H4	Metabolism.Primary metabolism.Nucleobase, nucleoside, nucleotide, nucleic acid metabolism.Nucleic acid metabolism.RNA metabolism.RNA biosynthesis
BQ796990	VVTU34286_at	0.940739	0.440917	-0.052087	no hit	Unknown
BQ797385	VVTU34279_at	0.010042	-0.111231	-0.270651	Unknown protein	Unknown
BQ798049	VVTU34262_at	0.261053	0.437233	0.05418	Zinc finger (C3HC4-type RING finger)	Regulation overview.Regulation of gene expression.Regulation of transcription.Transcription factor.Zinc finger C3HC4 family transcription factor
BQ798771	VVTU40842_at	0.596781	0.071974	0.092256	Unknown protein	Unknown
BQ798794	VVTU34246_at	0.295676	0.305701	-0.52237	no hit	Unknown
BQ798807	VVTU34243_at	0.399881	0.370746	-0.070627	no hit	Unknown
BQ798828	VVTU34237_at VVTU34237_x_at	0.535793	0.170002	-0.357517	L-ascorbate peroxidase 3 (APX3)	Metabolism.Primary metabolism.Organic acid metabolism.Ascorbate and aldarate metabolism	Response to stimulus.Stress response.Abiotic stress response.Oxidative stress response
BQ800271	VVTU4386_at	0.366732	-0.605278	0.19774	no hit	Unknown
BQ800355	VVTU17301_at	1.2629	-0.582878	1.12197	no hit	Unknown
BQ800513	VVTU13939_x_at VVTU20184_x_at	1.37205	0.523643	0.130684	Sensitivity to red light reduced protein (SRR1)	Signalling.Signalling pathway.Circadian clock signalling
CA808016	VVTU33559_at	1.0857	0.124668	0.252102	no hit	Unknown
CA808887	VVTU33527_at	0.509032	0.334535	-0.019628	RAB GTPase FP8	Cellular process.Cellular transport.Protein trafficking.Vesicle-mediated trafficking
CA809102	VVTU33512_at	0.429999	0.797815	-0.589643	pheophorbide A oxygenase 2	Cellular process.Cell growth and death.Cell death	Metabolism.Primary metabolism.Cofactor metabolism.Tetrapyrrole metabolism.Chlorophyll metabolism.Chlorophyll catabolism
CA809124	VVTU33508_at	-0.209406	-0.115553	-0.057722	Transposon protein, CACTA, En/Spm sub-class	Xenoprotein.Protein from transposable element
CA809237	VVTU33497_at	0.691691	-0.150444	-0.524658	isocitrate dehydrogenase, chloroplast precursor	Metabolism.Primary metabolism.Generation of metabolite precursors and energy.Citric acid cycle
CA809277	VVTU33496_at	0.38538	0.467109	-0.444426	SOUL heme-binding	Transport overview.Macromolecule transport.Heme prostetic groups trafficking
CA809289	VVTU33494_at	0.585173	0.439143	-0.198748	no hit	Unknown
CA809348	VVTU33490_at	0.470168	0.290207	-0.387593	Universal stress protein (USP) family protein	Response to stimulus.Stress response
CA809370	VVTU33486_at VVTU33486_s_at	-2.14867	-2.54327	-0.017605	WRKY DNA-binding protein 15	Regulation overview.Regulation of gene expression.Regulation of transcription.Transcription factor.WRKY family transcription factor
CA809387	VVTU33484_at	0.313153	-0.051769	-0.154707	NADPH:protochlorophyllide oxidoreductase	Metabolism.Primary metabolism.Cofactor metabolism.Tetrapyrrole metabolism.Chlorophyll metabolism.Chlorophyll biosynthesis	Metabolism.Primary metabolism.Generation of metabolite precursors and energy.Photosynthesis.Reaction center pigment biosynthesis
CA809439	VVTU33477_at	1.64386	0.167302	-0.963189	no hit	Unknown
CA809465	VVTU33475_at	0.42096	0.698664	-0.386386	no hit	Unknown
CA809540	VVTU33469_at	0.970113	0.746972	-0.109823	3-hydroxybutyryl-CoA dehydratase	Metabolism.Primary metabolism.Organic acid metabolism.Butanoate metabolism
CA809557	VVTU33467_at	0.868179	-0.22648	-0.125505	Elongation factor 1-alpha 1	Metabolism.Primary metabolism.Protein metabolism and modification.Translation.Translational elongation
CA809580	VVTU33466_at	1.19403	0.376759	-0.594903	TET4 (TETRASPANIN4)	Unknown
CA809830	VVTU31158_at	-0.09159	0.4219	-1.6983	no hit	Unknown
CA810231	VVTU33397_x_at VVTU33397_at	0.209147	0.266335	-0.080086	no hit	Unknown
CA810417	VVTU33380_x_at	0.162825	0.393805	-0.265603	no hit	Unknown
CA810723	VVTU33334_at	-0.29599	0.126645	-0.100713	Ribulose bisphosphate carboxylase small chain C, chloroplast precursor	Metabolism.Primary metabolism.Generation of metabolite precursors and energy.Photosynthesis.Calvin cycle
CA810754	VVTU33327_s_at	0.30424	0.128438	-0.552604	no hit	Unknown
CA810806	VVTU33321_at	0.557972	-1.17421	-0.104831	ELIP1 (EARLY LIGHT-INDUCABLE PROTEIN)	Response to stimulus.Stress response.Abiotic stress response.Light stress response
CA810907	VVTU33311_at	0.09232	0.395664	-0.551285	Unknown protein	Unknown
CA811072	VVTU33270_at	1.20672	0.461099	-0.6402	Thioredoxin H-type 1	Cellular process.Cellular homeostasis.Cell redox homeostasis
CA811295	VVTU33251_at VVTU33251_x_at VVTU33251_s_at	-0.243713	0.051905	0.093782	acetyl-CoA carboxylase carboxyltransferase beta subunit	Metabolism.Primary metabolism.Lipid metabolism.Fatty acid metabolism.Fatty acid biosynthesis
CA811322	VVTU8587_at	1.76468	-0.172158	0.559155	Cytochrome c biogenesis orf452	Cellular process.Cellular macromolecular complex assembly.Protein complex assembly.Cytochrome complex assembly
CA811490	VVTU33226_at	1.05233	0.19738	-0.279364	large subunit ribosomal protein L40e	Metabolism.Primary metabolism.Protein metabolism and modification.Translation
CA811504	VVTU33225_at	0.385151	0.516275	-0.536218	NADH dehydrogenase (ubiquinone) 1 beta subcomplex 7	Metabolism.Primary metabolism.Generation of metabolite precursors and energy.Electron transport.Respiratory-chain phosphorylation
CA812092	VVTU33180_x_at	-0.57702	-0.543842	-0.080726	Ribosomal RNA 23S	Metabolism.Primary metabolism.Protein metabolism and modification.Translation
CA812309	VVTU33153_x_at	0.670722	0.795307	-0.448446	Metallothionein	Cellular process.Cellular homeostasis.Heavy metal ion homeostasis
CA812344	VVTU33146_x_at	0.579685	0.610839	-0.712839	ubiquitin-like 5 UBL5	Unknown
CA812580	VVTU33121_at	4.61184	-2.99271	0.96341	ribosomal protein L16, Mitochondrial	Metabolism.Primary metabolism.Protein metabolism and modification.Translation
CA812635	VVTU33120_at	0.934957	-0.121656	-0.540999	Retrotransposon protein, unclassified	Xenoprotein.Protein from transposable element
CA812670	VVTU33118_s_at	-5.15637	0.140964	0.982553	Unknown protein	Unknown
CA813471	VVTU33092_at	0.64754	0.285196	-0.068498	methionine sulfoxide reductase	Metabolism.Primary metabolism.Amino acid metabolism.Methionine metabolism	Response to stimulus.Stress response.Abiotic stress response.Oxidative stress response
CA813744	VVTU33068_at	0.411676	-0.063088	-0.123661	ELIP1 (EARLY LIGHT-INDUCABLE PROTEIN)	Response to stimulus.Stress response.Abiotic stress response.Light stress response
CA813777	VVTU33065_at	0.837819	0.256976	-0.392876	LHY protein	Regulation overview.Regulation of gene expression.Regulation of transcription.Transcription factor.MYB family transcription factor	Signalling.Signalling pathway.Circadian clock signalling
CA814100	VVTU33046_at	0.982002	0.32061	-0.578279	peptidyl-prolyl cis-trans isomerase A (cyclophilin A)	Metabolism.Primary metabolism.Protein metabolism and modification.Protein folding.Peptidyl prolyl isomerase-mediated protein folding
CA814334	VVTU33024_at	0.770791	0.590083	-0.63198	aflatoxin b1 aldehyde reductase	Unknown
CA814476	VVTU33017_at	0.650082	0.344676	-0.319338	no hit	Unknown
CA814575	VVTU40363_at	0.414009	0.009135	-0.581783	EREBP-4	Signalling.Hormone signalling.Ethylene signalling.Ethylene responsive
CA815469	VVTU34153_at	0.962496	0.322898	-0.357184	Ribosomal protein S11 (RPS11B) 40S	Metabolism.Primary metabolism.Protein metabolism and modification.Translation
CA815897	VVTU34140_at	0.664102	0.3596	-0.181856	Unknown protein	Unknown
CA816164	VVTU34134_at	1.50879	-0.147341	0.790868	Retrotransposon protein, Ty3-gypsy subclass	Xenoprotein.Protein from transposable element
CA816220	VVTU34133_x_at	0.629446	0.515849	-0.441125	no hit	Unknown
CA816469	VVTU34122_at	0.520349	0.125703	0.015301	Beta-lactamase	Metabolism
CA816644	VVTU34118_at	0.452938	-0.198092	-1.08043	no hit	Unknown
CA816804	VVTU34110_at	0.638449	0.378124	-0.234964	fructose-bisphosphate aldolase, chloroplast precursor	Metabolism.Primary metabolism.Generation of metabolite precursors and energy.Photosynthesis.Calvin cycle
CA816863	VVTU34108_at	0.200664	-0.28907	-0.196601	Retrotransposon protein, unclassified	Xenoprotein.Protein from transposable element
CA816929	VVTU34106_at VVTU34106_x_at	1.00619	0.24068	-0.418997	no hit	Unknown
CA817043	VVTU34102_x_at VVTU34102_at	0.838555	0.37414	-0.820064	no hit	Unknown
CA817201	VVTU34094_at	0.775939	0.284491	-0.326182	no hit	Unknown
CA817341	VVTU34090_at	0.923511	0.165875	-0.428671	no hit	Unknown
CA817352	VVTU34089_at	0.511987	0.101285	-0.09906	E8 protein	Metabolism.Cellular metabolism.Oxidation reduction.2OG-Fe(II) oxygenase superfamily
CA817545	VVTU34080_at	-0.573532	-1.43005	-0.648961	no hit	Unknown
CA817592	VVTU34076_at	0.482727	-0.276416	-0.231875	Poly(A) binding protein	Unknown
CA818069	VVTU34065_at	0.323266	0.181503	-0.489108	no hit	Unknown
CA818101	VVTU34064_at	1.97793	-0.940768	1.24926	Retrotransposon protein, unclassified	Xenoprotein.Protein from transposable element
CA818301	VVTU34058_at	0.786335	0.356003	0.264568	Transcription factor jumonji (jmjC) domain-containing protein	Regulation overview.Regulation of gene expression.Regulation of transcription.Transcription factor.Jumonji family transcription factor
CA818367	VVTU34053_at	0.795751	0.374357	-0.295993	no hit	Unknown
CA818387	VVTU34051_at	0.296032	0.654177	-0.403374	Unknown protein	Unknown
CA818398	VVTU34049_at VVTU34049_x_at	0.499086	0.358838	-0.32268	no hit	Unknown
CA818401	VVTU34048_x_at	1.6383	0.529628	-0.733462	no hit	Unknown
CA818689	VVTU34034_at	0.323746	0.03212	-0.263363	gag-pol polyprotein	Unknown
CA818710	VVTU40691_at	0.425122	0.512892	-0.536564	Protein phosphatase 2C	Signalling.Protein phosphatase
CB001082	VVTU34030_at	-0.098755	0.229114	-0.158687	no hit	Unknown
CB001384	VVTU34013_at	0.061533	-0.164395	-0.143561	no hit	Unknown
CB001496	VVTU34006_at	-0.344801	0.102712	-0.513642	Retrotransposon, centromere-specific	Xenoprotein.Protein from transposable element
CB001813	VVTU33991_at	0.55995	0.03315	0.221426	no hit	Unknown
CB001977	VVTU33977_at	0.315999	-0.026088	-0.611423	Retroelement pol polyprotein	Xenoprotein.Protein from transposable element
CB002221	VVTU33965_at	0.19891	-0.584288	-1.04311	no hit	Unknown
CB002246	VVTU8169_at	-0.657641	0.669918	0.040341	no hit	Unknown
CB002384	VVTU33955_at	0.180424	0.205898	0.2841	Retrotransposon gag protein	Xenoprotein.Protein from transposable element
CB002630	VVTU33945_at	0.38489	-0.461136	-0.371749	Retrotransposon protein, unclassified	Xenoprotein.Protein from transposable element
CB003136	VVTU33920_at	0.406658	-0.144609	-0.160955	no hit	Unknown
CB003191	VVTU33918_at	0.459999	-0.042245	-0.374542	Retrotransposon protein, unclassified	Xenoprotein.Protein from transposable element
CB009382	VVTU33775_at	0.619664	0.065661	-0.375239	no hit	Unknown
CB009705	VVTU33763_at	1.89294	0.756067	-0.312807	Integrase, catalytic region	Xenoprotein.Protein from transposable element
CB339208	VVTU33744_s_at	0.100629	-0.093696	-0.199267	no hit	Unknown
CB339408	VVTU33722_at	0.771123	0.281725	-0.32772	Unknown protein	Unknown
CB339429	VVTU33718_x_at	0.045704	0.042527	-0.217273	Unknown protein	Unknown
CB339467	VVTU33714_at	-0.090233	-0.075592	-0.240476	no hit	Unknown
CB339474	VVTU33713_at	0.862696	0.212548	0.155075	no hit	Unknown
CB339508	VVTU33709_at	0.213535	0.100682	-0.107815	Photosystem II protein H	Metabolism.Primary metabolism.Generation of metabolite precursors and energy.Photosynthesis.Photosystem II
CB339544	VVTU33702_at VVTU33702_x_at	0.675739	0.328997	-0.069559	Unknown protein	Unknown
CB339545	VVTU33701_x_at	0.700578	0.109311	-0.458269	NADH dehydrogenase	Metabolism.Primary metabolism.Generation of metabolite precursors and energy.Electron transport.Respiratory-chain phosphorylation
CB339710	VVTU33689_x_at	0.219904	0.148919	-0.215349	gag-pol polyprotein	Unknown
CB339850	VVTU33682_x_at VVTU33682_at	1.33224	0.217968	-0.071356	Metallothionein	Cellular process.Cellular homeostasis.Heavy metal ion homeostasis
CB339860	VVTU33681_x_at VVTU40863_x_at VVTU2629_x_at VVTU35038_x_at	0.195123	0.245223	-0.299199	monodehydroascorbate reductase	Metabolism.Primary metabolism.Organic acid metabolism.Ascorbate and aldarate metabolism	Response to stimulus.Stress response.Abiotic stress response.Oxidative stress response
CB339879	VVTU33679_at VVTU33679_x_at	0.066756	1.5036	-1.61824	no hit	Unknown
CB339897	VVTU33674_x_at VVTU33674_at	0.95298	0.109686	0.27951	no hit	Unknown
CB339925	VVTU33672_at	0.145912	0.833187	0.120619	Unknown protein	Unknown
CB340057	VVTU33663_x_at	-0.760516	-0.297686	0.129897	Ribosomal RNA 23S	Metabolism.Primary metabolism.Protein metabolism and modification.Translation
CB340093	VVTU33660_at	0.304081	0.02475	-0.125505	Thylakoid membrane phosphoprotein 14 kda, chloroplast precursor	Unknown
CB340094	VVTU33659_at	0.418853	-0.006164	-0.261512	ribosomal protein S2, Chloroplast 30S	Metabolism.Primary metabolism.Protein metabolism and modification.Translation
CB340222	VVTU33648_at VVTU33648_x_at	-0.091295	1.47397	-1.86535	Metallothionein	Cellular process.Cellular homeostasis.Heavy metal ion homeostasis
CB340246	VVTU33645_at	0.179295	0.138259	-0.407647	CP12 domain-containing protein	Unknown
CB340352	VVTU33637_at	-0.268481	0.85547	-1.47599	Metallothionein	Cellular process.Cellular homeostasis.Heavy metal ion homeostasis
CB340600	VVTU33625_x_at	0.893594	0.063704	-0.360787	photosystem I subunit O (PSAO)	Metabolism.Primary metabolism.Generation of metabolite precursors and energy.Photosynthesis.Photosystem I
CB340705	VVTU33620_at	0.577524	0.278321	0.058728	GTPase activating protein	Unknown
CB340761	VVTU33616_x_at	0.626697	-0.247061	-0.589405	PUMILIO 6 (APUM6)	Regulation overview.Regulation of gene expression.Regulation of translation.Translation repression
CB340831	VVTU40475_s_at	0.525616	0.06745	-0.042488	no hit	Unknown
CB340841	VVTU33603_x_at VVTU33603_at	0.11896	0.019325	-0.171907	Unknown protein	Unknown
CB340926	VVTU33594_at	0.376511	-0.054459	-0.309077	no hit	Unknown
CB340932	VVTU33592_at	0.517384	0.256264	0.18173	no hit	Unknown
CB341021	VVTU33585_at	0.786746	-0.014328	-0.721304	no hit	Unknown
CB341248	VVTU31585_at	0.090123	0.115131	-0.380652	Photosystem II 10 kDa polypeptide PSBR	Metabolism.Primary metabolism.Generation of metabolite precursors and energy.Photosynthesis.Photosystem II
CB341255	VVTU31582_at	0.88303	0.200787	-0.153961	pfkB-type carbohydrate kinase	Unknown
CB341262	VVTU31578_at	0.862096	0.719498	-0.808834	Unknown protein	Unknown
CB341263	VVTU31577_x_at VVTU33414_x_at VVTU32996_x_at VVTU31255_at VVTU31255_x_at	0.090273	-0.138853	-0.021802	no hit	Unknown
CB341316	VVTU31564_at	0.26912	0.25572	-0.397759	ADP-RIBOSYLATION FACTOR A1B	Cellular process.Cellular transport.Protein trafficking.Vesicle-mediated trafficking
CB341338	VVTU31560_at	0.883366	0.385705	-0.64176	no hit	Unknown
CB341354	VVTU31559_at	-2.20474	4.86712	-5.79416	no hit	Unknown
CB341370	VVTU32990_x_at	0.132693	0.113375	-0.262275	Unknown protein	Unknown
CB341392	VVTU32987_x_at	0.207959	-0.123347	-0.512054	Retrotransposon protein, unclassified	Xenoprotein.Protein from transposable element
CB341398	VVTU31551_x_at	-0.68338	0.371274	-0.362416	Senescence-associated protein	Unknown
CB341401	VVTU31549_x_at	-0.212135	0.094795	0.220569	ketol-acid reductoisomerase, chloroplast precursor	Metabolism.Primary metabolism.Amino acid metabolism.Amino acid biosynthesis	Metabolism.Primary metabolism.Amino acid metabolism.Valine, leucine, and isoleucine metabolism.Valine, leucine, and isoleucine biosynthesis	Metabolism.Primary metabolism.Coenzyme and prosthetic group metabolism.Pantothenate and CoA metabolism.Pantothenate and CoA biosynthesis
CB341404	VVTU31548_at	0.352851	0.86838	-0.039919	no hit	Unknown
CB341409	VVTU32985_at	0.025958	0.348102	-0.023437	ATPP2-A13	Unknown
CB341410	VVTU31546_at	-0.00876	0.004123	-0.075	no hit	Unknown
CB341421	VVTU32983_x_at	1.19258	0.320145	-0.172595	Unknown protein	Unknown
CB341422	VVTU31543_at	0.220461	0.747847	-1.00114	Metallothionein	Cellular process.Cellular homeostasis.Heavy metal ion homeostasis
CB341427	VVTU31542_at	0.919965	0.210078	-0.48303	CPRD48	Unknown
CB341448	VVTU31538_x_at VVTU31538_at	0.356275	0.115875	0.301136	no hit	Unknown
CB341480	VVTU31535_at	0.526452	0.54868	-0.183038	Auxin-induced protein 22D	Signalling.Hormone signalling.Auxin signalling.Auxin-mediated signalling pathway
CB341507	VVTU31529_at	-0.059683	0.175448	-0.327126	Unknown protein	Unknown
CB341516	VVTU32974_x_at	-0.246452	0.391701	-0.43273	no hit	Unknown
CB341554	VVTU31524_at VVTU31524_x_at	-2.12198	-1.12421	0.499718	Hsp20.0 protein	Metabolism.Primary metabolism.Protein metabolism and modification.Protein folding.Chaperone-mediated protein folding.HSP-mediated protein folding
CB341723	VVTU32964_x_at VVTU32964_at	0.39908	0.049111	-0.621155	no hit	Unknown
CB341745	VVTU31508_at	0.350835	0.042613	0.140312	DEM2	Unknown
CB341767	VVTU31502_x_at	-0.084017	0.170104	-0.057268	Photosystem II 10 kDa polypeptide PSBR	Metabolism.Primary metabolism.Generation of metabolite precursors and energy.Photosynthesis.Photosystem II
CB341814	VVTU31499_at	0.418938	0.196412	0.219456	DEM2	Unknown
CB341870	VVTU31492_at	-0.487805	-0.648919	-0.935402	quercetin 3-O-methyltransferase 1	Metabolism.Secondary metabolism.Phenylpropanoid metabolism.Flavonoid metabolism.Flavonoid biosynthesis
CB341933	VVTU31480_at	0.276919	0.465859	-0.300736	Unknown protein	Unknown
CB341947	VVTU31477_x_at	0.197534	0.259793	-0.504261	Ribosomal protein L19	Metabolism.Primary metabolism.Protein metabolism and modification.Translation
CB341953	VVTU31475_at	0.411239	0.152214	-0.225402	no hit	Unknown
CB341993	VVTU40158_at	0.622751	-0.072515	-0.266342	no hit	Unknown
CB342052	VVTU1140_at VVTU39397_s_at	0.141187	0.852427	0.806781	heat shock protein 81-2 (HSP81-2)	Metabolism.Primary metabolism.Protein metabolism and modification.Protein folding
CB342099	VVTU31458_at	0.468813	-0.041762	0.154372	Cytidine/deoxycytidylate deaminase	Metabolism.Primary metabolism.Nucleobase, nucleoside, nucleotide, nucleic acid metabolism.Nucleotide metabolism.Pyrimidine metabolism
CB342179	VVTU31450_at	0.270718	1.17647	-1.81324	Metallothionein	Cellular process.Cellular homeostasis.Heavy metal ion homeostasis
CB342191	VVTU31448_at	0.880028	0.119387	-0.146198	Myb family	Regulation overview.Regulation of gene expression.Regulation of transcription.Transcription factor.MYB-related family transcription factor
CB342240	VVTU31443_at	0.341894	0.825677	-0.557759	no hit	Unknown
CB342251	VVTU31442_at	0.888253	0.295891	0.317127	proline-rich cell wall protein	Unknown
CB342269	VVTU31438_at	1.04484	0.600325	-0.444747	Unknown protein	Unknown
CB342278	VVTU31437_at	1.03756	-0.962674	-0.10099	ELIP1 (EARLY LIGHT-INDUCABLE PROTEIN)	Response to stimulus.Stress response.Abiotic stress response.Light stress response
CB342286	VVTU31434_at	0.131317	0.238704	0.025717	SAC domain phosphoinositide (3,5)P2 phosphatase	Metabolism.Primary metabolism.Carbohydrate metabolism.Monosaccharide metabolism.Inositol phosphate metabolism
CB342343	VVTU31422_at	-0.021815	0.159881	0.137607	peroxiredoxin bcp	Response to stimulus.Stress response.Abiotic stress response.Oxidative stress response
CB342366	VVTU31419_at	0.280968	0.283579	0.006764	fructose-bisphosphate aldolase, chloroplast precursor	Metabolism.Primary metabolism.Generation of metabolite precursors and energy.Photosynthesis.Calvin cycle
CB342400	VVTU31413_x_at VVTU31413_at VVTU33174_x_at	-0.315618	-0.478559	-0.54248	no hit	Unknown
CB342452	VVTU31407_at VVTU31407_x_at	0.303438	0.440211	-0.553326	no hit	Unknown
CB342467	VVTU31401_x_at	-0.321723	0.126642	-0.790687	no hit	Unknown
CB342477	VVTU32937_x_at	0.122484	0.278957	-0.164587	no hit	Unknown
CB342513	VVTU31397_at	0.342192	0.238775	-0.257197	GRAM domain-containing protein / ABA-responsive	Unknown
CB342519	VVTU31395_x_at VVTU31395_at	0.097119	0.215891	-0.299175	no hit	Unknown
CB342619	VVTU31384_at	0.569387	0.291348	-0.054392	heat shock cognate 70 kDa protein 1	Metabolism.Primary metabolism.Protein metabolism and modification.Protein folding.Chaperone-mediated protein folding.HSP-mediated protein folding	Response to stimulus.Stress response.Abiotic stress response.Temperature stress response
CB342634	VVTU32931_x_at	0.332706	0.313295	-0.213946	no hit	Unknown
CB342640	VVTU32929_at	0.612016	0.17763	-0.28182	Unknown protein	Unknown
CB342733	VVTU31378_at	0.22542	0.163859	-0.371499	chloramphenicol acetyl transferase	Unknown
CB342769	VVTU31376_at	0.008014	0.23007	-0.14925	ubiquitin-conjugating enzyme E2 D/E UBC28	Metabolism.Primary metabolism.Protein metabolism and modification.Proteolysis.Ubiquitin-mediated proteolysis
CB342792	VVTU31373_at	0.867376	0.244764	-0.275844	aldehyde dehydrogenase (ALDH3)	Metabolism.Primary metabolism.Lipid metabolism.Fatty acid metabolism	Metabolism.Primary metabolism.Organic acid metabolism.Carboxylic acid metabolism
CB342793	VVTU31372_at	-0.510667	0.156629	-0.637663	Photosystem II 10 kDa polypeptide PSBR	Metabolism.Primary metabolism.Generation of metabolite precursors and energy.Photosynthesis.Photosystem II
CB342817	VVTU31370_at VVTU31370_x_at	0.34076	0.290969	-0.740721	Ribosomal protein S23 (RPS23B) 40S	Metabolism.Primary metabolism.Protein metabolism and modification.Translation
CB342852	VVTU31365_at	0.503779	0.0348	-0.2352	Ethylene-responsive transcription factor ERF105	Regulation overview.Regulation of gene expression.Regulation of transcription.Transcription factor.AP2 family transcription factor.ERF subfamily transcription factor
CB342902	VVTU31362_x_at	0.462026	0.400898	0.017595	DnaJ homolog, subfamily A, member 2	Metabolism.Primary metabolism.Protein metabolism and modification.Protein folding.Chaperone-mediated protein folding.HSP-mediated protein folding.HSP-mediated protein folding co-chaperone
CB342930	VVTU17015_x_at	0.7263	0.596992	-0.943668	abscisic stress ripening protein	Response to stimulus.Stress response.Abiotic stress response
CB342939	VVTU31356_at	0.747897	0.302549	-0.486214	Unknown protein	Unknown
CB342946	VVTU32920_x_at	0.410146	0.701182	-0.826189	no hit	Unknown
CB342949	VVTU31354_at	0.323862	0.584046	-0.292659	Unknown protein	Unknown
CB342959	VVTU31353_at	0.546679	-0.159651	-0.264875	Unknown protein	Unknown
CB342972	VVTU31352_at	0.40042	-0.174345	-0.006477	Transcription initiation factor TFIID subunit 1-A	Metabolism.Primary metabolism.Nucleobase, nucleoside, nucleotide, nucleic acid metabolism.Nucleic acid metabolism.RNA metabolism.RNA biosynthesis
CB342994	VVTU31351_at	-0.238306	0.572832	-0.765053	epsin N-terminal homology (ENTH) domain-containing	Cellular process.Cellular transport.Protein trafficking.Vesicle-mediated trafficking
CB343011	VVTU31347_x_at	0.531228	0.061283	-0.062869	Unknown protein	Unknown
CB343042	VVTU31342_x_at VVTU38605_x_at	0.802483	-0.164629	-0.416578	Unknown protein	Unknown
CB343058	VVTU32913_x_at	0.460197	0.965865	-1.58846	Metallothionein	Cellular process.Cellular homeostasis.Heavy metal ion homeostasis
CB343065	VVTU31338_at	-0.021005	-0.063819	0.196782	GTP-binding protein LepA	Signalling.Signalling pathway.G-protein signalling pathway
CB343068	VVTU31336_at	0.76996	0.228454	-0.25838	Glutamine synthetase leaf isozyme chloroplast precursor	Metabolism.Cellular metabolism.Nitrogen metabolism	Metabolism.Primary metabolism.Amino acid metabolism.Amino acid biosynthesis	Metabolism.Primary metabolism.Amino acid metabolism.Glutamine metabolism.Glutamine biosynthesis
CB343085	VVTU32911_x_at VVTU31971_x_at VVTU30088_x_at	-0.348281	0.31153	-1.56618	no hit	Unknown
CB343087	VVTU31331_x_at VVTU31331_at	0.443117	0.459913	-0.185672	Glutathione S-transferase 25 GSTU25	Metabolism.Primary metabolism.Coenzyme and prosthetic group metabolism.Glutathione metabolism	Response to stimulus.Stress response.Abiotic stress response.Oxidative stress response
CB343105	VVTU31323_at	-0.817271	-0.5733	-0.120651	LHB1B2	Metabolism.Primary metabolism.Generation of metabolite precursors and energy.Photosynthesis.Antenna proteins
CB343130	VVTU31311_at	0.478663	0.316303	-0.236507	pentatricopeptide (PPR) repeat-containing protein	Diverse functions.Gene family with diverse functions.Pentatricopeptide domain family
CB343137	VVTU31310_at	-0.391421	0.060193	-0.038716	LHCB1	Metabolism.Primary metabolism.Generation of metabolite precursors and energy.Photosynthesis.Antenna proteins
CB343151	VVTU31302_at	-0.049814	0.083603	-0.371528	no hit	Unknown
CB343164	VVTU31295_at	0.338726	-0.081975	-0.18112	no hit	Unknown
CB343183	VVTU31286_at	0.959923	0.293798	-0.229835	no hit	Unknown
CB343185	VVTU31285_at	0.802355	0.657278	-0.538179	peroxisomal membrane protein	Unknown
CB343189	VVTU31283_at VVTU31283_x_at	0.553346	0.30685	-0.205835	no hit	Unknown
CB343245	VVTU31265_x_at	0.099487	0.142964	0.085623	no hit	Unknown
CB343262	VVTU31260_at	0.493922	0.143324	0.203281	ATP-dependent Clp protease proteolytic subunit	Metabolism.Primary metabolism.Protein metabolism and modification.Proteolysis.Clp complex-mediated proteolysis
CB343299	VVTU31252_at	0.510819	0.113918	-0.563269	no hit	Unknown
CB343306	VVTU31250_at	0.213361	0.451385	-0.166911	DGCR14	Unknown
CB343314	VVTU31247_at	3.3192	0.09299	0.076577	Unknown protein	Unknown
CB343392	VVTU31237_at	0.069366	0.175353	-0.328049	Calmodulin	Signalling.Signalling pathway.Calcium sensors and signalling
CB343395	VVTU32896_at	0.880064	0.330495	-0.695306	Retrotransposon protein, unclassified	Xenoprotein.Protein from transposable element
CB343401	VVTU31235_at	0.436014	0.409649	-0.35756	GTP-binding protein TypA	Signalling.Signalling pathway.G-protein signalling pathway
CB343453	VVTU31227_at	-3.43461	-1.168	-0.020096	Ribulose bisphosphate carboxylase/oxygenase activase, chloroplast	Metabolism.Primary metabolism.Generation of metabolite precursors and energy.Photosynthesis.Calvin cycle
CB343479	VVTU31219_at	0.337424	0.291803	-0.302581	Unknown protein	Unknown
CB343496	VVTU31215_s_at	-0.479082	-1.19641	0.75749	DNAJ heat shock N-terminal domain-containing	Metabolism.Primary metabolism.Protein metabolism and modification.Protein folding.Chaperone-mediated protein folding.HSP-mediated protein folding.HSP-mediated protein folding co-chaperone
CB343499	VVTU31214_at	0.215901	0.039252	-0.352538	ATP-dependent Clp protease adaptor protein ClpS containing protein	Metabolism.Primary metabolism.Protein metabolism and modification.Proteolysis.Clp complex-mediated proteolysis
CB343505	VVTU31212_at	0.172536	0.174003	-0.156941	Ribulose bisphosphate carboxylase/oxygenase activase, chloroplast	Metabolism.Primary metabolism.Generation of metabolite precursors and energy.Photosynthesis.Calvin cycle
CB343510	VVTU31208_at	0.518817	0.387837	-0.642176	ATP-dependent Clp protease ATP-binding subunit / ClpC	Metabolism.Primary metabolism.Protein metabolism and modification.Proteolysis.Clp complex-mediated proteolysis
CB343513	VVTU31207_at	0.318467	0.26813	-0.449396	fructose-bisphosphate aldolase, cytoplasmic isozyme 1	Metabolism.Primary metabolism.Carbohydrate metabolism.Glycolysis Gluconeogenesis
CB343516	VVTU31206_at	0.178452	0.166503	-0.486883	nitrate reductase 2 (NR2)	Metabolism.Cellular metabolism.Nitrogen metabolism.Nitrogen assimilation
CB343520	VVTU31205_at	0.156561	0.46491	-0.593152	ELIP2 (EARLY LIGHT-INDUCIBLE PROTEIN 2)	Response to stimulus.Stress response.Abiotic stress response.Light stress response
CB343524	VVTU31204_at	-0.130785	0.212204	-0.025176	POLYOL TRANSPORTER 5	Transport overview.Macromolecule transport.Carbohydrate transport.Sugar transport
CB343526	VVTU31203_x_at VVTU32819_x_at VVTU31203_at	0.51825	0.040945	-0.305368	Unknown protein	Unknown
CB343527	VVTU31202_x_at VVTU31322_s_at	-0.249733	-0.536648	1.31667	photosystem II PsbC protein	Metabolism.Primary metabolism.Generation of metabolite precursors and energy.Photosynthesis.Photosystem II
CB343548	VVTU31198_at	0.030853	0.636827	-0.208461	CBS domain-containing protein	Unknown
CB343550	VVTU31197_at VVTU39492_x_at	-0.905117	-0.869504	-0.890145	Unknown protein	Unknown
CB343557	VVTU31195_at	0.769079	0.320204	-0.305231	ATP-dependent Clp protease adaptor protein ClpS containing protein	Metabolism.Primary metabolism.Protein metabolism and modification.Proteolysis.Clp complex-mediated proteolysis
CB343595	VVTU31188_at	0.26499	0.045857	-0.230678	GAMM1	Unknown
CB343597	VVTU31187_at	0.601223	0.400449	-0.121959	Cysteine-rich receptor-like protein kinase 29	Signalling.Signalling pathway.Protein kinase
CB343630	VVTU31184_at	0.339481	0.164554	-0.657917	ATP binding protein associated with cell differentiation	Unknown
CB343661	VVTU31182_x_at	-0.133024	0.353824	-0.293348	cofilin	Cellular process.Cellular component organization and biogenesis.Cytoskeleton organization and biogenesis.Actin depolymerization
CB343723	VVTU31174_at	0.074879	-0.007104	0.073487	no hit	Unknown
CB343788	VVTU31164_at	0.216508	0.427701	-0.129911	glycine dehydrogenase 2	Metabolism.Primary metabolism.Amino acid metabolism.Glycine metabolism
CB343804	VVTU31161_at	0.539779	0.064075	-0.202923	chromatin remodeling 20	Regulation overview.Regulation of gene expression.Regulation of transcription.Transcription factor.SNF2 family transcription factor
CB343809	VVTU31160_x_at	0.420062	-0.269192	-0.213637	AT hook motif	Unknown
CB343879	VVTU40314_at	0.948277	-0.514778	-3.20103	Dihydrodipicolinate synthase	Metabolism.Primary metabolism.Amino acid metabolism.Amino acid biosynthesis	Metabolism.Primary metabolism.Amino acid metabolism.Lysine metabolism.Lysine biosynthesis
CB343911	VVTU32875_x_at	-0.01445	0.112561	0.003006	Unknown protein	Unknown
CB343912	VVTU31915_at	0.229479	0.200893	-0.086356	Cyclin delta-3	Regulation overview.Regulation of cell cycle
CB343935	VVTU31912_at	0.260545	0.561156	-0.982903	Metallothionein	Cellular process.Cellular homeostasis.Heavy metal ion homeostasis
CB343938	VVTU31911_at	0.831167	0.076177	-0.35759	Ribosomal protein L28, chloroplast (CL28) 50S	Metabolism.Primary metabolism.Protein metabolism and modification.Translation
CB343946	VVTU32873_at	0.83535	0.117243	-0.223117	no hit	Unknown
CB344034	VVTU32871_at	-0.547008	0.188139	-0.245415	ferredoxin, chloroplast (PETF)	Metabolism.Primary metabolism.Generation of metabolite precursors and energy.Electron transport	Metabolism.Primary metabolism.Generation of metabolite precursors and energy.Photosynthesis.Photosynthetic-chain phosphorylation
CB344091	VVTU32869_at	-0.07028	1.33445	-1.16362	Metallothionein	Cellular process.Cellular homeostasis.Heavy metal ion homeostasis
CB344118	VVTU31901_at	0.913386	-0.038922	-0.242526	no hit	Unknown
CB344123	VVTU31898_at	0.2166	0.264186	-0.439258	Photosystem II 10 kDa polypeptide PSBR	Metabolism.Primary metabolism.Generation of metabolite precursors and energy.Photosynthesis.Photosystem II
CB344134	VVTU31894_at	-0.107103	0.536537	0.216299	no hit	Unknown
CB344155	VVTU31890_at VVTU31890_x_at	0.890799	0.734419	-0.130705	no hit	Unknown
CB344156	VVTU31889_x_at	0.293019	0.354762	-0.373575	no hit	Unknown
CB344180	VVTU31886_at	0.691652	0.290698	-0.15671	eukaryotic translation initiation factor 4E-2	Metabolism.Primary metabolism.Protein metabolism and modification.Translation.Translational initiation
CB344262	VVTU32862_x_at	0.18528	-0.364608	-0.436566	no hit	Unknown
CB344295	VVTU31876_at	0.599666	0.371995	-0.308634	ribosomal protein S18, Chloroplast 30S	Metabolism.Primary metabolism.Protein metabolism and modification.Translation
CB344296	VVTU31875_at	0.35985	0.36303	-0.438196	Unknown protein	Unknown
CB344298	VVTU31874_at	0.062141	0.884211	-0.862147	Metallothionein	Cellular process.Cellular homeostasis.Heavy metal ion homeostasis
CB344309	VVTU31873_at	0.617239	0.172389	-0.292081	Unknown protein	Unknown
CB344315	VVTU31870_at	0.385586	0.385561	-0.42662	eukaryotic translation initiation factor 5A-2	Metabolism.Primary metabolism.Protein metabolism and modification.Translation.Translational initiation
CB344325	VVTU32858_x_at VVTU32858_at	0.729121	0.249121	-0.578326	Ribosomal RNA 23S	Metabolism.Primary metabolism.Protein metabolism and modification.Translation
CB344330	VVTU32857_at	0.795436	0.282674	-0.021382	Unknown protein	Unknown
CB344332	VVTU32856_at VVTU32856_x_at	0.987586	0.941325	-0.424481	Metallothionein	Cellular process.Cellular homeostasis.Heavy metal ion homeostasis
CB344349	VVTU31865_at	-0.347892	-1.0271	0.478041	ribosomal protein S18, Chloroplast 30S	Metabolism.Primary metabolism.Protein metabolism and modification.Translation
CB344450	VVTU31854_at	0.069432	0.210864	-0.239465	Photosystem I P700 apoprotein A2	Metabolism.Primary metabolism.Generation of metabolite precursors and energy.Photosynthesis.Photosystem I
CB344458	VVTU31849_at VVTU31849_s_at	-1.70674	0.05647	0.906033	no hit	Unknown
CB344480	VVTU31848_at VVTU33847_x_at	0.208992	0.581961	-0.965135	Metallothionein	Cellular process.Cellular homeostasis.Heavy metal ion homeostasis
CB344490	VVTU31847_at	0.154368	0.111685	-0.539513	Unknown protein	Unknown
CB344492	VVTU32847_x_at	1.85783	0.355525	-0.208343	no hit	Unknown
CB344549	VVTU31841_at	0.123636	0.225972	-0.391135	Unknown protein	Unknown
CB344550	VVTU31840_at	0.603965	0.852252	-1.20623	Metallothionein	Cellular process.Cellular homeostasis.Heavy metal ion homeostasis
CB344566	VVTU31836_at	0.677197	0.564984	-0.083429	no hit	Unknown
CB344567	VVTU31835_at	0.491158	0.074448	-0.160249	no hit	Unknown
CB344568	VVTU31834_at	0.299178	0.119155	-0.568543	ACCLIMATION OF PHOTOSYNTHESIS TO ENVIRONMENT	Cellular process.Cellular component organization and biogenesis.Organelle organization and biogenesis.Plastid organization and biogenesis
CB344640	VVTU16961_x_at	0.439642	0.429765	-0.065639	no hit	Unknown
CB344665	VVTU31820_at	0.049514	0.500785	-0.176811	vestitone reductase	Metabolism.Secondary metabolism.Flavonoid metabolism.Isoflavonoid metabolism.Isoflavonoid biosynthesis
CB344668	VVTU32837_x_at VVTU33176_x_at	0.781583	0.461604	-0.145919	no hit	Unknown
CB344698	VVTU31818_at	1.10924	0.666301	-0.326227	Unknown protein	Unknown
CB344701	VVTU31817_at	0.35485	-0.071959	-0.261001	1,2-dihydroxy-3-keto-5-methylthiopentene dioxygenase 4	Metabolism.Primary metabolism.Amino acid metabolism.Methionine metabolism
CB344712	VVTU31816_at	0.311667	-0.074594	-0.557887	Retrotransposon protein, Ty1-copia subclass	Xenoprotein.Protein from transposable element
CB344740	VVTU32830_at	-0.470057	0.057676	-0.240036	no hit	Unknown
CB344768	VVTU31806_at	0.335033	-0.065875	-0.376205	chromodomain helicase DNA binding protein 4	Metabolism.Primary metabolism.Nucleobase, nucleoside, nucleotide, nucleic acid metabolism.Nucleic acid metabolism.DNA metabolism
CB344789	VVTU32825_x_at	0.156638	0.342601	-0.065599	Unknown protein	Unknown
CB344794	VVTU31801_at	0.378387	0.155571	-0.434786	Ribulose bisphosphate carboxylase small chain chloroplast precursor	Metabolism.Primary metabolism.Generation of metabolite precursors and energy.Photosynthesis.Calvin cycle
CB344805	VVTU31799_x_at VVTU31799_at	0.575354	0.365621	-0.482472	Unknown protein	Unknown
CB344812	VVTU31798_at	0.044923	-0.210056	0.049539	Ferredoxin:nadp+ Oxidoreductase PETH	Metabolism.Primary metabolism.Generation of metabolite precursors and energy.Electron transport	Metabolism.Primary metabolism.Generation of metabolite precursors and energy.Photosynthesis.Photosynthetic-chain phosphorylation
CB344819	VVTU31797_at	0.693232	0.27421	-0.49149	gibberellin 20 oxidase 1	Metabolism.Secondary metabolism.Terpenoid metabolism.Diterpenoid metabolism.Diterpenoid biosynthesis	Signalling.Hormone signalling.Gibberellic acid signalling.Gibberellic acid metabolism.Gibberellic acid biosynthesis
CB344824	VVTU31795_at VVTU31795_x_at	-0.129343	0.33912	-0.085703	Unknown protein	Unknown
CB344837	VVTU31790_x_at	1.30135	1.70059	-0.878589	no hit	Unknown
CB344886	VVTU31786_at	0.07383	0.088722	0.235905	cytochrome b6/f complex subunit IV petD	Metabolism.Primary metabolism.Generation of metabolite precursors and energy.Electron transport	Metabolism.Primary metabolism.Generation of metabolite precursors and energy.Photosynthesis.Photosynthetic-chain phosphorylation
CB344981	VVTU31770_at	0.553244	0.488317	-0.06556	Chromodomain helicase-DNA-binding	Metabolism.Primary metabolism.Nucleobase, nucleoside, nucleotide, nucleic acid metabolism.Nucleic acid metabolism.DNA metabolism
CB345024	VVTU32812_at	0.297625	0.272275	-0.276463	Unknown protein	Unknown
CB345029	VVTU31765_x_at	0.401439	0.271592	-0.298307	no hit	Unknown
CB345042	VVTU31762_at	0.47203	0.353658	-0.327866	no hit	Unknown
CB345055	VVTU31760_at	0.351332	0.187701	-0.249183	Unknown protein	Unknown
CB345058	VVTU31759_at	0.226758	0.104422	-0.645908	no hit	Unknown
CB345118	VVTU32802_at	0.507207	0.335882	-0.266427	Unknown protein	Unknown
CB345134	VVTU31751_at	0.168617	0.110698	-0.387938	no hit	Unknown
CB345135	VVTU31750_at	0.109252	-0.032484	0.042066	no hit	Unknown
CB345148	VVTU31748_at VVTU31748_x_at	1.15705	0.657651	-1.19043	Metallothionein	Cellular process.Cellular homeostasis.Heavy metal ion homeostasis
CB345183	VVTU31741_at	0.39091	0.476396	-0.360985	no hit	Unknown
CB345186	VVTU31739_at	0.180767	0.095907	-0.455951	Unknown protein	Unknown
CB345203	VVTU31736_at	0.064916	0.50646	0.008261	no hit	Unknown
CB345213	VVTU32798_at	0.87686	0.534779	-0.892207	no hit	Unknown
CB345224	VVTU31731_at	-0.491331	-0.058223	-0.154725	photosystem II PsbA	Metabolism.Primary metabolism.Generation of metabolite precursors and energy.Photosynthesis.Photosystem II
CB345227	VVTU31730_at	0.444081	0.346451	-0.663486	BolA	Unknown
CB345231	VVTU31728_at	0.249531	0.012717	-0.455399	Peroxidase 12	Response to stimulus.Stress response.Abiotic stress response.Oxidative stress response
CB345234	VVTU31727_at	0.516158	-0.017605	0.193428	no hit	Unknown
CB345242	VVTU32795_at	-2.46319	-2.58092	0.559634	Cytochrome b6f complex subunit petN	Metabolism.Primary metabolism.Generation of metabolite precursors and energy.Electron transport	Metabolism.Primary metabolism.Generation of metabolite precursors and energy.Photosynthesis.Photosynthetic-chain phosphorylation
CB345250	VVTU31722_at	0.240875	0.365445	0.213439	progesterone 5-beta-reductase	Metabolism.Primary metabolism.Lipid metabolism.Steroid metabolism.Steroid biosynthesis
CB345252	VVTU31721_at	0.977096	0.170433	-0.45299	maternal effect embryo arrest 3	Regulation overview.Regulation of gene expression.Regulation of transcription.Transcription factor.MYB-related family transcription factor
CB345312	VVTU31705_at	0.065323	0.356824	-0.139823	POLYUBIQUITIN (UBQ10)	Metabolism.Primary metabolism.Protein metabolism and modification.Proteolysis.Ubiquitin-mediated proteolysis
CB345328	VVTU31704_at	1.26587	0.75289	-0.133388	membrane protein ycf1 (RF1)	Unknown
CB345331	VVTU31703_at	-0.182004	0.150186	-1.05583	abscisic stress ripening protein	Response to stimulus.Stress response.Abiotic stress response
CB345338	VVTU31700_at	0.09442	0.068247	-0.162262	Unknown protein	Unknown
CB345350	VVTU31695_at	0.381427	-0.043065	0.069086	Unknown protein	Unknown
CB345360	VVTU31692_at	-0.645268	0.040804	-0.402249	LHCA3 (Photosystem I light harvesting complex gene 3)	Metabolism.Primary metabolism.Generation of metabolite precursors and energy.Photosynthesis.Antenna proteins
CB345391	VVTU31690_at VVTU31777_at VVTU31777_x_at	0.562679	0.280831	-0.417439	Unknown protein	Unknown
CB345404	VVTU31689_x_at	-1.33656	1.04183	0.027235	tubulin alpha-1 chain	Cellular process.Cellular component organization and biogenesis.Cytoskeleton organization and biogenesis.Microtubule organization and biogenesis
CB345476	VVTU32781_x_at	0.158205	1.29198	-1.67372	Metallothionein	Cellular process.Cellular homeostasis.Heavy metal ion homeostasis
CB345495	VVTU31672_x_at	-1.55464	1.93361	-3.81648	no hit	Unknown
CB345534	VVTU31665_at	-0.002877	0.035624	-0.219215	CONSTANS-LIKE 5	Development.Reproductive development	Regulation overview.Regulation of gene expression.Regulation of transcription.Transcription factor.CO-like / B-box family transcriprion factor
CB345537	VVTU31664_at	0.339486	0.203167	-0.280609	Ribosomal protein S8 (RPS8A) 40S	Metabolism.Primary metabolism.Protein metabolism and modification.Translation
CB345548	VVTU31661_at	0.689928	0.401332	-0.528246	no hit	Unknown
CB345570	VVTU32773_at	0.880801	0.512798	-0.560921	RNA polymerase alpha subunit	Metabolism.Primary metabolism.Nucleobase, nucleoside, nucleotide, nucleic acid metabolism.Nucleic acid metabolism.RNA metabolism.RNA biosynthesis
CB345571	VVTU32772_at	0.507194	-0.003903	-0.485235	no hit	Unknown
CB345584	VVTU31653_x_at	0.340456	0.305721	-0.450226	Ribosomal RNA 23S	Metabolism.Primary metabolism.Protein metabolism and modification.Translation
CB345587	VVTU32769_at	0.271903	0.406688	-0.435027	Ribosomal protein S3A (RPS3aB) 40S	Metabolism.Primary metabolism.Protein metabolism and modification.Translation
CB345590	VVTU31651_at	-0.127923	0.066768	-0.209804	Photosystem II 10 kDa polypeptide PSBR	Metabolism.Primary metabolism.Generation of metabolite precursors and energy.Photosynthesis.Photosystem II
CB345622	VVTU31647_s_at	0.344638	0.136733	-0.232673	no hit	Unknown
CB345641	VVTU31646_x_at	-0.765036	-0.779903	-0.316087	no hit	Unknown
CB345681	VVTU31639_at VVTU33604_s_at	-0.00289	0.030674	0.022872	cytokinin-repressed protein CR9	Unknown
CB345729	VVTU31632_at	0.130373	-0.021085	-1.2956	abscisic stress ripening protein	Response to stimulus.Stress response.Abiotic stress response
CB345747	VVTU31629_at	0.117708	0.6563	-0.390437	no hit	Unknown
CB345751	VVTU31628_at	0.980714	0.462614	-0.736653	no hit	Unknown
CB345759	VVTU31626_at	0.740049	0.211078	-0.442697	uracil phosphoribosyltransferase	Metabolism.Primary metabolism.Nucleobase, nucleoside, nucleotide, nucleic acid metabolism.Nucleotide metabolism.Pyrimidine metabolism
CB345762	VVTU32764_at	0.745002	0.388264	0.071815	Unknown protein	Unknown
CB345772	VVTU31621_at	0.225616	1.1626	-1.48277	Metallothionein	Cellular process.Cellular homeostasis.Heavy metal ion homeostasis
CB345783	VVTU31620_at	0.843105	0.070456	-0.58843	no hit	Unknown
CB345792	VVTU31616_x_at	-0.167714	-0.135776	-0.02491	no hit	Unknown
CB345810	VVTU31613_at	0.036844	0.380099	-0.466093	quinone oxidoreductase, chloroplast precursor	Metabolism.Primary metabolism.Generation of metabolite precursors and energy.Electron transport.Respiratory-chain phosphorylation
CB345816	VVTU31611_at	0.308551	-0.017093	-0.398213	Unknown protein	Unknown
CB345852	VVTU31605_at	0.649225	0.785668	-0.426615	Polyubiquitin (UBQ14)	Metabolism.Primary metabolism.Protein metabolism and modification.Proteolysis.Ubiquitin-mediated proteolysis
CB345853	VVTU31604_x_at	0.395645	0.211388	-0.211605	Unknown protein	Unknown
CB345868	VVTU16953_at	-1.14995	-0.861824	-0.027898	thioredoxin M-type	Cellular process.Cellular homeostasis.Cell redox homeostasis
CB345886	VVTU31598_at	-0.029577	0.31718	-0.60545	Photosystem II 10 kDa polypeptide PSBR	Metabolism.Primary metabolism.Generation of metabolite precursors and energy.Photosynthesis.Photosystem II
CB345899	VVTU31594_at	0.525628	-0.005023	-0.138904	ribosomal protein S5	Metabolism.Primary metabolism.Protein metabolism and modification.Translation
CB345915	VVTU32583_at VVTU32583_x_at	1.22359	1.00558	-0.754002	Glutathione S-transferase 22 GSTU22	Metabolism.Primary metabolism.Coenzyme and prosthetic group metabolism.Glutathione metabolism	Response to stimulus.Stress response.Abiotic stress response.Oxidative stress response
CB346033	VVTU32569_at VVTU27608_x_at VVTU27608_at	0.335426	0.052768	-0.425793	abscisic stress ripening protein	Response to stimulus.Stress response.Abiotic stress response
CB346091	VVTU32560_x_at VVTU32560_at	0.695259	0.215865	-0.306972	Chitinase	Response to stimulus.Stress response
CB346182	VVTU32538_s_at	0.965918	0.103889	1.23526	Unknown protein	Unknown
CB346195	VVTU32534_x_at	1.35477	1.12314	0.645758	Unknown protein	Unknown
CB346198	VVTU32533_at	0.196333	0.309796	-0.269771	Chitinase	Response to stimulus.Stress response
CB346202	VVTU32530_at	0.044287	0.696825	-0.015898	Non-specific lipid-transfer protein A (NS-LTP A)	Transport overview.Macromolecule transport.Lipid transport
CB346246	VVTU32525_at	0.62763	0.162642	0.079981	no hit	Unknown
CB346282	VVTU32522_x_at	1.00329	0.234883	-0.596495	heat shock protein 16.9 kDa class I	Metabolism.Primary metabolism.Protein metabolism and modification.Protein folding.Chaperone-mediated protein folding.HSP-mediated protein folding
CB346286	VVTU32521_at	0.383807	-0.030056	-0.097255	Globulin 11S	Metabolism.Primary metabolism.Generation of metabolite precursors and energy.Storage proteins
CB346290	VVTU32746_x_at VVTU32746_at	0.264631	0.329311	-0.177158	no hit	Unknown
CB346330	VVTU32515_at	0.449565	0.120008	-0.08707	no hit	Unknown
CB346359	VVTU32512_at VVTU32512_x_at	1.29361	0.783533	-1.16795	no hit	Unknown
CB346378	VVTU32736_at	0.030679	-0.026086	0.070133	no hit	Unknown
CB346387	VVTU32735_at	1.07204	0.062596	-0.286689	Unknown protein	Unknown
CB346390	VVTU32509_x_at	0.354474	0.055865	-0.169398	no hit	Unknown
CB346406	VVTU32506_x_at	0.833595	0.230288	-0.40615	Unknown protein	Unknown
CB346449	VVTU32501_x_at VVTU21405_at VVTU21405_x_at	0.873269	0.638946	-0.830751	abscisic stress ripening protein 2	Response to stimulus.Stress response.Abiotic stress response
CB346460	VVTU32498_at	0.963966	0.55679	-0.345802	Endochitinase, basic	Response to stimulus.Stress response
CB346510	VVTU32493_at	1.34267	0.163295	1.09381	Unknown protein	Unknown
CB346512	VVTU32492_at	0.291355	0.041847	-0.367638	cytochrome B6-F complex iron-sulfur subunit, PETC	Metabolism.Primary metabolism.Generation of metabolite precursors and energy.Electron transport	Metabolism.Primary metabolism.Generation of metabolite precursors and energy.Photosynthesis.Photosynthetic-chain phosphorylation
CB346542	VVTU32488_at	0.229491	-0.074553	-0.165161	dihydrolipoamide S-acetyltransferase	Metabolism.Primary metabolism.Carbohydrate metabolism.Glycolysis Gluconeogenesis.Pyruvate decarboxylation
CB346557	VVTU32484_s_at	-1.33393	-1.13433	0.30039	no hit	Unknown
CB346563	VVTU32481_x_at VVTU32481_at	0.858082	1.11478	-1.30636	Unknown protein	Unknown
CB346700	VVTU32459_x_at VVTU32459_at	0.122867	0.734778	-0.902819	Metallothionein	Cellular process.Cellular homeostasis.Heavy metal ion homeostasis
CB346720	VVTU32458_at	0.237354	0.425585	0.053801	no hit	Unknown
CB346764	VVTU32454_at	0.687945	0.104561	0.364206	Unknown protein	Unknown
CB346784	VVTU32452_at	0.564445	-0.087167	-0.345987	no hit	Unknown
CB346810	VVTU32448_at	0.664426	0.564736	-0.528184	no hit	Unknown
CB346817	VVTU32447_at	0.685488	-0.09625	0.099537	Metallothionein	Cellular process.Cellular homeostasis.Heavy metal ion homeostasis
CB346832	VVTU32442_at	0.389359	0.186179	-0.090567	Unknown protein	Unknown
CB346836	VVTU32440_at	0.545663	0.281252	-0.160904	no hit	Unknown
CB346888	VVTU16969_x_at	0.307744	0.33727	-0.402346	no hit	Unknown
CB346916	VVTU32433_x_at	0.591176	0.418163	-0.343905	Non-specific lipid-transfer protein	Transport overview.Macromolecule transport.Lipid transport
CB346926	VVTU32431_at	0.163638	0.174986	-0.01632	heat shock protein 17.4 kDa class I	Metabolism.Primary metabolism.Protein metabolism and modification.Protein folding.Chaperone-mediated protein folding.HSP-mediated protein folding
CB346935	VVTU32712_x_at VVTU32712_at	0.113618	0.113178	-0.111195	no hit	Unknown
CB346951	VVTU32428_at	0.446284	0.660653	-0.209628	no hit	Unknown
CB347041	VVTU32422_at	-0.06172	0.53329	0.019082	no hit	Unknown
CB347057	VVTU32708_at	0.515758	0.403038	-0.01996	no hit	Unknown
CB347077	VVTU32419_at	0.100122	0.585947	-0.256996	Cytochrome B561	Metabolism.Primary metabolism.Generation of metabolite precursors and energy.Electron transport
CB347086	VVTU32416_at VVTU32416_x_at	0.157428	-0.006535	-0.256331	no hit	Unknown
CB347102	VVTU32415_x_at	0.626586	0.478347	-0.547018	Metallothionein	Cellular process.Cellular homeostasis.Heavy metal ion homeostasis
CB347127	VVTU32410_at	-0.000666	0.074228	-0.231778	ELIP1 (EARLY LIGHT-INDUCABLE PROTEIN)	Response to stimulus.Stress response.Abiotic stress response.Light stress response
CB347149	VVTU32405_s_at	-0.931444	0.89251	-1.22325	betaine-aldehyde dehydrogenase	Metabolism.Cellular metabolism.Amino acid derivative metabolism.Glycine betaine biosynthesis	Response to stimulus.Stress response.Abiotic stress response.Osmotic stress response
CB347173	VVTU32698_x_at	0.976485	0.462329	-0.526377	no hit	Unknown
CB347187	VVTU32400_at	0.509855	0.778856	-0.997478	Metallothionein	Cellular process.Cellular homeostasis.Heavy metal ion homeostasis
CB347210	VVTU32393_at	0.444984	0.395075	-0.100884	Non-specific lipid-transfer protein A (NS-LTP A)	Transport overview.Macromolecule transport.Lipid transport
CB347333	VVTU32365_at	0.564397	0.307828	-0.105482	Retrotransposon protein, LINE subclass	Xenoprotein.Protein from transposable element
CB347366	VVTU32362_at	0.062312	0.028168	-0.926622	xylose isomerase	Metabolism.Primary metabolism.Carbohydrate metabolism.Monosaccharide metabolism.Fructose and mannose metabolism	Metabolism.Primary metabolism.Carbohydrate metabolism.Monosaccharide metabolism.Pentose glucuronate interconversion
CB347372	VVTU32361_at	0.502519	0.286569	-0.408111	calreticulin 2 (CRT2)	Metabolism.Primary metabolism.Protein metabolism and modification.Protein folding	Signalling.Signalling pathway.Calcium sensors and signalling
CB347385	VVTU32359_at	-0.105968	0.428053	-0.382987	Ribosomal protein L22-2 (RPL22B) 60S	Metabolism.Primary metabolism.Protein metabolism and modification.Translation
CB347464	VVTU32348_at	0.371872	0.127522	-0.110968	thylakoid lumenal P17.1 protein	Unknown
CB347470	VVTU32347_at	1.22974	0.920672	0.333179	no hit	Unknown
CB347474	VVTU32346_at	0.402833	0.461928	-0.17825	peptidyl-prolyl cis-trans isomerase cyclophilin-type	Metabolism.Primary metabolism.Protein metabolism and modification.Protein folding.Peptidyl prolyl isomerase-mediated protein folding
CB347600	VVTU32323_at	0.680883	0.888157	-0.446881	no hit	Unknown
CB347644	VVTU32315_x_at	0.616817	0.009128	-0.122001	no hit	Unknown
CB347659	VVTU32314_at	0.460423	0.167638	-0.062855	ribonuclease III	Metabolism.Primary metabolism.Nucleobase, nucleoside, nucleotide, nucleic acid metabolism.Nucleic acid metabolism.RNA metabolism.RNA catabolism
CB347682	VVTU32311_x_at	0.162612	0.413072	-0.192136	no hit	Unknown
CB347759	VVTU32298_at	0.413021	0.273147	-0.231233	Nascent polypeptide-associated complex (NAC)	Metabolism.Primary metabolism.Protein metabolism and modification.Protein folding
CB347786	VVTU32291_at VVTU32291_x_at	0.383563	0.446741	-0.343604	Non-specific lipid-transfer protein A (NS-LTP A)	Transport overview.Macromolecule transport.Lipid transport
CB347810	VVTU32287_x_at	0.684257	0.367328	-0.406559	Protein transport protein Sec61 subunit beta	Transport overview.Macromolecule transport.Protein transport
CB347815	VVTU17009_x_at	0.727332	0.404409	-0.200106	no hit	Unknown
CB347827	VVTU32284_at	0.1201	0.148592	-0.35335	globulin subunit beta precursor 11S	Metabolism.Primary metabolism.Generation of metabolite precursors and energy.Storage proteins
CB347857	VVTU32276_at	0.307671	-0.248923	-0.23363	no hit	Unknown
CB347860	VVTU32275_at	0.699817	0.200277	-0.332691	heat shock protein, Low Molecular Weight	Metabolism.Primary metabolism.Protein metabolism and modification.Protein folding.Chaperone-mediated protein folding.HSP-mediated protein folding
CB347863	VVTU32274_at VVTU32274_x_at	1.23468	0.539273	-0.160121	no hit	Unknown
CB347865	VVTU32679_x_at	0.686936	0.751082	-0.727421	no hit	Unknown
CB347958	VVTU32261_at	0.513536	0.248641	-0.354979	no hit	Unknown
CB347996	VVTU32258_at	-0.098402	0.222639	-0.278799	no hit	Unknown
CB348002	VVTU32675_at	-0.192616	0.527847	-0.09821	Unknown protein	Unknown
CB348040	VVTU32254_at	0.101712	0.527924	-0.740714	no hit	Unknown
CB348066	VVTU32249_at VVTU32320_s_at	0.558719	0.58346	-0.653958	7S globulin precursor, basic	Metabolism.Primary metabolism.Generation of metabolite precursors and energy.Storage proteins
CB348111	VVTU8768_at	1.52788	0.456936	-0.986592	ubiquitin-specific protease 3 (UBP3)	Metabolism.Primary metabolism.Protein metabolism and modification.Proteolysis.Ubiquitin-mediated proteolysis
CB348190	VVTU32229_at	0.335229	0.219979	-0.381156	no hit	Unknown
CB348213	VVTU32224_at	0.681521	0.50016	-0.006913	Unknown protein	Unknown
CB348239	VVTU32223_at VVTU32223_x_at	0.107351	0.04174	-0.213985	Unknown protein	Unknown
CB348262	VVTU32222_at	0.392292	-0.108415	0.141517	Sulfite reductase	Metabolism.Cellular metabolism.Sulfur metabolism.Sulfate assimilation
CB348286	VVTU32217_at	0.308938	0.074335	-0.378139	Ribosomal protein L18	Metabolism.Primary metabolism.Protein metabolism and modification.Translation
CB348346	VVTU32211_at	0.464647	-0.029086	-0.632204	no hit	Unknown
CB348372	VVTU32209_at	1.0528	0.381935	0.146019	pop3 peptide	Unknown
CB348377	VVTU32208_at	0.404015	0.58185	-0.122345	ubiquitin-conjugating enzyme 11 (UBC11), E2	Metabolism.Primary metabolism.Protein metabolism and modification.Proteolysis.Ubiquitin-mediated proteolysis
CB348381	VVTU32207_at	0.371991	0.547851	-0.552213	no hit	Unknown
CB348415	VVTU32655_at	0.464357	0.78049	-0.152043	Thioredoxin H	Cellular process.Cellular homeostasis.Cell redox homeostasis
CB348447	VVTU32199_at	0.388862	0.830043	-0.172372	glutamate-ammonia ligase	Metabolism.Primary metabolism.Amino acid metabolism.Amino acid biosynthesis	Metabolism.Primary metabolism.Amino acid metabolism.Glutamine metabolism.Glutamine biosynthesis
CB348494	VVTU32192_at	0.461718	0.293486	-0.908739	Myb family	Regulation overview.Regulation of gene expression.Regulation of transcription.Transcription factor.MYB family transcription factor
CB348513	VVTU32190_at	0.220844	0.347712	-0.680407	legumin precur	Unknown
CB348524	VVTU32188_at	0.237227	0.559064	-0.54209	Unknown protein	Unknown
CB348560	VVTU32180_x_at	0.374074	0.195714	-0.054304	no hit	Unknown
CB348563	VVTU32178_x_at	-0.001937	0.375869	-0.379273	no hit	Unknown
CB348571	VVTU32177_at	0.253833	0.648742	-1.35875	aquaporin PIP1B	Transport overview.Water transport.Aquaporins.PIP
CB348577	VVTU32173_at	0.403157	-0.1599	-0.388974	lanthionine synthetase C	Unknown
CB348666	VVTU32162_at VVTU32162_x_at	0.634192	-0.01044	-0.558226	Endochitinase C, basic	Response to stimulus.Stress response
CB348736	VVTU32155_at	1.33179	0.399749	-0.001595	histone deacetylase (HD2A)	Cellular process.Cellular component organization and biogenesis.Chromosome organization and biogenesis.Chromatin organization	Metabolism.Primary metabolism.Protein metabolism and modification.Protein modification.Protein deacetylation.Histone deacetylation	Regulation overview.Regulation of gene expression.Epigenetic regulation of gene expression
CB348741	VVTU32154_at	0.942917	0.13185	-0.081378	F-box and leucine-rich repeat protein 1	Metabolism.Primary metabolism.Protein metabolism and modification.Proteolysis.Ubiquitin-mediated proteolysis
CB348742	VVTU32643_at	0.922167	0.452627	-0.778326	Ribulose-1,5-bisphophate carboxylase/oxygenase small subunit	Metabolism.Primary metabolism.Generation of metabolite precursors and energy.Photosynthesis.Calvin cycle
CB348744	VVTU32153_at	0.515027	0.258328	0.050308	Endochitinase	Response to stimulus.Stress response
CB348768	VVTU32148_at	0.81882	0.194209	-0.145354	no hit	Unknown
CB348772	VVTU32641_x_at	0.266374	0.080117	-0.562704	cofilin	Cellular process.Cellular component organization and biogenesis.Cytoskeleton organization and biogenesis.Actin depolymerization
CB348788	VVTU32144_at	0.511747	-0.056495	-0.450407	PIN1 auxin transport protein	Signalling.Hormone signalling.Auxin signalling.Auxin transport
CB348832	VVTU32140_at	1.12474	0.254934	-0.169363	no hit	Unknown
CB349010	VVTU32121_at	0.278654	0.07302	0.187704	ubiquinol-cytochrome c reductase subunit 7	Metabolism.Primary metabolism.Generation of metabolite precursors and energy.Electron transport.Respiratory-chain phosphorylation
CB349042	VVTU32118_at	0.317945	0.747035	-1.02196	no hit	Unknown
CB349056	VVTU32116_x_at	0.544697	0.085884	-0.388716	Endochitinase	Response to stimulus.Stress response
CB349065	VVTU32919_x_at VVTU35982_at	0.591161	-0.056957	0.786864	no hit	Unknown
CB349070	VVTU32115_at	-1.28375	2.23297	-2.86965	Metallothionein	Cellular process.Cellular homeostasis.Heavy metal ion homeostasis
CB349078	VVTU32632_at VVTU32632_x_at	0.606588	0.457072	-0.2615	no hit	Unknown
CB349093	VVTU32112_x_at	1.29303	-0.055835	-0.454949	Chitinase	Response to stimulus.Stress response
CB349110	VVTU32631_at	0.290682	0.274811	-0.630202	no hit	Unknown
CB349113	VVTU32106_at	0.562814	0.243943	-0.137099	no hit	Unknown
CB349114	VVTU32105_x_at	0.454613	0.116482	-0.091289	Integrase core domain containing protein	Xenoprotein.Protein from transposable element
CB349140	VVTU32098_at	-0.625799	0.347764	-0.055728	ADP,ATP carrier protein	Transport overview.Mitochondrial membrane transport.Mitochondrial membrane ATP/ADP transport
CB349258	VVTU32087_at	0.143954	0.422581	0.00504	no hit	Unknown
CB349305	VVTU32084_at	1.14382	0.179463	-0.669457	albumin seed storage protein precursor	Metabolism.Primary metabolism.Generation of metabolite precursors and energy.Storage proteins
CB349413	VVTU32066_at	0.091538	-0.005994	-0.407337	Lactoylglutathione lyase	Metabolism.Primary metabolism.Organic acid metabolism.Pyruvate fermentation	Response to stimulus.Stress response.Abiotic stress response.Oxidative stress response
CB349455	VVTU32058_at	0.904381	0.116978	-0.383486	proteasome 20S alpha subunit A1	Metabolism.Primary metabolism.Protein metabolism and modification.Proteolysis.Ubiquitin-mediated proteolysis
CB349535	VVTU32046_at	0.856106	0.190903	-0.333308	no hit	Unknown
CB349540	VVTU32612_at VVTU32612_x_at	0.944902	0.381705	-0.095276	no hit	Unknown
CB349544	VVTU32044_at	-0.565355	0.645813	-0.171153	no hit	Unknown
CB349580	VVTU32611_at	0.552795	0.185109	-0.325479	pentatricopeptide (PPR) repeat-containing	Diverse functions.Gene family with diverse functions.Pentatricopeptide domain family
CB349701	VVTU32018_at	1.01964	0.628689	-0.245012	no hit	Unknown
CB349729	VVTU32014_at	0.218636	0.73934	-0.15107	no hit	Unknown
CB349789	VVTU32004_at	0.31529	-0.000508	-0.059074	chloramphenicol acetyl transferase	Unknown
CB349813	VVTU32000_at	0.730357	0.705505	-0.568327	Desacetoxyvindoline 4-hydroxylase	Metabolism.Secondary metabolism.Alkaloid metabolism.Alkaloid biosynthesis.Monoterpenoid indole alkaloid biosynthesis
CB349822	VVTU32604_at	0.625359	0.098124	-0.056093	Unknown protein	Unknown
CB349848	VVTU31996_at	0.697336	0.071654	-0.147722	no hit	Unknown
CB349856	VVTU32599_x_at	0.302505	-0.092549	-0.189133	no hit	Unknown
CB349906	VVTU31985_at	-0.142184	0.619345	0.124255	heat shock protein 17.4 kDa class I	Metabolism.Primary metabolism.Protein metabolism and modification.Protein folding.Chaperone-mediated protein folding.HSP-mediated protein folding
CB349974	VVTU31970_at	1.12259	0.208038	-0.03274	no hit	Unknown
CB350033	VVTU31964_at	0.132887	0.176974	-0.280987	no hit	Unknown
CB350113	VVTU32594_at	0.488687	0.177931	-0.106863	no hit	Unknown
CB350124	VVTU32593_x_at VVTU7451_x_at VVTU5737_x_at	-0.462663	0.941222	-1.65687	Metallothionein	Cellular process.Cellular homeostasis.Heavy metal ion homeostasis
CB350166	VVTU31951_x_at	2.01107	0.305573	-0.813756	Chitinase	Response to stimulus.Stress response
CB350170	VVTU31950_at	0.277694	0.361007	-0.314517	no hit	Unknown
CB350175	VVTU31948_at	0.576512	0.301004	-0.426175	albumin seed storage protein precursor	Metabolism.Primary metabolism.Generation of metabolite precursors and energy.Storage proteins
CB350182	VVTU32589_at	0.120325	0.688819	-0.147734	photosystem II reaction centre W (PsbW)	Metabolism.Primary metabolism.Generation of metabolite precursors and energy.Photosynthesis.Photosystem II
CB350197	VVTU31944_at	0.592485	0.436156	-0.347517	legumin protein	Unknown
CB350218	VVTU31939_at	-1.92498	1.42456	-0.787733	coiled-coil protein	Unknown
CB350300	VVTU31924_at	0.795855	0.281558	-0.352613	elongation factor Tu	Metabolism.Primary metabolism.Protein metabolism and modification.Translation.Translational elongation
CB350332	VVTU31920_at	0.325577	0.091049	-0.219782	Non-specific lipid-transfer protein A (NS-LTP A)	Transport overview.Macromolecule transport.Lipid transport
CB834255	VVTU31152_at	0.183777	0.095364	-0.015625	copia-type polyprotein	Xenoprotein.Protein from transposable element
CB834382	VVTU31142_at	0.285651	0.295781	-0.231375	Polyprotein	Unknown
CB834420	VVTU31139_at	0.609998	0.257573	-0.514247	sodium/hydrogen exchanger	Transport overview.Ion transport.Cation transport.Potassium transport	Transport overview.Ion transport.Cation transport.Proton transport
CB835069	VVTU31125_at	0.291547	0.365472	-0.296512	no hit	Unknown
CB835072	VVTU31124_at	0.397547	0.154052	-0.643127	no hit	Unknown
CB835087	VVTU31123_at	-0.210009	0.381703	0.018379	alanine aminotransferase 2	Metabolism.Primary metabolism.Amino acid metabolism
CB835227	VVTU31121_at	1.22231	-1.21159	-0.46011	no hit	Unknown
CB835307	VVTU31120_at	0.748471	0.098397	-0.051091	Unknown protein	Unknown
CB835876	VVTU31112_at	0.542269	0.431802	-0.456714	Unknown protein	Unknown
CB837500	VVTU31091_at	0.283365	-0.262332	-1.06765	Reverse transcriptase	Xenoprotein.Protein from transposable element
CB838213	VVTU31082_at	0.675872	0.261737	-0.601877	Unknown protein	Unknown
CB839069	VVTU31070_x_at	0.947817	0.406425	-0.302788	RNase H domain-containing protein	Xenoprotein.Protein from transposable element
CB911179	VVTU31017_at	-0.077268	0.480327	-0.126941	Retrotransposon protein, unclassified	Xenoprotein.Protein from transposable element
CB912154	VVTU15074_at	2.13037	1.06181	1.35127	no hit	Unknown
CB914015	VVTU23394_s_at VVTU16869_s_at	-0.318323	0.251648	0.647773	DNA replication licensing factor	Metabolism.Primary metabolism.Nucleobase, nucleoside, nucleotide, nucleic acid metabolism.Nucleic acid metabolism.DNA metabolism.DNA replication	Unknown
CB917022	VVTU30812_at	0.333054	-0.064386	-0.293198	Retrotransposon protein, unclassified	Xenoprotein.Protein from transposable element
CB917463	VVTU30797_at	0.23995	0.402367	-0.279367	ATP synthase epsilon chain, mitochondrial	Metabolism.Primary metabolism.Generation of metabolite precursors and energy.Electron transport.Respiratory-chain phosphorylation	Transport overview.Ion transport.Cation transport.Proton transport
CB919079	VVTU30728_at	0.443305	0.160659	-0.56264	Retrotransposon protein, unclassified	Xenoprotein.Protein from transposable element
CB922060	VVTU30637_at	0.168064	0.051855	0.150679	vacuolar ATPase V0 domain subunit c	Metabolism.Primary metabolism.Generation of metabolite precursors and energy.Electron transport.Respiratory-chain phosphorylation	Transport overview.Ion transport.Cation transport.Proton transport
CB923097	VVTU30607_at	1.52365	0.592499	1.0375	no hit	Unknown
CB923289	VVTU30599_at	0.126224	-0.282814	0.112291	Pol polyprotein	Unknown
CB969943	VVTU30536_at	0.095271	0.116873	-0.297948	no hit	Unknown
CB970416	VVTU30503_at VVTU30503_x_at	-0.039103	-0.474667	-0.31242	no hit	Unknown
CB970710	VVTU7331_at	-1.65691	-0.254288	-0.371577	no hit	Unknown
CB970888	VVTU30471_at	0.222158	0.09316	-0.33356	Unknown protein	Unknown
CB971850	VVTU30376_at	0.507284	-0.37396	-0.200046	no hit	Unknown
CB972643	VVTU30313_at	-1.19857	-0.759247	-0.023992	serine/threonine kinase	Signalling.Signalling pathway.Protein kinase
CB972933	VVTU30138_x_at VVTU40317_x_at VVTU32844_x_at VVTU32565_x_at VVTU25401_x_at	0.476006	0.037603	-1.58044	no hit	Unknown
CB973081	VVTU30273_x_at VVTU30273_at	0.013128	0.302775	-0.28163	Ribosomal protein L35 chloroplast precursor (CL35) 50S	Metabolism.Primary metabolism.Protein metabolism and modification.Translation
CB974681	VVTU16709_at	-0.070231	0.628388	-0.377696	no hit	Unknown
CB974964	VVTU22449_s_at VVTU30121_s_at	0.497296	0.246295	-0.123705	NBS-LRR type disease resistance protein	Diverse functions.Gene family with diverse functions.NBS-LRR superfamily	Response to stimulus.Stress response.Biotic stress response
CB975056	VVTU30111_at VVTU30111_x_at	0.526049	0.545977	-0.588183	no hit	Unknown
CB975597	VVTU30059_x_at	-0.408248	1.43999	-1.36216	delta-8 sphingolipid desaturase (SLD1)	Metabolism.Primary metabolism.Lipid metabolism.Fatty acid metabolism.Fatty acid biosynthesis.Unsaturated fatty acid biosynthesis
CB975599	VVTU30058_x_at VVTU30058_at	-0.914477	0.778047	-0.139781	LHCA4	Metabolism.Primary metabolism.Generation of metabolite precursors and energy.Photosynthesis.Antenna proteins
CB976255	VVTU6042_at	1.55958	0.702291	-0.055802	aspartyl protease	Metabolism.Primary metabolism.Protein metabolism and modification.Proteolysis.Peptidase-mediated proteolysis
CB976655	VVTU29953_at	0.677833	-0.385065	-0.527716	Retrotransposon protein, LINE subclass	Xenoprotein.Protein from transposable element
CB976956	VVTU29926_x_at VVTU29926_at	1.38996	0.607729	-0.730491	UDP-glucuronic acid decarboxylase 3	Cellular process.Cellular component organization and biogenesis.Cell wall organization and biogenesis.Cell wall metabolism.Cell wall biosynthesis.Cell wall glycan monomers generation	Metabolism.Primary metabolism.Carbohydrate metabolism.Monosaccharide metabolism.Xylose metabolism.Xylose biosynthesis
CB977547	VVTU29873_at	0.675813	0.492196	-0.146783	no hit	Unknown
CB977805	VVTU29855_at	0.40434	0.013595	-0.198717	Unknown protein	Unknown
CB978223	VVTU29816_x_at	1.35577	-0.348562	-0.307413	no hit	Unknown
CB978848	VVTU29770_x_at VVTU29770_at	-0.6381	-0.844083	-0.354462	Unknown protein	Unknown
CB978916	VVTU39497_at	0.773132	-0.07964	-0.269219	no hit	Unknown
CB979002	VVTU39496_at	-0.006706	0.25695	-0.371152	Retrotransposon protein, LINE subclass	Xenoprotein.Protein from transposable element
CB979829	VVTU29692_at	1.08083	-0.223234	0.567443	no hit	Unknown
CB980269	VVTU29643_at	0.442828	-0.085419	-0.232837	Polyprotein	Unknown
CB980619	VVTU26725_x_at	-0.234305	0.14172	0.452631	no hit	Unknown
CB982300	VVTU29470_at	1.6764	0.172515	-1.48253	no hit	Unknown
CB982390	VVTU29465_at	0.070356	0.41374	-0.150691	Retrotransposon protein, unclassified	Xenoprotein.Protein from transposable element
CB982747	VVTU29435_at	0.574037	-0.249033	0.181749	Transposon protein, CACTA, En/Spm sub-class	Xenoprotein.Protein from transposable element
CB982817	VVTU29424_at	-0.941294	0.567667	-0.295089	kinesin protein (MKRP2)	Cellular process.Cellular component organization and biogenesis.Cytoskeleton organization and biogenesis.Microtubule organization and biogenesis.Microtubule-driven movement
CD004618	VVTU29343_at	0.3071	-0.102068	-0.146391	Receptor protein kinase PERK1	Signalling.Signalling pathway.Protein kinase
CD005066	VVTU29308_at	0.358785	0.221641	0.335434	Retrotransposon protein, unclassified	Xenoprotein.Protein from transposable element
CD005550	VVTU29293_at	0.832527	0.461551	-0.011116	disease resistance protein (TIR-NBS-LRR class)	Diverse functions.Gene family with diverse functions.NBS-LRR superfamily	Response to stimulus.Stress response.Biotic stress response
CD005556	VVTU29291_at	1.13509	-1.16196	0.215605	no hit	Unknown
CD005624	VVTU29287_at	4.2839	-1.89261	0.546044	Retrotransposon protein, unclassified	Xenoprotein.Protein from transposable element
CD005715	VVTU29281_at	0.116732	0.034252	-0.538333	no hit	Unknown
CD005820	VVTU29280_at	-1.3671	0.888236	0.904777	cellulose synthase CESA3	Cellular process.Cellular component organization and biogenesis.Cell wall organization and biogenesis.Cell wall metabolism.Cell wall biosynthesis.Cellulose biosynthesis
CD006530	VVTU29258_at	0.592911	0.388295	0.268884	no hit	Unknown
CD007048	VVTU29248_at	1.12858	-0.11383	-0.162813	Retrotransposon protein, unclassified	Xenoprotein.Protein from transposable element
CD007176	VVTU29243_at	1.4956	-0.99101	1.76313	NADPH-ferrihemoprotein reductase	Metabolism.Cellular metabolism.Oxidation reduction.Cytochrome P450 oxidoreductase
CD008419	VVTU29220_at	0.249903	-0.018133	-0.212706	no hit	Unknown
CD010109	VVTU29190_at	0.682363	0.633183	-0.292234	Reverse transcriptase	Xenoprotein.Protein from transposable element
CD011107	VVTU29178_at	-0.182515	-0.208951	-0.143965	Polyprotein	Unknown
CD011141	VVTU29176_at	0.22572	-0.192384	-0.258552	Retrotransposon protein, unclassified	Xenoprotein.Protein from transposable element
CD011955	VVTU29145_at	0.382967	-0.366327	-0.717372	CCHC-type integrase	Unknown
CD012047	VVTU29105_at	0.170091	0.231695	-0.119454	Reverse transcriptase	Xenoprotein.Protein from transposable element
CD012055	VVTU29102_at	0.378166	-0.266131	-0.548983	no hit	Unknown
CD012132	VVTU29073_at	0.056465	0.144048	-0.103627	Cysteine-rich receptor-like protein kinase 29	Signalling.Signalling pathway.Protein kinase
CD012174	VVTU29059_x_at VVTU29059_at	0.235946	0.060162	-0.221876	no hit	Unknown
CD012194	VVTU29049_at	0.305604	0.076232	-0.215512	Transposon protein, CACTA, En/Spm sub-class	Xenoprotein.Protein from transposable element
CD012238	VVTU29032_at	-0.031983	0.318697	-0.186069	Cysteine-rich receptor-like protein kinase 29	Signalling.Signalling pathway.Protein kinase
CD013705	VVTU28964_at	0.26738	-0.003619	0.091321	GAG-POL precursor	Unknown
CD712303	VVTU28908_at	1.02241	0.36808	-0.703214	Reverse transcriptase	Xenoprotein.Protein from transposable element
CD712305	VVTU28907_at	0.705055	-0.232665	0.183109	no hit	Unknown
CD712485	VVTU28861_at	0.799098	0.053396	-0.178963	no hit	Unknown
CD712512	VVTU28852_at	1.45585	-0.080939	0.081037	Unknown protein	Unknown
CD712572	VVTU28838_x_at	0.154166	0.110067	0.080304	gag-pol polyprotein	Unknown
CD712848	VVTU28820_at	-0.054151	0.081151	-0.053127	no hit	Unknown
CD713161	VVTU28811_at	0.479408	0.271131	-0.11719	Retrotransposon	Xenoprotein.Protein from transposable element
CD713710	VVTU28799_at	0.195945	0.128164	0.063352	no hit	Unknown
CD714724	VVTU28782_at	-0.092577	0.026097	-0.277194	no hit	Unknown
CD715124	VVTU28776_at	0.223338	0.028511	-0.250719	no hit	Unknown
CD715146	VVTU28774_at	0.476874	-0.127044	-0.240263	MuDRA transposase	Xenoprotein.Protein from transposable element
CD715232	VVTU28772_at	0.511261	-0.099844	-0.042315	Retrotransposon protein, unclassified	Xenoprotein.Protein from transposable element
CD715679	VVTU28761_at	0.690483	-0.032929	-0.120665	Retrotransposon protein, unclassified	Xenoprotein.Protein from transposable element
CD715820	VVTU14745_s_at VVTU35894_s_at	2.35898	0.111078	0.090878	no hit	Unknown
CD715828	VVTU28754_at	0.309549	0.234152	-0.061988	Integrase, catalytic region	Xenoprotein.Protein from transposable element
CD716130	VVTU28742_at	0.234228	-0.240457	-0.073188	Transposon protein, CACTA, En/Spm sub-class	Xenoprotein.Protein from transposable element
CD716753	VVTU28739_at	0.382738	-0.782928	-0.589497	Cysteine-rich receptor-like protein kinase 29	Signalling.Signalling pathway.Protein kinase
CD717263	VVTU28718_at	0.231392	0.442068	-0.280149	no hit	Unknown
CD717464	VVTU28714_at	0.316347	-0.129988	0.083387	Cysteine-rich receptor-like protein kinase 29	Signalling.Signalling pathway.Protein kinase
CD717715	VVTU14563_x_at	0.291176	-0.556931	-0.09258	no hit	Unknown
CD718531	VVTU28691_at	0.460969	-0.308455	-0.067347	no hit	Unknown
CD718788	VVTU28683_at	0.131435	-0.443755	-0.557076	no hit	Unknown
CD720151	VVTU28661_at	0.1274	-0.290243	-0.099653	Cysteine-rich receptor-like protein kinase 29	Signalling.Signalling pathway.Protein kinase
CD721461	VVTU28641_at	0.206021	0.146225	0.030353	Retrotransposon protein, unclassified	Xenoprotein.Protein from transposable element
CD721664	VVTU28638_at	0.757828	0.29793	-0.103965	Unknown protein	Unknown
CD798400	VVTU16452_at	0.530026	0.647985	-0.794882	no hit	Unknown
CD798576	VVTU28523_at	0.185549	0.694887	-0.124922	no hit	Unknown
CD799281	VVTU28494_at	0.627074	0.312743	-0.405845	coat protein 28 kDa	Xenoprotein.Viral protein
CD799848	VVTU28449_at	0.750954	0.360345	-0.113591	no hit	Unknown
CD799913	VVTU28443_x_at	0.376115	0.167067	0.174571	Replicase	Xenoprotein.Protein from transposable element
CD799994	VVTU28432_at	0.847761	-0.498202	-0.57854	Ribosomal protein L9 (RPL90D) 60S	Metabolism.Primary metabolism.Protein metabolism and modification.Translation
CD801065	VVTU28398_x_at	0.58929	0.008045	-0.196455	Gag-pol polyprotein	Unknown
CD801312	VVTU5819_at	4.53664	0.907742	1.86328	no hit	Unknown
CD801412	VVTU7201_at	-3.6592	-0.887896	-1.32752	no hit	Unknown
CD801425	VVTU28356_at	1.23684	-1.56685	0.451003	glutamyl-tRNA synthetase	Metabolism.Primary metabolism.Cofactor metabolism.Tetrapyrrole metabolism	Metabolism.Primary metabolism.Protein metabolism and modification.Translation.Amino acid activation
CD801434	VVTU28354_at	0.874461	-0.094442	0.402149	cytochrome c biogenesis orf256	Cellular process.Cellular macromolecular complex assembly.Protein complex assembly.Cytochrome complex assembly
CD801525	VVTU12569_x_at VVTU40438_at	-0.288376	0.664264	0.119444	coat protein 28 kDa	Xenoprotein.Viral protein
CD802217	VVTU7198_at	1.20568	0.018078	-0.598317	Retroelement pol polyprotein	Xenoprotein.Protein from transposable element
CF074523	VVTU28268_at	0.312878	0.242066	-0.259957	no hit	Unknown
CF074628	VVTU28243_at	0.558768	-0.013309	-0.011546	verticillium wilt disease resistance protein precursor	Response to stimulus.Stress response.Biotic stress response
CF074644	VVTU28238_x_at VVTU9103_s_at	1.93762	-1.35047	0.316532	Retrotransposon protein, unclassified	Xenoprotein.Protein from transposable element
CF074703	VVTU28225_at	-0.145809	0.02832	-0.247948	Lipoxygenase (LOX2)	Metabolism.Primary metabolism.Lipid metabolism.Fatty acid metabolism.Oxylipin biosynthesis
CF074707	VVTU28223_at	0.627582	0.355067	-0.062202	no hit	Unknown
CF074734	VVTU16366_at	0.301445	0.555517	-0.295772	Retrotransposon protein, unclassified	Xenoprotein.Protein from transposable element
CF201014	VVTU33196_x_at VVTU31209_x_at VVTU31209_at	-0.452394	-0.54952	-0.455165	no hit	Unknown
CF201793	VVTU19102_s_at	1.93629	0.658878	0.016374	glycine-rich protein	Unknown
CF202031	VVTU29713_x_at	-0.171581	-0.432235	-1.52539	no hit	Unknown
CF202064	VVTU13720_x_at	-0.362017	-0.007674	-1.70213	no hit	Unknown
CF202132	VVTU14605_at	3.84962	-0.493689	0.13092	no hit	Unknown
CF202744	VVTU33661_x_at VVTU3945_s_at VVTU30258_x_at	-0.338843	-0.26823	-0.108836	Ribosomal RNA 23S	Metabolism.Primary metabolism.Protein metabolism and modification.Translation
CF202745	VVTU25425_x_at VVTU33139_x_at	0.765848	-0.014892	-0.22916	Unknown protein	Unknown
CF207029	VVTU30412_at	1.57374	-0.454988	-0.488207	no hit	Unknown
CF207102	VVTU28205_at	4.99936	-0.909028	-1.74712	gag-pol polyprotein	Unknown
CF207175	VVTU28196_at	0.423598	-0.005557	0.315151	no hit	Unknown
CF207184	VVTU28193_x_at VVTU28193_at VVTU21198_s_at VVTU39611_s_at VVTU28193_s_at	-1.31411	1.64932	0.337501	no hit	Unknown
CF207599	VVTU28159_at	0.377983	-0.456706	-0.207238	Retrotransposon protein, unclassified	Xenoprotein.Protein from transposable element
CF209123	VVTU28076_at	1.03425	0.278338	-0.288808	cytochrome f	Metabolism.Primary metabolism.Generation of metabolite precursors and energy.Electron transport	Metabolism.Primary metabolism.Generation of metabolite precursors and energy.Photosynthesis.Photosynthetic-chain phosphorylation
CF209169	VVTU28070_at	0.621928	0.111881	-0.038238	no hit	Unknown
CF209724	VVTU28026_at	0.748146	-0.041495	-0.593232	Ribosomal protein P0 (RPP0A) acidic 60S	Metabolism.Primary metabolism.Protein metabolism and modification.Translation
CF209946	VVTU28004_at	0.789093	0.433658	-0.602646	Reverse transcriptase	Xenoprotein.Protein from transposable element
CF210106	VVTU27979_at	1.37272	-0.881441	0.146445	Unknown protein	Unknown
CF210439	VVTU16313_at	-2.89007	1.96701	-0.769075	DNA-binding protein	Metabolism.Primary metabolism.Nucleobase, nucleoside, nucleotide, nucleic acid metabolism.Nucleic acid metabolism.DNA metabolism
CF210893	VVTU27933_at	0.368901	0.175872	-0.059282	GYF domain-containing protein	Unknown
CF210948	VVTU27926_at	0.61269	0.206964	-0.061075	no hit	Unknown
CF212389	VVTU27860_x_at VVTU27860_at	-0.055142	0.316973	0.073544	no hit	Unknown
CF212915	VVTU27840_at	0.383576	0.130288	-0.242933	no hit	Unknown
CF214191	VVTU27791_s_at	3.20769	-0.552615	1.61105	proteasome 20S alpha subunit D2 (PAD2) (PRS1) (PRC6)	Metabolism.Primary metabolism.Protein metabolism and modification.Proteolysis.Ubiquitin-mediated proteolysis
CF369072	VVTU7153_at	-0.05783	-0.65729	-0.653134	no hit	Unknown
CF371758	VVTU27675_at	1.06891	-0.490484	-0.3091	no hit	Unknown
CF371795	VVTU27672_at	0.618012	0.416805	0.413519	Retrotransposon protein, unclassified	Xenoprotein.Protein from transposable element
CF372116	VVTU27653_at	0.062117	1.17601	-5.74768	disease resistance protein (TIR-NBS-LRR class)	Diverse functions.Gene family with diverse functions.NBS-LRR superfamily	Response to stimulus.Stress response.Biotic stress response
CF372436	VVTU27632_at	0.614959	0.469649	-0.306328	Phosphopyruvate hydratase.	Metabolism.Primary metabolism.Carbohydrate metabolism.Glycolysis Gluconeogenesis
CF372868	VVTU27601_at	-2.12314	-9.07861	-1.02017	lipid transfer protein isoform 4	Transport overview.Macromolecule transport.Lipid transport
CF373050	VVTU16211_at	1.52785	1.09644	1.5728	no hit	Unknown
CF373077	VVTU27595_at	0.85388	0.518723	-0.644873	hydroxyacylglutathione hydrolase	Metabolism.Primary metabolism.Organic acid metabolism.Pyruvate fermentation	Response to stimulus.Stress response.Abiotic stress response.Oxidative stress response
CF403174	VVTU7132_s_at	0.352546	0.432567	-0.275805	Transposon protein, CACTA, En/Spm sub-class	Xenoprotein.Protein from transposable element
CF403178	VVTU8171_at	0.125615	1.29828	0.125082	no hit	Unknown
CF403333	VVTU27548_at	0.707045	-0.134896	0.450277	Integrase, catalytic region	Xenoprotein.Protein from transposable element
CF403380	VVTU27541_x_at	-0.884544	-0.016701	-0.201808	LHCII type III, chloroplast precursor	Metabolism.Primary metabolism.Generation of metabolite precursors and energy.Photosynthesis.Antenna proteins
CF403553	VVTU27526_at	0.229219	0.068432	-0.418047	CYP86A1	Metabolism.Cellular metabolism.Oxidation reduction.Cytochrome P450 oxidoreductase
CF403809	VVTU7121_at	-15.3546	-5.79107	-5.20626	no hit	Unknown
CF403892	VVTU2864_s_at	-0.07027	1.09976	1.09248	no hit	Unknown
CF404052	VVTU27494_at	7.51403	0.576911	-1.79829	no hit	Unknown
CF404110	VVTU8249_s_at	-4.44155	4.69302	-3.4909	hydroxyproline-rich glycoprotein	Cellular process.Cellular component organization and biogenesis.Cell wall organization and biogenesis.Cell wall structural protein
CF404179	VVTU27477_at	-0.199924	0.190374	0.202128	no hit	Unknown
CF404249	VVTU27468_at	0.189829	-0.314095	-0.245123	Retrotransposon protein, unclassified	Xenoprotein.Protein from transposable element
CF404357	VVTU27451_at	0.383345	0.210914	-0.281165	Transcription factor IIB	Metabolism.Primary metabolism.Nucleobase, nucleoside, nucleotide, nucleic acid metabolism.Nucleic acid metabolism.RNA metabolism.RNA biosynthesis
CF404553	VVTU27433_at	0.629734	0.142421	-0.386646	protein kinase	Signalling.Signalling pathway.Protein kinase
CF404702	VVTU27407_at	0.858	0.33665	-0.619755	oligopeptide transporter OPT4	Transport overview.Macromolecule transport.Oligopeptide transport
CF404706	VVTU27406_at	0.933415	0.766147	0.000657	cysteine proteinase	Metabolism.Primary metabolism.Protein metabolism and modification.Proteolysis.Peptidase-mediated proteolysis
CF404713	VVTU27404_at	0.641117	0.287222	-0.263889	aldose 1-epimerase	Metabolism.Primary metabolism.Carbohydrate metabolism.Monosaccharide metabolism
CF404767	VVTU38160_at	0.112751	0.562268	0.306001	Unknown protein	Unknown
CF404771	VVTU27396_at	0.331347	0.174444	-0.318041	APG6/CLPB-P/CLPB3	Metabolism.Primary metabolism.Protein metabolism and modification.Proteolysis.Clp complex-mediated proteolysis
CF404824	VVTU27379_at	-0.562841	0.803322	-0.477792	ARABIDOPSIS HISTIDINE PHOSPHOTRANSFER AHP3	Signalling.Hormone signalling.Cytokinin signalling.Cytokinin-mediated signalling pathway
CF404968	VVTU27358_at	1.59393	0.072383	-0.412134	no hit	Unknown
CF404985	VVTU27352_x_at	-0.266017	0.089454	-0.692849	no hit	Unknown
CF405061	VVTU27341_at	0.101595	0.484114	0.035579	no hit	Unknown
CF405094	VVTU27333_at	0.349522	0.474309	-0.239704	no hit	Unknown
CF405105	VVTU27332_at	0.251631	0.313749	-0.48946	Tubulin beta-6 chain	Cellular process.Cellular component organization and biogenesis.Cytoskeleton organization and biogenesis.Microtubule organization and biogenesis
CF405145	VVTU27327_x_at	0.862773	0.345704	-0.42879	no hit	Unknown
CF405165	VVTU27323_at	0.414866	0.492153	-0.802849	TONOPLAST MONOSACCHARIDE TRANSPORTER2	Transport overview.Macromolecule transport.Carbohydrate transport.Sugar transport
CF405189	VVTU27319_at	1.09287	0.41119	-0.621795	DnaJ homolog, subfamily A, member 2	Metabolism.Primary metabolism.Protein metabolism and modification.Protein folding.Chaperone-mediated protein folding.HSP-mediated protein folding.HSP-mediated protein folding co-chaperone
CF405273	VVTU27312_at	0.894043	0.535847	-0.284001	amino acid transport protein	Transport overview.Macromolecule transport.Amino acid transport
CF405437	VVTU27285_at	0.075673	0.609657	-0.209855	no hit	Unknown
CF405488	VVTU27275_at	0.65315	0.344689	-0.188204	no hit	Unknown
CF405519	VVTU27269_at	0.58128	0.649004	-0.419496	Ribosomal protein S2 (RPS2D) 40S	Metabolism.Primary metabolism.Protein metabolism and modification.Translation
CF405570	VVTU27259_at	0.232168	0.013323	-0.48851	no hit	Unknown
CF405605	VVTU27257_at	0.068777	0.378174	-0.464675	Emp24/gp25L/p24	Cellular process.Cellular transport.Protein trafficking
CF405610	VVTU27256_at	0.372166	0.43787	-0.324247	9-cis-epoxycarotenoid dioxygenase	Metabolism.Secondary metabolism.Terpenoid metabolism.Tetraterpenoid metabolism.Tetraterpenoid biosynthesis.Carotenoid biosynthesis	Signalling.Hormone signalling.ABA signalling.ABA metabolism.ABA biosynthesis
CF405638	VVTU27252_at	2.56919	-0.256902	0.954872	no hit	Unknown
CF405688	VVTU27244_at	0.348114	0.679091	-0.19892	S-ribonuclease binding protein SBP1	Unknown
CF405703	VVTU27241_at	0.507729	0.330584	-0.420366	G-BOX BINDING FACTOR 3	Regulation overview.Regulation of gene expression.Regulation of transcription.Transcription factor.bZIP family transcription factor
CF405729	VVTU27239_at	0.596952	0.393592	-0.372337	wound-responsive	Unknown
CF405756	VVTU27235_x_at	1.20538	0.851204	-0.435423	DnaJ homolog, subfamily B, member 4	Metabolism.Primary metabolism.Protein metabolism and modification.Protein folding.Chaperone-mediated protein folding.HSP-mediated protein folding.HSP-mediated protein folding co-chaperone
CF405828	VVTU27223_at VVTU27223_x_at	1.36882	0.775111	-0.484675	no hit	Unknown
CF405845	VVTU27221_at	0.526996	0.207699	-0.726948	no hit	Unknown
CF405875	VVTU27218_at	0.69016	0.595771	-0.042919	Unknown protein	Unknown
CF405887	VVTU27214_at	-0.385489	0.045778	-0.272025	Glutamine synthetase	Metabolism.Primary metabolism.Amino acid metabolism.Amino acid biosynthesis	Metabolism.Primary metabolism.Amino acid metabolism.Glutamine metabolism.Glutamine biosynthesis
CF405893	VVTU27212_at	0.370134	0.797125	-0.462224	ADP-RIBOSYLATION FACTOR A1B	Cellular process.Cellular transport.Protein trafficking.Vesicle-mediated trafficking
CF405963	VVTU27198_x_at	0.099853	0.4637	-0.243282	lipoxygenase (LOX2)	Metabolism.Primary metabolism.Lipid metabolism.Fatty acid metabolism.Oxylipin biosynthesis
CF405983	VVTU27194_at	0.858617	0.738638	-0.768164	soluble inorganic pyrophosphatase	Metabolism.Cellular metabolism.Phosphate metabolism
CF406029	VVTU27189_at	0.158533	1.15183	-0.236606	peroxiredoxin-5	Response to stimulus.Stress response.Abiotic stress response.Oxidative stress response
CF413649	VVTU27180_s_at	-7.5139	0.708572	1.26639	squamosa promoter-binding protein 9 (SPL9)	Regulation overview.Regulation of gene expression.Regulation of transcription.Transcription factor.SBP family transcription factor
CF413768	VVTU27168_at	0.421532	0.096625	-0.007964	no hit	Unknown
CF414035	VVTU20014_at	0.557058	0.187905	0.023854	no hit	Unknown
CF414198	VVTU27133_at	0.768847	0.255281	-0.32527	no hit	Unknown
CF414560	VVTU27108_x_at	0.372925	-0.18616	-0.380204	Peroxidase	Response to stimulus.Stress response.Abiotic stress response.Oxidative stress response
CF414894	VVTU27091_at	0.754307	-4.72757	1.65857	no hit	Unknown
CF415150	VVTU27082_at	-0.523731	0.354863	0.008046	no hit	Unknown
CF510510	VVTU27054_at	0.376632	-0.250381	-0.376189	disease resistance protein (TIR-NBS-LRR class)	Diverse functions.Gene family with diverse functions.NBS-LRR superfamily	Response to stimulus.Stress response.Biotic stress response
CF512040	VVTU9571_at	4.29403	-0.581137	0.610069	no hit	Unknown
CF512299	VVTU26967_at	1.63641	-1.33425	0.600623	Retrotransposon protein, unclassified	Xenoprotein.Protein from transposable element
CF512326	VVTU26964_at	0.471164	0.273178	-0.265541	no hit	Unknown
CF512551	VVTU26945_at	0.80032	0.616168	-0.883481	no hit	Unknown
CF512637	VVTU26931_at	0.78725	-0.023405	0.029203	Retrotransposon protein, unclassified	Xenoprotein.Protein from transposable element
CF512843	VVTU26918_at	0.451495	-0.550506	-0.078713	Retrotransposon protein, unclassified	Xenoprotein.Protein from transposable element
CF513254	VVTU16045_at	0.383881	-0.508579	-0.081549	no hit	Unknown
CF513261	VVTU26893_at	0.684252	0.146125	-0.130815	no hit	Unknown
CF513803	VVTU26876_at	-0.003191	0.076651	-0.351631	Transposase	Xenoprotein.Protein from transposable element
CF513889	VVTU26873_at	0.677701	0.030126	-0.245539	no hit	Unknown
CF514015	VVTU26866_at	0.242995	0.18626	-0.300823	Transposon protein	Xenoprotein.Protein from transposable element
CF514113	VVTU9078_at	2.18609	-0.114587	0.687221	Retrotransposon protein, unclassified	Xenoprotein.Protein from transposable element
CF514253	VVTU26856_at	0.190666	0.046405	-0.199875	no hit	Unknown
CF514515	VVTU26846_at	0.489348	-0.004352	-0.058588	Integrase, catalytic region	Xenoprotein.Protein from transposable element
CF514520	VVTU26845_at	0.872766	0.903962	-0.235442	protein kinase	Signalling.Signalling pathway.Protein kinase
CF515249	VVTU920_s_at	1.22986	0.005822	0.469533	no hit	Unknown
CF515675	VVTU26798_at	0.283727	0.435438	-0.205283	ATP-requiring DNA helicase RecQ	Metabolism.Primary metabolism.Nucleobase, nucleoside, nucleotide, nucleic acid metabolism.Nucleic acid metabolism.DNA metabolism.DNA recombination	Metabolism.Primary metabolism.Nucleobase, nucleoside, nucleotide, nucleic acid metabolism.Nucleic acid metabolism.DNA metabolism.DNA repair
CF516017	VVTU16022_at	0.225228	-0.06166	-0.116961	Retrotransposon protein, unclassified	Xenoprotein.Protein from transposable element
CF516307	VVTU26755_at	0.509521	0.604962	0.275321	no hit	Unknown
CF516365	VVTU26751_at	0.249738	0.118487	-0.216162	RNase H domain-containing protein	Xenoprotein.Protein from transposable element
CF516432	VVTU26742_at	0.466022	-0.179599	-0.26913	no hit	Unknown
CF516433	VVTU26741_at	0.305509	0.00334	0.062088	no hit	Unknown
CF516529	VVTU26734_at	0.023161	-0.02409	-0.208413	no hit	Unknown
CF516746	VVTU26718_at	0.998087	-0.346846	0.139354	RNase H domain-containing protein	Xenoprotein.Protein from transposable element
CF516835	VVTU26714_at	1.58221	-2.21009	0.992178	Retrotransposon protein, unclassified	Xenoprotein.Protein from transposable element
CF517413	VVTU26685_at	0.81997	0.680811	0.226178	no hit	Unknown
CF517466	VVTU26671_at	0.601289	0.503062	-0.307372	no hit	Unknown
CF517509	VVTU26668_at	0.331311	-0.049784	0.020108	Retrotransposon protein, LINE subclass	Xenoprotein.Protein from transposable element
CF517515	VVTU26667_at	0.329645	0.063307	-0.118677	no hit	Unknown
CF517586	VVTU26659_at	1.20266	-0.248938	0.112682	RNase H domain-containing protein	Xenoprotein.Protein from transposable element
CF517672	VVTU26657_at	1.32035	-0.302178	0.558816	Retrotransposon protein, unclassified	Xenoprotein.Protein from transposable element
CF518161	VVTU26625_x_at	1.83689	-0.167015	-1.41048	no hit	Unknown
CF518299	VVTU26621_at	0.121198	-0.142889	-0.271904	Integrase, catalytic region	Xenoprotein.Protein from transposable element
CF518372	VVTU26614_at	0.707939	0.179568	-0.329156	Retrotransposon protein, unclassified	Xenoprotein.Protein from transposable element
CF518413	VVTU26609_at	0.130768	0.061102	-0.368099	Retrotransposon protein, unclassified	Xenoprotein.Protein from transposable element
CF518421	VVTU26608_at	0.74516	0.357855	-0.21134	Retrotransposon protein, unclassified	Xenoprotein.Protein from transposable element
CF518600	VVTU26603_at	0.422025	-0.087987	0.069261	eukaryotic translation initiation factor 5A-1	Metabolism.Primary metabolism.Protein metabolism and modification.Translation.Translational initiation
CF518888	VVTU15983_at	1.10974	-1.39342	0.158639	no hit	Unknown
CF589273	VVTU26574_x_at	0.287815	-0.454475	0.249976	Retrotransposon protein, unclassified	Xenoprotein.Protein from transposable element
CF603384	VVTU26527_at	0.411833	0.211078	-0.390654	no hit	Unknown
CF603859	VVTU26500_at	0.33496	0.288008	-0.435963	no hit	Unknown
CF604540	VVTU26454_at	0.100717	0.333927	-0.042064	Ribosomal protein L13A (RPL13aB) 60S	Metabolism.Primary metabolism.Protein metabolism and modification.Translation
CF604803	VVTU26428_at	0.963797	0.739781	0.062572	no hit	Unknown
CF604968	VVTU26405_at	0.203926	0.348434	-0.041116	Unknown protein	Unknown
CF604978	VVTU26403_at	1.19009	0.668305	-0.602405	no hit	Unknown
CF605052	VVTU26394_at	0.294005	0.217231	-0.380605	stress-induced-phosphoprotein 1	Response to stimulus.Stress response.Abiotic stress response
CF605095	VVTU26387_at	0.634233	0.315717	-0.544894	Protein disulfide isomerase (PDIL) protein	Metabolism.Primary metabolism.Protein metabolism and modification.Protein folding.Disulfide bond rearrangement
CF605096	VVTU26386_at	0.834333	0.482477	-0.530184	Processing peptidase beta subunit, Mitochondrial	Metabolism.Primary metabolism.Protein metabolism and modification.Proteolysis.Peptidase-mediated proteolysis
CF605098	VVTU14281_at	-0.728637	3.87013	1.08133	no hit	Unknown
CF605234	VVTU26371_at	0.604367	0.27731	-0.447981	no hit	Unknown
CF605348	VVTU26364_at	0.151595	-0.020299	-0.354812	no hit	Unknown
CF605369	VVTU26361_at	0.449204	0.252322	-0.181574	Phosphoribulokinase, chloroplast precursor	Metabolism.Primary metabolism.Generation of metabolite precursors and energy.Photosynthesis.Calvin cycle
CF605576	VVTU26334_at	0.691116	0.203234	-0.699306	no hit	Unknown
CF605603	VVTU26330_at	0.890286	0.323736	-0.351107	Unknown protein	Unknown
CF605642	VVTU26327_at	0.557611	0.179857	0.15568	transcription initiation factor TFIIF beta subunit (TFIIF-beta)	Metabolism.Primary metabolism.Nucleobase, nucleoside, nucleotide, nucleic acid metabolism.Nucleic acid metabolism.RNA metabolism.RNA biosynthesis
CF605686	VVTU26320_at	0.536342	0.110062	-0.83615	no hit	Unknown
CF605699	VVTU26318_at	0.219076	0.301506	-0.194215	ribosomal protein L13 60S	Metabolism.Primary metabolism.Protein metabolism and modification.Translation
CF605751	VVTU26308_at	0.542994	-0.038702	-0.335132	no hit	Unknown
CF605782	VVTU26302_at	0.602179	0.153643	-0.414763	Ribosomal protein L15 (RPL15B) 60S	Metabolism.Primary metabolism.Protein metabolism and modification.Translation
CF605806	VVTU26298_at	0.773315	0.433463	-0.306299	no hit	Unknown
CF605934	VVTU26287_at	0.431686	0.278257	-0.070508	ubiquinol-cytochrome c reductase subunit 6	Metabolism.Primary metabolism.Generation of metabolite precursors and energy.Electron transport.Respiratory-chain phosphorylation
CF606083	VVTU26268_at	0.853526	-0.107685	-0.338552	Ribosomal protein L8 (RPL8C) 60S	Metabolism.Primary metabolism.Protein metabolism and modification.Translation
CF606141	VVTU26257_at	0.860132	0.13761	-0.46022	elongation factor P (EF-P)	Metabolism.Primary metabolism.Protein metabolism and modification.Translation.Translational elongation
CF606158	VVTU26251_at	0.132977	0.74771	-0.592079	no hit	Unknown
CF606190	VVTU26241_at	0.184558	-0.02467	-0.216265	Retrotransposon protein, unclassified	Xenoprotein.Protein from transposable element
CF606237	VVTU26232_at	1.02072	0.618022	-0.630127	no hit	Unknown
CF606295	VVTU26223_at	-0.038726	0.027403	-0.210582	Cysteine-rich receptor-like protein kinase 29	Signalling.Signalling pathway.Protein kinase
CF606461	VVTU26198_at	1.40505	-0.382945	0.473971	Unknown protein	Unknown
CF606513	VVTU26190_at	0.035332	0.27535	-0.279999	no hit	Unknown
CF606567	VVTU26176_at	0.124542	0.234746	-0.251822	no hit	Unknown
CF606576	VVTU26172_at	0.23376	0.333174	-0.48107	pantoate-beta-alanine ligase	Metabolism.Primary metabolism.Amino acid metabolism.Beta-Alanine metabolism	Metabolism.Primary metabolism.Coenzyme and prosthetic group metabolism.Pantothenate and CoA metabolism.Pantothenate and CoA biosynthesis
CF606882	VVTU26136_at	0.35479	-0.057782	-0.337851	FAR1-RELATED SEQUENCE 5	Regulation overview.Regulation of gene expression.Regulation of transcription.Transcription factor.FAR1-like family transcription factor
CF606950	VVTU21580_at	0.142178	-0.092034	-0.589445	Retrotransposon protein, unclassified	Xenoprotein.Protein from transposable element
CF607059	VVTU14353_at	-1.1875	1.4004	1.29756	no hit	Unknown
CF607237	VVTU26090_at	-2.31938	-3.26597	-0.917519	Leucine-rich repeat family	Diverse functions.Gene family with diverse functions.NBS-LRR superfamily
CF607263	VVTU26088_at	0.917731	0.323596	-0.348664	no hit	Unknown
CF607275	VVTU37533_s_at	0.053953	0.460151	-0.35347	no hit	Unknown
CF608420	VVTU15840_at	0.207307	0.509562	-0.101046	no hit	Unknown
CF608691	VVTU25969_at	-0.095575	0.35674	0.200106	membrane located receptor	Signalling.Signalling pathway.Protein kinase
CF609022	VVTU25948_at	1.03277	0.651933	0.298001	exportin1 (XPO1)	Transport overview.Macromolecule transport.Protein transport.Protein import into nucleus	Transport overview.Nucleocytoplasmic transport
CF609928	VVTU25838_at	0.531257	0.098838	-0.472606	ubiquitin conjugation factor E4 B	Metabolism.Primary metabolism.Protein metabolism and modification.Proteolysis.Ubiquitin-mediated proteolysis
CF609953	VVTU25835_at	-0.2403	-0.150541	-0.150865	no hit	Unknown
CF983813	VVTU25808_at	0.052647	0.138442	0.032608	Replicase	Xenoprotein.Protein from transposable element
CK136902	VVTU728_s_at VVTU20245_x_at	0.976543	-0.507022	-0.789445	no hit	Unknown
CN006182	VVTU25775_at	1.21446	-1.37819	-0.091913	no hit	Unknown
CN006328	VVTU25761_at	0.858563	-0.264088	-0.515885	no hit	Unknown
CN006386	VVTU25756_at	0.276953	0.028535	-0.097597	myb domain protein 29	Regulation overview.Regulation of gene expression.Regulation of transcription.Transcription factor.MYB family transcription factor
CN006416	VVTU25753_at	1.73379	0.968624	-0.056713	Protein FBL4	Unknown
CN006499	VVTU25745_at	0.807295	-0.498301	0.493719	no hit	Unknown
CN006579	VVTU15783_at	4.24065	-0.703267	0.688252	Retrotransposon protein, unclassified	Xenoprotein.Protein from transposable element
CN006623	VVTU25738_at VVTU25738_x_at VVTU18038_at VVTU25738_s_at VVTU669_s_at VVTU8415_s_at	0.441558	0.181357	-0.492107	Polyubiquitin (UBQ14)	Metabolism.Primary metabolism.Protein metabolism and modification.Proteolysis.Ubiquitin-mediated proteolysis
CN006913	VVTU25704_at	0.325309	0.256173	0.119793	histidine biosynthesis bifunctional protein	Metabolism.Primary metabolism.Amino acid metabolism.Histidine metabolism
CN006998	VVTU38480_at	1.15702	-0.774587	0.509617	no hit	Unknown
CN007043	VVTU25691_at	0.14239	0.492808	0.073809	serine incorporator 3	Cellular process.Cellular component organization and biogenesis.Membrane organization and biogenesis
CN007105	VVTU25687_at	1.01471	0.207212	-0.39836	no hit	Unknown
CN007135	VVTU15765_at	0.262983	0.907885	-0.197757	sesquiterpene cyclase	Metabolism.Secondary metabolism.Terpenoid metabolism.Sesquiterpenoid metabolism.Sesquiterpenoid biosynthesis
CN007158	VVTU25686_at	2.02568	-1.10398	0.899095	Retrotransposon protein, unclassified	Xenoprotein.Protein from transposable element
CN007159	VVTU25685_at	0.18322	0.011461	-0.331282	WRKY DNA-binding protein 15	Regulation overview.Regulation of gene expression.Regulation of transcription.Transcription factor.WRKY family transcription factor
CN007186	VVTU25683_at	0.150754	0.491374	0.036578	ADP/ATP translocase 2	Transport overview.Mitochondrial membrane transport.Mitochondrial membrane ATP/ADP transport
CN007247	VVTU25676_at	0.268918	-0.102555	-0.198364	Integrase, catalytic region	Xenoprotein.Protein from transposable element
CN007267	VVTU21324_at	1.19308	-2.25817	0.839003	Reverse transcriptase	Xenoprotein.Protein from transposable element
CN007392	VVTU25666_at	0.524421	-0.128478	0.129901	Integrase, catalytic region	Xenoprotein.Protein from transposable element
CN007521	VVTU25653_at	1.96534	1.1647	0.203024	Unknown protein	Unknown
CN007526	VVTU25651_at	0.627684	0.383762	0.280087	auxin-dependent protein (ARCA)	Signalling.Signalling pathway.G-protein signalling pathway
CN007535	VVTU25650_at	0.719096	0.303782	-0.14521	Unknown protein	Unknown
CN007600	VVTU25643_at VVTU25643_x_at	0.580695	0.354379	-0.417821	S-adenosylmethionine synthetase 2 (SAM2)	Metabolism.Primary metabolism.Amino acid metabolism.Methionine metabolism	Signalling.Hormone signalling.Ethylene signalling.Ethylene metabolism.Ethylene biosynthesis
CN545281	VVTU25630_at	0.39449	0.327704	-0.423515	no hit	Unknown
CN545722	VVTU25586_at	0.055877	0.17671	0.155138	NADH dehydrogenase subunit 5, Mitochondrial	Metabolism.Primary metabolism.Generation of metabolite precursors and energy.Electron transport.Respiratory-chain phosphorylation
CN545850	VVTU14817_at	0.675053	-0.802804	-0.089255	no hit	Unknown
CN546107	VVTU25543_at	0.422595	0.405367	-0.41997	Ribosomal protein S17 (RPS17D) 40S	Metabolism.Primary metabolism.Protein metabolism and modification.Translation
CN546189	VVTU25534_at	0.318606	0.258409	0.084691	no hit	Unknown
CN548047	VVTU25448_at	-0.299026	0.649759	0.092012	no hit	Unknown
CN548114	VVTU25444_at	0.202065	0.492015	-0.430445	no hit	Unknown
CN548176	VVTU39224_s_at	-0.081528	0.050815	0.993774	RNA polymerase II complex component SRB7	Metabolism.Primary metabolism.Nucleobase, nucleoside, nucleotide, nucleic acid metabolism.Nucleic acid metabolism.RNA metabolism
CN548329	VVTU15672_at	5.78146	2.53118	7.68786	Unknown protein	Unknown
CO818325	VVTU25388_at	0.325339	0.656058	-0.04488	Universal stress protein (USP) family protein	Response to stimulus.Stress response
CO818805	VVTU25355_at	-7.98492	0.996137	-1.79769	Amidase	Metabolism.Cellular metabolism.Nitrogen metabolism	Metabolism.Cellular metabolism.Nitrogen metabolism.Amine metabolism
CO819241	VVTU9699_at	0.277503	-0.238783	-0.347138	no hit	Unknown
CO819331	VVTU25331_at	1.3715	0.287074	-0.973177	no hit	Unknown
CO819349	VVTU25329_x_at	0.492229	0.524226	0.094122	cytochrome c oxidase subunit Vc	Metabolism.Primary metabolism.Generation of metabolite precursors and energy.Electron transport.Respiratory-chain phosphorylation
CO819503	VVTU25319_at VVTU25319_x_at	-0.003049	0.824531	-0.136567	Ribosomal protein S27 (ARS27A) 40S	Metabolism.Primary metabolism.Protein metabolism and modification.Translation
CO819619	VVTU25312_at	0.983102	-0.780521	0.299659	Retrotransposon protein, unclassified	Xenoprotein.Protein from transposable element
CV179286	VVTU25305_at VVTU25305_x_at	0.299064	-0.165073	-0.21741	IAA19	Signalling.Hormone signalling.Auxin signalling.Auxin-mediated signalling pathway
CX016340	VVTU37401_x_at	0.236899	-0.059794	-0.178183	no hit	Unknown
CX016363	VVTU25265_at	-0.330476	0.17132	0.179396	ribosomal protein S3, Chloroplast 30S	Metabolism.Primary metabolism.Protein metabolism and modification.Translation
CX016391	VVTU25264_at	0.596859	0.10035	-0.523165	Short-chain dehydrogenase/reductase (SDR)	Metabolism.Cellular metabolism.Oxidation reduction.Alcohol dehydrogenase superfamily
CX016427	VVTU25260_at	0.769298	-0.435637	-0.750598	Reverse transcriptase	Xenoprotein.Protein from transposable element
CX016441	VVTU25259_s_at VVTU25259_at VVTU25259_x_at VVTU25262_x_at	0.598391	0.163172	-0.307679	S-adenosylmethionine synthetase 1 (SAM1)	Metabolism.Primary metabolism.Amino acid metabolism.Methionine metabolism	Signalling.Hormone signalling.Ethylene signalling.Ethylene metabolism.Ethylene biosynthesis
CX016484	VVTU25255_at	0.236811	-0.044707	-0.091333	Ribosomal protein S5 (RPS5B) 40S	Metabolism.Primary metabolism.Protein metabolism and modification.Translation
CX016669	VVTU25244_at	0.089526	0.300568	-0.320183	tubulin alpha-1 chain	Cellular process.Cellular component organization and biogenesis.Cytoskeleton organization and biogenesis.Microtubule organization and biogenesis
CX016678	VVTU25242_at VVTU25242_x_at	0.296388	0.119471	-0.107145	no hit	Unknown
CX016741	VVTU25238_at	-0.080934	0.98319	-0.523804	no hit	Unknown
CX016910	VVTU25228_x_at	0.166587	0.112065	0.036723	no hit	Unknown
CX016998	VVTU29973_at VVTU29973_x_at VVTU34175_s_at	0.346252	0.274321	-0.296375	no hit	Unknown
CX017161	VVTU25217_at	0.582396	0.610719	-0.770001	malate dehydrogenase, cytosolic	Metabolism.Primary metabolism.Generation of metabolite precursors and energy.Citric acid cycle
CX017167	VVTU25215_at	0.040682	0.445723	-0.295956	no hit	Unknown
CX017204	VVTU25213_at	0.664412	0.021797	-0.214956	Ribosomal protein L37 (RPL37C) 60S	Metabolism.Primary metabolism.Protein metabolism and modification.Translation
CX017250	VVTU25212_at VVTU25212_s_at	-4.94135	-1.3285	1.78318	no hit	Unknown
CX017416	VVTU25201_at	0.491799	0.035952	-0.04319	Coat protein	Xenoprotein.Viral protein
CX017465	VVTU25199_at	0.250061	0.436525	-0.20675	Polyprotein, 253K	Unknown
CX017620	VVTU25188_at	0.88254	0.192575	-0.26208	Polyprotein	Unknown
CX017703	VVTU25184_at	0.97149	0.665869	-0.871089	Capsid protein	Unknown
CX017757	VVTU25181_at	0.158365	0.022491	-0.157257	aldose 1-epimerase	Metabolism.Primary metabolism.Carbohydrate metabolism.Monosaccharide metabolism
CX017888	VVTU25171_at	0.355531	-0.076826	-0.270435	Unknown protein	Unknown
DQ277674	VVTU17544_at	-1.25816	-0.360688	-0.613711	Myb domain protein 4	Regulation overview.Regulation of gene expression.Regulation of transcription.Transcription factor.MYB family transcription factor
DT003844	VVTU25132_at	1.30391	0.01611	0.52515	Retrotransposon protein, unclassified	Xenoprotein.Protein from transposable element
DT004114	VVTU25111_at	5.57996	-5.39158	-1.06661	F-box domain containing protein	Metabolism.Primary metabolism.Protein metabolism and modification.Proteolysis.Ubiquitin-mediated proteolysis
DT005129	VVTU25022_at	0.044876	0.642935	-0.219789	no hit	Unknown
DT006100	VVTU24919_at	0.465511	0.167855	0.072428	no hit	Unknown
DT006280	VVTU24899_at	3.41674	-0.128298	0.400576	Cysteine-rich receptor-like protein kinase 29	Signalling.Signalling pathway.Protein kinase
DT006469	VVTU24878_at	0.713211	0.315092	-0.447447	Retrotransposon protein, LINE subclass	Xenoprotein.Protein from transposable element
DT007214	VVTU24812_at	-1.37981	1.23027	-1.14365	no hit	Unknown
DT007341	VVTU24804_at	-0.095038	0.253179	-0.145491	disease resistance protein RPS2 (CC-NBS-LRR class)	Diverse functions.Gene family with diverse functions.NBS-LRR superfamily
DT009290	VVTU15504_at	0.070938	-0.498083	-0.664878	no hit	Unknown
DT009878	VVTU22397_s_at	0.557237	0.392114	-0.68962	no hit	Unknown
DT011795	VVTU24508_at	0.706713	0.911093	0.429593	ferulate 5-hydroxylase	Metabolism.Secondary metabolism.Phenylpropanoid metabolism.Phenylpropanoid biosynthesis
DT011853	VVTU24505_at	0.290359	0.135922	0.034054	no hit	Unknown
DT012285	VVTU24475_at	0.32512	-0.036438	-0.461312	Retrotransposon protein, unclassified	Xenoprotein.Protein from transposable element
DT013099	VVTU24430_at	0.447296	0.619405	-0.444893	no hit	Unknown
DT014082	VVTU24369_at	0.602546	0.321902	-0.374438	Leucine-rich repeat family protein	Diverse functions.Gene family with diverse functions.NBS-LRR superfamily
DT014138	VVTU24367_at	1.03254	0.231734	-0.336928	Unknown protein	Unknown
DT015000	VVTU8290_at	-2.05877	2.11381	1.30955	no hit	Unknown
DT015881	VVTU36903_at	0.717238	0.313771	-0.755768	no hit	Unknown
DT020712	VVTU24217_at	0.509582	0.554301	-0.367967	no hit	Unknown
DT020887	VVTU24209_x_at	0.45327	0.176902	-0.579271	no hit	Unknown
DT022651	VVTU24169_at	0.661853	0.343832	-0.304894	Cysteine-rich receptor-like protein kinase 29	Signalling.Signalling pathway.Protein kinase
DT023497	VVTU24143_at	0.932082	-0.478868	0.423735	Unknown protein	Unknown
DT027313	VVTU24048_at	0.39531	0.123385	-0.360335	Retrotransposon protein, unclassified	Xenoprotein.Protein from transposable element
DT027564	VVTU24037_at	0.308166	0.388586	-0.132673	Unknown protein	Unknown
DT027987	VVTU24028_at	0.240567	0.141249	-0.017453	copia-type polyprotein	Xenoprotein.Protein from transposable element
DT028935	VVTU24001_at	0.735341	-0.191197	-0.908979	no hit	Unknown
DT029074	VVTU23996_at	0.645306	-0.373074	-0.1393	D-galactoside/L-rhamnose binding SUEL lectin	Unknown
DT030165	VVTU23967_at	0.287575	-0.088225	-0.123536	no hit	Unknown
DT030498	VVTU1957_at	5.08704	-0.845492	1.20978	no hit	Unknown
DT030533	VVTU23944_at	0.091152	0.380554	-0.099315	no hit	Unknown
DT030644	VVTU23936_at	-0.223119	-0.700931	-0.930826	no hit	Unknown
DT030668	VVTU23933_at	0.407135	-0.212918	-0.298603	Unknown protein	Unknown
DT030801	VVTU23928_at	-0.098481	0.049705	-0.270706	Integrase, catalytic region	Xenoprotein.Protein from transposable element
DT030943	VVTU23918_at	0.12549	0.097085	-0.060524	Integrase, catalytic region	Xenoprotein.Protein from transposable element
DT031319	VVTU23904_at	0.30493	0.232476	-0.182209	Retrotransposon protein, unclassified	Xenoprotein.Protein from transposable element
DT031395	VVTU23899_at	0.934543	-0.127263	0.326556	Retrotransposon protein, unclassified	Xenoprotein.Protein from transposable element
DT032167	VVTU23866_at	0.453967	0.312188	-0.451549	Integrase, catalytic region	Xenoprotein.Protein from transposable element
DT032334	VVTU23858_at	1.12896	0.48483	0.016397	WNK kinase 7	Signalling.Signalling pathway.Protein kinase
DT032584	VVTU23846_at	0.302771	0.019108	0.153652	Retrotransposon protein, unclassified	Xenoprotein.Protein from transposable element
DT032651	VVTU23842_at	0.157146	-0.072774	0.250936	no hit	Unknown
DT032780	VVTU23834_at	0.699298	0.590595	-0.15901	P40	Unknown
DT032875	VVTU23832_at	-0.085274	-0.031145	-0.474315	Integrase, catalytic region; Zinc finger, CCHC-type	Xenoprotein.Protein from transposable element
DT032883	VVTU23831_at	0.001817	0.323108	-0.347497	Cysteine-rich receptor-like protein kinase 29	Signalling.Signalling pathway.Protein kinase
DT033120	VVTU23825_at	0.15136	0.40072	-0.393057	no hit	Unknown
DT033162	VVTU23823_at	0.157222	0.192363	-0.16248	Integrase, catalytic region	Xenoprotein.Protein from transposable element
DT033962	VVTU23798_at	0.146627	-1.07972	-0.885958	Retrotransposon protein, unclassified	Xenoprotein.Protein from transposable element
DT034127	VVTU36756_at	2.80593	-3.16151	1.99423	no hit	Unknown
DT034198	VVTU23784_at	0.293139	-0.026504	-0.204068	no hit	Unknown
DT034200	VVTU23783_x_at	0.023615	0.441515	-0.13821	no hit	Unknown
DT034668	VVTU23759_at	1.17189	0.06047	-0.65301	ribosomal protein S11	Metabolism.Primary metabolism.Protein metabolism and modification.Translation
DT034744	VVTU23756_at	0.237053	-0.045588	-0.192137	copia polyprotein	Xenoprotein.Protein from transposable element
DT035057	VVTU23746_at	0.495701	0.106782	-0.223317	no hit	Unknown
DT035127	VVTU23743_at	0.239022	0.086987	-0.442186	Zinc finger, SWIM-type	Regulation overview.Regulation of gene expression.Regulation of transcription.Transcription factor.Zinc finger SWIM family transcription factor
DT035510	VVTU23720_at	0.310602	0.408938	-0.203948	no hit	Unknown
DT036940	VVTU23650_at	0.016188	-0.238342	-0.206456	Polyprotein	Unknown
DT037773	VVTU23611_at	-0.001533	0.358682	-0.28112	no hit	Unknown
DT037841	VVTU23609_at	0.381009	-0.220095	-0.297025	no hit	Unknown
DT037853	VVTU23608_at	0.452747	-0.03157	0.000469	Retrotransposon protein, unclassified	Xenoprotein.Protein from transposable element
DT037870	VVTU23606_at	0.069301	0.388908	-0.198832	CYP71A24	Metabolism.Cellular metabolism.Oxidation reduction.Cytochrome P450 oxidoreductase
DT037912	VVTU15327_at	4.05823	-1.03793	-0.972565	no hit	Unknown
DT038142	VVTU23595_at	0.593221	-0.198723	-0.312658	Retrotransposon protein, unclassified	Xenoprotein.Protein from transposable element
DT038146	VVTU23594_at	-0.035263	0.339986	-0.242843	no hit	Unknown
DT038209	VVTU23590_at	0.314727	0.043589	-0.323453	Retrotransposon protein, unclassified	Xenoprotein.Protein from transposable element
DT038422	VVTU23582_at	1.48688	-0.197859	0.166725	Integrase, catalytic region	Xenoprotein.Protein from transposable element
DT038622	VVTU23578_at	2.61985	-0.449406	1.23363	cation exchanger (CAX9)	Transport overview.Ion transport.Cation transport
DT039349	VVTU23541_at	0.2047	0.238519	-0.073975	Retrotransposon protein, Ty3-gypsy subclass	Xenoprotein.Protein from transposable element
DV218500	VVTU21891_s_at	6.48422	-9.74595	2.28999	no hit	Unknown
DV220749	VVTU5245_at VVTU20246_at	2.63449	-0.33493	-0.035151	no hit	Unknown
DV220794	VVTU23450_at	0.119206	0.654797	-0.563439	no hit	Unknown
DV220819	VVTU23446_at	0.435379	0.237463	-0.223	Retrotransposon protein, unclassified	Xenoprotein.Protein from transposable element
DV221306	VVTU23434_at	0.387373	0.294171	0.183421	no hit	Unknown
DV223961	VVTU23360_at	0.03018	0.094759	-0.481372	no hit	Unknown
DV223990	VVTU23357_at	0.129171	0.694134	0.251845	no hit	Unknown
DV938398	VVTU23271_at	1.47457	-0.618484	0.423835	no hit	Unknown
DV938691	VVTU23332_at	0.549773	0.082897	-0.068911	Unknown protein	Unknown
DV938706	VVTU23330_at	2.05477	-1.15451	1.02445	no hit	Unknown
DV938707	VVTU23329_at	0.732279	0.515855	-1.33222	no hit	Unknown
DV938869	VVTU23315_at	-0.080546	0.132136	-0.410936	Retrotransposon protein, unclassified	Xenoprotein.Protein from transposable element
DV938967	VVTU23304_at	0.177576	0.304077	-0.1402	pyruvate dehydrogenase E1 component subunit beta	Metabolism.Primary metabolism.Carbohydrate metabolism.Glycolysis Gluconeogenesis.Pyruvate decarboxylation
DV939059	VVTU23296_at	0.578748	0.213024	-0.560014	no hit	Unknown
DV939390	VVTU22748_x_at	1.97941	-0.150097	0.400608	ADP,ATP carrier protein 1	Transport overview.Mitochondrial membrane transport.Mitochondrial membrane ATP/ADP transport
DV939467	VVTU23249_at	0.123338	0.737913	-0.50292	no hit	Unknown
DV939679	VVTU23231_at	0.210392	-0.225852	-0.121696	no hit	Unknown
DV939796	VVTU23222_at	-0.065636	0.467904	-0.269559	Retrotransposon protein, unclassified	Xenoprotein.Protein from transposable element
DV939810	VVTU36413_at	3.24686	1.09972	0.218697	no hit	Unknown
DV939981	VVTU23214_at	0.053251	-0.606828	-0.531665	CTV.20	Unknown
DV940830	VVTU35922_at VVTU35922_x_at	0.042019	0.070837	-0.293803	no hit	Unknown
DV940919	VVTU23184_at	0.193027	0.635091	-0.190443	WRKY DNA-binding protein 74	Regulation overview.Regulation of gene expression.Regulation of transcription.Transcription factor.WRKY family transcription factor
DV940985	VVTU35959_at	-0.233542	0.244864	-0.487381	DNA-directed RNA polymerase II subunit E	Metabolism.Primary metabolism.Nucleobase, nucleoside, nucleotide, nucleic acid metabolism.Nucleic acid metabolism.RNA metabolism.RNA biosynthesis
DV941169	VVTU35955_x_at	0.104963	0.184119	-0.752647	no hit	Unknown
DV941213	VVTU35952_at	0.283706	0.173063	0.066287	wall-associated kinase 4 (WAK4)	Signalling.Signalling pathway.Protein kinase
DV941515	VVTU23164_x_at VVTU23164_at	0.356141	0.009798	-0.238412	no hit	Unknown
DY474210	VVTU23129_at	-0.058402	0.096502	0.084506	MRG	Cellular process.Cellular component organization and biogenesis.Chromosome organization and biogenesis.Chromatin assembly
DY474310	VVTU8499_at	-0.504886	-0.185308	1.72782	no hit	Unknown
GSVIVP00000080001	VVTU2704_at	-2.23654	-2.30386	-0.761062	(-)-isopiperitenol dehydrogenase	Metabolism.Secondary metabolism.Terpenoid metabolism.Monoterpenoid metabolism.Monoterpenoid biosynthesis
GSVIVP00000600001	VVTU3751_at VVTU34891_at	0.887017	0.066243	-0.178821	no hit	Unknown
GSVIVP00000858001	VVTU14469_at VVTU29065_at	2.58014	-1.11113	0.322894	hAT dimerisation domain-containing protein	Metabolism.Primary metabolism.Nucleobase, nucleoside, nucleotide, nucleic acid metabolism.Nucleic acid metabolism.DNA metabolism
GSVIVP00001144001	VVTU35246_at	1.60133	1.31256	0.817185	no hit	Unknown
GSVIVP00001660001	VVTU39556_at	1.1922	0.171326	-0.334328	CC-NBS-LRR class	Diverse functions.Gene family with diverse functions.NBS-LRR superfamily
GSVIVP00001923001	VVTU5918_at	-0.570297	-0.806853	-5.01765	INOSITOL TRANSPORTER 1	Transport overview.Macromolecule transport.Carbohydrate transport.Sugar transport
GSVIVP00002017001	VVTU34467_at	-0.558235	0.07589	-0.19939	disease resistance protein (CC-NBS-LRR class)	Diverse functions.Gene family with diverse functions.NBS-LRR superfamily	Response to stimulus.Stress response.Biotic stress response
GSVIVP00002150001	VVTU36044_at	0.78367	-0.478822	-0.669053	Retrotransposon protein, Ty1-copia subclass	Xenoprotein.Protein from transposable element
GSVIVP00002218001	VVTU37623_x_at VVTU20225_x_at	0.843331	-0.328542	0.465183	Reverse transcriptase	Xenoprotein.Protein from transposable element
GSVIVP00002451001	VVTU13756_at	0.697792	-13.2192	4.50008	Avr9/Cf-9 rapidly elicited protein 194	Unknown
GSVIVP00002468001	VVTU38625_at	-0.200498	0.128003	-0.202851	Ethylene-responsive transcription factor cytokinin response factor 2	Regulation overview.Regulation of gene expression.Regulation of transcription.Transcription factor.AP2 family transcription factor
GSVIVP00002683001	VVTU35161_at	1.80073	1.25853	0.429943	AERO1 (arabidopsis endoplasmic reticulum oxidoreductins 1)	Unknown
GSVIVP00002805001	VVTU3154_s_at VVTU35454_s_at	-12.243	-19.988	-1.12342	Non-specific lipid-transfer protein	Transport overview.Macromolecule transport.Lipid transport
GSVIVP00003079001	VVTU35590_s_at	-1.03917	1.55891	-0.38203	Rapid ALkalinization Factor RALFL19	Signalling.Signalling pathway.Signalling molecules.Signalling peptide
GSVIVP00003505001	VVTU39166_at	-0.077965	-0.643475	0.058404	ankyrin repeat	Diverse functions.Gene family with diverse functions.Ankyrin domain family
GSVIVP00004081001	VVTU19195_at	-4.18697	-1.86955	0.041284	catalase 2	Response to stimulus.Stress response.Abiotic stress response.Oxidative stress response
GSVIVP00004384001	VVTU24810_at	0.3183	-0.268553	-0.370491	Tetrahydrofolate dehydrogenase/cyclohydrolase	Metabolism.Primary metabolism.Coenzyme and prosthetic group metabolism.Folate metabolism
GSVIVP00004402001	VVTU1912_s_at	-4.21772	2.97192	-1.16699	reticulon family	Unknown
GSVIVP00004457001	VVTU3406_at	3.50707	1.87082	1.37098	Alanine transaminase.	Metabolism.Primary metabolism.Amino acid metabolism.Alanine metabolism
GSVIVP00004557001	VVTU985_s_at	0.616582	1.12555	0.307569	nuclear RNA-binding protein	Unknown
GSVIVP00004558001	VVTU15962_at	-1.88348	-0.087145	1.04368	Armadillo/beta-catenin repeat	Unknown
GSVIVP00004605001	VVTU11210_at	0.931826	1.06445	-0.209736	Unknown protein	Unknown
GSVIVP00004744001	VVTU17598_at	1.12197	-1.75178	2.06986	Receptor kinase RK20-1	Signalling.Signalling pathway.Protein kinase
GSVIVP00004884001	VVTU21692_x_at	-0.174315	0.399476	-0.93068	Ribosomal protein L32 (RPL32A) 60S	Metabolism.Primary metabolism.Protein metabolism and modification.Translation
GSVIVP00004894001	VVTU5992_s_at	8.46134	0.364764	0.024901	auxin-responsive protein	Unknown
GSVIVP00005010001	VVTU26068_at	-0.991727	0.29415	-0.047581	MATE efflux family protein	Transport overview.Macromolecule transport.Multidrug transport
GSVIVP00005173001	VVTU26793_at	2.10868	-3.04452	1.92758	TIR-NBS-LRR disease resistance	Diverse functions.Gene family with diverse functions.NBS-LRR superfamily	Response to stimulus.Stress response.Biotic stress response
GSVIVP00005224001	VVTU25484_at	1.64137	0.454168	0.169862	Unknown protein	Unknown
GSVIVP00005298001	VVTU34044_at	-0.315925	-0.124541	-0.624115	Unknown protein	Unknown
GSVIVP00005318001	VVTU4342_s_at	0.307591	-1.28281	0.990974	ABC transporter I member 15	Transport overview.Macromolecule transport.Multidrug transport.Multidrug ABC transport
GSVIVP00005323001	VVTU15359_s_at	3.14877	-0.556619	0.424892	Ubiquitin family protein	Unknown
GSVIVP00005345001	VVTU21053_at	0.231776	0.166068	-0.364905	no hit	Unknown
GSVIVP00005444001	VVTU29894_s_at	-0.542143	0.248516	0.075612	membrane protein ycf1 (RF1)	Unknown
GSVIVP00005633001	VVTU12958_s_at	10.1198	-2.72878	3.93345	Unknown protein	Unknown
GSVIVP00005748001	VVTU6153_at	0.509603	0.877101	-0.490361	phosphoglycerate/bisphosphoglycerate mutase	Metabolism.Primary metabolism.Carbohydrate metabolism.Glycolysis Gluconeogenesis
GSVIVP00005848001	VVTU28035_at	-0.061981	0.25102	-0.479158	Zinc knuckle	Metabolism.Primary metabolism.Nucleobase, nucleoside, nucleotide, nucleic acid metabolism.Nucleic acid metabolism
GSVIVP00005936001	VVTU2086_at	0.524584	0.269204	-0.144751	Auxin-independent growth promoter protein	Unknown
GSVIVP00006013001	VVTU12782_at	0.558532	-0.362141	0.395409	DNA polymerase delta	Metabolism.Primary metabolism.Nucleobase, nucleoside, nucleotide, nucleic acid metabolism.Nucleic acid metabolism.DNA metabolism.DNA replication
GSVIVP00006300001	VVTU21612_at	-2.51872	1.01525	0.520108	UDP-glucosyl transferase 73C7	Metabolism.Primary metabolism.Carbohydrate metabolism.Glycosyl transference
GSVIVP00006808001	VVTU38842_at	0.295033	-0.34419	-0.040931	Transposase	Xenoprotein.Protein from transposable element
GSVIVP00006956001	VVTU33580_x_at VVTU31528_x_at VVTU33605_x_at VVTU31583_at	-1.26278	0.012545	0.590857	NADH dehydrogenase ND4 subunit	Metabolism.Primary metabolism.Generation of metabolite precursors and energy.Electron transport.Respiratory-chain phosphorylation
GSVIVP00007226001	VVTU38669_at	0.191274	-0.044486	-0.461743	Calcineurin phosphoesterase	Unknown
GSVIVP00007276001	VVTU10747_at	-2.32262	1.20889	0.002612	myb domain protein 85	Regulation overview.Regulation of gene expression.Regulation of transcription.Transcription factor.MYB family transcription factor
GSVIVP00007284001	VVTU34766_s_at VVTU32469_x_at VVTU5913_s_at VVTU32469_s_at	1.34705	1.01962	-0.134031	stress-induced-phosphoprotein 1	Unknown
GSVIVP00007310001	VVTU22882_at	-1.77732	1.44785	-1.36011	adenine phosphoribosyltransferase 1	Metabolism.Primary metabolism.Nucleobase, nucleoside, nucleotide, nucleic acid metabolism.Nucleotide metabolism.Purine metabolism
GSVIVP00007385001	VVTU19929_s_at	0.264367	0.569645	-0.203428	Protease inhibitor/seed storage/lipid transfer protein (LTP)	Transport overview.Macromolecule transport.Lipid transport
GSVIVP00007762001	VVTU30392_at	1.05319	1.87816	-0.329759	zinc finger (DHHC type) family	Regulation overview.Regulation of gene expression.Regulation of transcription.Transcription factor.Zinc finger DHHC family transcription factor
GSVIVP00007765001	VVTU10621_at	-0.640378	0.645083	0.465413	POR (PORCINO)	Cellular process.Cellular component organization and biogenesis.Cytoskeleton organization and biogenesis.Microtubule organization and biogenesis
GSVIVP00007772001	VVTU23797_at	0.733107	0.353227	0.286921	Unknown protein	Unknown
GSVIVP00007798001	VVTU11312_at	0.851465	-0.254667	0.448552	enhanced disease resistance 2 (EDR2)	Response to stimulus.Stress response.Biotic stress response
GSVIVP00007848001	VVTU14427_at	-0.053713	0.939862	0.747528	Glycogen synthase	Metabolism.Primary metabolism.Carbohydrate metabolism.Polysaccharide metabolism.Starch and sucrose metabolism
GSVIVP00007899001	VVTU9114_at	1.76052	3.4192	-0.121769	Myosin heavy chain	Cellular process.Cellular component organization and biogenesis.Cytoskeleton organization and biogenesis.Myosin-driven movement
GSVIVP00007939001	VVTU18609_at	0.108449	0.226635	0.090643	S-N-methylcoclaurine 3'-hydroxylase	Metabolism.Secondary metabolism.Alkaloid metabolism.Alkaloid biosynthesis
GSVIVP00008002001	VVTU30144_x_at	0.474392	-0.001044	-0.327618	ribosomal protein S8 40S	Metabolism.Primary metabolism.Protein metabolism and modification.Translation
GSVIVP00008098001	VVTU1224_at	-0.415494	-0.21217	-1.30768	Geranylgeranyl pyrophosphate synthase-related protein	Metabolism.Secondary metabolism.Terpenoid metabolism.Terpenoid biosynthesis
GSVIVP00008099001	VVTU30721_at	3.91428	0.622685	0.82912	F-box protein (FBL10)	Metabolism.Primary metabolism.Protein metabolism and modification.Proteolysis.Ubiquitin-mediated proteolysis
GSVIVP00008197001	VVTU26195_at	0.738343	-0.163618	1.28834	kinesin motor protein	Cellular process.Cellular component organization and biogenesis.Cytoskeleton organization and biogenesis.Microtubule organization and biogenesis.Microtubule-driven movement
GSVIVP00008344001	VVTU22809_at	-0.454697	0.021034	-0.151276	DNA-binding bromodomain-containing	Metabolism.Primary metabolism.Nucleobase, nucleoside, nucleotide, nucleic acid metabolism.Nucleic acid metabolism.DNA metabolism
GSVIVP00008396001	VVTU26325_at	0.367725	1.08292	-0.262599	DNA-binding bromodomain-containing protein	Metabolism.Primary metabolism.Nucleobase, nucleoside, nucleotide, nucleic acid metabolism.Nucleic acid metabolism.DNA metabolism
GSVIVP00008441001	VVTU25279_x_at	0.632245	0.032013	-0.15808	no hit	Unknown
GSVIVP00008509001	VVTU22644_at	0.460938	-0.49566	0.041987	myrcene synthase Oc15	Metabolism.Secondary metabolism.Terpenoid metabolism.Monoterpenoid metabolism.Monoterpenoid biosynthesis
GSVIVP00008549001	VVTU13607_s_at	-0.191819	0.160457	-0.321022	ent-kaurene synthase B, chloroplast precursor	Metabolism.Secondary metabolism.Terpenoid metabolism.Diterpenoid metabolism.Diterpenoid biosynthesis	Signalling.Hormone signalling.Gibberellic acid signalling.Gibberellic acid metabolism.Gibberellic acid biosynthesis
GSVIVP00008797001	VVTU20722_s_at	2.05754	0.944325	0.645921	no hit	Unknown
GSVIVP00009118001	VVTU19602_at	1.10042	0.531757	-0.309945	Retrotransposon, centromere-specific	Xenoprotein.Protein from transposable element
GSVIVP00009530001	VVTU22155_at	2.11156	-2.14412	4.12987	Zinc finger (C3HC4-type RING finger)	Regulation overview.Regulation of gene expression.Regulation of transcription.Transcription factor.Zinc finger C3HC4 family transcription factor
GSVIVP00009531001	VVTU1940_s_at VVTU28516_at	-2.99867	0.757503	1.60924	EREBP-4	Signalling.Hormone signalling.Ethylene signalling.Ethylene responsive
GSVIVP00009534001	VVTU40748_at	-0.567775	0.392352	-2.71563	Nudix hydrolase 8	Metabolism.Primary metabolism.Nucleobase, nucleoside, nucleotide, nucleic acid metabolism.Nudix hydrolase family
GSVIVP00009539001	VVTU2837_s_at	9.23173	-6.68736	-2.94974	Ethylene responsive element binding protein 5	Regulation overview.Regulation of gene expression.Regulation of transcription.Transcription factor.AP2 family transcription factor.ERF subfamily transcription factor
GSVIVP00009758001	VVTU14083_s_at	1.83738	0.349571	0.03483	no hit	Unknown
GSVIVP00009851001	VVTU16551_at VVTU39657_x_at	0.837774	-0.403826	-0.053705	integrase	Xenoprotein.Protein from transposable element
GSVIVP00009893001	VVTU16518_at	-5.15898	0.790449	1.85082	R protein MLA10	Cellular response overview.Stress response.Biotic stress response
GSVIVP00009976001	VVTU30555_at	-0.465653	0.212024	0.07573	Receptor-like protein kinase ARK1	Signalling.Signalling pathway.Protein kinase
GSVIVP00009997001	VVTU28458_s_at	4.676	0.980359	0.651785	Tristeza Virus Resistance Gene (Ctv)	Unknown
GSVIVP00010191001	VVTU10534_at	1.26276	0.944107	-0.596103	microtubule organization 1 protein (MOR1)	Cellular process.Cellular component organization and biogenesis.Cytoskeleton organization and biogenesis.Microtubule organization and biogenesis
GSVIVP00010207001	VVTU14515_at	-0.389115	1.2952	0.897001	Myosin-like protein XIK	Cellular process.Cellular component organization and biogenesis.Cytoskeleton organization and biogenesis.Actin organization and biogenesis.Actin-driven movement
GSVIVP00010221001	VVTU9567_at	-2.69636	-1.75934	-1.51468	bZIP transcription factor	Regulation overview.Regulation of gene expression.Regulation of transcription.Transcription factor.bZIP family transcription factor
GSVIVP00010223001	VVTU4514_s_at	-1.00093	0.926575	0.606442	Ribosomal protein L3 (RPL3B) 60S	Metabolism.Primary metabolism.Protein metabolism and modification.Translation
GSVIVP00010238001	VVTU35344_s_at	5.67559	0.566131	1.28307	Unknown protein	Unknown
GSVIVP00010278001	VVTU14715_at	1.27426	-1.24426	2.83367	HAD-super hydrolase sub IIB	Unknown
GSVIVP00010574001	VVTU34200_at	0.904352	-1.26986	-0.650159	R protein MLA10	Cellular response overview.Stress response.Biotic stress response
GSVIVP00010583001	VVTU10967_at	-0.040452	-0.727469	0.129327	Proline-rich family protein	Unknown
GSVIVP00010886001	VVTU13824_at	2.41819	0.084598	1.06962	U4/U6.U5 tri-snRNP-associated protein 2	Metabolism.Primary metabolism.Protein metabolism and modification.Protein folding
GSVIVP00010915001	VVTU33849_at	-2.29881	3.82071	0.989528	Tetratricopeptide repeat (TPR)-containing	Unknown
GSVIVP00011021001	VVTU15439_s_at	-1.95818	0.025301	2.17294	Quinone-oxidoreductase QR1	Metabolism.Primary metabolism.Generation of metabolite precursors and energy.Electron transport.Respiratory-chain phosphorylation
GSVIVP00011105001	VVTU11543_at	2.01821	2.70776	-4.14221	bZIP transcription factor BZIP6	Regulation overview.Regulation of gene expression.Regulation of transcription.Transcription factor.bZIP family transcription factor
GSVIVP00011106001	VVTU10026_at VVTU13074_at	3.28845	0.52569	-0.908551	SWIB complex BAF60b domain-containing protein	Unknown
GSVIVP00011121001	VVTU35427_at	0.557768	-0.09509	-0.305068	CYP81E1 Isoflavone 2'-hydroxylase	Metabolism.Cellular metabolism.Oxidation reduction.Cytochrome P450 oxidoreductase
GSVIVP00011154001	VVTU35206_s_at VVTU5997_s_at	1.18602	0.025308	-1.65985	Phosphoenolpyruvate carboxykinase	Metabolism.Primary metabolism.Carbohydrate metabolism.Glycolysis Gluconeogenesis.Gluconeogenesis
GSVIVP00011190001	VVTU13002_s_at	-3.44543	2.98523	1.29613	Protease inhibitor/seed storage/lipid transfer protein (LTP)	Transport overview.Macromolecule transport.Lipid transport
GSVIVP00011233001	VVTU29108_at VVTU15266_x_at	-0.571814	-0.193044	0.946693	no hit	Unknown
GSVIVP00011290001	VVTU17481_s_at	3.06431	-2.16978	-2.39155	Copper amine oxidase	Metabolism.Cellular metabolism.Nitrogen metabolism.Amine metabolism
GSVIVP00011410001	VVTU18259_s_at	1.43146	0.131547	1.98437	Bax inhibitor	Cellular process.Cell growth and death.Cell death attenuation
GSVIVP00011451001	VVTU12806_at	-0.425256	0.967966	0.835429	Zinc finger (C3HC4-type RING finger)	Regulation overview.Regulation of gene expression.Regulation of transcription.Transcription factor.Zinc finger C3HC4 family transcription factor
GSVIVP00011631001	VVTU199_at	-1.22554	0.648952	-0.232355	TRNA/rRNA methyltransferase (SpoU)	Metabolism.Primary metabolism.Nucleobase, nucleoside, nucleotide, nucleic acid metabolism.Nucleic acid metabolism.RNA metabolism
GSVIVP00011745001	VVTU16558_at	0.748735	0.51929	-0.718122	Zinc finger (C2H2 type) family	Regulation overview.Regulation of gene expression.Regulation of transcription.Transcription factor.C2H2 family transcription factor
GSVIVP00011760001	VVTU15604_at VVTU37201_at	-2.76004	1.28215	0.41969	Unknown protein	Unknown
GSVIVP00011829001	VVTU20550_at	-1.05432	1.48519	1.44408	Lipase class 3	Unknown
GSVIVP00011830001	VVTU9820_at	-6.35353	2.19139	1.49102	Subtilisin protease	Metabolism.Primary metabolism.Protein metabolism and modification.Proteolysis.Peptidase-mediated proteolysis.Subtilase-mediated proteolysis
GSVIVP00011873001	VVTU11029_at	0.011061	0.356127	-0.164573	Polynucleotidyl transferase, Ribonuclease H fold	Metabolism.Primary metabolism.Nucleobase, nucleoside, nucleotide, nucleic acid metabolism.Nucleic acid metabolism.RNA metabolism.RNA processing
GSVIVP00011948001	VVTU16843_at	4.73197	2.63019	2.27261	glycine-rich protein	Unknown
GSVIVP00012010001	VVTU37383_s_at VVTU38221_at	0.1799	-0.083307	0.214503	HcrVf1 protein	Diverse functions.Gene family with diverse functions.NBS-LRR superfamily	Response to stimulus.Stress response.Biotic stress response
GSVIVP00012013001	VVTU6299_s_at	-3.21785	2.24408	-1.2929	cytokinin-O-glucosyltransferase 2	Signalling.Hormone signalling.Cytokinin signalling.Cytokinin metabolism.Cytokinin inactivation by glycosylation
GSVIVP00012024001	VVTU21408_at	2.79049	-0.077428	0.056306	ribosomal protein L23	Metabolism.Primary metabolism.Protein metabolism and modification.Translation
GSVIVP00012042001	VVTU12142_at	-7.08257	3.01951	2.21247	Unknown protein	Unknown
GSVIVP00012065001	VVTU13361_at	3.21255	0.731355	1.07422	helicase domain-containing protein	Metabolism.Primary metabolism.Nucleobase, nucleoside, nucleotide, nucleic acid metabolism.Nucleic acid metabolism.DNA metabolism
GSVIVP00012278001	VVTU38384_at	-0.510102	-4.75803	1.91646	CYP72A1	Metabolism.Cellular metabolism.Oxidation reduction.Cytochrome P450 oxidoreductase
GSVIVP00012302001	VVTU40797_x_at	1.14672	-0.417969	0.319932	no hit	Unknown
GSVIVP00012466001	VVTU25718_at	-5.42509	-0.010232	1.99863	subtilisin protease (AIR3)	Metabolism.Primary metabolism.Protein metabolism and modification.Proteolysis.Peptidase-mediated proteolysis.Subtilase-mediated proteolysis
GSVIVP00012482001	VVTU777_at	0.451011	0.209333	-0.341056	Ribosomal protein S8 (RPS8B) 40S	Metabolism.Primary metabolism.Protein metabolism and modification.Translation
GSVIVP00012615001	VVTU14238_at	3.22029	-0.398996	3.97516	R protein disease resistance protein	Cellular response overview.Stress response.Biotic stress response
GSVIVP00012643001	VVTU24885_at	-1.28835	-1.62675	-1.08164	Protein kinase	Signalling.Signalling pathway.Protein kinase
GSVIVP00012684001	VVTU15489_at	3.89412	-7.13682	1.20456	ABC transporter g family pleiotropic drug resistance 12 PDR12	Transport overview.Macromolecule transport.Multidrug transport.Multidrug ABC transport
GSVIVP00012685001	VVTU21063_s_at	-3.16648	2.07636	1.89991	ycf1	Unknown
GSVIVP00012686001	VVTU17018_s_at	-2.90234	-0.954346	0.144131	NADH dehydrogenase subunit 1	Metabolism.Primary metabolism.Generation of metabolite precursors and energy.Electron transport.Respiratory-chain phosphorylation
GSVIVP00012707001	VVTU27972_at	-3.45247	1.36381	-2.4719	1-deoxy-D-xylulose-5-phosphate synthase, chloroplast precursor	Metabolism.Secondary metabolism.Terpenoid metabolism.Terpenoid biosynthesis
GSVIVP00012723001	VVTU15339_at VVTU3473_at	0.221972	-0.502201	1.26478	NADH-plastoquinone oxidoreductase subunit 5	Metabolism.Primary metabolism.Generation of metabolite precursors and energy.Electron transport.Respiratory-chain phosphorylation
GSVIVP00012749001	VVTU36879_s_at	-0.525731	0.008944	0.616184	heat shock protein 81-2 (HSP81-2)	Metabolism.Primary metabolism.Protein metabolism and modification.Protein folding
GSVIVP00012826001	VVTU34573_s_at	2.44419	-0.630943	-0.003517	PAP/fibrillin family	Unknown
GSVIVP00012864001	VVTU12442_s_at	-2.22143	-0.700607	-0.274316	Asparagine synthetase	Metabolism.Cellular metabolism.Nitrogen metabolism.Nitrogen assimilation	Metabolism.Primary metabolism.Amino acid metabolism.Asparagine, aspartate metabolism
GSVIVP00012866001	VVTU15629_at	-1.5802	0.345855	-2.04563	annexin 2 (ANN2)	Response to stimulus.Stress response.Abiotic stress response	Signalling.Signalling pathway.Calcium sensors and signalling
GSVIVP00012870001	VVTU9326_at	-4.63359	6.95606	0.123449	flowering locus T protein (FT)	Development.Reproductive development.Flowering	Regulation overview.Regulation of gene expression.Regulation of transcription.Transcriptional co-activation	Signalling.Signalling pathway.Signalling molecules.Signalling peptide
GSVIVP00012973001	VVTU5191_at	0.503234	2.40274	-2.16954	Unknown protein	Unknown
GSVIVP00013069001	VVTU24660_at	0.394675	0.238607	-0.516428	lipoxygenase 5	Metabolism.Primary metabolism.Lipid metabolism.Fatty acid metabolism.Oxylipin biosynthesis
GSVIVP00013082001	VVTU9482_at	0.053418	0.583647	-0.512539	Allantoinase	Metabolism.Primary metabolism.Nucleobase, nucleoside, nucleotide, nucleic acid metabolism.Nucleotide metabolism.Purine metabolism
GSVIVP00013193001	VVTU32608_s_at	-3.04478	-1.30928	2.30779	NADH dehydrogenase subunit K	Metabolism.Primary metabolism.Generation of metabolite precursors and energy.Electron transport.Respiratory-chain phosphorylation
GSVIVP00013198001	VVTU33678_s_at VVTU33678_at	-1.39115	0.274076	0.635435	Ribosomal protein L2, Chloroplast 50S	Metabolism.Primary metabolism.Protein metabolism and modification.Translation
GSVIVP00013232001	VVTU18982_x_at	-0.27904	-0.36791	1.14219	Photosystem II 44 kDa reaction center psbC	Metabolism.Primary metabolism.Generation of metabolite precursors and energy.Photosynthesis.Photosystem II
GSVIVP00013233001	VVTU29418_s_at	-0.877774	-0.514437	2.4961	photosystem II PsbD	Metabolism.Primary metabolism.Generation of metabolite precursors and energy.Photosynthesis.Photosystem II
GSVIVP00013236001	VVTU3551_at	1.80147	-0.924482	2.19998	NADH-plastoquinone oxidoreductase subunit 5	Metabolism.Primary metabolism.Generation of metabolite precursors and energy.Electron transport.Respiratory-chain phosphorylation
GSVIVP00013242001	VVTU34394_s_at	-0.813318	-2.03198	1.86307	NADH dehydrogenase subunit 4	Metabolism.Primary metabolism.Generation of metabolite precursors and energy.Electron transport.Respiratory-chain phosphorylation
GSVIVP00013249001	VVTU2239_at	0.101964	-0.687612	2.08844	RNA polymerase beta subunit [Vitis vinifera]	Metabolism.Primary metabolism.Nucleobase, nucleoside, nucleotide, nucleic acid metabolism.Nucleic acid metabolism.RNA metabolism.RNA biosynthesis
GSVIVP00013379001	VVTU16317_at	1.08256	0.69448	0.403258	Nucleolar complex protein 4 homolog (Protein NOC4 homolog)	Unknown
GSVIVP00013496001	VVTU14432_at	1.53099	0.583275	0.481752	calcium-transporting ATPase 12 ACA12	Signalling.Signalling pathway.Calcium sensors and signalling	Transport overview.Ion transport.Cation transport
GSVIVP00013501001	VVTU22300_at	-1.6368	1.41989	-0.042831	glycosyl hydrolase family 17 protein	Metabolism.Primary metabolism.Carbohydrate metabolism.Carbohydrate catabolism
GSVIVP00013502001	VVTU5058_s_at	-7.09108	4.86057	-0.272623	UPF0497 membrane protein	Unknown
GSVIVP00013515001	VVTU17953_s_at VVTU6426_s_at	-2.61726	0.016427	0.86329	IAA9	Signalling.Hormone signalling.Auxin signalling.Auxin-mediated signalling pathway
GSVIVP00013530001	VVTU26239_at	0.224677	-0.550466	-0.595895	Small G protein / RhoGAP	Signalling.Signalling pathway.G-protein signalling pathway
GSVIVP00013975001	VVTU35559_at	0.563035	0.028621	0.158389	Zinc finger (CCCH-type) family protein	Regulation overview.Regulation of gene expression.Regulation of transcription.Transcription factor.C3H family transcription factor
GSVIVP00014233001	VVTU22482_at	0.174169	0.661572	-0.234669	MEKK1	Signalling.Signalling pathway.Protein kinase.MAPK cascade
GSVIVP00014242001	VVTU5321_x_at	-0.157533	-3.39224	2.03572	ethylene responsive element binding factor 5	Regulation overview.Regulation of gene expression.Regulation of transcription.Transcription factor.AP2 family transcription factor.ERF subfamily transcription factor
GSVIVP00014339001	VVTU15620_at	1.47964	0.255596	-0.31987	ATP-dependent RNA helicase DDX54	Metabolism.Primary metabolism.Nucleobase, nucleoside, nucleotide, nucleic acid metabolism.Nucleic acid metabolism.RNA metabolism
GSVIVP00014691001	VVTU25877_at	-0.463331	0.350941	0.041484	Lys Motif-Type Receptor-Like Kinase LYK8	Signalling.Signalling pathway.Protein kinase
GSVIVP00014793001	VVTU22488_at	0.469796	-0.57692	-0.63167	Retroelement pol polyprotein	Xenoprotein.Protein from transposable element
GSVIVP00015158001	VVTU24974_at	-5.58621	0.774113	1.27835	Peroxidase	Response to stimulus.Stress response.Abiotic stress response.Oxidative stress response
GSVIVP00015576001	VVTU3471_s_at	-3.47426	-2.87973	-3.49213	no hit	Unknown
GSVIVP00015892001	VVTU38993_at	0.565094	0.097184	-0.325627	no hit	Unknown
GSVIVP00015943001	VVTU11550_at	0.257134	0.425119	-0.039881	CYP71AH2	Metabolism.Secondary metabolism.Alkaloid metabolism.Alkaloid biosynthesis.Monoterpenoid indole alkaloid biosynthesis
GSVIVP00016116001	VVTU20738_at	-3.4904	3.63658	0.72004	RING-H2 finger protein ATL1D	Unknown
GSVIVP00016184001	VVTU21414_s_at	3.30273	1.22668	-0.753981	Unknown protein	Unknown
GSVIVP00016629001	VVTU630_at VVTU26042_at	-1.66732	0.487142	1.07757	glycine-rich protein	Unknown
GSVIVP00016744001	VVTU10937_at	0.13783	0.559317	-0.354759	ovate family protein 8 OFP8	Development
GSVIVP00016966001	VVTU7535_x_at	1.29977	-1.10021	0.470765	RNase H domain-containing protein	Xenoprotein.Protein from transposable element
GSVIVP00017223001	VVTU6847_at	0.252778	-0.384809	0.510304	proteasome 26S non-ATPase regulatory subunit 9 PSMD9	Metabolism.Primary metabolism.Protein metabolism and modification.Proteolysis.Ubiquitin-mediated proteolysis
GSVIVP00017377001	VVTU25061_at VVTU15896_at	1.89765	0.313682	1.14069	FAR1-RELATED SEQUENCE 3	Regulation overview.Regulation of gene expression.Regulation of transcription.Transcription factor.FAR1-like family transcription factor
GSVIVP00017398001	VVTU13543_at	1.10643	-1.65976	3.71109	RNA polymerase beta' subunit	Metabolism.Primary metabolism.Nucleobase, nucleoside, nucleotide, nucleic acid metabolism.Nucleic acid metabolism.RNA metabolism.RNA biosynthesis
GSVIVP00017758001	VVTU38176_at	0.068719	0.775335	-0.047533	Glycosyl transferaseHGA1	Metabolism.Primary metabolism.Carbohydrate metabolism.Glycosyl transference
GSVIVP00017897001	VVTU21452_at	1.54096	-2.28222	-8.15052	Unknown protein	Unknown
GSVIVP00018181001	VVTU16825_at	-1.39694	-3.2934	-0.699135	Pleckstriny (PH) domain-containing protein	Unknown
GSVIVP00018235001	VVTU33101_at VVTU5283_at	1.03519	0.115431	0.251743	Unknown protein	Unknown
GSVIVP00018489001	VVTU14273_at	-0.162824	1.09473	2.53527	Unknown protein	Unknown
GSVIVP00019138001	VVTU25023_s_at	1.44467	1.30012	0.298416	autophagy 3 (APG3)	Metabolism.Cellular metabolism.Cellular catabolism.Autophagy
GSVIVP00019141001	VVTU17405_at	3.99675	-1.31067	1.94687	lipase-related	Unknown
GSVIVP00019208001	VVTU33993_at	-0.16785	-0.300387	-0.862659	Transposase	Xenoprotein.Protein from transposable element
GSVIVP00019366001	VVTU12572_at	2.35795	1.10433	0.810192	Zf A20 and AN1 domain-containing stress-associated protein 4	Regulation overview.Regulation of gene expression.Regulation of transcription.Transcription factor.Zinc finger AN1 family transcription factor
GSVIVP00019370001	VVTU8398_at	-1.04568	-3.81686	-2.05106	S-ADENOSYLMETHIONINE CARRIER 1	Cellular process.Cellular component organization and biogenesis.Organelle organization and biogenesis	Transport overview.Mitochondrial membrane transport
GSVIVP00019436001	VVTU16652_at	-0.426457	1.62424	0.159714	Armadillo/beta-catenin repeat	Unknown
GSVIVP00019846001	VVTU27855_s_at	0.490876	0.526039	-0.239446	ribosomal protein L33	Metabolism.Primary metabolism.Protein metabolism and modification.Translation
GSVIVP00020019001	VVTU12533_at	-3.45313	1.29577	-1.70502	no hit	Unknown
GSVIVP00020926001	VVTU5570_s_at	6.27334	1.75361	-0.494593	RNA-binding region RNP-1 (RNA recognition motif)	Unknown
GSVIVP00021228001	VVTU9455_s_at VVTU22546_s_at	4.3393	0.64694	3.63648	Unknown protein	Unknown
GSVIVP00021278001	VVTU21893_at VVTU2025_x_at	2.70976	0.465804	0.235486	Cyclin CycL1;1 RCY1	Regulation overview.Regulation of cell cycle
GSVIVP00021769001	VVTU1163_s_at VVTU8359_at	0.792337	-0.10097	0.500194	valencene synthase	Metabolism.Secondary metabolism.Terpenoid metabolism.Sesquiterpenoid metabolism.Sesquiterpenoid biosynthesis
GSVIVP00021803001	VVTU5607_at	3.14258	0.501041	1.06021	Shoot gravitropism 2	Metabolism.Primary metabolism.Lipid metabolism.Glycerolipid metabolism.Glycerophospholipid metabolism.Glycerophospholipid catabolism	Response to stimulus.Gravity response.Gravitropism
GSVIVP00022407001	VVTU38698_at	0.479306	-0.499473	-0.941603	Retrotransposon gag protein	Xenoprotein.Protein from transposable element
GSVIVP00022630001	VVTU17708_s_at	1.896	-0.507462	0.20378	Protein disulfide isomerase A6 precursor (P5)	Metabolism.Primary metabolism.Protein metabolism and modification.Protein folding.Disulfide bond rearrangement
GSVIVP00022661001	VVTU39675_at VVTU39675_x_at	0.421852	0.219898	-0.133928	hAT dimerisation domain-containing protein	Metabolism.Primary metabolism.Nucleobase, nucleoside, nucleotide, nucleic acid metabolism.Nucleic acid metabolism.DNA metabolism
GSVIVP00023141001	VVTU20982_x_at	0.636013	-0.039044	-0.011818	no hit	Unknown
GSVIVP00023849001	VVTU12411_at	-0.481835	1.1635	-0.322988	DNA-directed RNA polymerase III subunit C25	Metabolism.Primary metabolism.Nucleobase, nucleoside, nucleotide, nucleic acid metabolism.Nucleic acid metabolism.RNA metabolism.RNA biosynthesis
GSVIVP00023996001	VVTU16727_at	0.560256	-0.032899	-0.332988	cation/hydrogen exchanger (CHX15)	Transport overview.Ion transport.Cation transport	Transport overview.Ion transport.Cation transport.Proton transport
GSVIVP00024161001	VVTU40088_at	0.68266	0.089712	-0.258918	NAC domain containing protein 3	Regulation overview.Regulation of gene expression.Regulation of transcription.Transcription factor.NAC family transcription factor
GSVIVP00024486001	VVTU17494_at	0.141994	0.118639	-0.661876	D-mannose binding lectin	Signalling.Signalling pathway.Protein kinase	Unknown
GSVIVP00024728001	VVTU3405_at	15.4922	-0.960101	-2.24242	Unknown protein	Unknown
GSVIVP00024736001	VVTU12377_s_at	0.30113	0.267008	-0.123053	no hit	Unknown
GSVIVP00024759001	VVTU15631_at	0.731284	-0.127686	0.353441	Unknown protein	Unknown
GSVIVP00024829001	VVTU16555_at	0.018462	-1.58752	0.232845	Hcr2-p4.1	Response to stimulus.Stress response.Biotic stress response
GSVIVP00024857001	VVTU9409_at	0.304929	0.313527	-0.166191	Unknown protein	Unknown
GSVIVP00024880001	VVTU23815_at	-0.433246	0.610839	0.016139	jasmonate O-methyltransferase	Signalling.Hormone signalling.Jasmonate signalling.Jasmonate metabolism
GSVIVP00025282001	VVTU34400_at	1.82093	0.722556	0.284308	Transcription factor	Regulation overview.Regulation of gene expression.Regulation of transcription.Transcription factor.Trihelix family transcription factor
GSVIVP00025702001	VVTU34174_at VVTU29143_s_at VVTU29143_at	0.073009	0.156007	0.098257	IMP dehydrogenase/GMP reductase	Metabolism.Primary metabolism.Nucleobase, nucleoside, nucleotide, nucleic acid metabolism.Nucleotide metabolism.Purine metabolism
GSVIVP00026004001	VVTU501_at	0.161298	1.36144	-0.651956	no hit	Unknown
GSVIVP00026061001	VVTU30435_s_at	0.213166	0.262859	0.773663	no hit	Unknown
GSVIVP00026302001	VVTU352_at	0.209189	0.359861	-0.134014	CXE carboxylesterase	Metabolism.Cellular metabolism.Esterase activity
GSVIVP00026719001	VVTU3727_at VVTU8744_s_at	-7.15631	1.64738	2.80529	Lipase GDSL	Unknown
GSVIVP00026720001	VVTU4489_at	0.639044	0.199992	0.013602	Lipase GDSL	Unknown
GSVIVP00026725001	VVTU34911_s_at VVTU37923_at	0.418418	0.401438	-0.033315	LIPASE 1 LI-TOLERANT LTL1	Unknown
GSVIVP00027169001	VVTU28316_at	1.54219	0.120217	1.56217	pentatricopeptide (PPR) repeat-containing protein	Diverse functions.Gene family with diverse functions.Pentatricopeptide domain family
GSVIVP00027336001	VVTU33003_at VVTU27958_at	0.991419	0.00875	0.590585	ATP-dependent RNA helicase ddx10	Metabolism.Primary metabolism.Nucleobase, nucleoside, nucleotide, nucleic acid metabolism.Nucleic acid metabolism.RNA metabolism
GSVIVP00027340001	VVTU39157_at	0.20126	-0.389434	-0.824181	gag-pol polyprotein [Vitis vinifera]	Unknown
GSVIVP00027932001	VVTU38667_at	-0.211478	0.849943	-0.653491	mudrA protein	Xenoprotein.Protein from transposable element
GSVIVP00027933001	VVTU33072_at	0.324274	-0.031051	-0.484431	Retrotransposon protein, unclassified	Xenoprotein.Protein from transposable element
GSVIVP00028017001	VVTU10625_at VVTU35936_at	-1.84478	-0.344414	-0.301409	magnesium/proton exchanger (MHX1)	Transport overview.Ion transport.Cation transport
GSVIVP00028352001	VVTU10645_at	-0.368289	-0.792646	0.822533	PTAC12 (PLASTID TRANSCRIPTIONALLY ACTIVE12)	Regulation overview.Regulation of gene expression.Regulation of transcription
GSVIVP00028445001	VVTU7662_at	-6.29304	0.457211	1.00594	Lipase GDSL	Unknown
GSVIVP00028747001	VVTU12140_s_at VVTU32407_s_at VVTU36945_s_at VVTU21382_s_at	0.771485	-1.77725	0.813813	no hit	Unknown
GSVIVP00028784001	VVTU34221_at	-4.44844	-2.95807	0.552729	R protein PRF disease resistance protein	Cellular response overview.Stress response.Biotic stress response
GSVIVP00028832001	VVTU38098_at	1.53636	-1.25758	0.434377	no hit	Unknown
GSVIVP00029133001	VVTU14500_at	-5.95128	4.06436	1.75576	no hit	Unknown
GSVIVP00029551001	VVTU25929_at	1.13685	-0.919868	2.04242	HcrVf1 protein-like	Diverse functions.Gene family with diverse functions.NBS-LRR superfamily	Response to stimulus.Stress response.Biotic stress response
GSVIVP00029557001	VVTU38722_at	0.508321	-0.150749	-0.365636	Retrotransposon gag protein	Xenoprotein.Protein from transposable element
GSVIVP00029886001	VVTU16212_at	0.213794	0.160463	-0.687443	invertase/pectin methylesterase inhibitor	Metabolism.Primary metabolism.Carbohydrate metabolism.Carbohydrate metabolism enzyme inhibitor.Invertase/pectin methylesterase inhibitor family
GSVIVP00030002001	VVTU26605_s_at	0.295831	-0.477794	-0.991368	Integrase	Xenoprotein.Protein from transposable element
GSVIVP00030120001	VVTU9999_at	-1.32539	1.1802	0.31537	Zinc finger (C3HC4-type RING finger)	Regulation overview.Regulation of gene expression.Regulation of transcription.Transcription factor.Zinc finger C3HC4 family transcription factor
GSVIVP00030528001	VVTU30110_x_at VVTU30110_at	-0.00282	-0.080507	-0.342851	no hit	Unknown
GSVIVP00030660001	VVTU40687_s_at	-4.62941	0.141663	1.21051	no hit	Unknown
GSVIVP00031053001	VVTU37716_at	0.976239	-0.48127	0.061917	hAT dimerisation domain-containing protein	Metabolism.Primary metabolism.Nucleobase, nucleoside, nucleotide, nucleic acid metabolism.Nucleic acid metabolism.DNA metabolism
GSVIVP00031093001	VVTU13345_s_at	1.51551	0.013088	-0.288091	Unknown protein	Unknown
GSVIVP00031330001	VVTU14718_x_at	1.92881	-0.911607	0.245083	no hit	Unknown
GSVIVP00031380001	VVTU487_at	0.499556	0.0165	-0.570647	Transferase	Unknown
GSVIVP00031521001	VVTU40248_s_at	-6.69001	-0.723386	-1.08368	no hit	Unknown
GSVIVP00031600001	VVTU7537_at	0.13226	0.193748	-0.416303	no hit	Unknown
GSVIVP00031662001	VVTU18900_s_at	-0.428522	-2.12825	0.172322	Glycine hydroxymethyltransferase	Metabolism.Primary metabolism.Amino acid metabolism.Glycine, serine, and threonine metabolism	Metabolism.Primary metabolism.Coenzyme and prosthetic group metabolism.Folate metabolism
GSVIVP00032139001	VVTU37512_at	2.4407	0.084521	-0.055807	glycine-rich protein	Unknown
GSVIVP00032572001	VVTU17057_s_at	11.5365	3.2396	-6.08592	Unknown protein	Unknown
GSVIVP00032626001	VVTU12215_s_at	1.91041	-0.731596	-0.218269	Unknown protein	Unknown
GSVIVP00032677001	VVTU13471_at	1.68125	-0.064559	0.07473	FAR1-related sequence 6	Regulation overview.Regulation of gene expression.Regulation of transcription.Transcription factor.FAR1-like family transcription factor
GSVIVP00032899001	VVTU21530_s_at	0.932091	-0.281983	1.66375	Polyubiquitin (UBQ14)	Metabolism.Primary metabolism.Protein metabolism and modification.Proteolysis.Ubiquitin-mediated proteolysis
GSVIVP00032950001	VVTU38963_at	0.360651	-0.11467	0.018645	gag-pol polyprotein [Vitis vinifera]	Unknown
GSVIVP00032978001	VVTU10054_at	-1.39934	-1.39623	-1.10878	Transposon protein, CACTA, En/Spm sub-class	Xenoprotein.Protein from transposable element
GSVIVP00033380001	VVTU21904_s_at	-1.29822	0.044974	0.643323	nicotinamide-nucleotide adenylyltransferase 1	Metabolism.Primary metabolism.Coenzyme and prosthetic group metabolism.Nicotinate and nicotinamide metabolism.NAD biosynthesis
GSVIVP00033582001	VVTU14753_at	-1.33397	2.20248	-0.575313	F-box family protein	Metabolism.Primary metabolism.Protein metabolism and modification.Proteolysis.Ubiquitin-mediated proteolysis
GSVIVP00034220001	VVTU25274_at	2.36322	-1.09011	0.420619	hAT dimerisation domain-containing protein	Metabolism.Primary metabolism.Nucleobase, nucleoside, nucleotide, nucleic acid metabolism.Nucleic acid metabolism.DNA metabolism
GSVIVP00034645001	VVTU1970_s_at	16.1595	-5.08026	-6.49086	no hit	Unknown
GSVIVP00034859001	VVTU35741_at	-2.71758	-0.496356	-0.068037	Unknown protein	Unknown
GSVIVP00034909001	VVTU13197_at	0.511322	0.504164	-0.58446	FAR1-RELATED SEQUENCE 5	Regulation overview.Regulation of gene expression.Regulation of transcription.Transcription factor.FAR1-like family transcription factor
GSVIVP00034933001	VVTU34033_at	1.22974	-0.601417	-0.421199	Retrotransposon protein, unclassified	Xenoprotein.Protein from transposable element
GSVIVP00035108001	VVTU37664_at	1.54801	-0.779153	2.22518	Vinorine synthase	Metabolism.Secondary metabolism.Alkaloid metabolism.Alkaloid biosynthesis.Monoterpenoid indole alkaloid biosynthesis
GSVIVP00035274001	VVTU40300_s_at	-0.543957	-0.784391	-0.463228	no hit	Unknown
GSVIVP00035276001	VVTU27053_x_at VVTU28607_at	-0.864134	-0.550512	1.43577	RNA polymerase beta subunit [Vitis vinifera]	Metabolism.Primary metabolism.Nucleobase, nucleoside, nucleotide, nucleic acid metabolism.Nucleic acid metabolism.RNA metabolism.RNA biosynthesis
GSVIVP00035578001	VVTU30507_s_at	-3.28502	-0.477754	-0.009029	maturase [Vitis vinifera]	Metabolism.Primary metabolism.Nucleobase, nucleoside, nucleotide, nucleic acid metabolism.Nucleic acid metabolism.RNA metabolism.RNA processing.mRNA processing.mRNA splicing
GSVIVP00035579001	VVTU23225_at	3.22066	-1.26578	0.887166	photosystem II PsbA	Metabolism.Primary metabolism.Generation of metabolite precursors and energy.Photosynthesis.Photosystem II
GSVIVP00035581001	VVTU15668_at	0.994349	-1.93761	-0.279477	NADH dehydrogenase (ubiquinone) Fe-S protein 3	Metabolism.Primary metabolism.Generation of metabolite precursors and energy.Electron transport.Respiratory-chain phosphorylation
GSVIVP00035586001	VVTU33690_s_at VVTU12735_s_at VVTU37424_s_at	-1.52913	-1.29401	-0.550319	ATP synthase CF1 alpha subunit	Metabolism.Primary metabolism.Generation of metabolite precursors and energy.Electron transport.Respiratory-chain phosphorylation	Metabolism.Primary metabolism.Generation of metabolite precursors and energy.Photosynthesis.Photosynthetic-chain phosphorylation	Transport overview.Ion transport.Cation transport.Proton transport
GSVIVP00035587001	VVTU2748_s_at	-2.84732	-1.57103	0.450559	F-type H+-transporting ATPase b chain CfoII	Metabolism.Primary metabolism.Generation of metabolite precursors and energy.Electron transport.Respiratory-chain phosphorylation	Metabolism.Primary metabolism.Generation of metabolite precursors and energy.Photosynthesis.Photosynthetic-chain phosphorylation	Transport overview.Ion transport.Cation transport.Proton transport
GSVIVP00035601001	VVTU3882_x_at	-2.19899	-1.58183	1.19306	ribosomal protein S18, Chloroplast 30S	Metabolism.Primary metabolism.Protein metabolism and modification.Translation
GSVIVP00035602001	VVTU7399_at	0.768209	-0.239759	1.44357	ribosomal protein L20	Metabolism.Primary metabolism.Protein metabolism and modification.Translation
GSVIVP00035625001	VVTU37572_at	3.2477	-0.063593	0.710711	no hit	Unknown
GSVIVP00035671001	VVTU33229_at	1.0413	0.376516	-0.650208	kafirin cluster	Metabolism.Primary metabolism.Generation of metabolite precursors and energy.Storage proteins
GSVIVP00035869001	VVTU16052_at	0.333645	0.173958	0.156477	Abscisic acid receptor PYL11 RCAR5	Signalling.Hormone signalling.ABA signalling.ABA-mediated signalling pathway
GSVIVP00035992001	VVTU35588_x_at	-7.79369	2.49451	2.69021	Auxin responsive SAUR protein	Signalling.Hormone signalling.Auxin signalling.Auxin responsive
GSVIVP00036113001	VVTU17029_at	1.75735	1.68753	0.330612	HECT ubiquitin-protein ligase 3 (KAKTUS protein)	Metabolism.Primary metabolism.Protein metabolism and modification.Proteolysis.Ubiquitin-mediated proteolysis
GSVIVP00037008001	VVTU27807_at	-0.92471	1.44347	0.369322	no hit	Unknown
GSVIVP00037583001	VVTU36445_at	0.435708	-0.175932	-0.094197	Retroelement pol polyprotein	Xenoprotein.Protein from transposable element
GSVIVP00037609001	VVTU16778_at	2.12973	1.27839	-0.558735	thiamine biosynthesis protein ThiF	Metabolism.Primary metabolism.Coenzyme and prosthetic group metabolism.Thiamine metabolism.Thiamine biosynthesis
GSVIVP00037965001	VVTU13031_at	3.21512	-0.72915	1.29535	Unknown protein	Unknown
GSVIVP00038011001	VVTU4684_at	-0.78251	-0.372833	-0.325145	RNA recognition motif (RRM)-containing protein	Unknown
GSVIVP00038053001	VVTU10446_at VVTU5128_at	2.14532	6.82303	-0.590026	FERONIA receptor-like kinase	Signalling.Signalling pathway.Protein kinase
GSVIVP00038055001	VVTU13006_at VVTU34526_at	-15.9093	5.07494	3.07717	no hit	Unknown
GSVIVP00038078001	VVTU31627_x_at VVTU40161_x_at	0.35451	-0.205979	-0.004734	no hit	Unknown
GSVIVP00038301001	VVTU36266_at	0.498745	0.429331	-0.246901	Sucrose-phosphate synthase 1	Metabolism.Primary metabolism.Carbohydrate metabolism.Polysaccharide metabolism.Starch and sucrose metabolism.Sucrose biosynthesis
VIT_18s0164g00010	VVTU22452_at	0.333699	0.503525	-0.36483	Unknown protein	Unknown
VIT_00s0169g00100	VVTU26627_at	2.44984	-0.959236	0.223334	no hit	Unknown
VIT_18s0001g02890	VVTU20973_at	-4.46645	1.16631	1.23864	no hit	Unknown
VIT_00s0809g00020	VVTU26948_at	0.391956	0.17451	0.373661	unknown	Unknown
VIT_03s0180g00240	VVTU38469_s_at	1.23093	0.495246	0.369256	no hit	Unknown
VIT_00s0285g00030	VVTU793_at	-0.577686	-0.877833	0.12927	ZFWD1 (zinc finger WD40 repeat protein 1)	Regulation overview.Regulation of gene expression.Regulation of transcription.Transcription factor.C3H family transcription factor
VIT_10s0405g00070	VVTU17362_at	-2.1081	0.271772	0.320029	RAB GTPase RABA5A	Cellular process.Cellular transport.Protein trafficking.Vesicle-mediated trafficking
VIT_17s0000g05960	VVTU10634_at	4.27439	3.43344	-2.09123	Pectinesterase family	Cellular process.Cellular component organization and biogenesis.Cell wall organization and biogenesis.Cell wall metabolism.Cell wall modification.Pectin modification
VIT_17s0000g05580	VVTU2626_at	12.6745	-4.30306	-6.27682	isopiperitenol dehydrogenase	Metabolism.Secondary metabolism.Terpenoid metabolism.Monoterpenoid metabolism.Monoterpenoid biosynthesis
VIT_18s0001g08190	VVTU29960_at	0.930785	-0.498573	0.585978	no hit	Unknown
VIT_18s0001g11610	VVTU9344_s_at	9.42166	-2.57579	-0.0628	no hit	Unknown
VIT_18s0001g15150	VVTU26356_at	0.428419	0.563777	-0.207239	Unknown protein	Unknown
VIT_02s0012g00970	VVTU22233_at	0.59857	-0.082517	-0.471879	Cu2+-exporting ATPase HMA5 (HEAVY METAL ATPASE 5)	Cellular process.Cellular homeostasis.Heavy metal ion homeostasis.Copper homeostasis	Transport overview.Ion transport.Cation transport.Heavy metal ion transport.Copper transport
VIT_16s0013g00970	VVTU15419_x_at	1.43018	-1.16254	2.44326	ethylene responsive element binding factor 5	Regulation overview.Regulation of gene expression.Regulation of transcription.Transcription factor.AP2 family transcription factor.ERF subfamily transcription factor
VIT_16s0013g02150	VVTU40087_at	0.06347	0.107183	-0.407492	no hit	Unknown
VIT_19s0014g04350	VVTU32597_x_at	0.79764	0.533202	0.041141	no hit	Unknown
VIT_19s0015g01030	VVTU515_at	0.768889	0.525463	-0.007229	no hit	Unknown
VIT_19s0015g01550	VVTU9076_at	-4.01713	1.37325	-0.292557	Phenylalanine-tRNA ligase	Metabolism.Primary metabolism.Protein metabolism and modification.Translation.Amino acid activation
VIT_19s0015g01960	VVTU11260_at VVTU11202_s_at	-1.11861	1.1452	0.522207	self-incompatibility protein	Unknown
VIT_11s0016g02930	VVTU39805_at	0.112693	0.453442	-0.544644	no hit	Unknown
VIT_11s0016g04790	VVTU40785_at	2.67985	0.592723	-1.10482	no hit	Unknown
VIT_11s0016g05550	VVTU33985_at	0.917828	0.41585	-0.326146	Plastocyanin domain-containing protein	Metabolism.Primary metabolism.Generation of metabolite precursors and energy.Electron transport	Metabolism.Primary metabolism.Generation of metabolite precursors and energy.Photosynthesis.Photosynthetic-chain phosphorylation
VIT_03s0017g00560	VVTU37840_at	0.330072	0.936388	0.881866	disease resistance RPP13 protein 4	Diverse functions.Gene family with diverse functions.NBS-LRR superfamily
VIT_03s0017g01940	VVTU35411_at	-2.93342	-2.57951	5.37336	no hit	Unknown
VIT_04s0023g01700	VVTU14747_s_at	2.17608	-1.11652	0.544849	no hit	Unknown
VIT_02s0025g04940	VVTU10246_at	-1.25602	1.75775	0.206532	carboxyl-terminal peptidase	Metabolism.Primary metabolism.Protein metabolism and modification.Proteolysis.Peptidase-mediated proteolysis
VIT_19s0027g01070	VVTU23091_at	-2.49566	-1.76808	-4.8826	R protein disease resistance protein	Cellular response overview.Stress response.Biotic stress response
VIT_19s0027g00540	VVTU13421_at	0.356702	0.482376	-0.130559	no hit	Unknown
VIT_19s0027g00320	VVTU21877_at	-0.504138	0.308703	-0.134994	unknown	Unknown
VIT_10s0003g04440	VVTU36870_at	0.741656	-0.219372	0.2377	Polyprotein	Unknown
VIT_10s0003g04870	VVTU24682_at	-0.202713	-0.093699	-0.332236	Receptor kinase TRKe	Signalling.Signalling pathway.Protein kinase
VIT_10s0003g05760	VVTU7966_at	2.28096	0.452578	1.72941	pentatricopeptide repeat-containing protein	Diverse functions.Gene family with diverse functions.Pentatricopeptide domain family
VIT_14s0030g01420	VVTU6049_at	-0.676277	-1.77477	-0.30725	GCN5 N-acetyltransferase (GNAT)	Unknown
VIT_14s0030g01300	VVTU13875_at	0.883462	0.236466	-0.329246	unknown	Unknown
VIT_14s0030g00190	VVTU34214_at	2.27189	-5.8854	-3.03893	Unknown protein	Unknown
VIT_07s0031g00070	VVTU20870_at	0.311031	0.188374	-0.522	no hit	Unknown
VIT_07s0031g01870	VVTU10567_at	0.27452	0.468946	-0.590577	Zinc finger (CCCH-type) family protein	Regulation overview.Regulation of gene expression.Regulation of transcription.Transcription factor.C3H family transcription factor
VIT_12s0034g00630	VVTU39500_at	-0.926982	1.65431	-0.15954	MEKK1	Signalling.Signalling pathway.Protein kinase.MAPK cascade
VIT_12s0035g00750	VVTU21991_at	2.03349	-1.73811	0.277446	disease resistance protein	Diverse functions.Gene family with diverse functions.NBS-LRR superfamily	Response to stimulus.Stress response.Biotic stress response
VIT_03s0038g01770	VVTU15530_at	-1.47487	-1.29479	0.499363	disease resistance protein (CC-NBS-LRR class)	Diverse functions.Gene family with diverse functions.NBS-LRR superfamily	Response to stimulus.Stress response.Biotic stress response
VIT_16s0039g02330	VVTU22743_at	5.14386	-3.03459	-1.72573	unknown	Unknown
VIT_16s0039g02360	VVTU30805_at	-0.289542	-0.285107	0.434613	disease resistance protein (NBS-LRR class)	Diverse functions.Gene family with diverse functions.NBS-LRR superfamily	Response to stimulus.Stress response.Biotic stress response
VIT_06s0004g02230	VVTU10005_at	-9.05668	7.39107	4.07512	Unknown protein	Unknown
VIT_06s0004g00870	VVTU744_s_at	1.8685	-0.366526	0.529789	Unknown protein	Unknown
VIT_06s0004g00540	VVTU22159_at	0.195729	0.007916	-0.334054	no hit	Unknown
VIT_06s0004g00310	VVTU31068_at	0.552469	0.08065	-0.266135	Hcr2-p4.1	Response to stimulus.Stress response.Biotic stress response
VIT_04s0044g00470	VVTU1698_at	3.82613	0.933126	2.0851	no hit	Unknown
VIT_15s0048g00740	VVTU16502_at	5.57594	0.665576	-5.0705	no hit	Unknown
VIT_15s0048g00090	VVTU14958_x_at	-1.51372	-1.68316	0.553049	no hit	Unknown
VIT_09s0054g01710	VVTU22060_at	-0.133278	0.028622	-0.209259	WD-40 repeat	Unknown
VIT_12s0055g00100	VVTU3456_s_at	0.634137	-0.068076	-0.214417	Anthranilate synthase component 1	Metabolism.Primary metabolism.Amino acid metabolism.Amino acid biosynthesis	Metabolism.Primary metabolism.Amino acid metabolism.Aromatic amino acid metabolism.Tryptophan metabolism.Tryptophan biosynthesis
VIT_08s0058g00400	VVTU3556_at	15.1173	-0.96005	-5.64339	no hit	Unknown
VIT_14s0006g02570	VVTU13138_s_at	-6.51197	-1.66197	0.15698	Protease inhibitor/seed storage/lipid transfer protein (LTP)	Transport overview.Macromolecule transport.Lipid transport
VIT_05s0062g01260	VVTU22490_s_at	-8.9636	5.91788	2.97626	no hit	Unknown
VIT_03s0063g00760	VVTU20372_at	0.400185	0.188517	0.046437	no hit	Unknown
VIT_13s0064g00530	VVTU10986_at	0.240519	0.147374	-0.339918	R protein MLA10	Cellular response overview.Stress response.Biotic stress response
VIT_11s0065g00740	VVTU478_at	-0.494425	1.66018	0.247193	Anaphase-promoting complex subunit 8	Cellular process.Cell growth and death.Cell division.Mitosis	Regulation overview.Regulation of cell cycle.Regulation of mitosis
VIT_08s0007g05720	VVTU6002_s_at	0.236431	6.31909	-4.04302	no hit	Unknown
VIT_04s0008g06430	VVTU28682_at	0.229282	0.150775	-0.385397	no hit	Unknown
VIT_14s0083g00290	VVTU20753_x_at	-7.85431	4.25704	1.0843	no hit	Unknown
VIT_18s0089g00510	VVTU36930_at	-2.3498	-1.63634	0.531548	Isopentenyltransferase 1	Signalling.Hormone signalling.Cytokinin signalling.Cytokinin metabolism.Cytokinin biosynthesis
VIT_17s0000g09230	VVTU36671_at VVTU4762_at	0.91582	0.66503	0.075877	Leucine-rich repeat family protein	Diverse functions.Gene family with diverse functions.NBS-LRR superfamily
VIT_17s0000g09220	VVTU16359_at	1.01802	-0.589688	-0.318186	MAK16 protein	Unknown
VIT_17s0000g09200	VVTU6565_at	-0.751846	1.18148	-0.395443	Unknown protein	Unknown
VIT_17s0000g09170	VVTU9889_s_at	-1.27717	-1.34832	1.70487	receptor lectin kinase	Signalling.Signalling pathway.Protein kinase
VIT_17s0000g09130	VVTU26024_at	2.93251	1.17745	0.628723	ethylene-responsive DEAD box RNA helicase (RH30)	Metabolism.Primary metabolism.Nucleobase, nucleoside, nucleotide, nucleic acid metabolism.Nucleic acid metabolism.RNA metabolism
VIT_17s0000g09120	VVTU8310_at	2.19273	0.02614	0.683156	ethylene-responsive DEAD box RNA helicase (RH30)	Metabolism.Primary metabolism.Nucleobase, nucleoside, nucleotide, nucleic acid metabolism.Nucleic acid metabolism.RNA metabolism
VIT_17s0000g09110	VVTU18445_at VVTU22318_at	1.17971	-0.831856	0.340098	Ribosomal protein L27A (RPL27aC) 60S	Metabolism.Primary metabolism.Protein metabolism and modification.Translation
VIT_17s0000g09100	VVTU8008_at VVTU37047_at	3.9967	3.59115	3.09036	Copper amine oxidase	Metabolism.Cellular metabolism.Nitrogen metabolism.Amine metabolism
VIT_17s0000g09070	VVTU3690_at	2.06551	-0.335571	1.68651	histone deacetylase HDA6	Cellular process.Cellular component organization and biogenesis.Chromosome organization and biogenesis.Chromatin organization	Development	Regulation overview.Regulation of gene expression.Epigenetic regulation of gene expression	Response to stimulus.Stress response.Biotic stress response
VIT_17s0000g09010	VVTU37917_at	0.40543	0.289445	-0.233741	Lateral organ boundaries 3	Regulation overview.Regulation of gene expression.Regulation of transcription.Transcription factor.AS2 family transcription factor
VIT_17s0000g09000	VVTU4683_s_at	1.53897	1.16795	-0.96091	Oleosin OLE-2	Cellular process.Cellular component organization and biogenesis.Oil body organization and biogenesis
VIT_17s0000g08970	VVTU34423_at	1.69001	-0.215629	0.804503	Proline-rich family protein	Unknown
VIT_17s0000g08930	VVTU5494_at	-0.543358	-0.054397	0.765465	Transducin protein	Unknown
VIT_17s0000g08920	VVTU4630_at	-6.58499	3.15966	1.94973	Ribitol dehydrogenase	Metabolism.Primary metabolism.Carbohydrate metabolism.Monosaccharide metabolism.Pentose glucuronate interconversion
VIT_17s0000g08900	VVTU10120_at VVTU35477_at	-1.94192	1.53327	0.381756	LRR receptor-like kinase 2	Signalling.Signalling pathway.Protein kinase
VIT_17s0000g08890	VVTU14194_s_at	2.35101	0.897869	0.34479	Cell division control protein 48 homolog E	Regulation overview.Regulation of cell cycle
VIT_17s0000g08870	VVTU8878_at	-2.3339	1.86687	0.476671	carboxyl-terminal proteinase	Metabolism.Primary metabolism.Protein metabolism and modification.Proteolysis.Peptidase-mediated proteolysis
VIT_17s0000g08860	VVTU12904_at	-5.76742	5.90846	0.474457	UBX domain-containing protein	Unknown
VIT_17s0000g08850	VVTU10171_s_at VVTU11423_s_at	-0.42869	-0.64396	-0.464457	SEC14 cytosolic factor	Signalling.Signalling pathway.Phosphatidylinositol signalling	Transport overview.Macromolecule transport.Lipid transport.Phosphatidylinositol/Phosphatidyl choline transport
VIT_17s0000g08840	VVTU12494_at	1.72272	0.118738	-0.685316	trans-2-enoyl-CoA reductase	Metabolism.Primary metabolism.Lipid metabolism.Fatty acid metabolism.Fatty acid biosynthesis.Unsaturated fatty acid biosynthesis
VIT_17s0000g08820	VVTU22301_s_at	0.219748	2.25717	1.71414	Nucleoside phosphatase GDA1/CD39	Unknown
VIT_17s0000g08790	VVTU14036_at	-0.536191	-0.822202	-0.524492	EMB2759 (embryo defective 2759)	Development.Reproductive development.Embryo development
VIT_17s0000g08770	VVTU34309_at	3.6644	-3.65473	-1.59673	Cysteine-rich receptor-like protein kinase 2	Signalling.Signalling pathway.Protein kinase
VIT_17s0000g08730	VVTU24219_at	-0.699826	-0.270186	-1.90891	Protein phosphatase 2 regulatory subunit B	Signalling.Signalling pathway.Calcium sensors and signalling
VIT_17s0000g08720	VVTU24830_at	-0.131057	-0.107519	-0.224585	RKF2 (RECEPTOR-LIKE SERINE/THREONINE KINASE 2)	Signalling.Signalling pathway.Protein kinase
VIT_17s0000g10280	VVTU3916_at VVTU27662_s_at	-4.18095	-0.630586	-0.288575	nucleotide diphosphate kinase II, chloroplast (NDPK2)	Metabolism.Primary metabolism.Nucleobase, nucleoside, nucleotide, nucleic acid metabolism.Nucleotide metabolism.Purine metabolism	Metabolism.Primary metabolism.Nucleobase, nucleoside, nucleotide, nucleic acid metabolism.Nucleotide metabolism.Pyrimidine metabolism
VIT_17s0000g08710	VVTU3083_at	-0.637137	1.47844	0.163316	KNAT2 (KNOTTED1-like homeobox gene 6)	Regulation overview.Regulation of gene expression.Regulation of transcription.Transcription factor.zf-HD family transcription factor
VIT_17s0000g08690	VVTU36999_at VVTU37239_s_at	0.740805	0.873872	0.794803	WD-40 repeat	Unknown
VIT_17s0000g08680	VVTU25616_at	-4.72964	1.74372	1.3998	IMP dehydrogenase/GMP reductase	Metabolism.Primary metabolism.Nucleobase, nucleoside, nucleotide, nucleic acid metabolism.Nucleotide metabolism.Purine metabolism
VIT_17s0000g08640	VVTU10587_at	1.22958	1.4996	1.59961	Unknown protein	Unknown
VIT_17s0000g08610	VVTU35491_at	3.34202	0.123125	1.13009	Phox (PX) domain-containing protein	Signalling.Signalling pathway.Phosphatidylinositol signalling
VIT_17s0000g08590	VVTU15204_at	3.84944	2.9267	0.981299	Unknown protein	Unknown
VIT_17s0000g08580	VVTU5721_s_at VVTU31724_at	0.410757	-0.75002	-0.997532	ApaG domain protein	Unknown
VIT_17s0000g08570	VVTU2100_at VVTU39834_s_at	0.019997	0.451938	0.06545	S-ribonuclease binding protein SBP1	Regulation overview.Regulation of gene expression.Regulation of transcription.Transcription factor.Zinc finger C3HC4 family transcription factor
VIT_17s0000g08560	VVTU4357_at VVTU23106_at	0.616403	0.581486	0.631	Phosphate/phosphoenolpyruvate translocator CUE1 (cab underexpressed 1)	Transport overview.Ion transport.Anion transport.Phosphate transport	Transport overview.Macromolecule transport.Carbohydrate transport.Sugar transport.Triose-phosphate transport
VIT_17s0000g08520	VVTU5942_at	1.23976	-2.08923	0.111655	Pantothenate kinase	Metabolism.Primary metabolism.Coenzyme and prosthetic group metabolism.Pantothenate and CoA metabolism.Pantothenate and CoA biosynthesis
VIT_17s0000g08510	VVTU30500_at	-0.380594	0.852454	0.467808	PWWP domain-containing protein	Unknown
VIT_17s0000g08500	VVTU5502_s_at	-0.303811	0.470362	0.288324	ribosomal protein L12	Metabolism.Primary metabolism.Protein metabolism and modification.Translation
VIT_17s0000g10260	VVTU8909_at	-4.29861	-3.46743	-1.28723	aarF domain containing kinase	Signalling.Signalling pathway.Protein kinase
VIT_17s0000g08490	VVTU37454_at VVTU27219_at	1.18687	1.5686	-0.435112	Exosome complex component RRP40	Metabolism.Primary metabolism.Nucleobase, nucleoside, nucleotide, nucleic acid metabolism.Nucleic acid metabolism.RNA metabolism
VIT_17s0000g08460	VVTU37848_at	-2.95636	3.28995	0.88272	carbonic anhydrase, chloroplast precursor	Metabolism.Cellular metabolism.One-carbon metabolism
VIT_17s0000g08410	VVTU7383_at	0.91274	-0.918665	-0.136075	peroxisomal protein (PEX14)	Cellular process.Cellular component organization and biogenesis.Organelle organization and biogenesis.Peroxisome organization and biogenesis.Peroxisome membrane organization and biogenesis
VIT_17s0000g10250	VVTU16224_s_at VVTU2589_x_at	2.05455	0.45716	0.408452	proteasome 26S regulatory subunit (RPN7)	Metabolism.Primary metabolism.Protein metabolism and modification.Proteolysis.Ubiquitin-mediated proteolysis
VIT_17s0000g08390	VVTU8734_s_at	-2.70099	-1.15177	-0.097744	1-deoxy-D-xylulose 5-phosphate reductoisomerase, chloroplast	Metabolism.Secondary metabolism.Terpenoid metabolism.Isoprenoid metabolism.Isoprenoid biosynthesis
VIT_17s0000g08370	VVTU35979_at	7.74134	3.07867	4.06947	SIMILAR TO RCD ONE 2 (SRO2)	Unknown
VIT_17s0000g08360	VVTU25681_at	-0.483475	-1.11978	0.389547	Phosphatidylinositol 3- and 4-kinase	Signalling.Signalling pathway.Protein kinase
VIT_17s0000g08260	VVTU39765_at	-1.34204	1.92863	-2.66835	kinesin light chain	Cellular process.Cellular component organization and biogenesis.Cytoskeleton organization and biogenesis.Microtubule organization and biogenesis.Microtubule-driven movement
VIT_17s0000g08230	VVTU13917_at VVTU4610_at	5.08589	-0.153208	-2.43231	Unknown protein	Unknown
VIT_17s0000g08220	VVTU3750_at	2.63221	-0.266848	-0.921635	Unknown protein	Unknown
VIT_17s0000g08210	VVTU9595_at	-0.017289	0.071179	-0.904012	Zinc finger (C3HC4-type RING finger)	Regulation overview.Regulation of gene expression.Regulation of transcription.Transcription factor.Zinc finger C3HC4 family transcription factor
VIT_17s0000g08200	VVTU10021_at	-2.34181	0.078296	-1.69533	phosphoglycerate/bisphosphoglycerate mutase	Metabolism.Primary metabolism.Carbohydrate metabolism.Glycolysis Gluconeogenesis
VIT_17s0000g08170	VVTU12567_at	-0.250712	-0.154344	0.13257	chaperonin	Metabolism.Primary metabolism.Protein metabolism and modification.Protein folding.Chaperone-mediated protein folding.Chaperonin-mediated protein folding
VIT_17s0000g08160	VVTU27744_at VVTU27716_at	-0.165438	0.400898	-0.23745	polygalacturonase BURP	Cellular process.Cellular component organization and biogenesis.Cell wall organization and biogenesis.Cell wall metabolism.Cell wall modification.Pectin modification
VIT_17s0000g08140	VVTU14898_at VVTU28249_x_at VVTU28249_at	5.35964	-1.5296	-1.80118	MLK/Raf-related protein kinase 1	Signalling.Signalling pathway.Protein kinase
VIT_17s0000g08110	VVTU16_at VVTU21041_s_at	0.472175	0.538494	-0.332875	nodulin MtN3	Unknown
VIT_17s0000g08080	VVTU16581_at	5.37881	-7.33848	-3.20206	armadillo/beta-catenin repeat protein / U-box domain-containing protein	Unknown
VIT_17s0000g08070	VVTU1027_s_at	-6.55475	-0.139651	6.62761	Aldehyde dehydrogenase 1 precursor	Metabolism.Primary metabolism.Lipid metabolism.Fatty acid metabolism	Metabolism.Primary metabolism.Organic acid metabolism.Carboxylic acid metabolism
VIT_17s0000g08020	VVTU5304_at	1.34584	1.14181	0.683083	Unknown protein	Unknown
VIT_17s0000g08000	VVTU13062_s_at	2.43059	-0.219038	0.951686	ribonuclease III	Metabolism.Primary metabolism.Nucleobase, nucleoside, nucleotide, nucleic acid metabolism.Nucleic acid metabolism.RNA metabolism.RNA catabolism
VIT_17s0000g07990	VVTU2851_at	2.1315	1.40942	-1.72408	IS10 transposase	Xenoprotein.Protein from transposable element
VIT_17s0000g07980	VVTU27444_at	-1.43269	1.12797	-0.713708	RDR2 (RNA-DEPENDENT RNA POLYMERASE 2)	Metabolism.Primary metabolism.Nucleobase, nucleoside, nucleotide, nucleic acid metabolism.Nucleic acid metabolism.RNA metabolism.RNA processing
VIT_17s0000g07960	VVTU904_at	0.287962	-0.298578	-1.01354	ubiquitin-conjugating enzyme E2 H	Metabolism.Primary metabolism.Protein metabolism and modification.Proteolysis.Ubiquitin-mediated proteolysis
VIT_17s0000g07950	VVTU10028_at	-5.22649	-3.29985	-3.15042	Unknown protein	Unknown
VIT_17s0000g07920	VVTU1571_at	0.960116	-0.061437	-0.604621	Hypoxia-responsive	Unknown
VIT_17s0000g10210	VVTU39333_at	1.317	1.03954	0.558206	Unknown protein	Unknown
VIT_17s0000g07910	VVTU12852_at VVTU18699_at VVTU2088_at	-1.05841	0.897382	0.730986	Nodulin MtN21 family	Unknown
VIT_17s0000g07900	VVTU8038_at VVTU25131_at	2.29443	1.09609	0.610937	protease Do 9	Metabolism.Primary metabolism.Protein metabolism and modification.Proteolysis.Peptidase-mediated proteolysis
VIT_17s0000g07880	VVTU7574_at	1.16524	0.714599	0.803868	bromo-adjacenty (BAH) domain-containing protein	Unknown
VIT_17s0000g07870	VVTU12067_at	3.25875	0.325035	-0.244978	Ribosomal protein L29	Metabolism.Primary metabolism.Protein metabolism and modification.Translation
VIT_17s0000g07850	VVTU4263_at VVTU38195_s_at VVTU18206_s_at VVTU14948_s_at	-4.12027	0.157932	-3.24625	Nucleobase-ascorbate transporter 6 (NAT6)	Transport overview.Macromolecule transport.Nucleobase or ascorbate transport
VIT_17s0000g07840	VVTU9670_at	-4.44607	6.04435	-2.04568	Unknown protein	Unknown
VIT_17s0000g07820	VVTU3580_at	2.00317	0.235666	-2.12539	LIM domain protein WLIM1	Regulation overview.Regulation of gene expression.Regulation of transcription.Transcription factor.LIM family transcription factor
VIT_17s0000g07810	VVTU1292_at	-0.201681	-1.15423	-1.11228	Unknown protein	Unknown
VIT_17s0000g07800	VVTU4756_at	1.65713	-3.59078	-1.04526	Unknown protein	Unknown
VIT_17s0000g07780	VVTU5903_at VVTU4446_at	-0.777145	0.216174	0.102721	calmodulin-binding protein	Signalling.Signalling pathway.Calcium sensors and signalling
VIT_17s0000g07760	VVTU15477_at VVTU21954_at VVTU16065_s_at	-0.277054	-0.672784	0.392535	Alpha-mannosidase	Metabolism.Primary metabolism.Carbohydrate metabolism.Oligosaccharide metabolism.N-Glycan metabolism.N-Glycan biosynthesis
VIT_17s0000g07750	VVTU10809_at	1.06022	0.60068	-0.048433	ZINC FINGER PROTEIN 5	Regulation overview.Regulation of gene expression.Regulation of transcription.Transcription factor.C2H2 family transcription factor
VIT_17s0000g07740	VVTU25865_at	0.615801	0.392312	-0.526331	HhH-GPD base excision DNA repair protein	Metabolism.Primary metabolism.Nucleobase, nucleoside, nucleotide, nucleic acid metabolism.Nucleic acid metabolism.DNA metabolism
VIT_17s0000g07730	VVTU124_at	-0.823618	-3.33379	3.06515	armadillo/beta-catenin repeat / U-box domain-containing protein	Unknown
VIT_17s0000g07720	VVTU17089_at	-1.48374	0.022901	0.956606	sterile alpha motif (SAM) domain-containing protein	Unknown
VIT_17s0000g07700	VVTU30460_at VVTU30449_at	1.41538	-0.468201	1.23909	glucose inhibited division protein B	Cellular process.Cell growth and death
VIT_17s0000g07690	VVTU155_at	-7.27983	6.41328	1.93474	transducin family protein / WD-40	Unknown
VIT_17s0000g10190	VVTU8618_at	2.37043	-0.046467	-0.256035	histone acetyltransferase ELP3	Unknown
VIT_17s0000g07670	VVTU15273_at	4.80304	-1.65317	5.76223	betaine-aldehyde dehydrogenase	Metabolism.Cellular metabolism.Amino acid derivative metabolism.Glycine betaine biosynthesis	Response to stimulus.Stress response.Abiotic stress response.Osmotic stress response
VIT_17s0000g07650	VVTU12252_s_at	1.52728	-1.00296	0.601905	Betaine aldehyde dehydrogenase	Metabolism.Cellular metabolism.Amino acid derivative metabolism.Glycine betaine biosynthesis	Response to stimulus.Stress response.Abiotic stress response.Osmotic stress response
VIT_17s0000g07640	VVTU15898_at	-3.47663	0.131472	-1.48988	mannose-1-phosphate guanyltransferase	Metabolism.Primary metabolism.Carbohydrate metabolism.Monosaccharide metabolism.Nucleotide sugar metabolism
VIT_17s0000g07610	VVTU13642_s_at	3.01844	-0.383332	-0.740754	B12D protein	Unknown
VIT_17s0000g07600	VVTU13600_at	3.70843	-0.064277	0.839577	Unknown protein	Unknown
VIT_17s0000g07580	VVTU9297_at	-4.47241	2.37806	2.37367	ARR6 typeA	Signalling.Hormone signalling.Cytokinin signalling.Cytokinin-mediated signalling pathway
VIT_17s0000g07560	VVTU5830_at	2.69602	-4.65273	1.42118	EDS1 (ENHANCED DISEASE SUSCEPTIBILITY 1)	Response to stimulus.Stress response.Biotic stress response	Signalling.Hormone signalling.Salicilic acid signalling.Salicilic acid-mediated signalling pathway
VIT_17s0000g07540	VVTU24616_at	3.17153	0.311239	1.17854	ribosomal RNA 16S	Metabolism.Primary metabolism.Protein metabolism and modification.Translation
VIT_17s0000g07530	VVTU34458_at	2.73914	-0.062709	0.586412	transportin-SR	Transport overview.Macromolecule transport.Protein transport.Protein import into nucleus	Transport overview.Nucleocytoplasmic transport
VIT_17s0000g07520	VVTU22758_s_at	-0.39247	-0.30619	-2.77147	ribosomal-protein S6 kinase p70	Signalling.Signalling pathway.Protein kinase.Ribosomal protein kinase	Signalling.Signalling pathway.TOR signalling pathway
VIT_17s0000g07510	VVTU16743_s_at VVTU2422_s_at	3.78041	-1.17083	-0.054484	Myb family	Regulation overview.Regulation of gene expression.Regulation of transcription.Transcription factor.MYB-related family transcription factor
VIT_17s0000g07500	VVTU6608_at	1.1999	-1.69007	0.912466	PTAC2 (PLASTID TRANSCRIPTIONALLY ACTIVE2); binding	Cellular process.Cellular component organization and biogenesis.Organelle organization and biogenesis.Plastid organization and biogenesis
VIT_17s0000g10170	VVTU14549_at	1.03504	0.631787	-0.969922	Zinc finger (C2H2 type) family	Regulation overview.Regulation of gene expression.Regulation of transcription.Transcription factor.C2H2 family transcription factor
VIT_17s0000g07470	VVTU323_at	-0.240924	-0.001342	-3.55176	binding	Unknown
VIT_17s0000g07450	VVTU12995_at	1.70429	-2.17165	-1.74253	glycerophosphoryl diester phosphodiesterase	Metabolism.Primary metabolism.Lipid metabolism.Glycerolipid metabolism.Glycerophospholipid metabolism
VIT_17s0000g07440	VVTU27784_at VVTU7165_x_at	-1.2314	0.439894	-0.119578	replication protein A 70 kDa DNA-binding subunit	Metabolism.Primary metabolism.Nucleobase, nucleoside, nucleotide, nucleic acid metabolism.Nucleic acid metabolism.DNA metabolism.DNA replication
VIT_17s0000g07370	VVTU28418_at	0.754869	-1.00295	1.13942	EDS1 (ENHANCED DISEASE SUSCEPTIBILITY 1)	Response to stimulus.Stress response.Biotic stress response	Signalling.Hormone signalling.Salicilic acid signalling.Salicilic acid-mediated signalling pathway
VIT_17s0000g07350	VVTU15740_at	2.43682	-1.8879	2.09817	exocyst subunit EXO70 E2	Cellular process.Cellular transport.Protein trafficking.Vesicle-mediated trafficking
VIT_17s0000g07340	VVTU10801_at	-1.48459	0.979562	0.145399	presenilin	Unknown
VIT_17s0000g07330	VVTU17726_s_at	0.937826	0.521233	0.664563	GR-RBP3 (glycine-rich RNA-binding protein 3)	Unknown
VIT_17s0000g07310	VVTU15676_s_at	-3.98115	1.08166	0.047238	3-phosphoserine phosphatase, chloroplast precursor	Metabolism.Primary metabolism.Amino acid metabolism.Amino acid biosynthesis	Metabolism.Primary metabolism.Amino acid metabolism.Serine metabolism.Serine biosynthesis
VIT_17s0000g07300	VVTU25763_s_at VVTU11936_s_at	1.16521	-0.416834	-0.119569	ATP synthase gamma chain, mitochondrial (ATPC)	Metabolism.Primary metabolism.Generation of metabolite precursors and energy.Electron transport.Respiratory-chain phosphorylation	Transport overview.Ion transport.Cation transport.Proton transport
VIT_17s0000g07280	VVTU37132_at VVTU4825_at VVTU87_at	-0.811532	0.334661	0.154516	histone deacetylase HDA05	Cellular process.Cellular component organization and biogenesis.Chromosome organization and biogenesis.Chromatin organization	Metabolism.Primary metabolism.Protein metabolism and modification.Protein modification.Protein deacetylation.Histone deacetylation
VIT_17s0000g07260	VVTU14696_s_at	-0.767416	1.81315	1.99067	glucan endo-1,3-beta-glucosidase 3 precursor	Metabolism.Primary metabolism.Carbohydrate metabolism.Polysaccharide metabolism.Beta-1,3 glucan metabolism.Beta-1,3 glucan catabolism
VIT_17s0000g07230	VVTU3512_at VVTU26915_at VVTU25871_at	1.29366	-1.05693	0.805216	Activating signal cointegrator 1 complex subunit 3	Metabolism.Primary metabolism.Nucleobase, nucleoside, nucleotide, nucleic acid metabolism.Nucleic acid metabolism.RNA metabolism
VIT_17s0000g07210	VVTU15952_at VVTU35725_s_at	-0.971186	-2.75843	2.2772	flavonoid 3'-hydroxylase [Vitis vinifera]	Metabolism.Secondary metabolism.Phenylpropanoid metabolism.Flavonoid metabolism.Flavonoid biosynthesis
VIT_17s0000g07200	VVTU8386_at VVTU19039_at	0.18287	-0.298915	0.308585	Flavonoid-3'-hydroxylase	Metabolism.Secondary metabolism.Phenylpropanoid metabolism.Flavonoid metabolism.Flavonoid biosynthesis
VIT_17s0000g07190	VVTU4013_at	0.206034	0.282982	0.238334	Heat shock protein 101	Metabolism.Primary metabolism.Protein metabolism and modification.Protein folding.Chaperone-mediated protein folding.HSP-mediated protein folding
VIT_17s0000g07160	VVTU39569_at	1.90755	0.756453	-0.020983	VIP4 (VERNALIZATION INDEPENDENCE 4)	Development.Reproductive development.Flowering
VIT_17s0000g07150	VVTU4742_at	0.726652	-0.30258	-0.229149	dentin sialophosphoprotein	Unknown
VIT_17s0000g07140	VVTU35464_x_at VVTU20516_s_at	-0.239295	1.1071	-0.116703	Unknown protein	Unknown
VIT_17s0000g07130	VVTU10913_x_at	1.45208	0.858701	-0.163154	Unknown protein	Unknown
VIT_17s0000g07120	VVTU158_at VVTU30233_s_at	1.83756	0.680036	-1.00127	Unknown protein	Unknown
VIT_17s0000g07060	VVTU7031_at	1.46776	-7.96305	-2.50306	UDP-glucosyltransferase HRA25	Metabolism.Primary metabolism.Carbohydrate metabolism.Glycosyl transference
VIT_17s0000g07010	VVTU38306_at	4.00947	-2.23967	1.93429	5-azacytidine resistance	Unknown
VIT_17s0000g07000	VVTU3362_at	1.4223	0.581165	0.197386	VIP4	Development.Reproductive development.Flowering
VIT_17s0000g06980	VVTU8577_x_at VVTU33780_s_at VVTU34357_s_at VVTU18529_s_at	-0.531664	1.00323	-1.63453	Ribosomal protein S19 (RPS19C) 40S	Metabolism.Primary metabolism.Protein metabolism and modification.Translation
VIT_17s0000g10130	VVTU23303_at VVTU35120_at VVTU25077_at	-0.067149	0.133348	0.133677	Kelch repeat-containing protein	Unknown
VIT_17s0000g06970	VVTU3850_s_at	1.22207	-0.39635	-1.0645	diacylglycerol kinase 1	Metabolism.Primary metabolism.Lipid metabolism.Glycerolipid metabolism.Glycerophospholipid metabolism
VIT_17s0000g06950	VVTU9234_at	1.11169	-0.014418	0.940976	DEAH (Asp-Glu-Ala-His) box polypeptide 16	Unknown
VIT_17s0000g06940	VVTU24041_at	0.794895	-0.820733	0.554425	LAP4 protein	Unknown
VIT_17s0000g06930	VVTU27638_s_at	-0.119987	-0.826492	0.700794	unfertilized embryo sac 10 UNE10	Regulation overview.Regulation of gene expression.Regulation of transcription.Transcription factor.bHLH family transcription factor
VIT_17s0000g06870	VVTU5250_at	1.27085	-0.092691	0.461776	Oxidoreductase, acting on NADH or NADPH	Unknown
VIT_17s0000g06860	VVTU17335_at	0.344801	-5.46524	1.22103	SNAP25ous protein SNAP30	Cellular process.Cellular transport.Protein trafficking
VIT_17s0000g06840	VVTU36098_at	2.2909	0.404585	0.433528	Unknown protein	Unknown
VIT_17s0000g06830	VVTU560_at	0.113214	1.56296	0.762565	Zinc finger (C2H2 type) family	Regulation overview.Regulation of gene expression.Regulation of transcription.Transcription factor.C2H2 family transcription factor
VIT_17s0000g06800	VVTU2543_at	0.719287	1.3999	0.3738	Unknown protein	Unknown
VIT_17s0000g06760	VVTU40828_at	3.18256	1.61879	2.03899	Unknown protein	Unknown
VIT_17s0000g06750	VVTU1488_at	0.288455	1.02059	0.065905	Unknown protein	Unknown
VIT_17s0000g06710	VVTU13727_at	2.69047	1.94258	2.81316	Leucine-rich repeat transmembrane protein kinase	Signalling.Signalling pathway.Protein kinase
VIT_17s0000g06660	VVTU6051_s_at	-1.91843	0.298955	-0.800427	HNH endonuclease domain-containing protein	Metabolism.Primary metabolism.Nucleobase, nucleoside, nucleotide, nucleic acid metabolism.Nucleic acid metabolism.DNA metabolism.DNA repair
VIT_17s0000g10100	VVTU7240_at	0.876821	1.3501	0.810804	response regulator ARR11 Type-B	Signalling.Hormone signalling.Cytokinin signalling.Cytokinin-mediated signalling pathway
VIT_17s0000g06650	VVTU379_at	1.40724	-0.683402	-3.31677	IBS1 (IMPAIRED IN BABA-INDUCED STERILITY 1)	Unknown
VIT_17s0000g06640	VVTU34817_at VVTU36698_at	-0.156078	0.689268	0.283385	formin-2	Cellular process.Cellular component organization and biogenesis.Cytoskeleton organization and biogenesis.Actin organization and biogenesis
VIT_17s0000g06630	VVTU10521_at	0.227984	1.45642	-1.74812	Unknown protein	Unknown
VIT_17s0000g06610	VVTU35651_s_at VVTU4886_at	-2.23423	-2.08973	1.28955	Zinc finger (C3HC4-type RING finger)	Regulation overview.Regulation of gene expression.Regulation of transcription.Transcription factor.Zinc finger C3HC4 family transcription factor
VIT_17s0000g06590	VVTU34842_at VVTU3278_s_at	0.663145	-0.107044	2.72474	galactosyl transferase GMA12/MNN10	Metabolism.Primary metabolism.Carbohydrate metabolism.Oligosaccharide metabolism.N-Glycan metabolism.N-Glycan biosynthesis
VIT_17s0000g06580	VVTU13726_at	0.603379	1.29691	-0.191081	Vesicle transport v-SNARE 11	Cellular process.Cellular transport.Protein trafficking.Vesicle-mediated trafficking
VIT_17s0000g06570	VVTU22197_at	3.54417	0.237198	0.027576	timing of CAB expression 1 protein	Signalling.Signalling pathway.Circadian clock signalling
VIT_17s0000g06530	VVTU154_at	0.088838	0.255145	-0.067172	no hit	Unknown
VIT_17s0000g06520	VVTU509_s_at VVTU356_s_at	0.358397	0.161325	0.118198	timing of CAB expression 1	Signalling.Signalling pathway.Circadian clock signalling
VIT_17s0000g06460	VVTU13790_at	1.4872	0.804543	-0.484769	Zinc finger (C3HC4-type RING finger)	Regulation overview.Regulation of gene expression.Regulation of transcription.Transcription factor.Zinc finger C3HC4 family transcription factor
VIT_17s0000g06450	VVTU13852_at	-3.46694	-2.2718	0.80865	ribulose-phosphate 3-epimerase, chloroplast precursor	Metabolism.Primary metabolism.Carbohydrate metabolism.Monosaccharide metabolism.Monosaccharide catabolism.Pentose-phosphate shunt	Metabolism.Primary metabolism.Carbohydrate metabolism.Monosaccharide metabolism.Pentose glucuronate interconversion	Metabolism.Primary metabolism.Generation of metabolite precursors and energy.Photosynthesis.Calvin cycle
VIT_17s0000g06440	VVTU16293_at	-7.58695	1.29582	-1.13852	galactoside 2-alpha-L-fucosyltransferase	Metabolism.Primary metabolism.Carbohydrate metabolism.Oligosaccharide metabolism.N-Glycan metabolism.N-Glycan biosynthesis	Metabolism.Primary metabolism.Lipid metabolism.Sphingolipid metabolism.Glycosphingolipid metabolism.Glycosphingolipid biosynthesis
VIT_17s0000g06430	VVTU13752_s_at	1.17002	0.232128	0.679286	peptidyl-prolyl cis-trans isomerase NIMA-interacting 4	Metabolism.Primary metabolism.Protein metabolism and modification.Protein folding.Peptidyl prolyl isomerase-mediated protein folding
VIT_17s0000g06420	VVTU1511_s_at	0.45987	-0.356962	2.01713	galactosyl transferase GMA12/MNN10	Metabolism.Primary metabolism.Carbohydrate metabolism.Oligosaccharide metabolism.N-Glycan metabolism.N-Glycan biosynthesis
VIT_17s0000g06400	VVTU774_at	2.2543	1.54184	0.506387	NAC domain containing protein 100	Regulation overview.Regulation of gene expression.Regulation of transcription.Transcription factor.NAC family transcription factor
VIT_17s0000g06380	VVTU13934_at	3.97215	-0.44673	1.89984	YGL010w	Unknown
VIT_17s0000g06370	VVTU12481_s_at	3.81716	0.586624	-1.6946	Thioredoxin 2	Cellular process.Cellular homeostasis.Cell redox homeostasis
VIT_17s0000g06350	VVTU2161_s_at VVTU16734_at	-7.11876	2.091	-1.77577	LHCA4 (Photosystem I light harvesting complex gene 4)	Metabolism.Primary metabolism.Generation of metabolite precursors and energy.Photosynthesis.Antenna proteins
VIT_17s0000g06340	VVTU8289_at	3.50687	0.272891	0.17221	MADS-box AGAMOUS-LIKE 30	Regulation overview.Regulation of gene expression.Regulation of transcription.Transcription factor.MADS-box family transcription factor
VIT_17s0000g06330	VVTU22638_at	1.81451	0.148619	0.470198	lipoate protein ligase	Metabolism.Primary metabolism.Protein metabolism and modification.Protein modification.Protein lipoylation
VIT_17s0000g10070	VVTU13317_s_at	1.12315	-0.661307	-1.18468	Zinc finger (C3HC4-type RING finger)	Regulation overview.Regulation of gene expression.Regulation of transcription.Transcription factor.Zinc finger C3HC4 family transcription factor
VIT_17s0000g06320	VVTU2542_s_at	-1.62342	-0.900329	0.737975	Endonuclease	Metabolism.Primary metabolism.Nucleobase, nucleoside, nucleotide, nucleic acid metabolism.Nucleic acid metabolism.DNA metabolism.DNA repair
VIT_17s0000g06300	VVTU2923_at	10.9107	1.10386	-0.024771	no hit	Unknown
VIT_17s0000g06290	VVTU39580_at VVTU19537_at	0.023063	0.045648	-0.373014	Lipase GDSL	Unknown
VIT_17s0000g06280	VVTU12889_at	-4.20884	-4.14633	-2.98776	geranylgeranyl reductase	Metabolism.Secondary metabolism.Terpenoid metabolism.Terpenoid biosynthesis
VIT_17s0000g06270	VVTU1058_s_at	0.878761	-0.384037	0.093543	Malate dehydrogenase precursor	Metabolism.Primary metabolism.Generation of metabolite precursors and energy.Citric acid cycle
VIT_17s0000g06240	VVTU4861_at	0.303384	0.272188	0.436415	Unknown protein	Unknown
VIT_17s0000g06230	VVTU39564_at VVTU18954_at	-1.12067	-0.525259	0.878291	Zinc finger (C3HC4-type RING finger)	Regulation overview.Regulation of gene expression.Regulation of transcription.Transcription factor.Zinc finger C3HC4 family transcription factor
VIT_17s0000g10060	VVTU4761_at	-8.78272	-11.6179	0.024421	Lipase GDSL	Unknown
VIT_17s0000g06220	VVTU12253_at	3.73562	1.29994	2.5839	exostosin	Metabolism.Primary metabolism.Carbohydrate metabolism.Oligosaccharide metabolism.N-Glycan metabolism.N-Glycan biosynthesis
VIT_17s0000g06210	VVTU22691_s_at	-8.84145	-9.04193	-3.9463	GASA like	Diverse functions.Gene family with diverse functions.GASA family
VIT_17s0000g06200	VVTU14995_at	9.52354	1.12142	-5.66105	MINI ZINC FINGER 1 MIF1	Regulation overview.Regulation of gene expression.Regulation of transcription.Transcription factor.zf-HD family transcription factor
VIT_17s0000g06190	VVTU15517_s_at VVTU13111_at	-5.99388	-17.2723	-0.149092	myb domain protein 94	Regulation overview.Regulation of gene expression.Regulation of transcription.Transcription factor.MYB family transcription factor
VIT_17s0000g06180	VVTU2763_at	4.55463	-2.98736	-0.574589	hydrolase, alpha/beta fold	Unknown
VIT_17s0000g10050	VVTU1207_s_at	0.138052	0.379972	0.467685	phosphopantothenoylcysteine decarboxylase	Metabolism.Primary metabolism.Coenzyme and prosthetic group metabolism.Pantothenate and CoA metabolism.Pantothenate and CoA biosynthesis
VIT_17s0000g06050	VVTU3284_at VVTU34788_s_at	-0.68585	1.43337	-3.61949	ankyrin protein kinase	Diverse functions.Gene family with diverse functions.Ankyrin domain family
VIT_17s0000g06030	VVTU1239_at	-0.096841	0.357735	0.879175	nucleosome assembly protein (NAP-related) NRP2	Cellular process.Cellular component organization and biogenesis.Chromosome organization and biogenesis.Chromatin assembly
VIT_17s0000g06010	VVTU34954_at	-3.59489	1.21097	1.46497	Unknown protein	Unknown
VIT_17s0000g06000	VVTU15257_at	2.69941	2.12427	0.050217	basic helix-loop-helix (bHLH) family	Regulation overview.Regulation of gene expression.Regulation of transcription.Transcription factor.bHLH family transcription factor
VIT_17s0000g05990	VVTU13209_at	-1.22106	3.09974	2.31046	ABA-responsive protein (HVA22a)	Response to stimulus.Stress response.Abiotic stress response	Signalling.Hormone signalling.ABA signalling.ABA-responsive
VIT_17s0000g05970	VVTU13857_at	0.542724	-0.177027	0.589695	Ribosomal protein S9 (RPS9C) 40S	Metabolism.Primary metabolism.Protein metabolism and modification.Translation
VIT_17s0000g05940	VVTU15787_at	2.47935	1.59927	-0.148641	chromosome structural maintenance protein MAG2	Unknown
VIT_17s0000g05930	VVTU35336_s_at	2.35719	0.299348	1.14833	no hit	Unknown
VIT_17s0000g05900	VVTU12512_at	0.236768	0.12661	-0.409437	basic helix-loop-helix (bHLH) family	Regulation overview.Regulation of gene expression.Regulation of transcription.Transcription factor.bHLH family transcription factor
VIT_17s0000g05880	VVTU23022_s_at	0.251348	1.39949	-0.524617	Calcineurin phosphoesterase	Unknown
VIT_17s0000g05870	VVTU22822_at	0.386131	0.779145	-0.255841	aldose 1-epimerase protein	Metabolism.Primary metabolism.Carbohydrate metabolism.Monosaccharide metabolism
VIT_17s0000g05860	VVTU26522_at	-0.690925	-1.93457	1.68842	ATATH6 (ABC2 homolog 6)	Transport overview.Macromolecule transport.Multidrug transport.Multidrug ABC transport
VIT_17s0000g05850	VVTU34320_at VVTU12557_s_at	5.28834	-3.39413	1.48329	ATATH1 (ABC2 homolog1)	Transport overview.Macromolecule transport.Multidrug transport.Multidrug ABC transport
VIT_17s0000g05840	VVTU15152_s_at VVTU35062_at	-10.2041	2.75193	-1.35972	calmodulin binding IQD31 (IQ-domain 31)	Signalling.Signalling pathway.Calcium sensors and signalling
VIT_17s0000g05830	VVTU14370_at	-6.32518	3.20245	0.659918	Unknown protein	Unknown
VIT_17s0000g05820	VVTU35005_s_at	-3.3609	2.8776	-1.58373	ubiquitin-conjugating enzyme E2 A	Metabolism.Primary metabolism.Protein metabolism and modification.Proteolysis.Ubiquitin-mediated proteolysis
VIT_17s0000g05800	VVTU39381_s_at VVTU7825_at	-0.585305	0.929123	0.013588	delta-1-pyrroline-5-carboxylate dehydrogenase (P5CDH)	Metabolism.Primary metabolism.Amino acid metabolism.Glutamate metabolism	Metabolism.Primary metabolism.Amino acid metabolism.Proline metabolism
VIT_17s0000g05780	VVTU296_at	-0.968898	-0.628106	-0.349482	Unknown protein	Unknown
VIT_17s0000g05770	VVTU15583_at	2.41846	-0.319625	0.444806	nuclear ribonuclease Z	Metabolism.Primary metabolism.Nucleobase, nucleoside, nucleotide, nucleic acid metabolism.Nucleic acid metabolism.RNA metabolism
VIT_17s0000g10010	VVTU15049_at	-1.17565	-0.495602	-0.863221	Callose synthase catalytic subunit	Metabolism.Primary metabolism.Carbohydrate metabolism.Polysaccharide metabolism.Beta-1,3 glucan metabolism.Callose biosynthesis
VIT_17s0000g05760	VVTU15726_at	0.681531	-0.663876	-0.858337	nuclear protein ZAP	Unknown
VIT_17s0000g05700	VVTU15384_at	-0.052077	0.948188	-0.31632	phosphoribosylanthranilate transferase	Metabolism.Primary metabolism.Amino acid metabolism.Amino acid biosynthesis	Metabolism.Primary metabolism.Amino acid metabolism.Aromatic amino acid metabolism.Tryptophan metabolism.Tryptophan biosynthesis
VIT_17s0000g05690	VVTU4495_at	-0.053512	0.55525	0.238392	isochorismate synthase 1, chloroplast precursor	Metabolism.Secondary metabolism.Terpenoid metabolism.Terpenoid biosynthesis.Terpenoid-quinone biosynthesis	Signalling.Hormone signalling.Salicilic acid signalling.Salicilic acid metabolism.Salicilic acid biosynthesis
VIT_17s0000g05680	VVTU1692_x_at VVTU5602_s_at	0.067942	0.281302	-0.348806	band 7 family	Unknown
VIT_17s0000g05660	VVTU39308_at	0.558501	0.186424	-0.067126	Polygalacturonase GH28	Cellular process.Cellular component organization and biogenesis.Cell wall organization and biogenesis.Cell wall metabolism.Cell wall modification.Pectin modification
VIT_17s0000g10000	VVTU25240_at	10.1066	-2.1435	1.11502	nitrate-responsive NOI protein	Unknown
VIT_17s0000g05640	VVTU14893_at VVTU15484_at VVTU28657_s_at	-2.06976	-0.710241	-1.33542	NITRATE TRANSPORTER 1:2	Transport overview.Ion transport.Anion transport.Nitrate transport
VIT_17s0000g05630	VVTU5732_at	-2.37621	2.11395	-0.603901	Homeodomain leucine zipper protein HB-1	Regulation overview.Regulation of gene expression.Regulation of transcription.Transcription factor.Homeobox domain family transcription factor
VIT_17s0000g05620	VVTU10417_at	-2.98726	-2.4128	-0.392076	integral membrane HPP family protein	Unknown
VIT_17s0000g05610	VVTU21008_at	-7.58007	-2.70659	1.56485	isopiperitenol dehydrogenase	Metabolism.Secondary metabolism.Terpenoid metabolism.Monoterpenoid metabolism.Monoterpenoid biosynthesis
VIT_17s0000g05570	VVTU10100_at VVTU11578_at	4.06913	-0.055694	-5.73858	Receptor protein kinase	Signalling.Signalling pathway.Protein kinase
VIT_17s0000g05550	VVTU3079_s_at VVTU37271_at VVTU29347_at	-4.35555	-0.569622	-1.03643	Proton-dependent oligopeptide transport (POT) family protein	Transport overview.Macromolecule transport.Oligopeptide transport
VIT_17s0000g05540	VVTU35396_at	0.814462	-1.40854	0.805455	H(+)-ATPASE 11 AHA11	Metabolism.Primary metabolism.Generation of metabolite precursors and energy.Electron transport.Respiratory-chain phosphorylation	Transport overview.Ion transport.Cation transport.Proton transport
VIT_17s0000g09990	VVTU8795_s_at VVTU2077_s_at	1.05822	1.18961	-0.213548	Zinc finger (CCCH-type) family protein	Regulation overview.Regulation of gene expression.Regulation of transcription.Transcription factor.C3H family transcription factor
VIT_17s0000g05530	VVTU16862_at VVTU22762_at	1.25048	-0.421329	2.88948	DnaJ homolog, subfamily B, member 4	Metabolism.Primary metabolism.Protein metabolism and modification.Protein folding.Chaperone-mediated protein folding.HSP-mediated protein folding.HSP-mediated protein folding co-chaperone
VIT_17s0000g05520	VVTU9493_at	-1.91353	-0.623417	2.89088	calcium-dependent protein kinase 30 CPK30	Signalling.Signalling pathway.Calcium sensors and signalling	Signalling.Signalling pathway.Protein kinase
VIT_17s0000g05510	VVTU22840_s_at VVTU24879_at VVTU6381_at	1.16492	-2.02221	0.299772	pentatricopeptide (PPR) repeat-containing protein	Diverse functions.Gene family with diverse functions.Pentatricopeptide domain family
VIT_17s0000g05500	VVTU3037_at VVTU6456_at	2.60664	0.864284	0.147764	Cysteine endopeptidase	Metabolism.Primary metabolism.Protein metabolism and modification.Proteolysis.Peptidase-mediated proteolysis
VIT_17s0000g05490	VVTU532_at	-0.024181	0.129902	-0.318169	lateral organ boundaries domain family protein (LBD27)	Regulation overview.Regulation of gene expression.Regulation of transcription.Transcription factor.AS2 family transcription factor
VIT_17s0000g05480	VVTU9068_at VVTU25941_at VVTU435_at	-1.74703	0.430467	1.16897	EMB2454 (EMBRYO DEFECTIVE 2454)	Unknown
VIT_17s0000g05470	VVTU13340_at	-4.94788	-2.04283	-1.97112	Nodulin	Unknown
VIT_17s0000g05450	VVTU1322_at	3.01229	-0.155568	0.437386	ELF5 (EARLY FLOWERING 5)	Cellular process.Cellular component organization and biogenesis.Chromosome organization and biogenesis.Chromatin organization	Development.Reproductive development.Flowering	Regulation overview.Regulation of gene expression.Epigenetic regulation of gene expression
VIT_17s0000g05440	VVTU28814_at	-0.017113	0.271341	-0.030777	Unknown protein	Unknown
VIT_17s0000g05430	VVTU11131_at	1.64667	-0.192495	1.02533	aminoacyl-tRNA synthetase	Metabolism.Primary metabolism.Protein metabolism and modification.Translation.Amino acid activation
VIT_17s0000g05410	VVTU7255_at	-2.82373	1.1736	3.0932	Galactosyltransferase	Metabolism.Primary metabolism.Carbohydrate metabolism.Oligosaccharide metabolism.N-Glycan metabolism.N-Glycan biosynthesis
VIT_17s0000g05370	VVTU3286_s_at	-4.57079	1.38907	-1.44812	MYC ZCW32 (BIGPETAL, BIGPETALUB)	Regulation overview.Regulation of gene expression.Regulation of transcription.Transcription factor.bHLH family transcription factor
VIT_17s0000g05360	VVTU9472_at	2.84118	-3.5509	3.92067	germin	Metabolism.Primary metabolism.Generation of metabolite precursors and energy.Storage proteins
VIT_17s0000g05350	VVTU3257_at	-3.22877	0.646867	-0.864382	5-formyltetrahydrofolate cycloligase	Metabolism.Primary metabolism.Coenzyme and prosthetic group metabolism.Folate metabolism
VIT_17s0000g05330	VVTU1794_s_at	-1.28051	0.548748	-0.288949	serine/threonine protein phosphatase PP2A-5 catalytic subunit (PP2A5)	Signalling.Signalling pathway.Protein phosphatase.PP2A
VIT_17s0000g09970	VVTU14369_at	-2.5522	0.399877	0.13077	Endonuclease	Metabolism.Primary metabolism.Nucleobase, nucleoside, nucleotide, nucleic acid metabolism.Nucleic acid metabolism.DNA metabolism.DNA repair
VIT_17s0000g05310	VVTU28953_s_at	3.30626	0.650036	-0.205641	Pre-mRNA cleavage complex II protein Clp1	Metabolism.Primary metabolism.Nucleobase, nucleoside, nucleotide, nucleic acid metabolism.Nucleic acid metabolism.RNA metabolism.RNA processing.mRNA processing.mRNA splicing
VIT_17s0000g05280	VVTU14585_at	0.276277	0.067218	-0.702309	UPF0737 protein AFP3	Unknown
VIT_17s0000g05250	VVTU13003_at VVTU35354_s_at	-8.40543	-0.966514	-0.518667	Unknown protein	Unknown
VIT_17s0000g05240	VVTU7948_at	1.13962	-0.263181	1.0767	Nuclear transport factor 2 (NTF2)	Transport overview.Nucleocytoplasmic transport
VIT_17s0000g05230	VVTU12353_at	0.376481	0.333759	0.120143	Unknown protein	Unknown
VIT_17s0000g05210	VVTU37751_at VVTU9529_at VVTU28593_at	-0.605627	-2.36675	-2.30575	LNG1 (LONGIFOLIA1)	Cellular process.Cell growth and death.Cell growth
VIT_17s0000g05200	VVTU9674_at	-1.38631	-0.095219	-0.150874	NLI interacting factor (NIF) family protein	Unknown
VIT_17s0000g05190	VVTU34352_at	0.04411	1.26006	0.261172	Unknown protein	Unknown
VIT_17s0000g05160	VVTU1301_at	-2.98621	-0.37672	-0.157607	SP1L2 (SPIRAL2)	Unknown
VIT_17s0000g05140	VVTU14164_at VVTU11373_at	1.33335	0.392166	-0.468297	Rhomboid	Unknown
VIT_17s0000g05120	VVTU7702_at	1.49823	-2.75621	-0.651371	ABC transporter B member 7	Transport overview.Macromolecule transport.Multidrug transport.Multidrug ABC transport
VIT_17s0000g05110	VVTU32165_s_at VVTU18509_s_at VVTU19785_s_at	13.8567	1.59231	1.84905	CYP78A4	Metabolism.Cellular metabolism.Oxidation reduction.Cytochrome P450 oxidoreductase
VIT_17s0000g05090	VVTU3635_at	-0.224746	0.492823	0.629682	pentatricopeptide (PPR) repeat-containing protein	Diverse functions.Gene family with diverse functions.Pentatricopeptide domain family
VIT_17s0000g05080	VVTU10344_at	0.097673	0.181902	0.450425	cleavage stimulation factor	Metabolism.Primary metabolism.Nucleobase, nucleoside, nucleotide, nucleic acid metabolism.Nucleic acid metabolism.RNA metabolism.RNA processing
VIT_17s0000g05070	VVTU736_at	-7.6865	0.696652	0.653191	Phytochelatin synthetase	Metabolism.Primary metabolism.Coenzyme and prosthetic group metabolism.Glutathione metabolism	Response to stimulus.Stress response.Abiotic stress response.Heavy metal stress response
VIT_17s0000g05060	VVTU13280_at VVTU7170_s_at	-2.42892	2.01343	0.930895	Phytochelatin synthetase	Metabolism.Primary metabolism.Coenzyme and prosthetic group metabolism.Glutathione metabolism	Response to stimulus.Stress response.Abiotic stress response.Heavy metal stress response
VIT_17s0000g05050	VVTU11824_s_at VVTU3019_s_at VVTU1690_s_at	-2.21852	-0.46862	0.687539	COBRA-like protein 4	Cellular process.Cellular component organization and biogenesis.Cell wall organization and biogenesis
VIT_17s0000g05030	VVTU11863_s_at VVTU22731_s_at	0.672524	-0.375549	-0.838999	alpha-1,4-glucan-protein synthase 1	Cellular process.Cellular component organization and biogenesis.Cell wall organization and biogenesis.Cell wall metabolism.Cell wall biosynthesis.Cellulose biosynthesis
VIT_17s0000g05020	VVTU8469_at	-5.29115	1.96304	2.0004	Squamosa promoter-binding protein 6 (SPL6)	Regulation overview.Regulation of gene expression.Regulation of transcription.Transcription factor.SBP family transcription factor
VIT_17s0000g05010	VVTU14618_at	-0.404015	0.79781	0.465214	no hit	Unknown
VIT_17s0000g09910	VVTU1673_at VVTU1889_s_at	-1.82452	-0.672558	0.60362	Haloacid dehalogenase hydrolase	Metabolism
VIT_17s0000g05000	VVTU10082_at VVTU36156_at	0.067587	0.87248	-0.558356	SEPALLATA1	Development.Reproductive development	Regulation overview.Regulation of gene expression.Regulation of transcription.Transcription factor.MADS-box family transcription factor
VIT_17s0000g04990	VVTU23282_at	-0.732905	0.665184	-0.160939	MADS-box APETALA 1	Development.Reproductive development	Regulation overview.Regulation of gene expression.Regulation of transcription.Transcription factor.MADS-box family transcription factor
VIT_17s0000g04960	VVTU5588_at	1.04544	1.21931	0.195332	Polygalacturonate 4-alpha-galacturonosyltransferase GAUT11	Cellular process.Cellular component organization and biogenesis.Cell wall organization and biogenesis.Cell wall metabolism.Cell wall biosynthesis.Pectin biosynthesis
VIT_17s0000g04930	VVTU14806_at	-2.3614	1.40559	0.514157	DESULFO-GLUCOSINOLATE SULFOTRANSFERASE 18	Metabolism.Secondary metabolism.Glucosinolate metabolism
VIT_17s0000g04900	VVTU10565_at	0.079604	-0.110327	0.423343	ATP-dependent RNA helicase	Metabolism.Primary metabolism.Nucleobase, nucleoside, nucleotide, nucleic acid metabolism.Nucleic acid metabolism.RNA metabolism
VIT_17s0000g04890	VVTU5295_at	2.90514	0.580343	-2.97934	D-aminoacyl-tRNA deacylase GEKO1	Metabolism.Primary metabolism.Protein metabolism and modification.Translation
VIT_17s0000g09900	VVTU276_at	-10.4942	2.89615	-0.291855	Unknown protein	Unknown
VIT_17s0000g04880	VVTU8515_at	5.48589	-1.79819	5.86203	Dirigent protein	Response to stimulus.Stress response.Biotic stress response
VIT_17s0000g04850	VVTU2125_at	-6.60515	-2.77322	-3.01209	OBF BINDING PROTEIN 4	Regulation overview.Regulation of gene expression.Regulation of transcription.Transcription factor.C2C2-DOF family transcription factor
VIT_17s0000g04820	VVTU4596_at	-2.35352	1.81374	-0.171965	BSD domain-containing protein	Regulation overview.Regulation of gene expression.Regulation of transcription.Transcription factor.BSD family transcription factor
VIT_17s0000g04810	VVTU16456_at	-6.80114	1.67336	0.999378	Auxin-independent growth promoter	Unknown
VIT_17s0000g04790	VVTU14956_at	2.05578	-1.92759	-2.8297	BIM1 (BES1-interacting Myc-like protein 1)	Signalling.Hormone signalling.Brassinosteroid signalling.Brassinosteroid-mediated signalling pathway
VIT_17s0000g04780	VVTU4148_at	1.39223	-0.065422	0.375393	Phosphatidylinositol 3- and 4-kinase	Signalling.Signalling pathway.Protein kinase
VIT_17s0000g10430	VVTU27647_x_at VVTU30461_x_at VVTU14298_s_at VVTU4244_s_at VVTU21279_at VVTU30461_s_at VVTU27647_s_at VVTU27484_s_at VVTU17834_s_at VVTU18237_s_at	-0.111836	0.183636	-0.075593	glyceraldehyde-3-phosphate dehydrogenase, cytosolic 3	Metabolism.Primary metabolism.Carbohydrate metabolism.Glycolysis Gluconeogenesis
VIT_17s0000g09890	VVTU24663_at	0.782768	1.05378	0.883772	Tetratricopeptide repeat (TPR)-containing	Unknown
VIT_17s0000g04770	VVTU9919_at	2.49279	0.652455	-0.737257	PHD finger transcription factor	Regulation overview.Regulation of gene expression.Regulation of transcription.Transcription factor.PHD family transcription factor
VIT_17s0000g04750	VVTU8153_at	8.04826	-0.870256	3.30963	UDP-glycosyltransferase 89B2	Metabolism.Primary metabolism.Carbohydrate metabolism.Monosaccharide metabolism.Pentose glucuronate interconversion	Metabolism.Primary metabolism.Organic acid metabolism.Ascorbate and aldarate metabolism
VIT_17s0000g04730	VVTU8307_at	2.45062	-0.106593	0.81848	Zinc finger (C3HC4-type RING finger)	Regulation overview.Regulation of gene expression.Regulation of transcription.Transcription factor.Zinc finger C3HC4 family transcription factor
VIT_17s0000g04720	VVTU16082_at	-0.03302	-0.24172	-0.329912	no hit	Unknown
VIT_17s0000g04680	VVTU13324_at	-0.706322	-0.921937	-0.404017	signal peptide peptidase SPPA	Metabolism.Primary metabolism.Protein metabolism and modification.Proteolysis.Peptidase-mediated proteolysis
VIT_17s0000g04670	VVTU3070_at	-0.748254	0.865515	-0.33401	Serine/threonine protein kinase ATPK3	Signalling.Signalling pathway.Protein kinase
VIT_17s0000g04640	VVTU24183_at	-0.535204	0.584277	0.302027	H/ACA ribonucleoprotein complex subunit 2	Metabolism.Primary metabolism.Nucleobase, nucleoside, nucleotide, nucleic acid metabolism.Nucleic acid metabolism.DNA metabolism
VIT_17s0000g04630	VVTU2076_at	-0.021824	0.155558	-0.700395	phenylalanyl-tRNA synthetase beta chain	Metabolism.Primary metabolism.Protein metabolism and modification.Translation.Amino acid activation
VIT_17s0000g04620	VVTU25336_s_at	0.985546	-0.053467	0.077763	Unknown protein	Unknown
VIT_17s0000g04610	VVTU5846_at VVTU34617_s_at	0.256304	0.242049	-0.461176	Strictosidine synthase	Metabolism.Secondary metabolism.Alkaloid metabolism.Alkaloid biosynthesis.Monoterpenoid indole alkaloid biosynthesis
VIT_17s0000g04600	VVTU37525_at	0.560867	0.539424	-0.425382	Strictosidine synthase	Metabolism.Secondary metabolism.Alkaloid metabolism.Alkaloid biosynthesis.Monoterpenoid indole alkaloid biosynthesis
VIT_17s0000g04570	VVTU35453_x_at VVTU35700_at VVTU7951_at VVTU14484_s_at VVTU35700_s_at	0.301276	0.295289	-0.232412	no hit	Unknown
VIT_17s0000g09870	VVTU8187_at	2.60584	0.962029	0.224582	MA3 domain-containing protein	Unknown
VIT_17s0000g04560	VVTU38361_at	1.20094	1.05586	0.684223	kinetochore protein	Cellular process.Cell growth and death.Cell division.Mitosis	Cellular process.Cellular component organization and biogenesis.Chromosome organization and biogenesis
VIT_17s0000g04550	VVTU12171_at	1.65667	0.662837	0.379714	Cupin, RmlC-type	Unknown
VIT_17s0000g04540	VVTU8076_at	-0.110006	-2.72509	-0.024124	Enolase	Metabolism.Primary metabolism.Carbohydrate metabolism.Glycolysis Gluconeogenesis
VIT_17s0000g04530	VVTU24371_at	-0.014963	0.652268	-0.106302	TET8 (TETRASPANIN8)	Unknown
VIT_17s0000g04520	VVTU1331_s_at	0.442921	-0.350503	-0.062412	Cell growth defect factor 1	Unknown
VIT_17s0000g04510	VVTU40223_at	-0.165963	0.022892	-0.730401	Acetyl-CoA synthetase	Metabolism.Primary metabolism.Generation of metabolite precursors and energy.Citric acid cycle	Metabolism.Primary metabolism.Lipid metabolism.Fatty acid metabolism.Fatty acid biosynthesis
VIT_17s0000g04490	VVTU4089_at	-6.05577	-0.989828	1.00311	Extracellular Ca2+ sensing receptor	Signalling.Signalling pathway.Calcium sensors and signalling
VIT_17s0000g09860	VVTU38089_at	2.68047	1.79269	0.998731	pentatricopeptide (PPR) repeat-containing protein	Diverse functions.Gene family with diverse functions.Pentatricopeptide domain family
VIT_17s0000g04440	VVTU15931_at	3.81504	-0.634294	0.792684	TGH (TOUGH)	Metabolism.Primary metabolism.Nucleobase, nucleoside, nucleotide, nucleic acid metabolism.Nucleic acid metabolism
VIT_17s0000g04370	VVTU25474_at	-0.791542	-4.31987	3.454	wall-associated kinase	Signalling.Signalling pathway.Protein kinase
VIT_17s0000g09850	VVTU6967_at VVTU24976_at VVTU23246_x_at	-0.080169	-0.672068	-0.197359	Unknown protein	Unknown
VIT_17s0000g04340	VVTU13260_at	-1.94237	1.00819	0.803446	Unknown protein	Unknown
VIT_17s0000g04330	VVTU1420_at VVTU15576_at VVTU38257_at	-0.076802	0.483812	-0.071037	kinesin family member 18/19	Cellular process.Cellular component organization and biogenesis.Cytoskeleton organization and biogenesis.Microtubule organization and biogenesis.Microtubule-driven movement
VIT_17s0000g04310	VVTU3493_at	1.10558	-0.190908	0.132911	DEAD (Asp-Glu-Ala-Asp) box polypeptide 18	Metabolism.Primary metabolism.Nucleobase, nucleoside, nucleotide, nucleic acid metabolism.Nucleic acid metabolism.RNA metabolism
VIT_17s0000g04290	VVTU8338_at	0.413501	0.442681	-0.630869	phosphoprotein NtEPc	Unknown
VIT_17s0000g04280	VVTU13842_at	1.77193	0.242487	0.486144	Zinc-binding protein	Unknown
VIT_17s0000g04270	VVTU38399_at	-2.49587	-2.78456	-2.09815	peptidyl-prolyl cis-trans isomerase B	Metabolism.Primary metabolism.Protein metabolism and modification.Protein folding.Peptidyl prolyl isomerase-mediated protein folding
VIT_17s0000g09840	VVTU2551_at VVTU21705_s_at	0.97685	0.951683	-2.79552	Adenosylhomocysteinase 1	Metabolism.Primary metabolism.Amino acid metabolism.Cysteine and methionine metabolism
VIT_17s0000g04230	VVTU4899_at VVTU25853_at	3.02435	0.711467	0.840727	eukaryotic translation initiation factor 2B	Metabolism.Primary metabolism.Protein metabolism and modification.Translation.Translational initiation
VIT_17s0000g04210	VVTU20250_s_at	-6.017	3.78378	-0.378399	Oleosin OLE-5	Cellular process.Cellular component organization and biogenesis.Oil body organization and biogenesis
VIT_17s0000g04200	VVTU9509_at	1.94293	0.956284	1.5566	Transcription initiation factor TFIID subunit D2	Metabolism.Primary metabolism.Nucleobase, nucleoside, nucleotide, nucleic acid metabolism.Nucleic acid metabolism.RNA metabolism.RNA biosynthesis
VIT_17s0000g04160	VVTU22504_at	0.163675	1.84504	-0.647475	Zinc finger (C3HC4-type RING finger)	Regulation overview.Regulation of gene expression.Regulation of transcription.Transcription factor.Zinc finger C3HC4 family transcription factor
VIT_17s0000g04150	VVTU4800_at	-1.64757	0.142475	0.039016	Leucoanthocyanidin reductase	Metabolism.Secondary metabolism.Phenylpropanoid metabolism.Flavonoid metabolism.Flavonoid biosynthesis
VIT_17s0000g04140	VVTU15252_at	-1.63807	1.11073	0.260756	Unknown protein	Unknown
VIT_17s0000g04130	VVTU4478_at	-9.75655	-0.792228	0.905659	MYB DIVARICATA	Development	Regulation overview.Regulation of gene expression.Regulation of transcription.Transcription factor.MYB family transcription factor
VIT_17s0000g04120	VVTU119_at VVTU26490_at	0.787491	0.969552	-0.993382	histone deacetylase HDA15	Cellular process.Cellular component organization and biogenesis.Chromosome organization and biogenesis.Chromatin organization	Metabolism.Primary metabolism.Protein metabolism and modification.Protein modification.Protein deacetylation.Histone deacetylation
VIT_17s0000g04100	VVTU15523_at	0.862865	1.59041	-0.285286	Unknown protein	Unknown
VIT_17s0000g04080	VVTU11385_s_at	1.01488	0.798943	0.440217	no hit	Unknown
VIT_17s0000g04030	VVTU9375_at	-0.237146	-5.8986	-0.55074	Endonuclease	Metabolism.Primary metabolism.Nucleobase, nucleoside, nucleotide, nucleic acid metabolism.Nucleic acid metabolism.DNA metabolism.DNA repair
VIT_17s0000g04020	VVTU9786_s_at	0.13292	-1.96635	-0.503807	ATP-dependent Clp protease adaptor protein ClpS containing protein	Metabolism.Primary metabolism.Protein metabolism and modification.Proteolysis.Clp complex-mediated proteolysis
VIT_17s0000g04010	VVTU6391_at	0.795474	-1.97104	0.481043	ACTIN-RELATED PROTEIN 4	Cellular process.Cellular component organization and biogenesis.Cytoskeleton organization and biogenesis.Actin organization and biogenesis
VIT_17s0000g03990	VVTU5092_at	-12.3529	-5.39491	-0.812561	aspartyl protease	Metabolism.Primary metabolism.Protein metabolism and modification.Proteolysis.Peptidase-mediated proteolysis
VIT_17s0000g03980	VVTU6278_at	0.434305	-0.465552	1.32244	peptidyl-tRNA hydrolase	Metabolism.Primary metabolism.Protein metabolism and modification.Translation
VIT_17s0000g03970	VVTU9578_at VVTU20303_at	0.042554	0.650106	1.14498	CCAAT displacement protein-related CASP	Cellular process.Cellular transport.Protein trafficking.Vesicle-mediated trafficking
VIT_17s0000g03950	VVTU4656_at	0.549664	1.05537	-0.9157	SCD1 (STOMATAL CYTOKINESIS-DEFECTIVE 1)	Cellular process.Cell growth and death.Cell growth
VIT_17s0000g03940	VVTU25372_at	0.051022	-0.017007	-0.10776	ferulate 5-hydroxylase	Metabolism.Secondary metabolism.Phenylpropanoid metabolism.Phenylpropanoid biosynthesis
VIT_17s0000g09810	VVTU15550_s_at	4.70559	-2.80024	-16.0625	Pectate lyase	Cellular process.Cellular component organization and biogenesis.Cell wall organization and biogenesis.Cell wall metabolism.Cell wall catabolism.Pectin catabolism
VIT_17s0000g03910	VVTU6362_at	-12.2681	1.41832	2.59741	flavonoid 3-monooxygenase	Metabolism.Secondary metabolism.Phenylpropanoid metabolism.Flavonoid metabolism.Flavonoid biosynthesis
VIT_17s0000g03880	VVTU12707_s_at	-0.044596	-1.33088	0.081673	aspartyl protease	Metabolism.Primary metabolism.Protein metabolism and modification.Proteolysis.Peptidase-mediated proteolysis
VIT_17s0000g03870	VVTU1166_at	-0.572502	-0.005181	-0.075993	Protein phosphatase 2 regulatory subunit A	Signalling.Signalling pathway.Calcium sensors and signalling
VIT_17s0000g03850	VVTU3297_at	5.67761	2.11502	3.59931	Aluminum-activated malate transporter 9	Response to stimulus.Stress response.Abiotic stress response.Heavy metal stress response.Aluminium stress response	Transport overview.Macromoluecule transport.Organic ion transport.Organic anion transport.Malate transport.Malate excretion
VIT_17s0000g03840	VVTU39084_at	-1.74265	0.490843	0.59069	Agenet domain-containing protein	Unknown
VIT_17s0000g03820	VVTU28757_s_at	-4.01666	-1.01792	0.94821	Unknown protein	Unknown
VIT_17s0000g09790	VVTU2408_at	2.35857	0.731693	-1.27193	BT1 (BTB and TAZ domain protein 1)	Regulation overview.Regulation of gene expression.Regulation of transcription.Transcription factor.TAZ family transcription factor
VIT_17s0000g03750	VVTU27400_at	-3.29375	-1.94395	1.2193	Chitin elicitor-binding CEBIP LysM domain-containing	Response to stimulus.Stress response.Biotic stress response
VIT_17s0000g03740	VVTU6561_at	-0.302008	0.612926	0.324025	CONSTANS-LIKE 16	Development.Reproductive development	Regulation overview.Regulation of gene expression.Regulation of transcription.Transcription factor.CO-like / B-box family transcriprion factor
VIT_17s0000g03720	VVTU11951_s_at	5.02111	0.675979	-1.825	lateral organ boundaries protein 41	Regulation overview.Regulation of gene expression.Regulation of transcription.Transcription factor.AS2 family transcription factor
VIT_17s0000g03710	VVTU16358_at	-1.20779	-0.075715	-0.303053	Unknown protein	Unknown
VIT_17s0000g03690	VVTU35787_x_at VVTU40360_x_at VVTU15161_x_at VVTU7435_x_at VVTU33258_x_at VVTU39898_x_at VVTU33167_x_at VVTU40410_at VVTU31685_x_at VVTU31888_at VVTU33405_at VVTU19304_at VVTU40166_x_at VVTU32826_at	-3.91114	-2.21605	-0.048749	Ribulose-1,5-bisphophate carboxylase/oxygenase small subunit	Metabolism.Primary metabolism.Generation of metabolite precursors and energy.Photosynthesis.Calvin cycle
VIT_17s0000g03680	VVTU19302_s_at VVTU34809_s_at VVTU35760_s_at	-0.742827	3.36203	0.852748	no hit	Unknown
VIT_17s0000g03670	VVTU10785_at	-1.57787	2.64623	-1.07409	Unknown protein	Unknown
VIT_17s0000g10420	VVTU22182_at	0.303549	0.716736	-0.167362	DNA-binding protein GT-1-related	Regulation overview.Regulation of gene expression.Regulation of transcription.Transcription factor.Trihelix family transcription factor
VIT_17s0000g09780	VVTU12078_at	-2.10487	-1.6352	-0.046848	Methionine sulfoxide reductase A	Metabolism.Primary metabolism.Amino acid metabolism.Methionine metabolism	Response to stimulus.Stress response.Abiotic stress response.Oxidative stress response
VIT_17s0000g03660	VVTU15778_at	0.537732	-0.731167	0.80927	NAC domain containing protein 58	Regulation overview.Regulation of gene expression.Regulation of transcription.Transcription factor.NAC family transcription factor
VIT_17s0000g03650	VVTU15051_at	1.50313	0.174424	0.254201	Unknown protein	Unknown
VIT_17s0000g03640	VVTU14621_s_at	1.36588	0.120608	-0.068556	proline-rich protein precursor	Unknown
VIT_17s0000g03620	VVTU19063_at VVTU27069_at	-2.24555	0.090611	0.023025	Chaperonin 21, Chloroplast	Metabolism.Primary metabolism.Protein metabolism and modification.Protein folding.Chaperone-mediated protein folding.Chaperonin-mediated protein folding
VIT_17s0000g03610	VVTU17021_at	-1.8526	-1.05561	1.23615	EMB1865	Development.Reproductive development.Embryo development
VIT_17s0000g03600	VVTU37104_at	1.78304	-1.5599	1.09127	ATSYTE/NTMC2T3.1/NTMC2TYPE3.1/SYTE	Unknown
VIT_17s0000g03570	VVTU13666_s_at	-0.746454	0.281564	0.238636	small nuclear ribonucleoprotein E	Metabolism.Primary metabolism.Nucleobase, nucleoside, nucleotide, nucleic acid metabolism.Nucleic acid metabolism.RNA metabolism.RNA biosynthesis.mRNA biosynthesis
VIT_17s0000g09770	VVTU3694_at	1.78655	4.26234	2.03131	Cysteine proteinase	Metabolism.Primary metabolism.Protein metabolism and modification.Proteolysis.Peptidase-mediated proteolysis
VIT_17s0000g03530	VVTU33041_x_at VVTU16468_x_at VVTU6923_s_at VVTU40881_s_at	-0.202765	0.516824	-0.509502	Ribosomal protein S7 (RPS7A) 40S	Metabolism.Primary metabolism.Protein metabolism and modification.Translation
VIT_17s0000g03510	VVTU39358_at	-4.92444	-7.3511	3.39926	serine/threonine kinase BRLK	Signalling.Signalling pathway.Protein kinase
VIT_17s0000g03500	VVTU8787_at VVTU13915_at	-0.764068	0.854215	-0.682142	Mov34 STAM-binding protein	Metabolism.Primary metabolism.Protein metabolism and modification.Proteolysis.Peptidase-mediated proteolysis.Subtilase-mediated proteolysis
VIT_17s0000g09760	VVTU30780_at	-0.020763	0.667506	-0.404489	ABC transporter B member 11	Transport overview.Macromolecule transport.Multidrug transport.Multidrug ABC transport
VIT_17s0000g03450	VVTU2171_at	2.81786	-3.29049	3.34103	no hit	Unknown
VIT_17s0000g03440	VVTU36171_at	2.32717	1.57343	1.52075	EMB2454 (EMBRYO DEFECTIVE 2454)	Unknown
VIT_17s0000g03430	VVTU7276_at	1.81333	1.44676	1.02753	Adaptor-related protein complex 3, delta 1 sub	Cellular process.Cellular transport.Protein trafficking.Vesicle-mediated trafficking
VIT_17s0000g09750	VVTU37036_at VVTU24862_at VVTU8933_at	3.49267	0.334801	0.812822	Transducin protein	Unknown
VIT_17s0000g03340	VVTU38545_at	4.33985	-3.49864	0.405719	Wall-associated kinase 4	Signalling.Signalling pathway.Protein kinase
VIT_17s0000g03310	VVTU1236_at	1.35211	-1.06945	0.279066	Heat shock protein 70	Metabolism.Primary metabolism.Protein metabolism and modification.Protein folding.Chaperone-mediated protein folding.HSP-mediated protein folding	Response to stimulus.Stress response.Abiotic stress response.Temperature stress response
VIT_17s0000g03300	VVTU5912_at	0.147292	1.76901	1.00118	Unknown protein	Unknown
VIT_17s0000g03290	VVTU14324_at	-0.011346	0.237543	-0.169596	kinesin motor HIK (HINKEL)	Cellular process.Cell growth and death.Cell division	Cellular process.Cellular component organization and biogenesis.Chromosome organization and biogenesis
VIT_17s0000g03280	VVTU15091_s_at VVTU35353_s_at	1.45016	-1.53403	-2.3245	Alcohol dehydrogenase 7	Metabolism.Cellular metabolism.Oxidation reduction.Alcohol dehydrogenase superfamily
VIT_17s0000g03250	VVTU34800_at	2.83755	-0.200128	1.29239	Unknown protein	Unknown
VIT_17s0000g03240	VVTU9278_at	-0.433252	-0.158465	-0.619577	inositol polyphosphate multikinase	Metabolism.Primary metabolism.Carbohydrate metabolism.Monosaccharide metabolism.Inositol phosphate metabolism
VIT_17s0000g03220	VVTU5214_at	0.552707	2.17865	-0.152637	Unknown protein	Unknown
VIT_17s0000g03210	VVTU6414_at	-1.78875	0.256037	1.42305	Zinc finger (C3HC4-type RING finger)	Regulation overview.Regulation of gene expression.Regulation of transcription.Transcription factor.Zinc finger C3HC4 family transcription factor
VIT_17s0000g03200	VVTU7360_at VVTU12392_at VVTU16534_at	8.35736	1.87732	-2.82618	Unknown protein	Unknown
VIT_17s0000g03190	VVTU30997_at	0.932921	2.01873	0.836871	glycosyl transferase family 28 protein	Metabolism.Primary metabolism.Carbohydrate metabolism
VIT_17s0000g03120	VVTU2808_at VVTU24547_at VVTU27412_at	1.53946	0.302207	0.467889	Poly(A) polymerase	Metabolism.Primary metabolism.Nucleobase, nucleoside, nucleotide, nucleic acid metabolism.Nucleic acid metabolism.RNA metabolism.RNA processing
VIT_17s0000g03110	VVTU15574_at VVTU10842_at	0.047179	0.322365	0.612579	2OG-Fe(II) oxygenase	Metabolism.Cellular metabolism.Oxidation reduction.2OG-Fe(II) oxygenase superfamily
VIT_17s0000g03100	VVTU20392_at	0.607266	-0.889798	-0.115606	Protein phosphatase 2C	Signalling.Signalling pathway.Protein phosphatase.PP2C
VIT_17s0000g03040	VVTU4506_s_at VVTU4937_at	0.545399	0.791266	-0.0164	chaperonin	Metabolism.Primary metabolism.Protein metabolism and modification.Protein folding.Chaperone-mediated protein folding.Chaperonin-mediated protein folding
VIT_17s0000g03030	VVTU15566_at	2.92023	-2.57605	1.71598	DEAH (Asp-Glu-Ala-His) box polypeptide 36	Metabolism.Primary metabolism.Nucleobase, nucleoside, nucleotide, nucleic acid metabolism.Nucleic acid metabolism.DNA metabolism
VIT_17s0000g02990	VVTU21976_x_at	-0.14877	0.065785	0.05717	MATE efflux family protein	Transport overview.Macromolecule transport.Multidrug transport
VIT_17s0000g02970	VVTU4019_at	-10.8082	-6.19576	-1.98111	MATE efflux family protein	Transport overview.Macromolecule transport.Multidrug transport
VIT_17s0000g02950	VVTU5683_at	-8.00029	-9.2992	5.5077	Glutathione S-transferase 25 GSTU7	Metabolism.Primary metabolism.Coenzyme and prosthetic group metabolism.Glutathione metabolism	Response to stimulus.Stress response.Abiotic stress response.Oxidative stress response
VIT_17s0000g02910	VVTU9868_s_at	-1.28124	-2.70992	-0.930402	Unknown protein	Unknown
VIT_17s0000g02900	VVTU37498_s_at	1.59108	-0.138938	-1.22744	ATP synthase beta chain 2, mitochondrial	Metabolism.Primary metabolism.Generation of metabolite precursors and energy.Electron transport.Respiratory-chain phosphorylation	Transport overview.Ion transport.Cation transport.Proton transport
VIT_17s0000g09700	VVTU26289_at	-0.302534	0.647822	-0.083468	Unknown protein	Unknown
VIT_17s0000g02860	VVTU3430_at	2.37223	0.30069	0.406969	Elongation factor 1-alpha 1	Metabolism.Primary metabolism.Protein metabolism and modification.Translation.Translational elongation
VIT_17s0000g02840	VVTU5115_at	1.21768	-1.12249	-0.38807	Pre-mRNA-splicing factor SPF27	Metabolism.Primary metabolism.Nucleobase, nucleoside, nucleotide, nucleic acid metabolism.Nucleic acid metabolism.RNA metabolism.RNA processing.mRNA processing.mRNA splicing
VIT_17s0000g02820	VVTU9834_at	1.37967	0.473448	0.011996	Peroxin-3 (PEX3)	Cellular process.Cellular component organization and biogenesis.Organelle organization and biogenesis.Peroxisome organization and biogenesis
VIT_17s0000g09690	VVTU34623_at	2.13188	-0.001656	1.53511	L-isoaspartate-O-methyl transferase	Metabolism.Primary metabolism.Amino acid metabolism.Methionine metabolism	Metabolism.Primary metabolism.Protein metabolism and modification.Protein modification.Protein methylation
VIT_17s0000g02760	VVTU24727_at	1.11511	0.79054	0.427772	Peroxin-3 (PEX3)	Cellular process.Cellular component organization and biogenesis.Organelle organization and biogenesis.Peroxisome organization and biogenesis
VIT_17s0000g02750	VVTU13912_s_at VVTU39741_s_at VVTU7900_s_at	-0.597492	0.752659	-0.540362	auxin-dependent protein (ARCA)	Signalling.Signalling pathway.G-protein signalling pathway
VIT_17s0000g02700	VVTU8464_at	-3.57868	-4.1634	-3.25475	Alpha-dioxygenase 2	Metabolism.Primary metabolism.Lipid metabolism.Fatty acid metabolism.Oxylipin biosynthesis
VIT_17s0000g02680	VVTU1302_at	-8.07286	-2.38376	3.29455	ABA glucosidase	Signalling.Hormone signalling.ABA signalling.ABA metabolism.ABA biosynthesis
VIT_17s0000g02670	VVTU25151_at	0.593801	1.72521	-0.709486	Transducin protein	Unknown
VIT_17s0000g02660	VVTU22428_at	-1.86251	0.87894	-0.096475	myb domain protein 6	Regulation overview.Regulation of gene expression.Regulation of transcription.Transcription factor.MYB family transcription factor
VIT_17s0000g09680	VVTU14302_s_at	-0.762194	-1.24469	1.22616	RNA-binding protein RBP31	Metabolism.Primary metabolism.Nucleobase, nucleoside, nucleotide, nucleic acid metabolism.Nucleic acid metabolism.RNA metabolism
VIT_17s0000g02650	VVTU39809_at	-5.39456	0.023446	0.009753	myb domain protein 7	Regulation overview.Regulation of gene expression.Regulation of transcription.Transcription factor.MYB family transcription factor
VIT_17s0000g02630	VVTU8004_at VVTU21142_s_at	0.770011	0.506467	-0.642694	TFL1 (TERMINAL FLOWER 1)	Development.Reproductive development.Flowering	Signalling.Signalling pathway.Signalling molecules.Signalling peptide
VIT_17s0000g02600	VVTU1636_at	-5.61824	1.60452	-0.905033	Unknown protein	Unknown
VIT_17s0000g02570	VVTU26018_at	-0.912277	-0.039556	-0.063717	MAPK (MPK8)	Signalling.Signalling pathway.Protein kinase.MAPK cascade
VIT_17s0000g02550	VVTU1266_at	0.046062	-1.11874	0.303134	HMR1 protein	Metabolism.Primary metabolism.Nucleobase, nucleoside, nucleotide, nucleic acid metabolism.Nucleic acid metabolism.DNA metabolism
VIT_17s0000g02540	VVTU38975_at	0.222804	1.51168	0.78657	CTR1 kinase kinase kinase	Signalling.Hormone signalling.Ethylene signalling.Ethylene-mediated signalling pathway
VIT_17s0000g02530	VVTU6274_s_at	-8.17999	-5.09052	0.120036	peptidyl-prolyl cis-trans isomerase FKBP-type	Metabolism.Primary metabolism.Protein metabolism and modification.Protein folding.Peptidyl prolyl isomerase-mediated protein folding
VIT_17s0000g02520	VVTU3700_at	-0.8595	-2.12265	1.0375	Membrane protein	Unknown
VIT_17s0000g02510	VVTU8376_at VVTU11082_at	1.0574	0.805736	-0.545679	GOLGIN CANDIDATE 2	Cellular process.Cellular component organization and biogenesis.Organelle organization and biogenesis.Golgi organization and biogenesis
VIT_17s0000g02500	VVTU4517_at	1.42244	5.06952	-2.26006	RAB GTPase RABA6B	Cellular process.Cellular transport.Protein trafficking.Vesicle-mediated trafficking
VIT_17s0000g02480	VVTU12644_s_at VVTU18475_s_at	3.58933	-1.31139	0.233782	calcium-binding protein	Unknown
VIT_17s0000g02470	VVTU12767_s_at	-19.0246	4.6291	0.487601	Thaumatin	Response to stimulus.Stress response
VIT_17s0000g02440	VVTU9668_at	-8.92334	-0.710967	-0.084384	no hit	Unknown
VIT_17s0000g02430	VVTU3715_at	-1.50749	-1.45451	-0.451312	Phosphoethanolamine N-methyltransferase	Metabolism.Primary metabolism.Lipid metabolism.Glycerolipid metabolism.Glycerophospholipid metabolism
VIT_17s0000g02400	VVTU11883_at	3.31015	0.747013	0.704964	Toc64 (translocon outer membrane complex 64)	Metabolism.Cellular metabolism.Nitrogen metabolism	Transport overview.Macromolecule transport.Protein transport	Transport overview.Plastid membrane transport.Plastid membrane protein transport
VIT_17s0000g02390	VVTU22459_at	0.807299	0.751409	-0.081721	Leucine Rich Repeat receptor-like kinase	Signalling.Signalling pathway.Protein kinase
VIT_17s0000g02370	VVTU9947_at	8.80764	2.52163	2.4828	Receptor protein kinase	Signalling.Signalling pathway.Protein kinase
VIT_17s0000g02320	VVTU6844_at	0.426911	1.08085	0.347639	Glutaredoxin	Response to stimulus.Stress response.Abiotic stress response.Oxidative stress response
VIT_17s0000g02280	VVTU7572_at	4.30162	-1.35216	0.081012	suppressor of lin-12 protein	Unknown
VIT_17s0000g02260	VVTU1280_at VVTU40821_at	-0.264324	-0.213239	-1.67048	aldose 1-epimerase	Metabolism.Primary metabolism.Carbohydrate metabolism.Monosaccharide metabolism
VIT_17s0000g02240	VVTU9860_at VVTU20069_s_at	1.31412	-0.019999	-0.492143	Ubiquitin family	Unknown
VIT_17s0000g02230	VVTU4273_s_at	-2.74832	1.38349	-0.367892	Jasmonate ZIM domain-containing protein 3	Regulation overview.Regulation of gene expression.Regulation of transcription.Transcription factor.JAZ family transcription factor	Signalling.Hormone signalling.Jasmonate signalling.Jasmonate-mediated signalling pathway
VIT_17s0000g02210	VVTU16006_at VVTU14126_at	-2.12361	1.09449	-0.512563	Hsp70 interacting protein	Metabolism.Primary metabolism.Protein metabolism and modification.Protein folding.Chaperone-mediated protein folding.HSP-mediated protein folding
VIT_17s0000g09640	VVTU3570_at	-1.88478	0.411283	-2.93127	RGLG2 (RING DOMAIN LIGASE2)	Unknown
VIT_17s0000g02180	VVTU34418_at VVTU11520_at	2.60006	0.054457	-0.192478	Unknown protein	Unknown
VIT_17s0000g02140	VVTU28621_at	6.31708	-2.01798	-5.21861	3-hydroxyisobutyrate dehydrogenase	Metabolism.Primary metabolism.Amino acid metabolism.Amino acid catabolism	Metabolism.Primary metabolism.Amino acid metabolism.Valine, leucine, and isoleucine metabolism.Valine, leucine, and isoleucine catabolism
VIT_17s0000g02130	VVTU1701_at	2.14559	-0.07974	-0.303751	Transposase, IS4	Xenoprotein.Protein from transposable element
VIT_17s0000g02120	VVTU34978_s_at VVTU12537_at	-4.06272	0.622812	-1.45515	Unknown protein	Unknown
VIT_17s0000g02070	VVTU38485_at	-1.55918	-0.425896	-0.577392	deoxyhypusine synthase	Metabolism.Primary metabolism.Amino acid metabolism.Arginine and proline metabolism	Metabolism.Primary metabolism.Protein metabolism and modification.Translation	Metabolism.Secondary metabolism.Polyamine metabolism
VIT_17s0000g02050	VVTU21860_at	0.557589	-6.73756	2.04971	Nudix hydrolase 17	Metabolism.Primary metabolism.Nucleobase, nucleoside, nucleotide, nucleic acid metabolism.Nudix hydrolase family
VIT_17s0000g02020	VVTU35584_s_at	1.93558	-1.85268	0.272745	erwinia induced protein 2	Unknown
VIT_17s0000g02000	VVTU6277_at	2.11626	-0.560451	0.145041	IRE (INCOMPLETE ROOT HAIR ELONGATION)	Signalling.Signalling pathway.Protein kinase
VIT_17s0000g01960	VVTU10379_at	-0.497701	0.89596	0.052351	Origin recognition complex subunit 5, related	Metabolism.Primary metabolism.Nucleobase, nucleoside, nucleotide, nucleic acid metabolism.Nucleic acid metabolism.DNA metabolism.DNA replication
VIT_17s0000g09620	VVTU15593_at	-3.40782	1.09308	-0.232212	rhodanese domain-containing protein	Unknown
VIT_17s0000g01950	VVTU35389_s_at	0.479915	-0.452018	-1.51349	dihydropyrimidine dehydrogenase	Metabolism.Primary metabolism.Amino acid metabolism.Beta-Alanine metabolism	Metabolism.Primary metabolism.Coenzyme and prosthetic group metabolism.Pantothenate and CoA metabolism.Pantothenate and CoA biosynthesis	Metabolism.Primary metabolism.Nucleobase, nucleoside, nucleotide, nucleic acid metabolism.Nucleotide metabolism.Pyrimidine metabolism.Pyrimidine biosynthesis
VIT_17s0000g01920	VVTU181_at	3.8922	-0.006492	0.893834	nuclear transcription factor, X-box binding 1	Regulation overview.Regulation of gene expression.Regulation of transcription.Transcription factor.Zinc finger family transcription factor
VIT_17s0000g01910	VVTU37065_x_at VVTU23036_s_at VVTU33904_s_at VVTU8122_at VVTU25816_s_at	1.65481	1.41434	0.801311	Glutamine synthetase cytosolic isozyme 1	Metabolism.Cellular metabolism.Nitrogen metabolism	Metabolism.Primary metabolism.Amino acid metabolism.Amino acid biosynthesis	Metabolism.Primary metabolism.Amino acid metabolism.Glutamine metabolism.Glutamine biosynthesis
VIT_17s0000g01870	VVTU9047_at	3.38494	6.07562	0.677719	INDETERMINATE(ID)-DOMAIN 16	Regulation overview.Regulation of gene expression.Regulation of transcription.Transcription factor.C2H2 family transcription factor
VIT_17s0000g01860	VVTU12003_at VVTU38450_s_at	0.434763	0.384872	0.438044	BPC2/BBR/BPC2/BPC2 (BASIC PENTACYSTEINE2)	Regulation overview.Regulation of gene expression.Regulation of transcription.Transcription factor.BBR family transcription factor
VIT_17s0000g01850	VVTU369_at	1.46734	-1.67692	0.793744	PDE312/PTAC10 (PIGMENT DEFECTIVE 312)	Metabolism.Primary metabolism.Nucleobase, nucleoside, nucleotide, nucleic acid metabolism.Nucleic acid metabolism.RNA metabolism
VIT_17s0000g09610	VVTU22529_at	-2.90799	1.24977	1.6258	CYP71D10	Metabolism.Secondary metabolism.Alkaloid metabolism.Alkaloid biosynthesis.Monoterpenoid indole alkaloid biosynthesis
VIT_17s0000g01840	VVTU25392_s_at VVTU40195_at VVTU12518_at	-1.85124	-0.432238	0.62126	3-oxoacyl-[acyl-carrier-protein] reductase, chloroplast	Metabolism.Cellular metabolism.Oxidation reduction
VIT_17s0000g01820	VVTU34404_x_at	0.259704	0.392417	-1.1426	Malate synthase, glyoxysomal	Metabolism.Primary metabolism.Generation of metabolite precursors and energy.Glyoxylate and dicarboxylate metabolism
VIT_17s0000g01810	VVTU25931_at	6.64312	-1.58131	2.16651	Cyclin-dependent kinase G-2	Regulation overview.Regulation of cell cycle
VIT_17s0000g01800	VVTU6074_at	-1.50808	0.45263	-4.0896	Unknown protein	Unknown
VIT_17s0000g01780	VVTU13831_x_at VVTU21582_s_at VVTU34901_s_at	0.241495	-0.434917	-1.05235	brain protein 44	Unknown
VIT_17s0000g01740	VVTU3102_at	0.909592	0.505095	0.846189	aspartyl aminopeptidase	Metabolism.Primary metabolism.Protein metabolism and modification.Proteolysis.Peptidase-mediated proteolysis
VIT_17s0000g09570	VVTU30735_at VVTU35416_s_at	1.66833	0.284428	0.423688	CYP71A26	Metabolism.Cellular metabolism.Oxidation reduction.Cytochrome P450 oxidoreductase
VIT_17s0000g01730	VVTU12066_at	1.42298	-1.18655	-0.843779	adenylate kinase	Metabolism.Primary metabolism.Nucleobase, nucleoside, nucleotide, nucleic acid metabolism.Nucleotide metabolism.Purine metabolism
VIT_17s0000g01720	VVTU28012_at	-0.500841	1.29603	0.541624	NOP56 (homolog of nucleolar protein NOP56)	Metabolism.Primary metabolism.Nucleobase, nucleoside, nucleotide, nucleic acid metabolism.Nucleic acid metabolism.RNA metabolism
VIT_17s0000g01700	VVTU10514_at	-2.73414	-2.07625	1.10065	Leucine-rich repeat transmembrane protein kinase	Signalling.Signalling pathway.Protein kinase
VIT_17s0000g01690	VVTU2465_at	-2.51873	-0.384421	0.68597	argininosuccinate synthase, chloroplast precursor	Metabolism.Primary metabolism.Amino acid metabolism.Alanine and aspartate metabolism.Alanine and aspartate catabolism	Metabolism.Primary metabolism.Amino acid metabolism.Amino acid catabolism
VIT_17s0000g01650	VVTU13325_at	-3.37242	-0.244611	-0.918816	Cyclopropyl isomerase	Metabolism.Primary metabolism.Lipid metabolism.Steroid metabolism.Steroid biosynthesis
VIT_17s0000g01640	VVTU38313_at	-2.85408	-0.240495	-0.094452	Metallo-beta-lactamase EMB2746	Metabolism
VIT_17s0000g09550	VVTU8843_at	0.503072	0.313003	-0.607246	CYP71A26	Metabolism.Secondary metabolism.Alkaloid metabolism.Alkaloid biosynthesis.Monoterpenoid indole alkaloid biosynthesis
VIT_17s0000g01620	VVTU25407_at	1.5	2.51475	0.309431	uridine/cytidine kinase 1	Metabolism.Primary metabolism.Nucleobase, nucleoside, nucleotide, nucleic acid metabolism.Nucleotide metabolism.Pyrimidine metabolism
VIT_17s0000g01560	VVTU8824_at	-0.383033	0.854405	-0.483899	component of oligomeric golgi complex 2	Cellular process.Cellular transport.Protein trafficking
VIT_17s0000g01550	VVTU5634_at VVTU30400_at	0.942238	-0.0766	0.845937	AAA-type ATPase	Regulation overview.Regulation of gene expression.Regulation of transcription.Transcription factor.FHA family transcription factor
VIT_17s0000g01520	VVTU7615_s_at	-0.239758	0.178383	-1.04226	Ribosomal protein L17 (RPL17B) 60S	Metabolism.Primary metabolism.Protein metabolism and modification.Translation
VIT_17s0000g01470	VVTU4570_s_at VVTU13935_at	-0.258476	1.29015	-0.65616	SAP domain-containing protein	Unknown
VIT_17s0000g01460	VVTU2674_at VVTU3605_at	-1.7891	2.27595	-3.96739	protein kinase AKIN gamma	Signalling.Signalling pathway.Protein kinase
VIT_17s0000g01450	VVTU24215_at VVTU13223_s_at	1.60533	1.93948	0.210629	exocyst subunit EXO70 F1	Cellular process.Cellular transport.Protein trafficking.Vesicle-mediated trafficking
VIT_17s0000g01440	VVTU38022_at	1.84802	1.36812	-0.207756	Unknown protein	Unknown
VIT_17s0000g01420	VVTU17125_at	-5.37753	2.05087	4.71562	Snurportin-1 (RNA U transporter 1)	Unknown
VIT_17s0000g01390	VVTU5190_at	-0.356168	0.530357	0.09329	serine/threonine-protein kinase RIO1	Signalling.Signalling pathway.Protein kinase
VIT_17s0000g01380	VVTU37461_at	0.595457	0.256664	0.14121	ubiquitin-activating enzyme E1 domain-containing protein 1	Metabolism.Primary metabolism.Protein metabolism and modification.Proteolysis.Ubiquitin-mediated proteolysis
VIT_17s0000g01300	VVTU1431_x_at	0.501918	-0.61651	-0.3025	protein transport protein SEC61 gamma subunit	Transport overview.Macromolecule transport.Protein transport
VIT_17s0000g09500	VVTU21135_s_at VVTU37153_s_at VVTU13331_s_at	-0.857312	-0.56344	-1.20987	Serine/threonine-protein kinase AFC2	Signalling.Signalling pathway.Protein kinase
VIT_17s0000g01290	VVTU35174_at	1.5983	13.4547	-1.7357	RGP1 (REVERSIBLY GLYCOSYLATED POLYPEPTIDE 1)	Cellular process.Cellular component organization and biogenesis.Cell wall organization and biogenesis.Cell wall metabolism.Cell wall biosynthesis.Cellulose biosynthesis	Metabolism.Primary metabolism.Protein metabolism and modification.Protein processing.Protein glycosylation
VIT_17s0000g01280	VVTU4278_at	4.89131	-0.45258	-1.31484	WRKY DNA-binding protein 75	Regulation overview.Regulation of gene expression.Regulation of transcription.Transcription factor.WRKY family transcription factor
VIT_17s0000g01270	VVTU5767_at VVTU7396_at	0.601228	-0.532572	0.791623	SUMO activating enzyme 1B (SAE1B)	Metabolism.Primary metabolism.Protein metabolism and modification.Protein modification.Protein SUMOylation
VIT_17s0000g01260	VVTU13054_at	-0.6537	0.394546	-0.73752	squamosa promoter-binding protein 13 (SPL13)	Regulation overview.Regulation of gene expression.Regulation of transcription.Transcription factor.SBP family transcription factor
VIT_17s0000g01250	VVTU9803_at	2.70533	-2.99977	1.9003	F-box/LRR-repeat protein	Unknown
VIT_17s0000g01240	VVTU2641_at	1.6313	-0.01969	-0.596809	GAMMA CARBONIC ANHYDRASE-LIKE 2 (GAMMA CAL2)	Metabolism.Primary metabolism.Generation of metabolite precursors and energy.Photorespiration
VIT_17s0000g01210	VVTU12592_at	7.79618	0.812653	-0.938659	Unknown protein	Unknown
VIT_17s0000g01200	VVTU5865_at	0.863982	0.212571	-1.18153	CBS domain containing protein	Unknown
VIT_17s0000g09490	VVTU35374_at	2.71912	-2.89457	-1.29109	QUINOLINATE SYNTHASE	Metabolism.Primary metabolism.Coenzyme and prosthetic group metabolism.Nicotinate and nicotinamide metabolism.NAD biosynthesis
VIT_17s0000g01190	VVTU4383_at	-0.541535	3.92303	-2.00117	Phosphatidylglycerol specific phospholipase C	Metabolism.Primary metabolism.Lipid metabolism.Glycerolipid metabolism.Glycerophospholipid metabolism	Signalling.Signalling pathway.Phospholipid signalling
VIT_17s0000g01170	VVTU22477_s_at	-0.953388	-1.29147	0.199675	Thylakoid lumenal 17.9 kDa protein, chloroplast	Unknown
VIT_17s0000g01160	VVTU11683_at VVTU39676_at	3.06068	-3.44944	-7.36643	Nodulin	Unknown
VIT_17s0000g01150	VVTU17393_at	-0.571948	0.608239	1.26687	DnaJ homolog, subfamily B, member 12	Metabolism.Primary metabolism.Protein metabolism and modification.Protein folding.Chaperone-mediated protein folding.HSP-mediated protein folding.HSP-mediated protein folding co-chaperone
VIT_17s0000g01120	VVTU38398_at	-7.93821	0.825925	0.616336	Unknown protein	Unknown
VIT_17s0000g01110	VVTU32590_x_at VVTU7305_x_at VVTU660_s_at VVTU32535_at	-2.11859	0.217799	2.21181	ATFP3 (Arabidopsis thaliana farnesylated protein 3	Unknown
VIT_17s0000g09480	VVTU13199_at	2.34358	-0.051801	2.34894	Calcineurin phosphoesterase	Unknown
VIT_17s0000g01080	VVTU1577_at	9.67441	-1.83041	-1.87624	HVA22E (HVA22-LIKE PROTEIN E)	Signalling.Hormone signalling.ABA signalling.ABA-mediated signalling pathway
VIT_17s0000g01050	VVTU14666_at	2.22563	3.99686	-0.843402	corticosteroid 11-beta-dehydrogenase isozyme 1	Metabolism.Primary metabolism.Lipid metabolism.Steroid metabolism
VIT_17s0000g01040	VVTU34405_at	0.167489	0.236737	-0.184721	11-beta-hydroxysteroid dehydrogenase	Metabolism.Primary metabolism.Lipid metabolism.Steroid metabolism
VIT_17s0000g00980	VVTU19189_s_at VVTU2618_at	-0.73087	0.84398	-1.3037	Ribosomal protein L7A (RPL7aB) 60S	Metabolism.Primary metabolism.Protein metabolism and modification.Translation
VIT_17s0000g00960	VVTU5087_at	2.1666	0.452711	1.73394	dek protein	Metabolism.Primary metabolism.Nucleobase, nucleoside, nucleotide, nucleic acid metabolism.Nucleic acid metabolism.DNA metabolism
VIT_17s0000g00950	VVTU5618_at	-0.16956	0.136849	-0.331553	Hydroxycinnamoyl-CoA quinate hydroxycinnamoyltransferase	Metabolism.Cellular metabolism.Phytoalexin metabolism.Phytoalexin biosynthesis	Metabolism.Secondary metabolism.Phenylpropanoid metabolism.Phenylpropanoid biosynthesis
VIT_17s0000g09470	VVTU1811_at	-3.04237	-5.96908	4.01217	NITRATE TRANSPORTER3.1	Transport overview.Ion transport.Anion transport.Nitrate transport
VIT_17s0000g00900	VVTU1158_at	-0.749854	-1.04623	-0.435753	Glutamate 1-semialdehyde aminotransferase	Metabolism.Primary metabolism.Cofactor metabolism.Tetrapyrrole metabolism
VIT_17s0000g00890	VVTU1901_at	0.533035	1.32516	0.729429	Geranylgeranylated protein ATGP4	Unknown
VIT_17s0000g00880	VVTU8673_at VVTU24099_at	1.01292	-0.277755	-0.119558	Pseudouridine synthase	Metabolism.Primary metabolism.Nucleobase, nucleoside, nucleotide, nucleic acid metabolism.Nucleotide metabolism.Pyrimidine metabolism
VIT_17s0000g00850	VVTU9253_at	5.10381	1.2792	1.54306	FRIGIDA-LIKE 2	Development.Reproductive development.Flowering	Metabolism.Primary metabolism.Nucleobase, nucleoside, nucleotide, nucleic acid metabolism.Nucleic acid metabolism.RNA metabolism.RNA processing.mRNA processing
VIT_17s0000g00830	VVTU13529_at	1.86979	7.30018	-9.66271	Nodulin MtN3 family	Unknown
VIT_17s0000g00800	VVTU6673_at	1.70527	0.11475	-0.845137	Zinc finger (DHHC type)	Regulation overview.Regulation of gene expression.Regulation of transcription.Transcription factor.Zinc finger DHHC family transcription factor
VIT_17s0000g00780	VVTU1461_at	-0.660842	0.126296	-0.12848	import inner membrane translocase subunit Tim8, Mitochondrial	Transport overview.Macromolecule transport.Protein transport	Transport overview.Mitochondrial membrane transport.Mitochondrial membrane protein transport
VIT_17s0000g00720	VVTU9525_at	-0.921017	5.40128	-3.78709	DNA-binding protein	Metabolism.Primary metabolism.Nucleobase, nucleoside, nucleotide, nucleic acid metabolism.Nucleic acid metabolism.DNA metabolism
VIT_17s0000g00710	VVTU27961_at	-0.08595	1.80192	-1.18311	DNA-binding protein	Metabolism.Primary metabolism.Nucleobase, nucleoside, nucleotide, nucleic acid metabolism.Nucleic acid metabolism.DNA metabolism
VIT_17s0000g00680	VVTU6029_at	0.45681	-0.427831	0.780713	no hit	Unknown
VIT_17s0000g00660	VVTU11764_at	2.82598	-0.924963	0.082897	Phosphoglycerate mutase	Metabolism.Primary metabolism.Carbohydrate metabolism.Glycolysis Gluconeogenesis
VIT_17s0000g00620	VVTU12437_at	-1.19311	-0.389432	0.51902	protein kinase CRK1	Signalling.Signalling pathway.Protein kinase
VIT_17s0000g00610	VVTU2187_at	-1.17493	-0.057969	-0.962348	ubiquitin-conjugating enzyme 26 UBC27	Metabolism.Primary metabolism.Protein metabolism and modification.Proteolysis.Ubiquitin-mediated proteolysis
VIT_17s0000g00560	VVTU29835_at	0.57986	0.529249	-0.257578	UPF0497 family	Unknown
VIT_17s0000g00520	VVTU5020_at VVTU28926_x_at	-2.08594	0.138871	-0.795559	Forever young oxidoreductase	Unknown
VIT_17s0000g00500	VVTU35842_s_at	0.638274	0.89144	0.890333	serine C-palmitoyltransferase	Metabolism.Primary metabolism.Lipid metabolism.Sphingolipid metabolism.Sphingolipid biosynthesis
VIT_17s0000g00490	VVTU16202_at	1.18976	0.079007	-0.403979	Sterile alpha motif (SAM) domain-containing	Unknown
VIT_17s0000g00460	VVTU8633_s_at VVTU29184_s_at	0.202974	0.020657	-2.10001	V-type H+-transporting ATPase subunit C	Metabolism.Primary metabolism.Generation of metabolite precursors and energy.Electron transport.Respiratory-chain phosphorylation	Transport overview.Ion transport.Cation transport.Proton transport
VIT_17s0000g00400	VVTU4041_at	2.35446	-0.704909	-0.261519	phosphate carrier protein	Transport overview.Mitochondrial membrane transport.Mitochondrial membrane phosphate transport
VIT_17s0000g00390	VVTU30243_s_at VVTU16706_s_at	0.765904	0.318175	0.315724	Unknown protein	Unknown
VIT_17s0000g00340	VVTU909_at VVTU32464_s_at	2.09388	-0.762842	0.451878	ATP-dependent Clp protease ATP-binding subunit (CD4B)	Metabolism.Primary metabolism.Protein metabolism and modification.Proteolysis.Clp complex-mediated proteolysis
VIT_17s0000g00330	VVTU35323_at	-1.9191	1.44314	0.72536	Inducer of CBF expression 1 ICE1	Regulation overview.Regulation of gene expression.Regulation of transcription.Transcription factor.bHLH family transcription factor
VIT_17s0000g00320	VVTU24228_at VVTU21563_s_at	-0.484208	2.57217	0.754098	Auxin response factor 2	Signalling.Hormone signalling.Auxin signalling.Auxin-mediated signalling pathway
VIT_17s0000g00300	VVTU1770_at VVTU8740_at	0.974988	-0.159732	-0.973378	signal recognition particle subunit 68 SRP68	Cellular process.Cellular transport.Protein trafficking.Protein targeting to membrane
VIT_17s0000g00290	VVTU6676_at	-8.55288	-0.785518	-6.56325	alpha-mannosidase precursor lysosomal	Metabolism.Primary metabolism.Carbohydrate metabolism.Oligosaccharide metabolism.Glycan metabolism.Glycan catabolism
VIT_17s0000g00280	VVTU2215_at	-3.67245	-2.10227	-0.086096	magnesium-protoporphyrin O-methyltransferase	Metabolism.Primary metabolism.Cofactor metabolism.Tetrapyrrole metabolism.Chlorophyll metabolism.Chlorophyll biosynthesis	Metabolism.Primary metabolism.Generation of metabolite precursors and energy.Photosynthesis.Reaction center pigment biosynthesis
VIT_17s0000g00270	VVTU410_at	-6.93742	1.49794	-0.287813	GT2-like trihelix DNA-binding protein	Regulation overview.Regulation of gene expression.Regulation of transcription.Transcription factor.Trihelix family transcription factor
VIT_17s0000g00250	VVTU3688_at	-0.04546	-0.352725	1.11887	Unknown protein	Unknown
VIT_17s0000g00240	VVTU5480_at	2.43836	0.075722	-1.92419	Mei2 AML1	Regulation overview.Regulation of cell cycle
VIT_17s0000g00230	VVTU25606_at	1.11136	0.580954	0.854846	WD-40 repeat	Unknown
VIT_17s0000g00210	VVTU10523_at	0.436155	1.46575	0.176976	Copine BON1 (BONZAI 1)	Diverse functions.Gene family with diverse functions.Copine family
VIT_17s0000g00200	VVTU25124_at	0.443469	0.221836	0.45006	Ethylene-responsive transcription factor ERF114	Regulation overview.Regulation of gene expression.Regulation of transcription.Transcription factor.AP2 family transcription factor.ERF subfamily transcription factor
VIT_17s0000g09400	VVTU6670_at VVTU10861_at	-4.1708	2.69119	0.937986	Unknown protein	Unknown
VIT_17s0000g00160	VVTU6203_at	1.49801	0.381908	0.793407	glycyl-tRNA synthetase 1	Metabolism.Primary metabolism.Protein metabolism and modification.Translation.Amino acid activation
VIT_17s0000g00150	VVTU34563_at	0.172821	-0.012271	0.125711	LEAFY protein (Floricaula/leafy protein)	Development.Reproductive development.Flowering	Regulation overview.Regulation of gene expression.Regulation of transcription.Transcription factor
VIT_17s0000g00140	VVTU34402_s_at	1.36217	-0.139186	-0.1827	TBP-binding protein	Metabolism.Primary metabolism.Nucleobase, nucleoside, nucleotide, nucleic acid metabolism.Nucleic acid metabolism
VIT_17s0000g00130	VVTU3085_at	-10.0606	-10.9095	1.1065	SEC14 cytosolic factor	Signalling.Signalling pathway.Phosphatidylinositol signalling	Transport overview.Macromolecule transport.Lipid transport.Phosphatidylinositol/Phosphatidyl choline transport
VIT_17s0000g00120	VVTU19021_at	0.358731	-0.814129	-0.062811	exostosin	Metabolism.Primary metabolism.Carbohydrate metabolism.Oligosaccharide metabolism.N-Glycan metabolism.N-Glycan biosynthesis
VIT_17s0000g00110	VVTU3728_at	-2.21106	-0.085201	-0.229934	rubredoxin	Metabolism.Primary metabolism.Generation of metabolite precursors and energy.Electron transport.Respiratory-chain phosphorylation
VIT_17s0000g00090	VVTU4008_s_at	-2.5717	-0.744147	-0.814367	CRUMPLED LEAF	Cellular process.Cellular component organization and biogenesis.Organelle organization and biogenesis.Plastid organization and biogenesis.Plastid division	Regulation overview.Regulation of cell cycle
VIT_17s0000g00070	VVTU8185_at	0.817581	2.34307	-2.4739	Unknown protein	Unknown
VIT_17s0000g09390	VVTU6166_at	1.5532	-0.188342	1.21629	Ribosomal protein L19	Metabolism.Primary metabolism.Protein metabolism and modification.Translation
VIT_17s0000g00010	VVTU13522_s_at	3.9991	-6.79838	-0.441274	mtN19	Unknown
VIT_17s0000g09380	VVTU4030_at	0.563809	-1.86242	3.17709	WNK kinase 3	Signalling.Signalling pathway.Protein kinase
VIT_17s0000g09370	VVTU1923_s_at	-7.52238	-4.36129	-0.76174	Elongation factor EF-Tu RABE1B	Metabolism.Primary metabolism.Protein metabolism and modification.Translation.Translational elongation
VIT_17s0000g09350	VVTU5262_at	1.88621	-0.997662	-0.564096	DEHYDRATION-INDUCED 19	Unknown
VIT_17s0000g09330	VVTU11472_at	1.29174	-0.350504	0.880199	pentatricopeptide (PPR) repeat-containing protein	Diverse functions.Gene family with diverse functions.Pentatricopeptide domain family
VIT_17s0000g09320	VVTU10866_at	-0.414476	0.776585	-0.375582	AAA-type ATPase	Diverse functions.Gene family with diverse functions.AAA-type ATPase domain family
VIT_17s0000g09280	VVTU3546_at VVTU37300_at	-0.294564	-0.869393	0.931198	ubiquitin-associated (UBA)	Unknown
VIT_18s0001g00130	VVTU7023_at	-0.369224	-0.872435	-0.559048	Unknown protein	Unknown
VIT_18s0001g13570	VVTU1583_at	-3.91581	1.7932	-1.37345	calcium ion binding protein	Unknown
VIT_18s0001g13590	VVTU37892_at	0.261178	0.069368	0.210685	Leucine-rich repeat protein kinase	Signalling.Signalling pathway.Protein kinase
VIT_18s0001g13630	VVTU14894_s_at VVTU34666_s_at VVTU22559_s_at VVTU1980_s_at	-0.183635	-0.011877	-0.105667	V-type H+-transporting ATPase 16kDa proteolipid subunit	Metabolism.Primary metabolism.Generation of metabolite precursors and energy.Electron transport.Respiratory-chain phosphorylation	Transport overview.Ion transport.Cation transport.Proton transport
VIT_18s0001g13680	VVTU21785_at VVTU19356_s_at	0.822094	-2.40242	2.41112	Histone H3	Cellular process.Cellular component organization and biogenesis.Chromosome organization and biogenesis.Chromatin assembly
VIT_18s0001g13700	VVTU10163_at	-1.01447	1.17788	-0.994191	cell growth defect factor -2	Unknown
VIT_18s0001g13710	VVTU12378_at	0.774646	0.343237	0.839412	BPC6/BBR/BPC6/BPC6	Regulation overview.Regulation of gene expression.Regulation of transcription.Transcription factor.BBR family transcription factor
VIT_18s0001g13730	VVTU2708_at	-0.661455	0.079743	0.281751	BPC6/BBR/BPC6/BPC6	Regulation overview.Regulation of gene expression.Regulation of transcription.Transcription factor.BBR family transcription factor
VIT_18s0001g13750	VVTU2337_at	-2.94462	1.312	1.68829	Regulator of chromosome condensation (RCC1)	Signalling.Signalling pathway.G-protein signalling pathway.RCC1 superfamily protein
VIT_18s0001g13770	VVTU5783_s_at	2.16361	0.26097	0.252036	Cytochrome P450, family 83, subfamily B, polypeptide 1	Metabolism.Cellular metabolism.Oxidation reduction.Cytochrome P450 oxidoreductase
VIT_18s0001g13790	VVTU5596_s_at	4.99204	0.100772	4.13085	Cytochrome P450, family 83, subfamily B, polypeptide 1	Metabolism.Cellular metabolism.Oxidation reduction.Cytochrome P450 oxidoreductase
VIT_18s0001g13830	VVTU33474_x_at	0.843005	0.327677	-0.376684	Cytochrome P450, family 83, subfamily B, polypeptide 1	Metabolism.Cellular metabolism.Oxidation reduction.Cytochrome P450 oxidoreductase
VIT_18s0001g13870	VVTU13304_s_at VVTU22876_at	-1.43698	0.458958	0.327207	calmodulin binding protein	Signalling.Signalling pathway.Calcium sensors and signalling
VIT_18s0001g13880	VVTU1841_at	1.6288	0.789736	0.640368	Zinc finger (CCCH-type) family protein	Regulation overview.Regulation of gene expression.Regulation of transcription.Transcription factor.C3H family transcription factor
VIT_18s0001g01560	VVTU21044_s_at VVTU13750_at	1.86112	0.447465	1.70169	Tetratricopeptide repeat protein 33	Unknown
VIT_18s0001g13890	VVTU13520_at	3.57791	-0.244816	1.16736	Unknown protein	Unknown
VIT_18s0001g13910	VVTU4078_s_at	-0.356674	-0.04062	-0.682756	Unknown protein	Unknown
VIT_18s0001g13920	VVTU16275_at	1.02157	1.2587	0.589198	Unknown protein	Unknown
VIT_18s0001g13930	VVTU5927_at	6.26575	1.77741	1.35569	Auxin response factor 5 (Transcription factor MONOPTEROS)	Signalling.Hormone signalling.Auxin signalling.Auxin-mediated signalling pathway
VIT_18s0001g13950	VVTU2340_at	3.61228	-0.032303	-0.74579	RNA polymerase Rpa43 subunit	Metabolism.Primary metabolism.Nucleobase, nucleoside, nucleotide, nucleic acid metabolism.Nucleic acid metabolism.RNA metabolism.RNA biosynthesis
VIT_18s0001g13970	VVTU7584_at	-6.73904	-0.044374	0.314637	Myosin-related	Unknown
VIT_18s0001g01580	VVTU4595_at VVTU26502_at	0.089181	-0.376009	-0.211503	PHD finger transcription factor	Regulation overview.Regulation of gene expression.Regulation of transcription.Transcription factor.PHD family transcription factor
VIT_18s0001g14020	VVTU28637_at VVTU18381_at	1.83396	0.226409	0.742826	5'-3' exoribonuclease 2	Metabolism.Primary metabolism.Nucleobase, nucleoside, nucleotide, nucleic acid metabolism.Nucleic acid metabolism.RNA metabolism.RNA catabolism
VIT_18s0001g14070	VVTU8496_at	0.936759	-0.340383	0.370305	no hit	Unknown
VIT_18s0001g01590	VVTU13885_s_at	-2.6627	2.98598	1.11815	BTB/POZ domain-containing protein	Metabolism.Primary metabolism.Protein metabolism and modification.Proteolysis.Ubiquitin-mediated proteolysis
VIT_18s0001g14100	VVTU910_s_at	-4.2762	1.44944	-0.321894	ABA-responsive protein (HVA22)HVA22H	Response to stimulus.Stress response.Abiotic stress response	Signalling.Hormone signalling.ABA signalling.ABA-responsive
VIT_18s0001g14110	VVTU39464_at	2.67156	0.943561	0.916346	Transcription factor E2F/dimerisation partner (TDP) E2F2	Regulation overview.Regulation of gene expression.Regulation of transcription.Transcription factor.E2F/DP family transcription factor
VIT_18s0001g14120	VVTU24612_at	0.473075	0.55564	0.794734	eukaryotic initiation factor 3 gamma subunit	Metabolism.Primary metabolism.Protein metabolism and modification.Translation
VIT_18s0001g14130	VVTU37083_at VVTU35468_at VVTU21047_s_at	-12.5193	6.08003	3.68787	Zinc finger (C2H2 type) family	Regulation overview.Regulation of gene expression.Regulation of transcription.Transcription factor.C2H2 family transcription factor
VIT_18s0001g14180	VVTU22067_at	0.414102	0.556831	-0.313506	armadillo/beta-catenin repeat family protein	Unknown
VIT_18s0001g01600	VVTU13076_at VVTU32486_at VVTU14523_at VVTU23452_at	-0.226444	1.20945	-0.227308	ankyrin	Diverse functions.Gene family with diverse functions.Ankyrin domain family
VIT_18s0001g14190	VVTU14493_at VVTU25057_at	0.637967	0.470649	0.325526	no hit	Unknown
VIT_18s0001g14230	VVTU11710_at	-5.3084	-0.458878	1.44927	Hexokinase	Metabolism.Primary metabolism.Carbohydrate metabolism.Glycolysis Gluconeogenesis
VIT_18s0001g14250	VVTU2554_at	-0.252188	1.87741	3.26475	Unknown protein	Unknown
VIT_18s0001g14260	VVTU1182_x_at	-10.7964	14.1116	3.54148	no hit	Unknown
VIT_18s0001g14270	VVTU35173_at VVTU1182_s_at	-4.92872	8.64883	2.13962	gibberellin-regulated protein 1 (GASA1)	Diverse functions.Gene family with diverse functions.GASA family
VIT_18s0001g01630	VVTU5724_x_at	0.836697	0.239743	-0.205441	Calcium-binding protein CML	Response to stimulus.Stress response.Biotic stress response
VIT_18s0001g14300	VVTU25037_at	-2.99841	0.607352	0.497262	cytomatrix protein	Unknown
VIT_18s0001g14310	VVTU12218_at	-3.49693	-7.8073	0.667283	Flavonone- 3-hydroxylase	Metabolism.Secondary metabolism.Phenylpropanoid metabolism.Flavonoid metabolism.Flavonoid biosynthesis
VIT_18s0001g14350	VVTU21251_at	0.785072	-0.356528	0.656392	no hit	Unknown
VIT_18s0001g14360	VVTU1203_at	-6.69339	0.422279	-3.19	tubulin beta-1 chain	Cellular process.Cellular component organization and biogenesis.Cytoskeleton organization and biogenesis.Microtubule organization and biogenesis
VIT_18s0001g14380	VVTU5207_at VVTU40855_s_at	-0.42023	1.26648	-0.552706	brain and reproductive organ-expressed protein	Unknown
VIT_18s0001g14390	VVTU37726_at	-0.562794	0.261371	0.41357	Transducin protein	Unknown
VIT_18s0001g14400	VVTU39551_x_at VVTU15044_s_at VVTU14392_s_at	-2.06806	-1.20172	0.446099	peptidyl-prolyl cis-trans isomerase ROC5 (ROTAMASE CYP 5)	Metabolism.Primary metabolism.Protein metabolism and modification.Protein folding.Peptidyl prolyl isomerase-mediated protein folding
VIT_18s0001g01640	VVTU5676_s_at VVTU7699_at	5.63453	-0.584657	-2.37324	UDP-sugar pyrophospharylase	Metabolism.Primary metabolism.Carbohydrate metabolism.Monosaccharide metabolism.Nucleotide sugar metabolism
VIT_18s0001g14410	VVTU5054_at VVTU5731_at	-1.51878	-3.42945	2.98913	Unknown protein	Unknown
VIT_18s0001g14440	VVTU2843_at	-0.819349	6.6561	-1.87173	Molecular chaperone DnaJ	Metabolism.Primary metabolism.Protein metabolism and modification.Protein folding.Chaperone-mediated protein folding.HSP-mediated protein folding.HSP-mediated protein folding co-chaperone
VIT_18s0001g14450	VVTU1397_at	-15.4206	-3.98646	0.080417	Ferredoxin:nadp+ Oxidoreductase PETH	Metabolism.Primary metabolism.Generation of metabolite precursors and energy.Electron transport	Metabolism.Primary metabolism.Generation of metabolite precursors and energy.Photosynthesis.Photosynthetic-chain phosphorylation
VIT_18s0001g14460	VVTU6349_at	0.583436	-0.663121	-0.653953	Unknown protein	Unknown
VIT_18s0001g14480	VVTU2304_at	0.249107	2.58275	2.22685	Thaumatin SCUTL1	Response to stimulus.Stress response
VIT_18s0001g14500	VVTU16311_s_at VVTU12227_s_at	-0.605448	-0.947729	-0.746879	SHD (SHEPHERD)	Response to stimulus.Stress response.Biotic stress response
VIT_18s0001g14510	VVTU15265_at VVTU30305_at	0.504804	0.768013	1.08612	ribosomal protein L28	Metabolism.Primary metabolism.Protein metabolism and modification.Translation
VIT_18s0001g14520	VVTU1547_s_at	6.15998	1.14741	-0.712398	Unknown protein	Unknown
VIT_18s0001g14530	VVTU4218_at	1.63916	1.49585	0.639255	Ubiquitin-protein ligase CIP8 (COP1-interacting protein 8)	Metabolism.Primary metabolism.Protein metabolism and modification.Proteolysis.Ubiquitin-mediated proteolysis
VIT_18s0001g14540	VVTU14167_at VVTU14601_at	1.7494	0.310089	0.524304	DEAD-box ATP-dependent RNA helicase 28	Metabolism.Primary metabolism.Nucleobase, nucleoside, nucleotide, nucleic acid metabolism.Nucleic acid metabolism.RNA metabolism
VIT_18s0001g14550	VVTU6436_at VVTU37101_at	1.0607	1.21359	1.09694	Unknown protein	Unknown
VIT_18s0001g14610	VVTU1971_at	-1.87735	4.3087	0.194455	CLAVATA1 receptor kinase (CLV1)	Signalling.Signalling pathway.Protein kinase
VIT_18s0001g14630	VVTU1210_at VVTU19042_s_at	-3.06244	-3.7115	-0.309936	ATSYTB/NTMC2T1.2/NTMC2TYPE1.2/SYTB	Unknown
VIT_18s0001g01660	VVTU2122_at	-4.2134	-1.21636	-0.192383	NADH dehydrogenase I subunit M	Metabolism.Primary metabolism.Generation of metabolite precursors and energy.Electron transport.Respiratory-chain phosphorylation
VIT_18s0001g14660	VVTU58_at	-7.07627	-8.23627	0.434136	P-GLYCOPROTEIN 13	Transport overview.Macromolecule transport.Multidrug transport.Multidrug ABC transport
VIT_18s0001g14670	VVTU35018_s_at	-2.65583	0.187482	0.060927	Rac-like GTP-binding protein RAC1	Signalling.Signalling pathway.G-protein signalling pathway
VIT_18s0001g14680	VVTU24434_at VVTU14431_at	-0.104562	0.460424	-0.175183	vacuolar protein sorting 35	Cellular process.Cellular transport.Protein trafficking.Vesicle-mediated trafficking
VIT_18s0001g14690	VVTU27060_at	-1.83311	2.13597	0.859264	protein kinase	Signalling.Signalling pathway.Protein kinase
VIT_18s0001g14730	VVTU4556_at	2.63017	0.475691	0.304238	Glutaredoxin	Response to stimulus.Stress response.Abiotic stress response.Oxidative stress response
VIT_18s0001g01670	VVTU11134_at VVTU9603_at	0.73246	1.25061	0.658492	Zinc finger (CCCH-type) family protein	Regulation overview.Regulation of gene expression.Regulation of transcription.Transcription factor.C3H family transcription factor
VIT_18s0001g14750	VVTU3355_at	0.579361	0.508348	0.532168	zinc finger (FYVE type) VPS19	Unknown
VIT_18s0001g14760	VVTU14968_at	-2.33559	-4.76938	-2.53523	Lipase 3 (EXL3) family II extracellular	Unknown
VIT_18s0001g14790	VVTU13163_at VVTU6698_at	-5.99723	-20.4266	-2.62155	lipase 3 (EXL3) family II extracellular	Unknown
VIT_18s0001g14840	VVTU5756_at	2.74311	-2.14588	0.698231	nickel ion transporter	Transport overview.Ion transport.Cation transport.Heavy metal ion transport
VIT_18s0001g14850	VVTU14590_at	1.04675	-0.155449	-0.640274	Unknown protein	Unknown
VIT_18s0001g14860	VVTU2034_s_at	-0.495889	0.42874	0.060587	SKP1	Metabolism.Primary metabolism.Protein metabolism and modification.Proteolysis.Ubiquitin-mediated proteolysis
VIT_18s0001g14870	VVTU27987_at VVTU27977_at	0.388352	0.44775	0.150982	subtilisin-type protease precursor	Metabolism.Primary metabolism.Protein metabolism and modification.Proteolysis.Peptidase-mediated proteolysis.Subtilase-mediated proteolysis
VIT_18s0001g14880	VVTU6637_at	0.329389	1.67682	0.349352	Unknown protein	Unknown
VIT_18s0001g14900	VVTU6310_at	1.58096	0.30209	0.84377	La domain-containing protein	Xenoprotein.Protein from transposable element
VIT_18s0001g14930	VVTU3864_at	0.747567	0.274707	1.38387	Unknown protein	Unknown
VIT_18s0001g14940	VVTU34129_at	0.799066	0.174469	0.750109	pentatricopeptide (PPR) repeat-containing	Diverse functions.Gene family with diverse functions.Pentatricopeptide domain family
VIT_18s0001g01690	VVTU1768_at	-0.71314	2.03523	-1.42644	glutathione transferase 5 GSTF5	Metabolism.Primary metabolism.Coenzyme and prosthetic group metabolism.Glutathione metabolism	Response to stimulus.Stress response.Abiotic stress response.Oxidative stress response
VIT_18s0001g14980	VVTU37032_at VVTU9005_at	-6.15822	1.30211	1.15907	3-methyl-2-oxobutanoate dehydrogenase	Metabolism.Primary metabolism.Amino acid metabolism.Amino acid catabolism	Metabolism.Primary metabolism.Amino acid metabolism.Valine, leucine, and isoleucine metabolism.Valine, leucine, and isoleucine catabolism
VIT_18s0001g14990	VVTU24202_at	0.615236	0.236339	-0.235663	Dual-specific kinase DSK1	Signalling.Signalling pathway.Protein kinase
VIT_18s0001g15000	VVTU1374_at	-14.5668	2.30372	-0.856528	ACT domain containing protein (ACR4)	Unknown
VIT_18s0001g15010	VVTU7552_s_at VVTU12288_s_at	4.08951	1.34319	0.545691	F-box and leucine-rich repeat protein 1	Metabolism.Primary metabolism.Protein metabolism and modification.Proteolysis.Ubiquitin-mediated proteolysis
VIT_18s0001g01700	VVTU29734_at	1.98052	-0.023085	1.55617	Histone-lysine N-methyltransferase ASHH2 EFS (early flowering in short days)	Cellular process.Cellular component organization and biogenesis.Chromosome organization and biogenesis.Chromatin organization	Metabolism.Primary metabolism.Protein metabolism and modification.Protein modification.Protein methylation.Histone methylation	Regulation overview.Regulation of gene expression.Epigenetic regulation of gene expression
VIT_18s0001g15050	VVTU13011_s_at	0.966214	0.934161	1.21503	Protein phosphatase 2C	Signalling.Signalling pathway.Protein phosphatase.PP2C
VIT_18s0001g15090	VVTU12504_s_at VVTU21662_s_at	1.09349	1.0297	0.266269	RAB GTPase RAB18	Cellular process.Cellular transport.Protein trafficking.Vesicle-mediated trafficking
VIT_18s0001g15120	VVTU40324_at	0.543519	-5.96085	4.77979	Unknown protein	Unknown
VIT_18s0001g15130	VVTU39284_at VVTU40381_at	2.88308	-6.30365	4.30521	WD40 repeat protein	Unknown
VIT_18s0001g15220	VVTU39093_at	-0.467418	-11.7788	6.05435	Unknown protein	Unknown
VIT_18s0001g15240	VVTU15024_at	-3.89729	3.52949	1.38043	Blue (type 1) copper domain	Unknown
VIT_18s0001g15280	VVTU8511_at	1.45864	-0.135247	0.007287	exonuclease	Metabolism.Primary metabolism.Nucleobase, nucleoside, nucleotide, nucleic acid metabolism.Nucleic acid metabolism.Nucleic acid catatabolism
VIT_18s0001g01760	VVTU12076_at	1.00483	0.345719	-0.521425	PISTILLATA (PI) floral homeotic protein	Development.Reproductive development	Regulation overview.Regulation of gene expression.Regulation of transcription.Transcription factor.MADS-box family transcription factor
VIT_18s0001g15320	VVTU5613_at	2.22784	-0.13659	0.862892	SEU3B protein	Development	Regulation overview.Regulation of gene expression.Regulation of transcription.Transcription factors adaptation
VIT_18s0001g15330	VVTU1737_at	-5.43332	-10.6448	1.82532	Nodulin MtN3 family	Unknown
VIT_18s0001g15360	VVTU5749_at	-6.96005	-5.17602	0.538456	thylakoid lumenal 29.8 kDa protein	Unknown
VIT_18s0001g15380	VVTU3992_at	1.33081	0.548872	-0.747948	no hit	Unknown
VIT_18s0001g15390	VVTU30603_at	4.29743	2.92411	-0.947942	gaiacol peroxidase	Response to stimulus.Stress response.Abiotic stress response.Oxidative stress response
VIT_18s0001g01770	VVTU14839_at	0.534966	-1.03698	-0.235627	PTAC6 (PLASTID TRANSCRIPTIONALLY ACTIVE6)	Regulation overview.Regulation of gene expression.Regulation of transcription
VIT_18s0001g15400	VVTU1404_at	1.83679	0.623462	1.84816	KOW domain-containing transcription factor family protein	Unknown
VIT_18s0001g15410	VVTU17579_s_at VVTU30511_x_at	-3.64602	5.97253	-0.891765	Alcohol dehydrogenase 1	Metabolism.Cellular metabolism.Oxidation reduction.Alcohol dehydrogenase superfamily
VIT_18s0001g15450	VVTU12336_at VVTU30588_at VVTU34281_s_at	-0.652739	0.486843	-2.75457	Alcohol dehydrogenase 3	Metabolism.Cellular metabolism.Oxidation reduction.Alcohol dehydrogenase superfamily
VIT_18s0001g15460	VVTU19297_s_at VVTU35129_s_at	11.1727	1.4469	-1.5163	stearyl acyl carrier protein desaturase	Metabolism.Primary metabolism.Lipid metabolism.Fatty acid metabolism.Fatty acid biosynthesis.Unsaturated fatty acid biosynthesis
VIT_18s0001g15520	VVTU24078_at	-7.0505	2.0044	3.76606	Leaf senescence protein	Unknown
VIT_18s0001g15550	VVTU345_at	-3.63251	-2.51978	-0.322821	Serine carboxypeptidase II	Metabolism.Primary metabolism.Protein metabolism and modification.Proteolysis.Peptidase-mediated proteolysis
VIT_18s0001g15560	VVTU4309_at	2.40057	-1.03351	2.57211	Unknown protein	Unknown
VIT_18s0001g15570	VVTU6249_at	1.25179	0.308739	0.403807	Zinc finger (CCCH-type) family protein	Regulation overview.Regulation of gene expression.Regulation of transcription.Transcription factor.C3H family transcription factor
VIT_18s0001g15580	VVTU7618_at	0.277159	0.424616	-0.719352	glycogenin glucosyltransferase (glycogenin)	Metabolism.Primary metabolism.Carbohydrate metabolism.Polysaccharide metabolism.Starch and sucrose metabolism
VIT_18s0001g15600	VVTU24540_at VVTU15714_at	0.871332	0.427218	0.838628	vacuolar protein sorting 45	Cellular process.Cellular transport.Protein trafficking.Vesicle-mediated trafficking
VIT_18s0001g01810	VVTU20818_at	1.01156	0.315828	0.596712	MEI1 (MEIOSIS DEFECTIVE 1)	Metabolism.Primary metabolism.Nucleobase, nucleoside, nucleotide, nucleic acid metabolism.Nucleic acid metabolism.DNA metabolism.DNA replication
VIT_18s0001g15640	VVTU3446_s_at	-11.1831	-10.8781	0.706017	pathogenesis-related	Unknown
VIT_18s0001g15650	VVTU22005_s_at	-1.23699	-3.79255	-1.00253	pathogenesis related protein	Unknown
VIT_18s0001g15660	VVTU3031_s_at	2.4965	-9.10691	7.57453	Pathogen-related	Unknown
VIT_18s0001g15670	VVTU15701_at	0.602011	-0.303052	-0.00356	cytoplasm protein	Unknown
VIT_18s0001g15710	VVTU8507_at	-4.00884	-1.38603	-1.3387	Electron carrier/ oxidoreductase	Metabolism.Primary metabolism.Generation of metabolite precursors and energy.Electron transport
VIT_18s0001g15720	VVTU15149_at	-4.95202	1.01235	-1.5287	Leucine Rich Repeat receptor-like kinase	Signalling.Signalling pathway.Protein kinase
VIT_18s0001g15730	VVTU3691_at	4.65765	-0.477855	-8.02091	Dof zinc finger protein DOF3.5	Regulation overview.Regulation of gene expression.Regulation of transcription.Transcription factor.C2C2-DOF family transcription factor
VIT_18s0001g00160	VVTU16089_at	0.402761	-0.045001	-0.084148	Unknown protein	Unknown
VIT_18s0001g01860	VVTU25094_at	-0.647343	0.07585	0.345567	preprotein translocase secA	Cellular process.Cellular component organization and biogenesis.Organelle organization and biogenesis.Plastid organization and biogenesis.Thylakoid organization and biogenesis	Cellular process.Cellular transport.Protein trafficking
VIT_18s0001g00170	VVTU35191_at	0.784882	0.71361	0.08486	Unknown protein	Unknown
VIT_18s0001g02020	VVTU13480_s_at	7.82205	0.681143	-0.812031	amino acid permease 3	Transport overview.Macromolecule transport.Amino acid transport
VIT_18s0001g02030	VVTU25737_at	2.5317	0.719295	4.04789	signal peptidase 1	Cellular process.Cellular transport.Protein trafficking	Metabolism.Primary metabolism.Protein metabolism and modification.Protein processing.Protein maturation by peptide bond cleavage
VIT_18s0001g02050	VVTU5727_at	0.165192	-0.93954	0.935184	tolB protein-related	Unknown
VIT_18s0001g02060	VVTU9125_at	-0.857302	1.06109	0.148887	Cyclin A1	Regulation overview.Regulation of cell cycle
VIT_18s0001g02090	VVTU2716_at	1.67591	-0.03461	0.479912	DNA replication factor C complex subunit 4	Metabolism.Primary metabolism.Nucleobase, nucleoside, nucleotide, nucleic acid metabolism.Nucleic acid metabolism.DNA metabolism.DNA replication
VIT_18s0001g02100	VVTU3196_at	7.19733	-1.3436	-3.36147	Unknown protein	Unknown
VIT_18s0001g02120	VVTU11255_at	-0.048485	0.624854	-0.765946	metal transporter Nramp6	Transport overview.Ion transport.Cation transport.Heavy metal ion transport
VIT_18s0001g02160	VVTU33864_at	6.57997	-0.655378	3.95887	switching protein 3C ATSWI3C	Regulation overview.Regulation of gene expression.Regulation of transcription.Transcription factor.MYB-related family transcription factor
VIT_18s0001g02190	VVTU25134_at	2.39663	0.832762	0.967099	switching protein 3C ATSWI3C	Regulation overview.Regulation of gene expression.Regulation of transcription.Transcription factor.MYB-related family transcription factor
VIT_18s0001g02200	VVTU12388_at	-1.33491	1.21853	-0.158976	8-oxoguanine-DNA glycosylase (OGG1)	Metabolism.Primary metabolism.Nucleobase, nucleoside, nucleotide, nucleic acid metabolism.Nucleic acid metabolism.DNA metabolism.DNA repair
VIT_18s0001g02260	VVTU13192_s_at VVTU34293_s_at	2.21643	0.036543	0.438531	proteasome 20S beta subunit C1 (PBC1) (PRCT)	Metabolism.Primary metabolism.Protein metabolism and modification.Proteolysis.Ubiquitin-mediated proteolysis
VIT_18s0001g02300	VVTU2880_at VVTU21440_at	0.373482	-1.11653	-0.885087	NAC domain containing protein 2	Regulation overview.Regulation of gene expression.Regulation of transcription.Transcription factor.NAC family transcription factor
VIT_18s0001g02340	VVTU5590_at	0.152513	0.676279	-0.132952	Armadillo/beta-catenin repeat	Unknown
VIT_18s0001g00190	VVTU1213_s_at VVTU23154_s_at VVTU30314_s_at VVTU5814_at	0.31071	-1.77232	-0.203594	cell division protease FtsH	Metabolism.Primary metabolism.Protein metabolism and modification.Proteolysis.Peptidase-mediated proteolysis.Metallopeptidase-mediated proteolysis
VIT_18s0001g02370	VVTU21848_s_at VVTU14481_s_at	1.19633	0.173838	2.30109	DNA replication factor C complex subunit 5	Metabolism.Primary metabolism.Nucleobase, nucleoside, nucleotide, nucleic acid metabolism.Nucleic acid metabolism.DNA metabolism.DNA replication
VIT_18s0001g02380	VVTU29167_at VVTU34004_at VVTU24225_at VVTU39444_at	-0.70469	-2.19818	1.97881	kinesin protein (MKRP1)	Cellular process.Cellular component organization and biogenesis.Cytoskeleton organization and biogenesis.Microtubule organization and biogenesis.Microtubule-driven movement
VIT_18s0001g02440	VVTU16130_s_at VVTU5150_s_at	-1.65166	-0.293498	1.00189	aldehyde dehydrogenase	Metabolism.Primary metabolism.Lipid metabolism.Fatty acid metabolism	Metabolism.Primary metabolism.Organic acid metabolism.Carboxylic acid metabolism
VIT_18s0001g02470	VVTU18080_at VVTU812_s_at	1.25721	-0.095197	-0.714479	L-ascorbate peroxidase, thylakoid-bound (tAPX)	Metabolism.Primary metabolism.Organic acid metabolism.Ascorbate and aldarate metabolism	Response to stimulus.Stress response.Abiotic stress response.Oxidative stress response
VIT_18s0001g02480	VVTU6315_at	1.96025	-2.46393	4.76005	Unknown protein	Unknown
VIT_18s0001g02550	VVTU15889_at VVTU9121_s_at	-3.04386	-1.06862	0.38188	delta-aminolevulinic acid dehydratase, chloroplast precursor	Metabolism.Primary metabolism.Cofactor metabolism.Tetrapyrrole metabolism
VIT_18s0001g02570	VVTU6520_at	-6.15824	5.78136	-0.228401	IAA-amino acid hydrolase 6	Signalling.Hormone signalling.Auxin signalling.Auxin metabolism.Auxin activation by conjugation hydrolysis
VIT_18s0001g00210	VVTU9146_at	-0.69601	-0.835872	-0.628638	Lysine decarboxylase	Metabolism.Primary metabolism.Amino acid metabolism.Lysine metabolism	Metabolism.Secondary metabolism.Alkaloid metabolism.Alkaloid biosynthesis.Alkaloid derived from ornithine biosynthesis
VIT_18s0001g02610	VVTU4754_at	-6.5119	0.892227	-0.7621	caffeic acid methyltransferase	Metabolism.Secondary metabolism.Phenylpropanoid metabolism.Phenylpropanoid biosynthesis
VIT_18s0001g02640	VVTU21332_s_at	1.53461	1.53041	0.058901	Unknown protein	Unknown
VIT_18s0001g02650	VVTU22214_s_at	0.891048	-0.625061	-0.184405	V-type H+-transporting ATPase 16kDa proteolipid subunit	Metabolism.Primary metabolism.Generation of metabolite precursors and energy.Electron transport.Respiratory-chain phosphorylation	Transport overview.Ion transport.Cation transport.Proton transport
VIT_18s0001g02680	VVTU12184_at	1.02538	0.421531	-0.121601	BTB/POZ domain-containing protein	Metabolism.Primary metabolism.Protein metabolism and modification.Proteolysis.Ubiquitin-mediated proteolysis
VIT_18s0001g02700	VVTU11941_at	-4.27117	-2.21308	-1.45091	chlorophyll a oxygenase (CAO)	Metabolism.Primary metabolism.Cofactor metabolism.Tetrapyrrole metabolism.Chlorophyll metabolism.Chlorophyll biosynthesis	Metabolism.Primary metabolism.Generation of metabolite precursors and energy.Photosynthesis.Reaction center pigment biosynthesis
VIT_18s0001g02710	VVTU7186_at	-0.644198	-0.135549	-0.774749	Unknown protein	Unknown
VIT_18s0001g02730	VVTU28882_at VVTU5281_at	3.02942	2.69258	-0.545266	unknown	Unknown
VIT_18s0001g02740	VVTU39679_s_at	-12.2957	-7.39604	-1.11698	photosystem II 22 kDa protein PSBS	Metabolism.Primary metabolism.Generation of metabolite precursors and energy.Photosynthesis.Photosystem II
VIT_18s0001g00230	VVTU12176_x_at VVTU9642_s_at VVTU12176_s_at	-0.618589	0.549057	-0.625756	Unknown protein	Unknown
VIT_18s0001g02750	VVTU13715_at	0.792211	0.099221	-2.25173	Unknown protein	Unknown
VIT_18s0001g02770	VVTU6898_at	5.7288	-5.62594	-4.90981	alpha-L-fucosidase 2 precursor	Metabolism.Primary metabolism.Carbohydrate metabolism.Oligosaccharide metabolism.Glycan metabolism.Glycan catabolism
VIT_18s0001g02810	VVTU5974_at VVTU14063_at	-0.569613	0.278186	-1.72105	Acyl-CoA synthetase long-chain member 9	Metabolism.Primary metabolism.Lipid metabolism.Fatty acid metabolism
VIT_18s0001g02820	VVTU21157_at VVTU26196_at	-0.743874	0.467288	-0.130055	Transducin protein	Unknown
VIT_18s0001g02970	VVTU8178_s_at	-0.179614	-0.375902	0.570613	glucose-6-phosphate/phosphate translocator related	Transport overview.Ion transport.Anion transport.Phosphate transport	Transport overview.Macromolecule transport.Carbohydrate transport.Sugar transport
VIT_18s0001g03000	VVTU3103_at	0.117373	0.954828	-0.388932	Universal stress protein (USP) family protein	Response to stimulus.Stress response
VIT_18s0001g03080	VVTU5169_at	-2.65103	2.11055	-2.39779	Chitin elicitor-binding CEBIP LysM domain-containing	Response to stimulus.Stress response.Biotic stress response
VIT_18s0001g03100	VVTU1915_at	1.11964	-0.4393	0.599382	transcription initiation factor TFIIH subunit H3	Metabolism.Primary metabolism.Nucleobase, nucleoside, nucleotide, nucleic acid metabolism.Nucleic acid metabolism.RNA metabolism.RNA biosynthesis
VIT_18s0001g03110	VVTU1537_at	-0.663257	0.885529	0.05137	Unknown protein	Unknown
VIT_18s0001g00290	VVTU2788_s_at	-5.09709	-0.557073	1.0327	OPCL1 (OPC-8:0 COA LIGASE1)	Metabolism.Primary metabolism.Lipid metabolism.Fatty acid metabolism.Oxylipin biosynthesis
VIT_18s0001g03130	VVTU26025_at VVTU27359_at	1.67137	1.12921	0.78742	Unknown protein	Unknown
VIT_18s0001g03150	VVTU2784_s_at	-0.417912	0.309634	-0.580237	cation transport protein chaC	Transport overview.Ion transport.Cation transport
VIT_18s0001g03180	VVTU10975_at	-0.347185	1.1737	-0.17779	Nodulin MtN21 family	Unknown
VIT_18s0001g03190	VVTU2363_at	-2.07526	2.57135	-0.314249	glutaredoxin 2	Response to stimulus.Stress response.Abiotic stress response.Oxidative stress response
VIT_18s0001g03200	VVTU5151_at	0.528638	0.105319	-1.70667	Emp24/gp25L/p24	Cellular process.Cellular transport.Protein trafficking
VIT_18s0001g03220	VVTU33548_x_at VVTU6241_s_at VVTU3566_s_at	0.14127	0.18474	-0.2355	eukaryotic translation initiation factor eIF-1A	Metabolism.Primary metabolism.Protein metabolism and modification.Translation.Translational initiation
VIT_18s0001g03230	VVTU6250_at VVTU39212_at	0.51901	-2.13172	-0.660025	aminoacylase/ metallopeptidase	Metabolism.Primary metabolism.Amino acid metabolism.Arginine and proline metabolism	Metabolism.Secondary metabolism.Alkaloid metabolism.Alkaloid biosynthesis.Alkaloid derived from ornithine biosynthesis
VIT_18s0001g00040	VVTU4291_at	-0.721131	1.16423	1.5749	Unknown protein	Unknown
VIT_18s0001g03240	VVTU17388_at	10.9202	-2.46258	6.16539	DREB sub A-5 of ERF/AP2 transcription factor	Regulation overview.Regulation of gene expression.Regulation of transcription.Transcription factor.AP2 family transcription factor.DREB subfamily transcription factor
VIT_18s0001g03250	VVTU14537_at	0.277009	0.036665	0.119111	Unknown protein	Unknown
VIT_18s0001g03290	VVTU9324_at	2.12448	0.777949	0.048792	1-phosphatidylinositol-4-phosphate 5-kinase	Metabolism.Primary metabolism.Carbohydrate metabolism.Monosaccharide metabolism.Inositol phosphate metabolism
VIT_18s0001g03300	VVTU5165_at	-3.10788	-0.838562	0.552072	1-aminocyclopropane-1-carboxylate synthase	Signalling.Hormone signalling.Ethylene signalling.Ethylene metabolism.Ethylene biosynthesis
VIT_18s0001g03330	VVTU5083_s_at	1.31826	1.20256	0.431297	Unknown protein	Unknown
VIT_18s0001g03370	VVTU6991_at	0.435067	1.29944	0.025672	Ribonuclease II family protein	Metabolism.Primary metabolism.Nucleobase, nucleoside, nucleotide, nucleic acid metabolism.Nucleic acid metabolism.RNA metabolism.RNA catabolism
VIT_18s0001g00320	VVTU13214_at VVTU10579_at	1.17242	0.246091	0.424226	LYS/HIS TRANSPORTER 7 LHT7	Transport overview.Macromolecule transport.Amino acid transport
VIT_18s0001g03430	VVTU2456_s_at	8.09437	8.50938	5.40417	Flavonol synthase	Metabolism.Secondary metabolism.Phenylpropanoid metabolism.Flavonoid metabolism.Flavonoid biosynthesis
VIT_18s0001g03450	VVTU9895_s_at	1.5179	0.537116	0.470335	glycine-rich protein	Unknown
VIT_18s0001g03470	VVTU16103_at	0.012313	-3.0658	1.39216	Flavonol synthase	Metabolism.Secondary metabolism.Phenylpropanoid metabolism.Flavonoid metabolism.Flavonoid biosynthesis
VIT_18s0001g03490	VVTU21925_at VVTU17571_at	0.406052	0.176255	-0.269434	Flavonol synthase	Metabolism.Secondary metabolism.Phenylpropanoid metabolism.Flavonoid metabolism.Flavonoid biosynthesis
VIT_18s0001g03520	VVTU10678_at	1.96692	-1.93166	-0.178382	camphor resistance CrcB	Unknown
VIT_18s0001g03540	VVTU23774_at	-0.92277	1.4245	0.285605	auxin transporter protein 4	Signalling.Hormone signalling.Auxin signalling.Auxin transport
VIT_18s0001g03570	VVTU38255_at	-5.95019	3.80399	-0.242238	thaumatin ATLP-1	Response to stimulus.Stress response
VIT_18s0001g03580	VVTU32183_s_at VVTU32183_x_at	4.28243	-0.006346	1.09122	ubiquitin-fold modifier 1 precursor	Unknown
VIT_18s0001g03610	VVTU15661_at	-11.3478	5.35406	4.19121	Auxin-independent growth promoter	Unknown
VIT_18s0001g03670	VVTU16098_at	-5.6666	0.269008	0.588454	Zinc finger (C2H2 type) family	Regulation overview.Regulation of gene expression.Regulation of transcription.Transcription factor.C2H2 family transcription factor
VIT_18s0001g03730	VVTU39876_at VVTU6600_at	-1.99797	-0.183561	-0.022134	SET DOMAIN GROUP 37	Regulation overview.Regulation of gene expression.Regulation of transcription.Transcription factor.SET PCG family transcription factor
VIT_18s0001g03760	VVTU3193_s_at	1.14489	1.94269	1.10543	holocarboxylase synthetase 1 (HCS1)	Metabolism.Primary metabolism.Coenzyme and prosthetic group metabolism.Biotin metabolism
VIT_18s0001g03820	VVTU3589_at	0.456536	0.491164	1.32151	phosphatidylinositol-4-phosphate 5-kinase 1	Metabolism.Primary metabolism.Carbohydrate metabolism.Monosaccharide metabolism.Inositol phosphate metabolism
VIT_18s0001g03850	VVTU22303_s_at VVTU26721_x_at VVTU31584_at VVTU26721_at VVTU26721_s_at	-1.00126	0.188189	-0.348584	Ribosomal protein S10 30S	Metabolism.Primary metabolism.Protein metabolism and modification.Translation
VIT_18s0001g00360	VVTU11975_x_at VVTU30155_x_at VVTU16091_x_at VVTU27298_x_at VVTU39495_x_at VVTU2252_s_at VVTU39457_at VVTU16091_s_at VVTU21319_s_at VVTU39457_s_at VVTU39495_s_at VVTU11975_s_at VVTU4332_s_at VVTU13130_s_at VVTU39457_x_at VVTU29574_x_at VVTU30155_s_at VVTU	1.84535	0.374092	-0.440505	no hit	Unknown
VIT_18s0001g03880	VVTU6011_at	-0.638052	4.14903	-2.28437	polcalcin	Unknown
VIT_18s0001g03910	VVTU9432_at VVTU15041_x_at	-0.719644	-1.95456	1.42909	nitrate reductase 2 (NR2)	Metabolism.Cellular metabolism.Nitrogen metabolism.Nitrogen assimilation
VIT_18s0001g03950	VVTU14993_at VVTU4247_at	3.69885	-0.707721	0.208783	Pm27 protein	Unknown
VIT_18s0001g04010	VVTU12194_at	1.35821	0.847747	-0.079956	Salt tolerant protein	Unknown
VIT_18s0001g04040	VVTU3341_at VVTU30120_at	2.36736	0.15358	0.881933	PHD finger transcription factor	Regulation overview.Regulation of gene expression.Regulation of transcription.Transcription factor.PHD family transcription factor
VIT_18s0001g04100	VVTU782_at	0.788163	-0.137282	0.467953	histone acetyl transferase HAM1	Regulation overview.Regulation of gene expression.Regulation of transcription.Transcription factor.C2H2 family transcription factor
VIT_18s0001g00370	VVTU31032_at	1.48275	4.22466	-8.89827	ceramidase	Metabolism.Primary metabolism.Lipid metabolism.Sphingolipid metabolism
VIT_18s0001g04140	VVTU14954_at	-1.05127	1.14251	-0.489012	vacuolar protein sorting 9 (VPS9)	Cellular process.Cellular transport.Protein trafficking.Vesicle-mediated trafficking
VIT_18s0001g04150	VVTU8134_at VVTU22501_at	5.75064	0.603726	4.09084	Avr9 elicitor response protein	Metabolism.Primary metabolism.Protein metabolism and modification.Protein processing.Protein glycosylation
VIT_18s0001g04160	VVTU11832_at	2.4231	2.30591	-0.453748	Eukaryotic translation initiation factor 5	Metabolism.Primary metabolism.Protein metabolism and modification.Translation.Translational initiation
VIT_18s0001g04180	VVTU9607_at	-2.72477	-1.63553	-0.317178	auxin response factor ARF17	Signalling.Hormone signalling.Auxin signalling.Auxin-mediated signalling pathway
VIT_18s0001g04190	VVTU2153_at	1.20059	0.18429	0.27174	co-chaperone grpE	Metabolism.Primary metabolism.Protein metabolism and modification.Protein folding.Chaperone-mediated protein folding.HSP-mediated protein folding.HSP-mediated protein folding co-chaperone
VIT_18s0001g04290	VVTU16171_at	1.13312	0.915539	2.07251	no hit	Unknown
VIT_18s0001g04340	VVTU3060_at	3.98272	-0.777073	1.35577	Glycine hydroxymethyltransferase	Metabolism.Primary metabolism.Amino acid metabolism.Glycine, serine, and threonine metabolism	Metabolism.Primary metabolism.Coenzyme and prosthetic group metabolism.Folate metabolism
VIT_18s0001g00380	VVTU6545_at	-1.89997	-0.364458	-0.353338	Alcohol dehydrogenase	Metabolism.Cellular metabolism.Oxidation reduction.Alcohol dehydrogenase superfamily
VIT_18s0001g04420	VVTU8805_at	-0.463583	-0.23025	0.373037	phosphopantothenate--cysteine ligase	Metabolism.Primary metabolism.Coenzyme and prosthetic group metabolism.Pantothenate and CoA metabolism.Pantothenate and CoA biosynthesis
VIT_18s0001g04440	VVTU28062_at VVTU24452_at	1.92579	0.058782	1.59513	co-chaperone protein DnaJ	Metabolism.Primary metabolism.Protein metabolism and modification.Protein folding.Chaperone-mediated protein folding.HSP-mediated protein folding.HSP-mediated protein folding co-chaperone
VIT_18s0001g04540	VVTU6836_at	3.31262	1.76894	1.85127	Unknown protein	Unknown
VIT_18s0001g04580	VVTU6200_at	-0.620393	-0.774724	0.022169	Unknown protein	Unknown
VIT_18s0001g04600	VVTU9620_at VVTU5397_at	1.88334	1.87125	0.475395	Glutaredoxin	Response to stimulus.Stress response.Abiotic stress response.Oxidative stress response
VIT_18s0001g04640	VVTU9622_at	3.37642	-2.28544	3.55967	no hit	Unknown
VIT_18s0001g04660	VVTU35597_at	-0.843589	-0.343437	2.75326	no hit	Unknown
VIT_18s0001g04680	VVTU331_at	-8.32272	1.7345	-3.4082	RPG related protein 1 RR1	Unknown
VIT_18s0001g04700	VVTU14988_at	-0.912451	0.074988	2.41467	GP5 ubiquitin-like	Unknown
VIT_18s0001g04730	VVTU14407_at	-0.189128	0.55359	2.18036	Kelch repeat-containing F-box protein	Unknown
VIT_18s0001g04770	VVTU12648_at VVTU10101_at	1.98025	-0.302214	0.266172	SAP domain-containing protein	Unknown
VIT_18s0001g04800	VVTU21631_s_at VVTU14265_at	0.097624	3.49274	-4.97665	hyperosmotically inducible periplasmic protein	Cellular process.Cellular homeostasis.Heavy metal ion homeostasis
VIT_18s0001g04860	VVTU9298_at	0.280475	-1.62571	0.997117	Aspartate transaminase.	Metabolism.Primary metabolism.Amino acid metabolism
VIT_18s0001g04920	VVTU24866_s_at	-3.6905	0.115759	0.512374	no hit	Unknown
VIT_18s0001g04980	VVTU3061_at VVTU24406_at	-3.22704	-4.48629	-0.032107	acetyl-CoA carboxylase 2 (ACC2)	Metabolism.Primary metabolism.Lipid metabolism.Fatty acid metabolism.Fatty acid biosynthesis
VIT_18s0001g00440	VVTU2617_at	-1.63806	-0.020997	-0.39215	ATP-binding domain-containing protein 3	Unknown
VIT_18s0001g05020	VVTU13584_s_at	-10.0743	1.14091	4.25054	Senescence-associated protein	Unknown
VIT_18s0001g05030	VVTU2899_at	-4.24345	-12.3342	-2.00645	glucan 1,3-beta-glucosidase precursor	Metabolism.Primary metabolism.Carbohydrate metabolism.Oligosaccharide metabolism.Oligosaccharide catabolism
VIT_18s0001g05040	VVTU40862_x_at VVTU18019_s_at	-8.33768	0.426619	-4.76297	Pollen Ole e 1 allergen and extensin	Unknown
VIT_18s0001g05060	VVTU6196_at	3.47311	0.416065	1.90043	2,3-bisphosphoglycerate-dependent phosphoglycerate mutase	Metabolism.Primary metabolism.Carbohydrate metabolism.Glycolysis Gluconeogenesis
VIT_18s0001g05110	VVTU4064_at	2.73595	-1.06012	0.817335	DNA2-NAM7 helicase	Metabolism.Primary metabolism.Nucleobase, nucleoside, nucleotide, nucleic acid metabolism.Nucleic acid metabolism.DNA metabolism
VIT_18s0001g05130	VVTU17212_at	1.8212	0.622672	-0.362067	Unknown protein	Unknown
VIT_18s0001g05180	VVTU3143_at	-6.75008	2.25473	0.105033	beta-D-xylosidase	Cellular process.Cellular component organization and biogenesis.Cell wall organization and biogenesis.Cell wall metabolism.Cell wall catabolism.Xylan catabolism
VIT_18s0001g05220	VVTU2531_s_at	-0.885206	0.080057	0.432789	WD-40 repeat	Unknown
VIT_18s0001g05270	VVTU24733_at VVTU1831_at	-1.67831	2.47945	-0.326061	ERGIC and golgi 3	Unknown
VIT_18s0001g05300	VVTU22035_at	0.987521	1.62595	-2.2185	Trehalose-6-phosphate phosphatase	Metabolism.Primary metabolism.Carbohydrate metabolism.Oligosaccharide metabolism.Trehalose metabolism
VIT_18s0001g05310	VVTU10183_at	3.11014	-0.154494	3.19883	F-box domain containing protein	Metabolism.Primary metabolism.Protein metabolism and modification.Proteolysis.Ubiquitin-mediated proteolysis
VIT_18s0001g00050	VVTU16749_at	2.73292	0.246434	0.427262	dolichyl-phosphate beta-D-mannosyltransferase	Metabolism.Primary metabolism.Carbohydrate metabolism.Monosaccharide metabolism.Dolichol-phosphate sugar metabolism
VIT_18s0001g05420	VVTU37030_at	2.28663	0.137847	-0.061107	UNE2 (unfertilized embryo sac 2); carbohydrate transporter	Transport overview.Macromolecule transport.Carbohydrate transport.Sugar transport
VIT_18s0001g05440	VVTU9372_at	-2.23782	1.30324	1.18527	Methyltransferase type 11	Unknown
VIT_18s0001g05480	VVTU12018_s_at	-4.97976	-0.984526	-1.89946	Unknown protein	Unknown
VIT_18s0001g05530	VVTU16651_s_at	-5.20833	1.60787	-2.57833	annexin 1 (ANN1)	Response to stimulus.Stress response.Abiotic stress response	Signalling.Signalling pathway.Calcium sensors and signalling
VIT_18s0001g05570	VVTU842_at	4.30153	-3.20868	-4.29232	Hexose transporter HT2	Transport overview.Macromolecule transport.Carbohydrate transport.Sugar transport
VIT_18s0001g05580	VVTU212_at	-1.38076	0.669933	-0.178221	Unknown protein	Unknown
[truncated: 16,728 more rows]
