# Supplementary material for: Berry Flesh and Skin Ripening Features in Vitis vinifera as Assessed by Transcriptional Profiling
Source: PLoS One. 2012 Jun 29;7(6):e39547. doi: 10.1371/journal.pone.0039547 (PMC3386993; doi:10.1371/journal.pone.0039547)
Supplement: Table S4 — Functional categories enriched in the unique transcripts with higher PCA loading scores. (XLSX) [file pone.0039547.s006.xlsx]

## Sheet: PC
PC1
Functional category	Level	term_size	PC1>10_positives	PC1>10_%	Grapegen_genechip_%	PC1>10_positive_ids	odds_ratio_log	adj_pvalue
Cell wall modification	5	113	8	4.79	0.57	JGVv12.73.t01,JGVv21.12.t01,JGVv48.236.t01,JGVv52.56.t01,JGVv52.64.t01,JGVv61.100.t01,JGVv7.66.t01,JGVv67.65.t01	2.17961	0.00531794
Oil body organization and biogenesis	3	9	3	1.8	0.03	JGVv49.157.t01,JGVv66.62.t01,VVTU29901_s_at	4.03537	0.0151149
Xyloglucan modification	6	25	4	2.4	0.11	JGVv12.73.t01,JGVv52.56.t01,JGVv52.64.t01,JGVv61.100.t01	3.0756	0.0151149
Cell wall metabolism	4	220	9	5.39	1.14	JGVv12.73.t01,JGVv137.40.t01,JGVv21.12.t01,JGVv48.236.t01,JGVv52.56.t01,JGVv52.64.t01,JGVv61.100.t01,JGVv7.66.t01,JGVv67.65.t01	1.60005	0.0276927
Functional category	Level	term_size	PC1<-10_positives	PC1<-10_%	Grapegen_genechip_%	PC1<-10_positive_ids	odds_ratio_log	adj_pvalue
Photosynthesis	4	229	25	7.72	1.11	JGVv1.169.t01,JGVv1.720.t01,JGVv1.826.t01,JGVv137.62.t01,JGVv14.327.t01,JGVv16.118.t01,JGVv16.53.t01,JGVv181.18.t01,JGVv19.112.t01,JGVv19.187.t01,JGVv207.20.t01,JGVv23.312.t01,JGVv3.264.t01,JGVv38.367.t01,JGVv5.216.t01,JGVv5.457.t01,JGVv55.87.t01,JGVv81.65.t01,JGVv904.1.t01,JGVv1.1083.t01,JGVv14.279.t01,JGVv20.294.t01,JGVv34.111.t01,JGVv48.248.t01,JGVv63.135.t01	2.00943	1.64944e-10
Generation of metabolite precursors and energy	3	528	29	8.95	2.71	JGVv1.1083.t01,JGVv1.169.t01,JGVv1.720.t01,JGVv1.748.t01,JGVv1.826.t01,JGVv137.62.t01,JGVv14.327.t01,JGVv16.118.t01,JGVv16.53.t01,JGVv181.18.t01,JGVv19.112.t01,JGVv19.187.t01,JGVv20.294.t01,JGVv207.20.t01,JGVv23.312.t01,JGVv3.264.t01,JGVv34.111.t01,JGVv38.367.t01,JGVv39.127.t01,JGVv5.216.t01,JGVv5.457.t01,JGVv55.87.t01,JGVv63.135.t01,JGVv81.65.t01,JGVv904.1.t01,JGVv129.30.t01,JGVv14.279.t01,JGVv4…	1.26049	1.57537e-05
Antenna proteins	5	33	8	2.47	0.14	JGVv1.720.t01,JGVv14.327.t01,JGVv16.53.t01,JGVv181.18.t01,JGVv19.112.t01,JGVv3.264.t01,JGVv5.216.t01,JGVv55.87.t01	2.92373	1.59031e-05
Cell wall organization and biogenesis	3	260	19	5.86	1.31	JGVv127.6.t01,JGVv15.50.t01,JGVv16.12.t01,JGVv16.254.t01,JGVv20.100.t01,JGVv25.128.t01,JGVv4.618.t01,JGVv46.153.t01,JGVv5.236.t01,JGVv5.71.t01,JGVv52.57.t01,JGVv59.118.t01,JGVv62.20.t01,JGVv83.96.t01,JGVv9.248.t01,JGVv975.2.t01,JGVv98.5.t01,VVTU33632_at,VVTU4471_at	1.54642	2.48881e-05
Cell wall metabolism	4	220	17	5.25	1.1	JGVv127.6.t01,JGVv16.12.t01,JGVv20.100.t01,JGVv25.128.t01,JGVv4.618.t01,JGVv46.153.t01,JGVv5.236.t01,JGVv5.71.t01,JGVv52.57.t01,JGVv59.118.t01,JGVv62.20.t01,JGVv83.96.t01,JGVv9.248.t01,JGVv975.2.t01,JGVv98.5.t01,VVTU33632_at,VVTU4471_at	1.60234	4.13881e-05
Cell wall modification	5	113	12	3.7	0.55	JGVv127.6.t01,JGVv16.12.t01,JGVv20.100.t01,JGVv4.618.t01,JGVv46.153.t01,JGVv5.236.t01,JGVv5.71.t01,JGVv52.57.t01,JGVv62.20.t01,JGVv9.248.t01,JGVv98.5.t01,VVTU33632_at	1.94155	6.89648e-05
Auxin signalling	3	103	10	3.09	0.51	JGVv16.101.t01,JGVv19.216.t01,JGVv2.372.t01,JGVv25.163.t01,JGVv31.199.t01,JGVv38.335.t01,JGVv4.111.t01,JGVv4.495.t01,JGVv46.301.t01,JGVv62.91.t01	1.8358	0.0011559
Drought stress response	4	10	4	1.23	0.03	JGVv63.218.t01,JGVv8.372.t01,JGVv8.383.t01,JGVv8.388.t01	3.64616	0.00128539
Pectin modification	6	65	8	2.47	0.31	JGVv127.6.t01,JGVv16.12.t01,JGVv20.100.t01,JGVv4.618.t01,JGVv46.153.t01,JGVv5.236.t01,JGVv5.71.t01,JGVv98.5.t01	2.09781	0.00128539
Photosystem II	5	56	7	2.16	0.27	JGVv1.169.t01,JGVv1.826.t01,JGVv137.62.t01,JGVv16.118.t01,JGVv207.20.t01,JGVv81.65.t01,JGVv904.1.t01	2.11279	0.0029255
Glycan metabolism	5	38	6	1.85	0.17	JGVv14.287.t01,JGVv32.70.t01,JGVv46.207.t01,JGVv1.968.t01,JGVv31.225.t01,JGVv4.505.t01	2.3825	0.0029255
Glycan catabolism	6	39	6	1.85	0.18	JGVv14.287.t01,JGVv32.70.t01,JGVv46.207.t01,JGVv1.968.t01,JGVv31.225.t01,JGVv4.505.t01	2.35167	0.0029255
Transport overview	1	827	30	9.26	4.33	GSVIVP00002805001,JGVv0.662.t01,JGVv104.11.t01,JGVv104.92.t01,JGVv11.320.t01,JGVv11.514.t01,JGVv11.580.t01,JGVv12.115.t01,JGVv151.49.t01,JGVv154.28.t01,JGVv17.135.t01,JGVv194.20.t01,JGVv25.301.t01,JGVv27.5.t01,JGVv291.5.t01,JGVv30.162.t01,JGVv31.232.t01,JGVv39.1.t01,JGVv399.2.t01,JGVv50.104.t01,JGVv59.206.t01,JGVv61.130.t01,JGVv63.184.t01,JGVv66.75.t01,JGVv67.67.t01,JGVv8.527.t01,JGVv9.226.t01,JG…	0.812758	0.00586528
Macromolecule transport	2	428	19	5.86	2.22	GSVIVP00002805001,JGVv0.662.t01,JGVv104.92.t01,JGVv11.320.t01,JGVv12.115.t01,JGVv154.28.t01,JGVv17.135.t01,JGVv27.5.t01,JGVv30.162.t01,JGVv31.232.t01,JGVv39.1.t01,JGVv399.2.t01,JGVv50.104.t01,JGVv59.206.t01,JGVv61.130.t01,JGVv67.67.t01,JGVv8.527.t01,JGVv0.894.t01,JGVv11.580.t01	1.00821	0.00877241
Hormone signalling	2	372	17	5.25	1.93	JGVv1.936.t01,JGVv1.965.t01,JGVv16.101.t01,JGVv19.216.t01,JGVv2.372.t01,JGVv23.12.t01,JGVv25.163.t01,JGVv25.34.t01,JGVv31.199.t01,JGVv38.335.t01,JGVv4.111.t01,JGVv4.495.t01,JGVv46.301.t01,JGVv62.91.t01,JGVv207.12.t01,JGVv54.53.t01,JGVv83.11.t01	1.03504	0.0127285
Metabolism	1	5235	119	36.73	27.8	JGVv0.573.t01,JGVv0.580.t01,JGVv1.1083.t01,JGVv1.169.t01,JGVv1.31.t01,JGVv1.355.t01,JGVv1.523.t01,JGVv1.720.t01,JGVv1.748.t01,JGVv1.807.t01,JGVv1.826.t01,JGVv1.868.t01,JGVv1.968.t01,JGVv102.64.t01,JGVv104.134.t01,JGVv104.4.t01,JGVv106.40.t01,JGVv11.315.t01,JGVv11.443.t01,JGVv12.162.t01,JGVv1206.1.t01,JGVv122.40.t01,JGVv122.72.t01,JGVv129.30.t01,JGVv135.5.t01,JGVv137.62.t01,JGVv14.279.t01,JGVv14.2…	0.410527	0.0140973
Peptidase-mediated proteolysis	5	277	14	4.32	1.43	JGVv0.573.t01,JGVv11.443.t01,JGVv1206.1.t01,JGVv16.264.t01,JGVv18.119.t01,JGVv19.317.t01,JGVv22.28.t01,JGVv320.6.t01,JGVv38.243.t01,JGVv40.210.t01,JGVv61.70.t01,JGVv80.101.t01,JGVv91.1.t01,JGVv91.5.t01	1.13621	0.0141571
Carbohydrate metabolism	3	618	23	7.1	3.23	JGVv1.968.t01,JGVv102.64.t01,JGVv104.134.t01,JGVv11.315.t01,JGVv122.40.t01,JGVv14.287.t01,JGVv14.8.t01,JGVv154.8.t01,JGVv16.300.t01,JGVv22.158.t01,JGVv31.225.t01,JGVv32.70.t01,JGVv323.5.t01,JGVv371.9.t01,JGVv4.505.t01,JGVv46.207.t01,JGVv48.248.t01,JGVv615.3.t01,JGVv68.63.t01,JGVv7.415.t01,JGVv7.703.t01,JGVv80.77.t01,VVTU2298_at	0.827226	0.0189704
Beta-1,3 glucan catabolism	6	39	5	1.54	0.18	JGVv104.134.t01,JGVv122.40.t01,JGVv14.8.t01,JGVv80.77.t01,VVTU2298_at	2.13631	0.0191122
Lipid transport	3	85	7	2.16	0.42	GSVIVP00002805001,JGVv154.28.t01,JGVv17.135.t01,JGVv399.2.t01,JGVv67.67.t01,JGVv8.527.t01,JGVv0.894.t01	1.64632	0.0230117
Flavonoid biosynthesis	5	89	7	2.16	0.45	JGVv0.580.t01,JGVv106.40.t01,JGVv16.155.t01,JGVv16.81.t01,JGVv361.4.t01,JGVv62.33.t01,JGVv66.36.t01	1.59609	0.0288508
Auxin-mediated signalling pathway	4	49	5	1.54	0.24	JGVv16.101.t01,JGVv2.372.t01,JGVv25.163.t01,JGVv4.495.t01,JGVv46.301.t01	1.87793	0.0474855
Oxidation reduction	3	157	9	2.78	0.8	JGVv1.31.t01,JGVv1.807.t01,JGVv1.868.t01,JGVv154.7.t01,JGVv25.412.t01,JGVv31.149.t01,JGVv74.28.t01,JGVv87.35.t01,JGVv87.52.t01	1.25963	0.0475758
Jasmonate metabolism	4	14	3	0.93	0.06	JGVv1.936.t01,JGVv23.12.t01,JGVv83.11.t01	2.74895	0.0475758
PC2
Functional category	Level	term_size	PC2>10_positives	PC2>10_%	Grapegen_genechip_%	PC2>10_positive_ids	odds_ratio_log	adj_pvalue
0
Functional category	Level	term_size	PC2<-10_positives	PC2<-10_%	Grapegen_genechip_%	PC2<-10_positive_ids	odds_ratio_log	adj_pvalue
Macromolecule transport	2	428	14	13.59	2.22	GSVIVP00002805001,JGVv12.115.t01,JGVv150.6.t01,JGVv17.72.t01,JGVv17.73.t01,JGVv38.119.t01,JGVv39.1.t01,JGVv399.2.t01,JGVv58.26.t01,JGVv61.130.t01,JGVv74.43.t01,JGVv9.223.t01,JGVv97.36.t01,JGVv0.894.t01	1.93423	6.31346e-05
Transport overview	1	827	17	16.5	4.35	GSVIVP00002805001,JGVv104.11.t01,JGVv12.115.t01,JGVv150.6.t01,JGVv17.72.t01,JGVv17.73.t01,JGVv38.119.t01,JGVv39.1.t01,JGVv399.2.t01,JGVv47.88.t01,JGVv49.83.t01,JGVv58.26.t01,JGVv61.130.t01,JGVv74.43.t01,JGVv9.223.t01,JGVv97.36.t01,JGVv0.894.t01	1.46952	0.000707533
Phenylpropanoid metabolism	3	217	9	8.74	1.12	JGVv10.262.t01,JGVv19.80.t01,JGVv25.269.t01,JGVv4.543.t01,JGVv68.87.t01,JGVv68.88.t01,JGVv9.68.t01,JGVv98.105.t01,JGVv100.35.t01	2.13731	0.000707533
Secondary metabolism	2	484	11	10.68	2.54	JGVv10.262.t01,JGVv19.80.t01,JGVv25.269.t01,JGVv34.199.t01,JGVv4.543.t01,JGVv65.9.t01,JGVv68.87.t01,JGVv68.88.t01,JGVv9.68.t01,JGVv98.105.t01,JGVv100.35.t01	1.52344	0.0114208
Multidrug ABC transport	4	81	5	4.85	0.41	JGVv12.115.t01,JGVv17.72.t01,JGVv17.73.t01,JGVv39.1.t01,JGVv61.130.t01	2.5218	0.0114208
Flavonoid biosynthesis	5	89	5	4.85	0.45	JGVv25.269.t01,JGVv68.87.t01,JGVv68.88.t01,JGVv9.68.t01,JGVv98.105.t01	2.42129	0.0148919
Multidrug transport	3	108	5	4.85	0.55	JGVv12.115.t01,JGVv17.72.t01,JGVv17.73.t01,JGVv39.1.t01,JGVv61.130.t01	2.21635	0.0315678
Flavonoid metabolism	4	112	5	4.85	0.57	JGVv25.269.t01,JGVv68.87.t01,JGVv68.88.t01,JGVv9.68.t01,JGVv98.105.t01	2.17803	0.0326719
Fatty acid biosynthesis	5	70	4	3.88	0.35	JGVv20.426.t01,JGVv48.26.t01,JGVv67.1.t01,JGVv8.210.t01	2.43012	0.0452619
PC3
Functional category	Level	term_size	PC3>10_positives	PC3>10_%	Grapegen_genechip_%	PC3>10_positive_ids	odds_ratio_log	adj_pvalue
0
Functional category	Level	term_size	PC3<-10_positives	PC3<-10_%	Grapegen_genechip_%	PC3<-10_positive_ids	odds_ratio_log	adj_pvalue
0

## Sheet: SOM
F1
Functional category	Level	term_size	F1_positives	F1_%	Grapegen_genechip_%	F1_positive_ids	odds_ratio_log	adj_pvalue
Oil body organization and biogenesis	3	9	4	1.28	0.03	JGVv234.11.t01,JGVv49.157.t01,JGVv66.62.t01,VVTU29901_s_at	3.86411	0.00613954
C2H2 family transcription factor	5	60	7	2.24	0.29	JGVv0.757.t01,JGVv11.28.t01,JGVv19.18.t01,JGVv26.170.t01,JGVv61.82.t01,JGVv66.172.t01,JGVv7.401.t01	2.07002	0.0209443
F2
Functional category	Level	term_size	F2_positives	F2_%	Grapegen_genechip_%	F2_positive_ids	odds_ratio_log	adj_pvalue
NAC family transcription factor	5	32	6	2.15	0.14	JGVv12.169.t01,JGVv14.292.t01,JGVv14.293.t01,JGVv146.25.t01,JGVv26.6.t01,JGVv7.129.t01	2.74555	0.00460922
Response to stimulus	1	615	23	8.24	3.21	JGVv1.1169.t01,JGVv102.41.t01,JGVv122.12.t01,JGVv23.32.t01,JGVv23.38.t01,JGVv3.37.t01,JGVv46.193.t01,JGVv46.195.t01,JGVv56.27.t01,JGVv67.147.t01,JGVv7.630.t01,JGVv94.30.t01,VVTU21248_at,JGVv16.450.t01,JGVv164.9.t01,JGVv18.52.t01,JGVv2.574.t01,JGVv2.575.t01,JGVv316.1.t01,JGVv5.455.t01,JGVv93.11.t01,VVTU29518_x_at,VVTU7754_at	0.996961	0.0177176
Oxidative stress response	4	224	12	4.3	1.15	JGVv1.1169.t01,JGVv122.12.t01,JGVv3.37.t01,JGVv67.147.t01,JGVv16.450.t01,JGVv164.9.t01,JGVv2.574.t01,JGVv2.575.t01,JGVv5.455.t01,JGVv93.11.t01,VVTU29518_x_at,VVTU7754_at	1.35228	0.0321678
F3
Functional category	Level	term_size	F3_positives	F3_%	Grapegen_genechip_%	F3_positive_ids	odds_ratio_log	adj_pvalue
Cell wall organization and biogenesis	3	260	16	5.67	1.32	JGVv0.810.t01,JGVv11.512.t01,JGVv16.265.t01,JGVv2.21.t01,JGVv20.35.t01,JGVv25.24.t01,JGVv3.222.t01,JGVv37.48.t01,JGVv4.502.t01,JGVv40.130.t01,JGVv5.385.t01,JGVv50.149.t01,JGVv64.100.t01,JGVv77.101.t01,JGVv83.101.t01,JGVv5.451.t01	1.50116	0.00151024
Cell wall metabolism	4	220	13	4.61	1.12	JGVv0.810.t01,JGVv11.512.t01,JGVv16.265.t01,JGVv2.21.t01,JGVv20.35.t01,JGVv25.24.t01,JGVv3.222.t01,JGVv37.48.t01,JGVv5.385.t01,JGVv50.149.t01,JGVv64.100.t01,JGVv77.101.t01,JGVv5.451.t01	1.44878	0.00914623
Cell wall modification	5	113	9	3.19	0.56	JGVv11.512.t01,JGVv16.265.t01,JGVv2.21.t01,JGVv20.35.t01,JGVv25.24.t01,JGVv3.222.t01,JGVv50.149.t01,JGVv64.100.t01,JGVv5.451.t01	1.76026	0.00914623
Pectin modification	6	65	7	2.48	0.31	JGVv11.512.t01,JGVv16.265.t01,JGVv2.21.t01,JGVv20.35.t01,JGVv25.24.t01,JGVv50.149.t01,JGVv64.100.t01	2.0881	0.00914623
Heavy metal ion homeostasis	3	68	7	2.48	0.33	JGVv1.270.t01,JGVv14.241.t01,TC70769,VVTU32453_x_at,VVTU32775_x_at,VVTU32984_x_at,VVTU33640_x_at	2.0375	0.00980496
F4
Functional category	Level	term_size	F4_positives	F4_%	Grapegen_genechip_%	F4_positive_ids	odds_ratio_log	adj_pvalue
0
F3-4
Functional category	Level	term_size	F3-4_positives	F3-4_%	Grapegen_genechip_%	F3-4_positive_ids	odds_ratio_log	adj_pvalue
Cell wall organization and biogenesis	3	260	26	4.99	1.29	JGVv0.810.t01,JGVv11.512.t01,JGVv116.28.t01,JGVv134.10.t01,JGVv137.59.t01,JGVv16.265.t01,JGVv2.21.t01,JGVv20.35.t01,JGVv25.164.t01,JGVv25.24.t01,JGVv3.222.t01,JGVv3.476.t01,JGVv37.48.t01,JGVv4.502.t01,JGVv40.130.t01,JGVv48.4.t01,JGVv5.385.t01,JGVv50.149.t01,JGVv61.39.t01,JGVv62.19.t01,JGVv62.20.t01,JGVv64.100.t01,JGVv77.101.t01,JGVv83.101.t01,CF404110,JGVv5.451.t01	1.3949	1.29615e-05
Cell wall metabolism	4	220	21	4.03	1.09	JGVv0.810.t01,JGVv11.512.t01,JGVv116.28.t01,JGVv134.10.t01,JGVv137.59.t01,JGVv16.265.t01,JGVv2.21.t01,JGVv20.35.t01,JGVv25.164.t01,JGVv25.24.t01,JGVv3.222.t01,JGVv3.476.t01,JGVv37.48.t01,JGVv5.385.t01,JGVv50.149.t01,JGVv61.39.t01,JGVv62.19.t01,JGVv62.20.t01,JGVv64.100.t01,JGVv77.101.t01,JGVv5.451.t01	1.33524	0.000326287
Cellular component organization and biogenesis	2	609	36	6.91	3.15	JGVv0.552.t01,JGVv0.810.t01,JGVv11.512.t01,JGVv116.28.t01,JGVv134.10.t01,JGVv137.59.t01,JGVv14.449.t01,JGVv16.265.t01,JGVv19.384.t01,JGVv194.24.t01,JGVv2.21.t01,JGVv20.35.t01,JGVv209.17.t01,JGVv25.164.t01,JGVv25.24.t01,JGVv25.327.t01,JGVv25.340.t01,JGVv3.222.t01,JGVv3.476.t01,JGVv3.96.t01,JGVv37.48.t01,JGVv4.502.t01,JGVv40.130.t01,JGVv48.4.t01,JGVv5.385.t01,JGVv50.149.t01,JGVv61.39.t01,JGVv62.19.…	0.826125	0.00323442
Cell wall modification	5	113	13	2.5	0.55	JGVv11.512.t01,JGVv116.28.t01,JGVv134.10.t01,JGVv16.265.t01,JGVv2.21.t01,JGVv20.35.t01,JGVv25.24.t01,JGVv3.222.t01,JGVv50.149.t01,JGVv62.19.t01,JGVv62.20.t01,JGVv64.100.t01,JGVv5.451.t01	1.53341	0.00323442
Auxin signalling	3	103	11	2.11	0.51	JGVv1.159.t01,JGVv14.415.t01,JGVv141.15.t01,JGVv16.317.t01,JGVv2.309.t01,JGVv23.320.t01,JGVv31.249.t01,JGVv46.301.t01,JGVv49.174.t01,JGVv52.89.t01,JGVv67.225.t01	1.44625	0.0174052
Carbohydrate metabolism enzyme inhibitor	4	20	5	0.96	0.08	JGVv11.124.t01,JGVv22.140.t01,JGVv27.12.t01,JGVv323.5.t01,JGVv44.88.t01	2.46407	0.0174052
Invertase/pectin methylesterase inhibitor family	5	20	5	0.96	0.08	JGVv11.124.t01,JGVv22.140.t01,JGVv27.12.t01,JGVv323.5.t01,JGVv44.88.t01	2.46407	0.0174052
Pectin modification	6	65	8	1.54	0.31	JGVv11.512.t01,JGVv116.28.t01,JGVv16.265.t01,JGVv2.21.t01,JGVv20.35.t01,JGVv25.24.t01,JGVv50.149.t01,JGVv64.100.t01	1.6026	0.0362115
Signalling	1	1432	61	11.71	7.53	GSVIVP00003079001,GSVIVP00012013001,GSVIVP00038053001,JGVv1.1097.t01,JGVv1.159.t01,JGVv1.403.t01,JGVv1.483.t01,JGVv1.504.t01,JGVv1.583.t01,JGVv10.66.t01,JGVv11.104.t01,JGVv11.269.t01,JGVv129.94.t01,JGVv14.415.t01,JGVv14.74.t01,JGVv141.15.t01,JGVv143.48.t01,JGVv149.9.t01,JGVv150.49.t01,JGVv16.115.t01,JGVv16.280.t01,JGVv16.317.t01,JGVv19.71.t01,JGVv2.221.t01,JGVv2.309.t01,JGVv2086.1.t01,JGVv23.320.…	0.487686	0.0384147
bHLH family transcription factor	5	67	8	1.54	0.32	JGVv12.132.t01,JGVv1312.1.t01,JGVv14.413.t01,JGVv16.319.t01,JGVv19.399.t01,JGVv2.375.t01,JGVv38.1.t01,JGVv546.4.t01	1.568	0.0384147
S1
Functional category	Level	term_size	S1_positives	S1_%	Grapegen_genechip_%	S1_positive_ids	odds_ratio_log	adj_pvalue
Response to stimulus	1	615	30	7.77	3.19	JGVv0.252.t01,JGVv116.48.t01,JGVv14.483.t01,JGVv2.617.t01,JGVv20.385.t01,JGVv25.393.t01,JGVv4.684.t01,JGVv4.685.t01,JGVv44.165.t01,JGVv55.61.t01,JGVv77.124.t01,JGVv77.127.t01,JGVv77.129.t01,JGVv8.379.t01,JGVv88.50.t01,JGVv94.19.t01,JGVv94.32.t01,TC53067,VVTU25675_x_at,VVTU28352_at,GSVIVP00029551001,JGVv0.241.t01,JGVv197.10.t01,JGVv26.35.t01,JGVv50.234.t01,JGVv7.28.t01,JGVv7.719.t01,JGVv79.54.t01,…	0.939359	0.000775295
Transport overview	1	827	35	9.07	4.32	GSVIVP00012684001,JGVv0.401.t01,JGVv1.420.t01,JGVv11.12.t01,JGVv11.195.t01,JGVv123.9.t01,JGVv13.126.t01,JGVv140.14.t01,JGVv16.303.t01,JGVv16.372.t01,JGVv17.129.t01,JGVv2.502.t01,JGVv20.295.t01,JGVv216.5.t01,JGVv25.219.t01,JGVv25.305.t01,JGVv3.402.t01,JGVv38.49.t01,JGVv4.226.t01,JGVv4.318.t01,JGVv4.49.t01,JGVv5.25.t01,JGVv50.169.t01,JGVv67.91.t01,JGVv68.208.t01,JGVv7.419.t01,JGVv74.43.t01,JGVv9.22…	0.792981	0.0027
Secondary metabolism	2	484	41	10.62	2.41	GSVIVP00035108001,JGVv1.213.t01,JGVv10.262.t01,JGVv106.62.t01,JGVv116.16.t01,JGVv12.124.t01,JGVv129.77.t01,JGVv140.8.t01,JGVv15.11.t01,JGVv2.90.t01,JGVv23.152.t01,JGVv23.239.t01,JGVv23.99.t01,JGVv25.269.t01,JGVv28.288.t01,JGVv3.45.t01,JGVv32.19.t01,JGVv34.193.t01,JGVv361.6.t01,JGVv39.148.t01,JGVv39.72.t01,JGVv40.155.t01,JGVv54.39.t01,JGVv55.1.t01,JGVv87.27.t01,JGVv98.105.t01,VVTU8417_s_at,JGVv1.1…	1.56913	3.62824e-12
Cellular metabolism	2	419	26	6.74	2.14	JGVv0.241.t01,JGVv100.15.t01,JGVv100.18.t01,JGVv100.21.t01,JGVv100.22.t01,JGVv100.29.t01,JGVv100.35.t01,JGVv100.41.t01,JGVv100.46.t01,JGVv100.50.t01,JGVv104.56.t01,JGVv116.94.t01,JGVv12.26.t01,JGVv122.1.t01,JGVv20.394.t01,JGVv225.9.t01,JGVv30.126.t01,JGVv33.57.t01,JGVv38.266.t01,JGVv39.43.t01,JGVv42.64.t01,JGVv42.70.t01,JGVv59.70.t01,JGVv63.64.t01,JGVv7.640.t01,VVTU7619_x_at	1.19364	5.62659e-05
Macromolecule transport	2	428	24	6.22	2.2	GSVIVP00012684001,JGVv0.401.t01,JGVv11.195.t01,JGVv123.9.t01,JGVv13.126.t01,JGVv140.14.t01,JGVv16.303.t01,JGVv2.502.t01,JGVv20.295.t01,JGVv25.219.t01,JGVv3.402.t01,JGVv4.226.t01,JGVv5.25.t01,JGVv50.169.t01,JGVv67.91.t01,JGVv7.419.t01,JGVv74.43.t01,JGVv9.223.t01,VVTU10456_at,VVTU19516_at,VVTU8168_at,JGVv1.383.t01,JGVv150.17.t01,JGVv4.49.t01	1.07984	0.000685633
Stress response	2	698	31	8.03	3.64	JGVv0.252.t01,JGVv116.48.t01,JGVv14.483.t01,JGVv2.617.t01,JGVv20.385.t01,JGVv25.393.t01,JGVv335.1.t01,JGVv4.684.t01,JGVv4.685.t01,JGVv44.165.t01,JGVv55.61.t01,JGVv77.124.t01,JGVv77.127.t01,JGVv77.129.t01,JGVv8.379.t01,JGVv88.50.t01,JGVv94.19.t01,JGVv94.32.t01,TC53067,VVTU25675_x_at,VVTU28352_at,GSVIVP00029551001,JGVv0.241.t01,JGVv197.10.t01,JGVv26.35.t01,JGVv50.234.t01,JGVv7.28.t01,JGVv7.719.t01,…	0.839156	0.00282982
Phenylpropanoid metabolism	3	217	27	6.99	1.04	JGVv1.213.t01,JGVv10.262.t01,JGVv12.124.t01,JGVv129.77.t01,JGVv2.90.t01,JGVv23.239.t01,JGVv23.99.t01,JGVv25.269.t01,JGVv3.45.t01,JGVv34.193.t01,JGVv39.148.t01,JGVv39.72.t01,JGVv40.155.t01,JGVv98.105.t01,VVTU8417_s_at,JGVv100.15.t01,JGVv100.18.t01,JGVv100.21.t01,JGVv100.22.t01,JGVv100.29.t01,JGVv100.35.t01,JGVv100.41.t01,JGVv100.46.t01,JGVv100.50.t01,JGVv42.64.t01,JGVv42.70.t01,VVTU7619_x_at	1.97219	1.20847e-11
Phytoalexin metabolism	3	29	12	3.11	0.09	JGVv100.15.t01,JGVv100.18.t01,JGVv100.21.t01,JGVv100.22.t01,JGVv100.29.t01,JGVv100.35.t01,JGVv100.41.t01,JGVv100.46.t01,JGVv100.50.t01,JGVv42.64.t01,JGVv42.70.t01,VVTU7619_x_at	3.54362	2.12309e-11
Biotic stress response	3	245	18	4.66	1.24	JGVv0.252.t01,JGVv116.48.t01,JGVv14.483.t01,JGVv335.1.t01,JGVv4.684.t01,JGVv4.685.t01,JGVv44.165.t01,JGVv77.124.t01,JGVv77.127.t01,JGVv77.129.t01,JGVv88.50.t01,TC53067,VVTU28352_at,GSVIVP00029551001,JGVv197.10.t01,JGVv25.393.t01,JGVv50.234.t01,VVTU33558_at	1.362	0.000268224
Nucleotide transport	3	13	4	1.04	0.05	JGVv67.91.t01,VVTU19516_at,VVTU8168_at,JGVv1.383.t01	3.06027	0.00496657
Protein kinase	3	606	25	6.48	3.17	GSVIVP00004744001,JGVv108.36.t01,JGVv11.234.t01,JGVv14.365.t01,JGVv14.367.t01,JGVv14.368.t01,JGVv14.402.t01,JGVv14.439.t01,JGVv15.194.t01,JGVv16.271.t01,JGVv19.286.t01,JGVv20.304.t01,JGVv28.44.t01,JGVv3.173.t01,JGVv31.43.t01,JGVv38.93.t01,JGVv388.2.t01,JGVv48.57.t01,JGVv50.99.t01,JGVv58.42.t01,JGVv72.29.t01,JGVv8.34.t01,TC55625,TC64998,JGVv63.86.t01	0.750176	0.0355509
Stilbenoid metabolism	4	17	12	3.11	0.03	JGVv100.15.t01,JGVv100.18.t01,JGVv100.21.t01,JGVv100.22.t01,JGVv100.29.t01,JGVv100.35.t01,JGVv100.41.t01,JGVv100.46.t01,JGVv100.50.t01,JGVv42.64.t01,JGVv42.70.t01,VVTU7619_x_at	4.76805	9.49408e-15
Phytoalexin biosynthesis	4	29	12	3.11	0.09	JGVv100.15.t01,JGVv100.18.t01,JGVv100.21.t01,JGVv100.22.t01,JGVv100.29.t01,JGVv100.35.t01,JGVv100.41.t01,JGVv100.46.t01,JGVv100.50.t01,JGVv42.64.t01,JGVv42.70.t01,VVTU7619_x_at	3.54362	2.12309e-11
Flavonoid metabolism	4	112	10	2.59	0.56	JGVv1.213.t01,JGVv129.77.t01,JGVv2.90.t01,JGVv23.239.t01,JGVv25.269.t01,JGVv3.45.t01,JGVv34.193.t01,JGVv39.148.t01,JGVv98.105.t01,VVTU8417_s_at	1.55956	0.00496657
Stilbenoid biosynthesis	5	17	12	3.11	0.03	JGVv100.15.t01,JGVv100.18.t01,JGVv100.21.t01,JGVv100.22.t01,JGVv100.29.t01,JGVv100.35.t01,JGVv100.41.t01,JGVv100.46.t01,JGVv100.50.t01,JGVv42.64.t01,JGVv42.70.t01,VVTU7619_x_at	4.76805	9.49408e-15
WRKY family transcription factor	5	39	9	2.33	0.16	JGVv10.298.t01,JGVv116.63.t01,JGVv18.11.t01,JGVv25.118.t01,JGVv25.40.t01,JGVv46.234.t01,JGVv5.249.t01,JGVv8.538.t01,VVTU14990_at	2.67926	7.27866e-06
S2
Functional category	Level	term_size	S2_positives	S2_%	Grapegen_genechip_%	S2_positive_ids	odds_ratio_log	adj_pvalue
Flavonoid biosynthesis	5	89	18	4.09	0.39	JGVv0.280.t01,JGVv1.1071.t01,JGVv136.15.t01,JGVv218.17.t01,JGVv25.429.t01,JGVv34.193.t01,JGVv4.196.t01,JGVv55.21.t01,JGVv55.23.t01,JGVv62.25.t01,JGVv62.56.t01,JGVv63.157.t01,JGVv67.6.t01,JGVv67.70.t01,JGVv68.87.t01,JGVv9.68.t01,VVTU19123_at,VVTU27680_at	2.39274	1.502e-09
Phenylpropanoid metabolism	3	217	25	5.68	1.05	JGVv0.280.t01,JGVv1.1071.t01,JGVv136.15.t01,JGVv19.80.t01,JGVv218.17.t01,JGVv25.429.t01,JGVv34.193.t01,JGVv4.196.t01,JGVv4.34.t01,JGVv4.543.t01,JGVv48.50.t01,JGVv52.73.t01,JGVv55.21.t01,JGVv55.23.t01,JGVv62.25.t01,JGVv62.56.t01,JGVv63.157.t01,JGVv64.136.t01,JGVv67.6.t01,JGVv67.70.t01,JGVv68.87.t01,JGVv83.26.t01,JGVv9.68.t01,VVTU19123_at,VVTU27680_at	1.73649	2.02623e-08
Flavonoid metabolism	4	112	18	4.09	0.51	JGVv0.280.t01,JGVv1.1071.t01,JGVv136.15.t01,JGVv218.17.t01,JGVv25.429.t01,JGVv34.193.t01,JGVv4.196.t01,JGVv55.21.t01,JGVv55.23.t01,JGVv62.25.t01,JGVv62.56.t01,JGVv63.157.t01,JGVv67.6.t01,JGVv67.70.t01,JGVv68.87.t01,JGVv9.68.t01,VVTU19123_at,VVTU27680_at	2.11086	2.85181e-08
Protein kinase	3	606	40	9.09	3.1	JGVv0.537.t01,JGVv0.615.t01,JGVv1.818.t01,JGVv11.356.t01,JGVv11.595.t01,JGVv134.37.t01,JGVv14.399.t01,JGVv1542.1.t01,JGVv156.47.t01,JGVv156.49.t01,JGVv16.341.t01,JGVv19.113.t01,JGVv2.218.t01,JGVv2365.1.t01,JGVv258.9.t01,JGVv28.227.t01,JGVv286.11.t01,JGVv286.12.t01,JGVv294.2.t01,JGVv3.136.t01,JGVv307.8.t01,JGVv31.42.t01,JGVv4.653.t01,JGVv424.3.t01,JGVv456.2.t01,JGVv50.9.t01,JGVv50.96.t01,JGVv56.9.…	1.14133	7.37337e-07
Signalling pathway	2	1059	56	12.73	5.48	JGVv0.537.t01,JGVv0.615.t01,JGVv1.818.t01,JGVv1.837.t01,JGVv11.356.t01,JGVv11.595.t01,JGVv123.41.t01,JGVv134.37.t01,JGVv14.399.t01,JGVv150.17.t01,JGVv1542.1.t01,JGVv156.47.t01,JGVv156.49.t01,JGVv16.341.t01,JGVv19.113.t01,JGVv19.288.t01,JGVv2.218.t01,JGVv23.281.t01,JGVv2365.1.t01,JGVv258.9.t01,JGVv28.227.t01,JGVv286.11.t01,JGVv286.12.t01,JGVv294.2.t01,JGVv3.136.t01,JGVv307.8.t01,JGVv31.42.t01,JGVv…	0.921495	1.44704e-06
Secondary metabolism	2	484	34	7.73	2.46	JGVv0.280.t01,JGVv1.1071.t01,JGVv11.18.t01,JGVv127.44.t01,JGVv136.15.t01,JGVv14.6.t01,JGVv19.80.t01,JGVv218.17.t01,JGVv25.429.t01,JGVv34.193.t01,JGVv34.199.t01,JGVv4.185.t01,JGVv4.196.t01,JGVv4.294.t01,JGVv4.34.t01,JGVv4.543.t01,JGVv43.68.t01,JGVv48.50.t01,JGVv52.73.t01,JGVv55.21.t01,JGVv55.23.t01,JGVv62.25.t01,JGVv62.56.t01,JGVv63.157.t01,JGVv64.136.t01,JGVv67.6.t01,JGVv67.70.t01,JGVv68.87.t01,J…	1.19979	1.64186e-06
Signalling	1	1432	68	15.45	7.46	JGVv0.537.t01,JGVv0.615.t01,JGVv1.456.t01,JGVv1.818.t01,JGVv1.837.t01,JGVv11.356.t01,JGVv11.49.t01,JGVv11.595.t01,JGVv123.41.t01,JGVv134.37.t01,JGVv14.399.t01,JGVv150.17.t01,JGVv1542.1.t01,JGVv156.47.t01,JGVv156.49.t01,JGVv16.281.t01,JGVv16.341.t01,JGVv17.58.t01,JGVv19.113.t01,JGVv19.288.t01,JGVv2.218.t01,JGVv23.281.t01,JGVv2365.1.t01,JGVv258.8.t01,JGVv258.9.t01,JGVv28.227.t01,JGVv286.11.t01,JGVv…	0.818866	1.7891e-06
Macromolecule transport	2	428	30	6.82	2.18	GSVIVP00002805001,JGVv0.400.t01,JGVv11.527.t01,JGVv116.117.t01,JGVv149.5.t01,JGVv15.5.t01,JGVv150.6.t01,JGVv16.303.t01,JGVv17.72.t01,JGVv17.73.t01,JGVv19.67.t01,JGVv2.376.t01,JGVv2.494.t01,JGVv23.35.t01,JGVv28.271.t01,JGVv3.351.t01,JGVv38.119.t01,JGVv39.1.t01,JGVv405.5.t01,JGVv49.138.t01,JGVv50.166.t01,JGVv52.119.t01,JGVv58.26.t01,JGVv61.130.t01,JGVv97.36.t01,CF372868,JGVv150.17.t01,JGVv3.29.t01,…	1.19053	9.37613e-06
Anthocyanin-glycoside biosynthesis	7	22	7	1.59	0.08	JGVv218.17.t01,JGVv34.193.t01,JGVv4.196.t01,JGVv55.21.t01,JGVv55.23.t01,JGVv62.25.t01,JGVv62.56.t01	2.98025	3.57867e-05
Anthocyanin biosynthesis	6	33	8	1.82	0.14	JGVv218.17.t01,JGVv25.429.t01,JGVv34.193.t01,JGVv4.196.t01,JGVv55.21.t01,JGVv55.23.t01,JGVv62.25.t01,JGVv62.56.t01	2.60472	4.91268e-05
Multidrug transport	3	108	13	2.95	0.52	JGVv0.400.t01,JGVv116.117.t01,JGVv15.5.t01,JGVv17.72.t01,JGVv17.73.t01,JGVv19.67.t01,JGVv2.494.t01,JGVv28.271.t01,JGVv39.1.t01,JGVv50.166.t01,JGVv52.119.t01,JGVv61.130.t01,JGVv38.384.t01	1.76303	9.35773e-05
Transport overview	1	827	41	9.32	4.3	GSVIVP00002805001,JGVv0.400.t01,JGVv0.84.t01,JGVv11.527.t01,JGVv116.117.t01,JGVv149.5.t01,JGVv15.5.t01,JGVv150.6.t01,JGVv16.303.t01,JGVv17.72.t01,JGVv17.73.t01,JGVv19.67.t01,JGVv2.376.t01,JGVv2.494.t01,JGVv23.35.t01,JGVv28.271.t01,JGVv3.29.t01,JGVv3.351.t01,JGVv38.119.t01,JGVv39.1.t01,JGVv405.5.t01,JGVv46.116.t01,JGVv47.88.t01,JGVv49.138.t01,JGVv49.83.t01,JGVv50.166.t01,JGVv52.119.t01,JGVv58.26.t…	0.827667	0.000323275
Fatty acid metabolism	5	143	13	2.95	0.71	JGVv1.279.t01,JGVv1.843.t01,JGVv128.73.t01,JGVv16.40.t01,JGVv19.357.t01,JGVv2.89.t01,JGVv20.426.t01,JGVv23.106.t01,JGVv244.3.t01,JGVv4.641.t01,JGVv48.26.t01,JGVv8.210.t01,VVTU27306_at	1.44744	0.0017512
Multidrug ABC transport	4	81	9	2.05	0.39	JGVv0.400.t01,JGVv15.5.t01,JGVv17.72.t01,JGVv17.73.t01,JGVv19.67.t01,JGVv2.494.t01,JGVv39.1.t01,JGVv52.119.t01,JGVv61.130.t01	1.66445	0.00570505
S3
Functional category	Level	term_size	S3_positives	S3_%	Grapegen_genechip_%	S3_positive_ids	odds_ratio_log	adj_pvalue
Regulation of transcription	3	1204	42	13.91	6.31	JGVv0.690.t01,JGVv1.222.t01,JGVv1.359.t01,JGVv1.521.t01,JGVv10.291.t01,JGVv129.3.t01,JGVv13.68.t01,JGVv130.4.t01,JGVv1314.1.t01,JGVv16.298.t01,JGVv16.478.t01,JGVv186.8.t01,JGVv2.225.t01,JGVv2.342.t01,JGVv2.359.t01,JGVv20.99.t01,JGVv21.11.t01,JGVv23.187.t01,JGVv23.22.t01,JGVv25.18.t01,JGVv26.142.t01,JGVv26.151.t01,JGVv26.69.t01,JGVv299.9.t01,JGVv4.211.t01,JGVv4.41.t01,JGVv4.501.t01,JGVv48.231.t01,…	0.875469	0.000648932
Transcription factor	4	1181	42	13.91	6.18	JGVv0.690.t01,JGVv1.222.t01,JGVv1.359.t01,JGVv1.521.t01,JGVv10.291.t01,JGVv129.3.t01,JGVv13.68.t01,JGVv130.4.t01,JGVv1314.1.t01,JGVv16.298.t01,JGVv16.478.t01,JGVv186.8.t01,JGVv2.225.t01,JGVv2.342.t01,JGVv2.359.t01,JGVv20.99.t01,JGVv21.11.t01,JGVv23.187.t01,JGVv23.22.t01,JGVv25.18.t01,JGVv26.142.t01,JGVv26.151.t01,JGVv26.69.t01,JGVv299.9.t01,JGVv4.211.t01,JGVv4.41.t01,JGVv4.501.t01,JGVv48.231.t01,…	0.896792	0.000648932
Regulation overview	1	1359	45	14.9	7.13	JGVv0.690.t01,JGVv1.222.t01,JGVv1.359.t01,JGVv1.521.t01,JGVv1.662.t01,JGVv10.291.t01,JGVv129.107.t01,JGVv129.3.t01,JGVv13.68.t01,JGVv130.4.t01,JGVv1314.1.t01,JGVv16.298.t01,JGVv16.478.t01,JGVv186.8.t01,JGVv2.225.t01,JGVv2.342.t01,JGVv2.359.t01,JGVv20.99.t01,JGVv21.11.t01,JGVv23.187.t01,JGVv23.22.t01,JGVv25.18.t01,JGVv26.142.t01,JGVv26.151.t01,JGVv26.69.t01,JGVv299.9.t01,JGVv4.211.t01,JGVv4.41.t01…	0.82429	0.000714496
Regulation of gene expression	2	1265	42	13.91	6.64	JGVv0.690.t01,JGVv1.222.t01,JGVv1.359.t01,JGVv1.521.t01,JGVv10.291.t01,JGVv129.3.t01,JGVv13.68.t01,JGVv130.4.t01,JGVv1314.1.t01,JGVv16.298.t01,JGVv16.478.t01,JGVv186.8.t01,JGVv2.225.t01,JGVv2.342.t01,JGVv2.359.t01,JGVv20.99.t01,JGVv21.11.t01,JGVv23.187.t01,JGVv23.22.t01,JGVv25.18.t01,JGVv26.142.t01,JGVv26.151.t01,JGVv26.69.t01,JGVv299.9.t01,JGVv4.211.t01,JGVv4.41.t01,JGVv4.501.t01,JGVv48.231.t01,…	0.820765	0.00111531
Lipid metabolism	3	372	18	5.96	1.92	JGVv108.154.t01,JGVv19.100.t01,JGVv46.270.t01,JGVv46.274.t01,JGVv46.279.t01,JGVv49.145.t01,JGVv5.175.t01,JGVv5.49.t01,JGVv50.175.t01,JGVv54.53.t01,JGVv63.175.t01,JGVv64.35.t01,JGVv68.143.t01,JGVv69.85.t01,JGVv7.663.t01,JGVv88.13.t01,JGVv219.28.t01,JGVv4.505.t01	1.17422	0.00503959
Homeobox domain family transcription factor	5	45	6	1.99	0.21	JGVv1.521.t01,JGVv2.342.t01,JGVv25.18.t01,JGVv299.9.t01,JGVv59.218.t01,JGVv732.1.t01	2.25724	0.00909898
Wax metabolism	4	8	3	0.99	0.03	JGVv46.270.t01,JGVv46.274.t01,JGVv46.279.t01	3.60998	0.0161899
Aromatic compound glysosidase	4	2	2	0.66	0	JGVv64.20.t01,JGVv94.87.t01	1.79769e+304	0.0161899
Monoterpenoid biosynthesis	5	20	4	1.32	0.09	GSVIVP00000080001,JGVv0.423.t01,JGVv48.132.t01,JGVv67.239.t01	2.73726	0.0161899
Wax biosynthesis	5	8	3	0.99	0.03	JGVv46.270.t01,JGVv46.274.t01,JGVv46.279.t01	3.60998	0.0161899
Anthocyanin biosynthesis	6	33	5	1.66	0.15	JGVv134.55.t01,JGVv16.155.t01,JGVv38.53.t01,JGVv41.143.t01,TC57447	2.4035	0.0161899
Secondary metabolism	2	484	19	6.29	2.52	GSVIVP00000080001,JGVv0.423.t01,JGVv0.557.t01,JGVv134.55.t01,JGVv14.435.t01,JGVv16.155.t01,JGVv33.70.t01,JGVv38.53.t01,JGVv41.143.t01,JGVv48.132.t01,JGVv62.33.t01,JGVv64.20.t01,JGVv66.14.t01,JGVv67.239.t01,JGVv71.80.t01,JGVv94.87.t01,TC57447,JGVv91.115.t01,VVTU25962_x_at	0.952913	0.0197117
AP2 family transcription factor	5	60	6	1.99	0.29	JGVv13.68.t01,JGVv16.298.t01,JGVv16.478.t01,JGVv2.359.t01,JGVv6.136.t01,JGVv8.507.t01	1.931	0.0210867
Monoterpenoid metabolism	4	41	5	1.66	0.2	GSVIVP00000080001,JGVv0.423.t01,JGVv48.132.t01,JGVv67.239.t01,JGVv71.80.t01	2.15175	0.0238605
Flavonoid biosynthesis	5	89	7	2.32	0.45	JGVv0.557.t01,JGVv134.55.t01,JGVv16.155.t01,JGVv38.53.t01,JGVv41.143.t01,JGVv62.33.t01,TC57447	1.66927	0.0267144
Cell wall organization and biogenesis	3	260	12	3.97	1.35	JGVv1.672.t01,JGVv1.840.t01,JGVv11.571.t01,JGVv15.50.t01,JGVv16.11.t01,JGVv16.14.t01,JGVv20.100.t01,JGVv5.236.t01,JGVv5.500.t01,JGVv7.384.t01,JGVv7.473.t01,JGVv98.5.t01	1.10956	0.0467832
S4
Functional category	Level	term_size	S4_positives	S4_%	Grapegen_genechip_%	S4_positive_ids	odds_ratio_log	adj_pvalue
Photosynthesis	4	229	49	7.54	1	JGVv0.597.t01,JGVv1.169.t01,JGVv109.24.t01,JGVv137.62.t01,JGVv141.30.t01,JGVv16.118.t01,JGVv19.187.t01,JGVv19.419.t01,JGVv2.394.t01,JGVv207.20.t01,JGVv23.312.t01,JGVv23.90.t01,JGVv24.138.t01,JGVv27.110.t01,JGVv28.278.t01,JGVv3.481.t01,JGVv38.367.t01,JGVv44.59.t01,JGVv5.410.t01,JGVv5.457.t01,JGVv7.647.t01,JGVv7.771.t01,JGVv8.160.t01,JGVv81.65.t01,GSVIVP00035587001,JGVv0.882.t01,JGVv1.1083.t01,JGVv…	2.09277	2.89088e-22
Generation of metabolite precursors and energy	3	528	62	9.54	2.58	GSVIVP00012686001,GSVIVP00035587001,JGVv0.597.t01,JGVv1.1083.t01,JGVv1.1197.t01,JGVv1.169.t01,JGVv1.51.t01,JGVv1.800.t01,JGVv109.24.t01,JGVv127.16.t01,JGVv137.62.t01,JGVv14.344.t01,JGVv141.30.t01,JGVv16.118.t01,JGVv164.2.t01,JGVv17.50.t01,JGVv19.187.t01,JGVv19.419.t01,JGVv2.366.t01,JGVv2.394.t01,JGVv20.294.t01,JGVv20.328.t01,JGVv207.20.t01,JGVv23.312.t01,JGVv23.40.t01,JGVv23.90.t01,JGVv24.138.t01…	1.38261	1.05208e-14
Photosynthetic-chain phosphorylation	5	55	16	2.46	0.22	GSVIVP00035587001,JGVv1.1083.t01,JGVv1.51.t01,JGVv1.800.t01,JGVv14.344.t01,JGVv164.2.t01,JGVv17.50.t01,JGVv2.366.t01,JGVv20.294.t01,JGVv20.328.t01,JGVv23.40.t01,JGVv34.111.t01,JGVv35.170.t01,JGVv63.135.t01,JGVv8.396.t01,JGVv8.522.t01	2.45732	7.06398e-09
Metabolism	1	5235	249	38.31	27.58	GSVIVP00012466001,GSVIVP00012686001,GSVIVP00035587001,JGVv0.204.t01,JGVv0.347.t01,JGVv0.364.t01,JGVv0.573.t01,JGVv0.580.t01,JGVv0.597.t01,JGVv0.664.t01,JGVv0.685.t01,JGVv0.701.t01,JGVv0.881.t01,JGVv0.882.t01,JGVv0.92.t01,JGVv1.1083.t01,JGVv1.1182.t01,JGVv1.1197.t01,JGVv1.166.t01,JGVv1.169.t01,JGVv1.232.t01,JGVv1.31.t01,JGVv1.346.t01,JGVv1.355.t01,JGVv1.51.t01,JGVv1.558.t01,JGVv1.745.t01,JGVv1.778…	0.488935	6.61966e-07
Chlorophyll metabolism	5	26	10	1.54	0.09	JGVv0.882.t01,JGVv1.166.t01,JGVv1.82.t01,JGVv105.47.t01,JGVv3.81.t01,JGVv4.721.t01,JGVv40.280.t01,JGVv61.147.t01,JGVv67.38.t01,JGVv7.46.t01	2.87015	1.0341e-06
Reaction center pigment biosynthesis	5	14	7	1.08	0.04	JGVv0.882.t01,JGVv1.166.t01,JGVv105.47.t01,JGVv3.81.t01,JGVv40.280.t01,JGVv61.147.t01,JGVv7.46.t01	3.33597	1.84702e-05
Transport overview	1	827	58	8.92	4.25	JGVv0.420.t01,JGVv0.428.t01,JGVv0.662.t01,JGVv1.1102.t01,JGVv104.11.t01,JGVv11.514.t01,JGVv11.580.t01,JGVv12.115.t01,JGVv122.16.t01,JGVv122.59.t01,JGVv15.22.t01,JGVv16.381.t01,JGVv16.407.t01,JGVv16.421.t01,JGVv19.118.t01,JGVv2.376.t01,JGVv2.504.t01,JGVv24.39.t01,JGVv25.229.t01,JGVv26.107.t01,JGVv26.227.t01,JGVv291.5.t01,JGVv3.295.t01,JGVv3.390.t01,JGVv3.395.t01,JGVv35.121.t01,JGVv39.142.t01,JGVv3…	0.790885	2.51957e-05
Chlorophyll biosynthesis	6	15	7	1.08	0.04	JGVv0.882.t01,JGVv1.166.t01,JGVv105.47.t01,JGVv3.81.t01,JGVv40.280.t01,JGVv61.147.t01,JGVv7.46.t01	3.20239	2.51957e-05
Photosystem II	5	56	11	1.69	0.25	JGVv1.169.t01,JGVv137.62.t01,JGVv141.30.t01,JGVv16.118.t01,JGVv19.419.t01,JGVv207.20.t01,JGVv27.110.t01,JGVv28.278.t01,JGVv5.410.t01,JGVv8.160.t01,JGVv81.65.t01	1.93134	0.000219381
Tetrapyrrole metabolism	4	48	10	1.54	0.21	JGVv0.882.t01,JGVv1.166.t01,JGVv1.82.t01,JGVv105.47.t01,JGVv3.81.t01,JGVv4.721.t01,JGVv40.280.t01,JGVv61.147.t01,JGVv67.38.t01,JGVv7.46.t01	2.00393	0.00031927
Cofactor metabolism	3	53	10	1.54	0.24	JGVv0.882.t01,JGVv1.166.t01,JGVv1.82.t01,JGVv105.47.t01,JGVv3.81.t01,JGVv4.721.t01,JGVv40.280.t01,JGVv61.147.t01,JGVv67.38.t01,JGVv7.46.t01	1.88004	0.000740069
Macromolecule transport	2	428	32	4.92	2.19	JGVv0.428.t01,JGVv0.662.t01,JGVv1.1102.t01,JGVv12.115.t01,JGVv122.16.t01,JGVv16.381.t01,JGVv16.407.t01,JGVv16.421.t01,JGVv19.118.t01,JGVv2.376.t01,JGVv2.504.t01,JGVv25.229.t01,JGVv3.390.t01,JGVv3.395.t01,JGVv39.142.t01,JGVv399.2.t01,JGVv50.31.t01,JGVv53.30.t01,JGVv56.86.t01,JGVv58.27.t01,JGVv59.24.t01,JGVv7.373.t01,JGVv74.51.t01,JGVv74.53.t01,JGVv85.5.t01,JGVv9.125.t01,JGVv0.894.t01,JGVv1.383.t01…	0.838192	0.00219565
Electron transport	4	242	22	3.38	1.22	GSVIVP00012686001,GSVIVP00035587001,JGVv1.1083.t01,JGVv1.1197.t01,JGVv1.51.t01,JGVv1.800.t01,JGVv127.16.t01,JGVv14.344.t01,JGVv164.2.t01,JGVv17.50.t01,JGVv2.366.t01,JGVv20.294.t01,JGVv20.328.t01,JGVv23.40.t01,JGVv34.111.t01,JGVv35.170.t01,JGVv44.67.t01,JGVv63.135.t01,JGVv8.396.t01,JGVv8.522.t01,JGVv82.123.t01,JGVv84.77.t01	1.04514	0.00219565
Cellular metabolism	2	419	31	4.77	2.15	JGVv1.232.t01,JGVv1.31.t01,JGVv1.346.t01,JGVv1.745.t01,JGVv108.122.t01,JGVv116.84.t01,JGVv12.65.t01,JGVv126.12.t01,JGVv129.29.t01,JGVv129.30.t01,JGVv15.201.t01,JGVv18.78.t01,JGVv180.11.t01,JGVv2.718.t01,JGVv21.155.t01,JGVv25.412.t01,JGVv31.264.t01,JGVv35.14.t01,JGVv370.7.t01,JGVv38.317.t01,JGVv389.3.t01,JGVv39.52.t01,JGVv49.124.t01,JGVv49.36.t01,JGVv49.39.t01,JGVv58.119.t01,JGVv59.71.t01,JGVv61.3…	0.825688	0.0030991
Ion transport	2	287	24	3.69	1.45	JGVv0.420.t01,JGVv104.11.t01,JGVv11.514.t01,JGVv11.580.t01,JGVv122.59.t01,JGVv15.22.t01,JGVv24.39.t01,JGVv26.107.t01,JGVv26.227.t01,JGVv291.5.t01,JGVv3.295.t01,JGVv35.121.t01,JGVv4.676.t01,JGVv66.75.t01,JGVv9.226.t01,JGVv31.264.t01,JGVv46.250.t01,JGVv53.56.t01,JGVv53.63.t01,JGVv58.119.t01,JGVv99.10.t01,GSVIVP00035587001,JGVv164.2.t01,JGVv8.522.t01	0.954402	0.0030991
Multidrug transport	3	108	13	2	0.53	JGVv0.662.t01,JGVv1.1102.t01,JGVv12.115.t01,JGVv16.407.t01,JGVv2.504.t01,JGVv3.390.t01,JGVv3.395.t01,JGVv50.31.t01,JGVv56.86.t01,JGVv7.373.t01,JGVv74.51.t01,JGVv74.53.t01,JGVv85.5.t01	1.35154	0.00375214
Calvin cycle	5	54	9	1.38	0.25	JGVv0.597.t01,JGVv109.24.t01,JGVv19.187.t01,JGVv23.90.t01,JGVv3.481.t01,JGVv38.367.t01,JGVv7.771.t01,JGVv48.248.t01,JGVv0.347.t01	1.72755	0.00375214
Primary metabolism	2	4435	195	30	23.45	GSVIVP00012466001,GSVIVP00012686001,GSVIVP00035587001,JGVv0.204.t01,JGVv0.347.t01,JGVv0.573.t01,JGVv0.597.t01,JGVv0.664.t01,JGVv0.685.t01,JGVv0.701.t01,JGVv0.881.t01,JGVv0.882.t01,JGVv0.92.t01,JGVv1.1083.t01,JGVv1.1182.t01,JGVv1.1197.t01,JGVv1.166.t01,JGVv1.169.t01,JGVv1.355.t01,JGVv1.51.t01,JGVv1.558.t01,JGVv1.778.t01,JGVv1.800.t01,JGVv1.82.t01,JGVv100.11.t01,JGVv102.105.t01,JGVv102.64.t01,JGVv1…	0.33563	0.00376476
Multidrug ABC transport	4	81	11	1.69	0.39	JGVv1.1102.t01,JGVv12.115.t01,JGVv16.407.t01,JGVv2.504.t01,JGVv3.390.t01,JGVv3.395.t01,JGVv50.31.t01,JGVv7.373.t01,JGVv74.51.t01,JGVv74.53.t01,JGVv85.5.t01	1.48812	0.00385843
Auxin signalling	3	103	12	1.85	0.5	JGVv1.243.t01,JGVv16.101.t01,JGVv180.1.t01,JGVv180.5.t01,JGVv25.163.t01,JGVv30.1.t01,JGVv31.199.t01,JGVv4.530.t01,JGVv44.17.t01,JGVv62.91.t01,JGVv65.26.t01,JGVv9.33.t01	1.31317	0.00802189
Cell wall metabolism	4	220	19	2.92	1.11	JGVv16.12.t01,JGVv20.423.t01,JGVv25.128.t01,JGVv26.233.t01,JGVv32.39.t01,JGVv4.618.t01,JGVv414.6.t01,JGVv44.96.t01,JGVv5.239.t01,JGVv5.71.t01,JGVv59.118.t01,JGVv59.90.t01,JGVv69.54.t01,JGVv7.473.t01,JGVv9.248.t01,JGVv975.2.t01,JGVv98.5.t01,VVTU33632_at,VVTU4471_at	0.985154	0.00818065
Cellulose biosynthesis	6	41	7	1.08	0.19	JGVv414.6.t01,JGVv5.239.t01,JGVv59.90.t01,JGVv69.54.t01,JGVv7.473.t01,JGVv975.2.t01,VVTU4471_at	1.75403	0.0145935
Secondary metabolism	2	484	31	4.77	2.51	JGVv0.364.t01,JGVv0.580.t01,JGVv114.11.t01,JGVv122.73.t01,JGVv16.201.t01,JGVv20.197.t01,JGVv21.157.t01,JGVv23.54.t01,JGVv38.145.t01,JGVv39.107.t01,JGVv39.134.t01,JGVv39.82.t01,JGVv4.293.t01,JGVv4.297.t01,JGVv4.563.t01,JGVv40.242.t01,JGVv46.19.t01,JGVv49.37.t01,JGVv50.151.t01,JGVv61.91.t01,JGVv615.2.t01,JGVv63.13.t01,JGVv65.9.t01,JGVv66.36.t01,JGVv68.88.t01,JGVv70.21.t01,JGVv18.78.t01,JGVv180.11.t…	0.66712	0.0244055
Amino acid metabolism	3	305	22	3.38	1.57	JGVv11.79.t01,JGVv12.162.t01,JGVv151.41.t01,JGVv177.29.t01,JGVv18.136.t01,JGVv20.231.t01,JGVv225.13.t01,JGVv34.5.t01,JGVv35.189.t01,JGVv37.85.t01,JGVv5.217.t01,JGVv58.53.t01,JGVv61.141.t01,JGVv68.186.t01,JGVv8.119.t01,JGVv8.286.t01,JGVv85.34.t01,JGVv1.346.t01,JGVv108.122.t01,JGVv116.84.t01,JGVv126.12.t01,JGVv61.32.t01	0.789784	0.0291814
Nitrogen assimilation	4	14	4	0.62	0.06	JGVv1.232.t01,JGVv31.264.t01,JGVv58.119.t01,JGVv7.354.t01	2.41486	0.0296357
Cell wall organization and biogenesis	3	260	19	2.92	1.33	JGVv16.12.t01,JGVv20.423.t01,JGVv25.128.t01,JGVv26.233.t01,JGVv32.39.t01,JGVv4.618.t01,JGVv414.6.t01,JGVv44.96.t01,JGVv5.239.t01,JGVv5.71.t01,JGVv59.118.t01,JGVv59.90.t01,JGVv69.54.t01,JGVv7.473.t01,JGVv9.248.t01,JGVv975.2.t01,JGVv98.5.t01,VVTU33632_at,VVTU4471_at	0.801422	0.0497333
F1-4
Functional category	Level	term_size	F1-4_positives	F1-4_%	Grapegen_genechip_%	F1-4_positive_ids	odds_ratio_log	adj_pvalue
Cell wall organization and biogenesis	3	260	42	3.8	1.24	GSVIVT00008029001.t01,JGVv0.810.t01,JGVv11.512.t01,JGVv11.564.t01,JGVv116.28.t01,JGVv12.73.t01,JGVv134.10.t01,JGVv137.40.t01,JGVv137.59.t01,JGVv14.253.t01,JGVv1455.1.t01,JGVv16.265.t01,JGVv2.21.t01,JGVv20.35.t01,JGVv21.12.t01,JGVv25.164.t01,JGVv25.24.t01,JGVv25.41.t01,JGVv3.222.t01,JGVv3.476.t01,JGVv37.48.t01,JGVv38.129.t01,JGVv4.502.t01,JGVv40.130.t01,JGVv48.236.t01,JGVv48.4.t01,JGVv49.4.t01,JGV…	1.14907	1.67256e-06
Cell wall metabolism	4	220	37	3.35	1.04	GSVIVT00008029001.t01,JGVv0.810.t01,JGVv11.512.t01,JGVv11.564.t01,JGVv116.28.t01,JGVv12.73.t01,JGVv134.10.t01,JGVv137.40.t01,JGVv137.59.t01,JGVv14.253.t01,JGVv1455.1.t01,JGVv16.265.t01,JGVv2.21.t01,JGVv20.35.t01,JGVv21.12.t01,JGVv25.164.t01,JGVv25.24.t01,JGVv25.41.t01,JGVv3.222.t01,JGVv3.476.t01,JGVv37.48.t01,JGVv38.129.t01,JGVv48.236.t01,JGVv49.4.t01,JGVv5.385.t01,JGVv50.149.t01,JGVv61.39.t01,JG…	1.19464	2.44624e-06
Cell wall modification	5	113	24	2.17	0.5	GSVIVT00008029001.t01,JGVv11.512.t01,JGVv11.564.t01,JGVv116.28.t01,JGVv12.73.t01,JGVv134.10.t01,JGVv1455.1.t01,JGVv16.265.t01,JGVv2.21.t01,JGVv20.35.t01,JGVv21.12.t01,JGVv25.24.t01,JGVv3.222.t01,JGVv38.129.t01,JGVv48.236.t01,JGVv50.149.t01,JGVv62.19.t01,JGVv62.20.t01,JGVv64.100.t01,JGVv7.118.t01,JGVv7.127.t01,JGVv7.66.t01,PDVv22.139.t01,JGVv5.451.t01	1.4759	7.74727e-06
Regulation of transcription	3	1204	111	10.05	6.2	GSVIVP00007276001,GSVIVP00011105001,JGVv0.372.t01,JGVv0.388.t01,JGVv0.59.t01,JGVv0.757.t01,JGVv1.1199.t01,JGVv1.683.t01,JGVv1.695.t01,JGVv1.70.t01,JGVv1.960.t01,JGVv11.28.t01,JGVv11.306.t01,JGVv11.487.t01,JGVv12.132.t01,JGVv12.169.t01,JGVv127.64.t01,JGVv13.67.t01,JGVv1312.1.t01,JGVv14.154.t01,JGVv14.292.t01,JGVv14.293.t01,JGVv14.413.t01,JGVv146.25.t01,JGVv154.19.t01,JGVv156.24.t01,JGVv158.8.t01,J…	0.524286	0.00024682
Regulation of gene expression	2	1265	114	10.32	6.53	GSVIVP00007276001,GSVIVP00011105001,JGVv0.372.t01,JGVv0.388.t01,JGVv0.59.t01,JGVv0.757.t01,JGVv1.1199.t01,JGVv1.683.t01,JGVv1.695.t01,JGVv1.70.t01,JGVv1.960.t01,JGVv11.28.t01,JGVv11.306.t01,JGVv11.487.t01,JGVv12.132.t01,JGVv12.169.t01,JGVv127.64.t01,JGVv13.67.t01,JGVv1312.1.t01,JGVv14.154.t01,JGVv14.292.t01,JGVv14.293.t01,JGVv14.413.t01,JGVv146.25.t01,JGVv154.19.t01,JGVv156.24.t01,JGVv158.8.t01,J…	0.498758	0.000262836
Auxin signalling	3	103	20	1.81	0.47	JGVv1.1034.t01,JGVv1.159.t01,JGVv14.415.t01,JGVv141.15.t01,JGVv154.1.t01,JGVv16.317.t01,JGVv16.402.t01,JGVv2.309.t01,JGVv2.462.t01,JGVv23.320.t01,JGVv26.173.t01,JGVv31.249.t01,JGVv38.252.t01,JGVv44.19.t01,JGVv46.301.t01,JGVv49.174.t01,JGVv52.89.t01,JGVv67.225.t01,JGVv8.261.t01,JGVv98.79.t01	1.36002	0.000262836
Oil body organization and biogenesis	3	9	6	0.54	0.02	JGVv0.552.t01,JGVv234.11.t01,JGVv49.157.t01,JGVv66.62.t01,JGVv66.63.t01,VVTU29901_s_at	3.46801	0.000262836
Transcription factor	4	1181	108	9.77	6.09	GSVIVP00007276001,GSVIVP00011105001,JGVv0.372.t01,JGVv0.388.t01,JGVv0.59.t01,JGVv0.757.t01,JGVv1.1199.t01,JGVv1.683.t01,JGVv1.695.t01,JGVv1.70.t01,JGVv1.960.t01,JGVv11.28.t01,JGVv11.306.t01,JGVv11.487.t01,JGVv12.132.t01,JGVv12.169.t01,JGVv127.64.t01,JGVv13.67.t01,JGVv1312.1.t01,JGVv14.154.t01,JGVv14.292.t01,JGVv14.293.t01,JGVv14.413.t01,JGVv146.25.t01,JGVv154.19.t01,JGVv156.24.t01,JGVv158.8.t01,J…	0.51355	0.000262836
Regulation overview	1	1359	119	10.77	7.03	GSVIVP00007276001,GSVIVP00011105001,JGVv0.372.t01,JGVv0.388.t01,JGVv0.59.t01,JGVv0.757.t01,JGVv1.1199.t01,JGVv1.683.t01,JGVv1.695.t01,JGVv1.70.t01,JGVv1.960.t01,JGVv11.28.t01,JGVv11.306.t01,JGVv11.487.t01,JGVv12.132.t01,JGVv12.169.t01,JGVv127.64.t01,JGVv13.67.t01,JGVv1312.1.t01,JGVv14.154.t01,JGVv14.292.t01,JGVv14.293.t01,JGVv14.413.t01,JGVv146.25.t01,JGVv154.19.t01,JGVv156.24.t01,JGVv158.8.t01,J…	0.466844	0.000555726
Cellular component organization and biogenesis	2	609	63	5.7	3.1	GSVIVP00007899001,GSVIVT00008029001.t01,JGVv0.552.t01,JGVv0.810.t01,JGVv11.512.t01,JGVv11.564.t01,JGVv116.28.t01,JGVv12.73.t01,JGVv134.10.t01,JGVv137.40.t01,JGVv137.59.t01,JGVv14.253.t01,JGVv14.449.t01,JGVv1455.1.t01,JGVv16.257.t01,JGVv16.265.t01,JGVv19.358.t01,JGVv19.384.t01,JGVv19.4.t01,JGVv194.24.t01,JGVv2.21.t01,JGVv2.319.t01,JGVv20.35.t01,JGVv20.457.t01,JGVv209.17.t01,JGVv21.12.t01,JGVv234.1…	0.637341	0.000673513
Response to stimulus	1	615	63	5.7	3.13	JGVv0.585.t01,JGVv1.1085.t01,JGVv1.1169.t01,JGVv102.41.t01,JGVv104.42.t01,JGVv122.12.t01,JGVv20.53.t01,JGVv207.21.t01,JGVv23.32.t01,JGVv23.38.t01,JGVv3.37.t01,JGVv38.250.t01,JGVv38.37.t01,JGVv4.373.t01,JGVv4.671.t01,JGVv46.193.t01,JGVv46.195.t01,JGVv48.210.t01,JGVv48.45.t01,JGVv5.28.t01,JGVv5.85.t01,JGVv56.27.t01,JGVv60.130.t01,JGVv67.147.t01,JGVv69.74.t01,JGVv7.448.t01,JGVv7.630.t01,JGVv7.779.t0…	0.62606	0.000832676
Pectin modification	6	65	14	1.27	0.29	GSVIVT00008029001.t01,JGVv11.512.t01,JGVv116.28.t01,JGVv16.265.t01,JGVv2.21.t01,JGVv20.35.t01,JGVv25.24.t01,JGVv48.236.t01,JGVv50.149.t01,JGVv64.100.t01,JGVv7.118.t01,JGVv7.127.t01,JGVv7.66.t01,PDVv22.139.t01	1.48667	0.00115964
bHLH family transcription factor	5	67	14	1.27	0.3	JGVv0.388.t01,JGVv1.695.t01,JGVv12.132.t01,JGVv1312.1.t01,JGVv14.413.t01,JGVv16.319.t01,JGVv19.399.t01,JGVv2.375.t01,JGVv244.1.t01,JGVv244.12.t01,JGVv38.1.t01,JGVv546.4.t01,JGVv77.51.t01,VVTU7387_at	1.44809	0.00153807
AS2 family transcription factor	5	18	7	0.63	0.06	JGVv11.306.t01,JGVv4.66.t01,JGVv46.307.t01,JGVv48.206.t01,JGVv6.191.t01,JGVv67.161.t01,VVTU10025_at	2.32333	0.00211961
Signalling	1	1432	119	10.77	7.45	GSVIVP00003079001,GSVIVP00012013001,GSVIVP00038053001,JGVv0.426.t01,JGVv0.715.t01,JGVv0.830.t01,JGVv1.1034.t01,JGVv1.1097.t01,JGVv1.159.t01,JGVv1.403.t01,JGVv1.483.t01,JGVv1.504.t01,JGVv1.583.t01,JGVv1.712.t01,JGVv10.66.t01,JGVv104.140.t01,JGVv11.104.t01,JGVv11.170.t01,JGVv11.269.t01,JGVv11.377.t01,JGVv11.84.t01,JGVv129.89.t01,JGVv129.94.t01,JGVv14.415.t01,JGVv14.74.t01,JGVv14.80.t01,JGVv141.15.t…	0.405176	0.00343654
C2C2-DOF family transcription factor	5	14	6	0.54	0.05	JGVv1.1199.t01,JGVv25.207.t01,JGVv3.4.t01,JGVv46.315.t01,JGVv652.1.t01,JGVv98.53.t01	2.4869	0.00351906
Hormone signalling	2	372	40	3.62	1.88	GSVIVP00012013001,JGVv0.830.t01,JGVv1.1034.t01,JGVv1.159.t01,JGVv14.415.t01,JGVv14.74.t01,JGVv141.15.t01,JGVv154.1.t01,JGVv16.280.t01,JGVv16.317.t01,JGVv16.402.t01,JGVv2.309.t01,JGVv2.462.t01,JGVv2086.1.t01,JGVv23.320.t01,JGVv25.34.t01,JGVv253.8.t01,JGVv26.173.t01,JGVv30.145.t01,JGVv31.249.t01,JGVv38.252.t01,JGVv44.19.t01,JGVv46.301.t01,JGVv49.174.t01,JGVv49.9.t01,JGVv52.89.t01,JGVv67.225.t01,JGV…	0.671187	0.00723287
Stress response	2	698	64	5.79	3.6	JGVv0.585.t01,JGVv1.1085.t01,JGVv1.1169.t01,JGVv102.41.t01,JGVv104.42.t01,JGVv122.12.t01,JGVv2.700.t01,JGVv20.53.t01,JGVv207.21.t01,JGVv23.32.t01,JGVv23.38.t01,JGVv3.37.t01,JGVv38.250.t01,JGVv38.37.t01,JGVv4.373.t01,JGVv4.671.t01,JGVv46.193.t01,JGVv46.195.t01,JGVv48.210.t01,JGVv48.45.t01,JGVv5.28.t01,JGVv5.85.t01,JGVv56.27.t01,JGVv60.130.t01,JGVv67.147.t01,JGVv69.74.t01,JGVv7.448.t01,JGVv7.630.t0…	0.499454	0.0110053
Abiotic stress response	3	369	39	3.53	1.87	JGVv0.585.t01,JGVv1.1169.t01,JGVv104.42.t01,JGVv122.12.t01,JGVv20.53.t01,JGVv207.21.t01,JGVv3.37.t01,JGVv38.37.t01,JGVv4.373.t01,JGVv4.671.t01,JGVv5.85.t01,JGVv67.147.t01,JGVv7.448.t01,JGVv77.39.t01,JGVv8.101.t01,PDVv104.41.t01,JGVv0.474.t01,JGVv111.9.t01,JGVv153.2.t01,JGVv154.30.t01,JGVv16.450.t01,JGVv164.9.t01,JGVv2.574.t01,JGVv2.575.t01,JGVv20.334.t01,JGVv23.87.t01,JGVv24.31.t01,JGVv37.46.t01,…	0.651089	0.0110053
Oxidative stress response	4	224	27	2.44	1.12	JGVv1.1169.t01,JGVv104.42.t01,JGVv122.12.t01,JGVv20.53.t01,JGVv3.37.t01,JGVv4.671.t01,JGVv67.147.t01,JGVv8.101.t01,PDVv104.41.t01,JGVv111.9.t01,JGVv153.2.t01,JGVv16.450.t01,JGVv164.9.t01,JGVv2.574.t01,JGVv2.575.t01,JGVv20.334.t01,JGVv23.87.t01,JGVv24.31.t01,JGVv4.225.t01,JGVv40.25.t01,JGVv5.455.t01,JGVv7.671.t01,JGVv7.786.t01,JGVv7.794.t01,JGVv93.11.t01,VVTU29518_x_at,VVTU7754_at	0.795719	0.0113528
NAC family transcription factor	5	32	8	0.72	0.14	JGVv12.169.t01,JGVv14.292.t01,JGVv14.293.t01,JGVv146.25.t01,JGVv26.6.t01,JGVv68.142.t01,JGVv7.129.t01,JGVv7.131.t01	1.67688	0.0136502
C2H2 family transcription factor	5	60	11	1	0.28	JGVv0.757.t01,JGVv11.28.t01,JGVv154.19.t01,JGVv19.18.t01,JGVv2.206.t01,JGVv26.170.t01,JGVv4.606.t01,JGVv61.82.t01,JGVv66.172.t01,JGVv7.401.t01,JGVv8.105.t01	1.28288	0.0210416
Pyruvate fermentation	4	27	7	0.63	0.11	JGVv16.450.t01,JGVv2.574.t01,JGVv2.575.t01,JGVv20.334.t01,JGVv217.10.t01,JGVv23.87.t01,JGVv3.90.t01	1.72498	0.0225538
Lignin metabolism	4	28	7	0.63	0.12	JGVv11.312.t01,JGVv111.9.t01,JGVv164.9.t01,JGVv7.671.t01,JGVv7.786.t01,JGVv7.794.t01,VVTU7754_at	1.67614	0.0273665
S1-4
Functional category	Level	term_size	S1-4_positives	S1-4_%	Grapegen_genechip_%	S1-4_positive_ids	odds_ratio_log	adj_pvalue
Secondary metabolism	2	484	124	7.13	2.12	GSVIVP00000080001,GSVIVP00035108001,JGVv0.280.t01,JGVv0.364.t01,JGVv0.423.t01,JGVv0.557.t01,JGVv0.580.t01,JGVv1.1071.t01,JGVv1.213.t01,JGVv10.262.t01,JGVv106.62.t01,JGVv11.18.t01,JGVv114.11.t01,JGVv116.16.t01,JGVv12.124.t01,JGVv122.73.t01,JGVv127.44.t01,JGVv129.77.t01,JGVv134.55.t01,JGVv136.15.t01,JGVv14.435.t01,JGVv14.6.t01,JGVv140.8.t01,JGVv15.11.t01,JGVv16.155.t01,JGVv16.201.t01,JGVv19.80.t01,…	1.26653	1.19295e-23
Phenylpropanoid metabolism	3	217	70	4.03	0.86	JGVv0.280.t01,JGVv0.557.t01,JGVv0.580.t01,JGVv1.1071.t01,JGVv1.213.t01,JGVv10.262.t01,JGVv114.11.t01,JGVv12.124.t01,JGVv129.77.t01,JGVv134.55.t01,JGVv136.15.t01,JGVv16.155.t01,JGVv19.80.t01,JGVv2.90.t01,JGVv218.17.t01,JGVv23.239.t01,JGVv23.54.t01,JGVv23.99.t01,JGVv25.269.t01,JGVv25.429.t01,JGVv3.45.t01,JGVv34.193.t01,JGVv38.53.t01,JGVv39.107.t01,JGVv39.134.t01,JGVv39.148.t01,JGVv39.72.t01,JGVv4.1…	1.57025	6.67878e-19
Photosynthesis	4	229	64	3.68	0.97	GSVIVP00013233001,JGVv0.597.t01,JGVv1.169.t01,JGVv1.826.t01,JGVv109.24.t01,JGVv11.432.t01,JGVv137.62.t01,JGVv14.450.t01,JGVv141.30.t01,JGVv16.118.t01,JGVv16.53.t01,JGVv19.187.t01,JGVv19.254.t01,JGVv19.419.t01,JGVv2.394.t01,JGVv207.20.t01,JGVv23.312.t01,JGVv23.90.t01,JGVv24.138.t01,JGVv26.9.t01,JGVv27.110.t01,JGVv28.278.t01,JGVv3.481.t01,JGVv38.286.t01,JGVv38.367.t01,JGVv44.59.t01,JGVv5.410.t01,JG…	1.36047	7.39009e-14
Flavonoid biosynthesis	5	89	35	2.01	0.32	JGVv0.280.t01,JGVv0.557.t01,JGVv0.580.t01,JGVv1.1071.t01,JGVv1.213.t01,JGVv134.55.t01,JGVv136.15.t01,JGVv16.155.t01,JGVv2.90.t01,JGVv218.17.t01,JGVv23.239.t01,JGVv23.54.t01,JGVv25.269.t01,JGVv25.429.t01,JGVv34.193.t01,JGVv38.53.t01,JGVv39.148.t01,JGVv4.196.t01,JGVv41.143.t01,JGVv55.21.t01,JGVv55.23.t01,JGVv62.25.t01,JGVv62.33.t01,JGVv62.56.t01,JGVv63.157.t01,JGVv66.36.t01,JGVv67.6.t01,JGVv67.70.t…	1.8633	4.24014e-12
Macromolecule transport	2	428	90	5.18	1.99	GSVIVP00002805001,GSVIVP00012684001,GSVIVT00030988001.t01,JGVv0.400.t01,JGVv0.401.t01,JGVv0.428.t01,JGVv0.662.t01,JGVv1.1102.t01,JGVv11.195.t01,JGVv11.527.t01,JGVv116.117.t01,JGVv12.115.t01,JGVv122.16.t01,JGVv123.9.t01,JGVv13.126.t01,JGVv140.14.t01,JGVv149.5.t01,JGVv15.5.t01,JGVv150.6.t01,JGVv16.303.t01,JGVv16.381.t01,JGVv16.407.t01,JGVv16.421.t01,JGVv17.72.t01,JGVv17.73.t01,JGVv19.118.t01,JGVv19…	0.989605	1.03762e-11
Flavonoid metabolism	4	112	39	2.24	0.43	JGVv0.280.t01,JGVv0.557.t01,JGVv0.580.t01,JGVv1.1071.t01,JGVv1.213.t01,JGVv129.77.t01,JGVv134.55.t01,JGVv136.15.t01,JGVv16.155.t01,JGVv2.90.t01,JGVv218.17.t01,JGVv23.239.t01,JGVv23.54.t01,JGVv25.269.t01,JGVv25.429.t01,JGVv3.45.t01,JGVv34.193.t01,JGVv38.145.t01,JGVv38.53.t01,JGVv39.148.t01,JGVv4.196.t01,JGVv41.143.t01,JGVv55.21.t01,JGVv55.23.t01,JGVv62.25.t01,JGVv62.33.t01,JGVv62.56.t01,JGVv63.157…	1.67127	1.03762e-11
Transport overview	1	827	142	8.17	4.03	GSVIVP00002805001,GSVIVP00012684001,GSVIVT00030988001.t01,JGVv0.400.t01,JGVv0.401.t01,JGVv0.420.t01,JGVv0.428.t01,JGVv0.662.t01,JGVv0.84.t01,JGVv1.1102.t01,JGVv1.420.t01,JGVv104.11.t01,JGVv11.12.t01,JGVv11.195.t01,JGVv11.514.t01,JGVv11.527.t01,JGVv11.580.t01,JGVv116.117.t01,JGVv12.115.t01,JGVv122.16.t01,JGVv122.59.t01,JGVv123.9.t01,JGVv125.14.t01,JGVv13.126.t01,JGVv140.14.t01,JGVv149.5.t01,JGVv15…	0.750244	2.22932e-11
Cellular metabolism	2	419	87	5	1.95	GSVIVP00012278001,JGVv0.241.t01,JGVv0.635.t01,JGVv1.232.t01,JGVv1.31.t01,JGVv1.346.t01,JGVv1.661.t01,JGVv1.745.t01,JGVv1.746.t01,JGVv100.15.t01,JGVv100.18.t01,JGVv100.21.t01,JGVv100.22.t01,JGVv100.29.t01,JGVv100.35.t01,JGVv100.41.t01,JGVv100.46.t01,JGVv100.50.t01,JGVv104.56.t01,JGVv108.122.t01,JGVv11.190.t01,JGVv116.84.t01,JGVv116.94.t01,JGVv12.26.t01,JGVv12.65.t01,JGVv1217.1.t01,JGVv122.1.t01,JG…	0.972157	3.82062e-11
WRKY family transcription factor	5	39	20	1.15	0.11	JGVv10.298.t01,JGVv11.568.t01,JGVv116.63.t01,JGVv18.11.t01,JGVv25.118.t01,JGVv25.40.t01,JGVv28.327.t01,JGVv3.147.t01,JGVv31.7.t01,JGVv46.134.t01,JGVv46.234.t01,JGVv5.149.t01,JGVv5.249.t01,JGVv52.127.t01,JGVv69.66.t01,JGVv8.538.t01,JGVv90.74.t01,CA809370,VVTU14990_at,JGVv40.32.t01	2.34153	1.86799e-09
Multidrug transport	3	108	33	1.9	0.44	GSVIVP00012684001,JGVv0.400.t01,JGVv0.401.t01,JGVv0.662.t01,JGVv1.1102.t01,JGVv11.195.t01,JGVv116.117.t01,JGVv12.115.t01,JGVv15.5.t01,JGVv16.407.t01,JGVv17.72.t01,JGVv17.73.t01,JGVv19.67.t01,JGVv2.494.t01,JGVv2.502.t01,JGVv2.504.t01,JGVv28.271.t01,JGVv3.390.t01,JGVv3.395.t01,JGVv39.1.t01,JGVv5.25.t01,JGVv50.166.t01,JGVv50.169.t01,JGVv50.31.t01,JGVv52.119.t01,JGVv56.86.t01,JGVv61.129.t01,JGVv61.13…	1.47354	2.61641e-08
Phytoalexin metabolism	3	29	16	0.92	0.08	JGVv100.15.t01,JGVv100.18.t01,JGVv100.21.t01,JGVv100.22.t01,JGVv100.29.t01,JGVv100.35.t01,JGVv100.41.t01,JGVv100.46.t01,JGVv100.50.t01,JGVv18.78.t01,JGVv180.11.t01,JGVv38.317.t01,JGVv42.64.t01,JGVv42.70.t01,JGVv91.115.t01,VVTU7619_x_at	2.4959	3.37813e-08
Phytoalexin biosynthesis	4	29	16	0.92	0.08	JGVv100.15.t01,JGVv100.18.t01,JGVv100.21.t01,JGVv100.22.t01,JGVv100.29.t01,JGVv100.35.t01,JGVv100.41.t01,JGVv100.46.t01,JGVv100.50.t01,JGVv18.78.t01,JGVv180.11.t01,JGVv38.317.t01,JGVv42.64.t01,JGVv42.70.t01,JGVv91.115.t01,VVTU7619_x_at	2.4959	3.37813e-08
Signalling	1	1432	200	11.5	7.25	GSVIVP00004744001,GSVIVT00037177001.t01,JGVv0.17.t01,JGVv0.526.t01,JGVv0.537.t01,JGVv0.615.t01,JGVv0.687.t01,JGVv0.773.t01,JGVv0.894.t01,JGVv1.243.t01,JGVv1.383.t01,JGVv1.456.t01,JGVv1.612.t01,JGVv1.776.t01,JGVv1.818.t01,JGVv1.837.t01,JGVv102.33.t01,JGVv106.1.t01,JGVv108.36.t01,JGVv11.106.t01,JGVv11.234.t01,JGVv11.274.t01,JGVv11.356.t01,JGVv11.49.t01,JGVv11.595.t01,JGVv114.9.t01,JGVv12.219.t01,JG…	0.508646	6.50685e-08
Stilbenoid metabolism	4	17	12	0.69	0.03	JGVv100.15.t01,JGVv100.18.t01,JGVv100.21.t01,JGVv100.22.t01,JGVv100.29.t01,JGVv100.35.t01,JGVv100.41.t01,JGVv100.46.t01,JGVv100.50.t01,JGVv42.64.t01,JGVv42.70.t01,VVTU7619_x_at	3.16188	7.09847e-08
Stilbenoid biosynthesis	5	17	12	0.69	0.03	JGVv100.15.t01,JGVv100.18.t01,JGVv100.21.t01,JGVv100.22.t01,JGVv100.29.t01,JGVv100.35.t01,JGVv100.41.t01,JGVv100.46.t01,JGVv100.50.t01,JGVv42.64.t01,JGVv42.70.t01,VVTU7619_x_at	3.16188	7.09847e-08
Photosynthetic-chain phosphorylation	5	55	21	1.21	0.2	GSVIVP00035586001,GSVIVP00035587001,JGVv1.1083.t01,JGVv1.51.t01,JGVv1.800.t01,JGVv14.344.t01,JGVv147.7.t01,JGVv16.496.t01,JGVv164.2.t01,JGVv17.50.t01,JGVv2.366.t01,JGVv20.294.t01,JGVv20.328.t01,JGVv23.40.t01,JGVv25.221.t01,JGVv34.111.t01,JGVv35.170.t01,JGVv63.135.t01,JGVv8.396.t01,JGVv8.522.t01,CB345242	1.80809	2.98688e-07
Protein kinase	3	606	100	5.75	2.98	GSVIVP00004744001,JGVv0.17.t01,JGVv0.537.t01,JGVv0.615.t01,JGVv0.773.t01,JGVv1.818.t01,JGVv108.36.t01,JGVv11.106.t01,JGVv11.234.t01,JGVv11.274.t01,JGVv11.356.t01,JGVv11.595.t01,JGVv128.16.t01,JGVv134.37.t01,JGVv14.10.t01,JGVv14.365.t01,JGVv14.367.t01,JGVv14.368.t01,JGVv14.399.t01,JGVv14.402.t01,JGVv14.439.t01,JGVv14.61.t01,JGVv14.65.t01,JGVv15.194.t01,JGVv1542.1.t01,JGVv156.47.t01,JGVv156.49.t01,…	0.687423	3.21395e-07
Multidrug ABC transport	4	81	26	1.5	0.32	GSVIVP00012684001,JGVv0.400.t01,JGVv0.401.t01,JGVv1.1102.t01,JGVv11.195.t01,JGVv12.115.t01,JGVv15.5.t01,JGVv16.407.t01,JGVv17.72.t01,JGVv17.73.t01,JGVv19.67.t01,JGVv2.494.t01,JGVv2.502.t01,JGVv2.504.t01,JGVv3.390.t01,JGVv3.395.t01,JGVv39.1.t01,JGVv5.25.t01,JGVv50.31.t01,JGVv52.119.t01,JGVv61.129.t01,JGVv61.130.t01,JGVv7.373.t01,JGVv74.51.t01,JGVv74.53.t01,JGVv85.5.t01	1.54237	3.28416e-07
Generation of metabolite precursors and energy	3	528	90	5.18	2.58	GSVIVP00012686001,GSVIVP00013233001,GSVIVP00013242001,GSVIVP00035586001,GSVIVP00035587001,JGVv0.447.t01,JGVv0.597.t01,JGVv1.1083.t01,JGVv1.1197.t01,JGVv1.169.t01,JGVv1.51.t01,JGVv1.748.t01,JGVv1.800.t01,JGVv1.826.t01,JGVv104.156.t01,JGVv109.24.t01,JGVv11.432.t01,JGVv127.16.t01,JGVv127.59.t01,JGVv137.62.t01,JGVv14.344.t01,JGVv14.450.t01,JGVv141.30.t01,JGVv147.7.t01,JGVv16.118.t01,JGVv16.496.t01,JG…	0.724412	3.36017e-07
Metabolism	1	5235	580	33.35	27.39	GSVIVP00000080001,GSVIVP00012278001,GSVIVP00012466001,GSVIVP00012686001,GSVIVP00013233001,GSVIVP00013242001,GSVIVP00013249001,GSVIVP00035108001,GSVIVP00035586001,GSVIVP00035587001,GSVIVP00035601001,GSVIVT00014807001.t01,JGVv0.204.t01,JGVv0.241.t01,JGVv0.280.t01,JGVv0.293.t01,JGVv0.347.t01,JGVv0.364.t01,JGVv0.423.t01,JGVv0.447.t01,JGVv0.522.t01,JGVv0.547.t01,JGVv0.557.t01,JGVv0.569.t01,JGVv0.573.t…	0.282862	3.90061e-06
Photosystem II	5	56	19	1.09	0.22	GSVIVP00013233001,JGVv1.169.t01,JGVv1.826.t01,JGVv11.432.t01,JGVv137.62.t01,JGVv14.450.t01,JGVv141.30.t01,JGVv16.118.t01,JGVv19.254.t01,JGVv19.419.t01,JGVv207.20.t01,JGVv26.9.t01,JGVv27.110.t01,JGVv28.278.t01,JGVv5.410.t01,JGVv58.4.t01,JGVv8.160.t01,JGVv81.65.t01,VVTU4191_at	1.62211	1.05194e-05
Anthocyanin biosynthesis	6	33	14	0.81	0.11	JGVv134.55.t01,JGVv16.155.t01,JGVv218.17.t01,JGVv23.239.t01,JGVv25.429.t01,JGVv34.193.t01,JGVv38.53.t01,JGVv4.196.t01,JGVv41.143.t01,JGVv55.21.t01,JGVv55.23.t01,JGVv62.25.t01,JGVv62.56.t01,TC57447	1.98137	1.54818e-05
Anthocyanin-glycoside biosynthesis	7	22	11	0.63	0.06	JGVv16.155.t01,JGVv218.17.t01,JGVv23.239.t01,JGVv34.193.t01,JGVv4.196.t01,JGVv41.143.t01,JGVv55.21.t01,JGVv55.23.t01,JGVv62.25.t01,JGVv62.56.t01,TC57447	2.28548	3.38451e-05
Signalling pathway	2	1059	144	8.28	5.38	GSVIVP00004744001,JGVv0.17.t01,JGVv0.526.t01,JGVv0.537.t01,JGVv0.615.t01,JGVv0.773.t01,JGVv0.894.t01,JGVv1.612.t01,JGVv1.776.t01,JGVv1.818.t01,JGVv1.837.t01,JGVv102.33.t01,JGVv108.36.t01,JGVv11.106.t01,JGVv11.234.t01,JGVv11.274.t01,JGVv11.356.t01,JGVv11.595.t01,JGVv114.9.t01,JGVv123.41.t01,JGVv128.16.t01,JGVv129.38.t01,JGVv134.37.t01,JGVv14.10.t01,JGVv14.365.t01,JGVv14.367.t01,JGVv14.368.t01,JGVv…	0.461778	4.18515e-05
Cell wall metabolism	4	220	42	2.42	1.05	JGVv1.840.t01,JGVv11.571.t01,JGVv15.69.t01,JGVv150.46.t01,JGVv16.11.t01,JGVv16.12.t01,JGVv16.14.t01,JGVv2.22.t01,JGVv20.100.t01,JGVv20.423.t01,JGVv20.477.t01,JGVv23.255.t01,JGVv25.128.t01,JGVv25.185.t01,JGVv26.233.t01,JGVv32.39.t01,JGVv4.618.t01,JGVv414.3.t01,JGVv414.6.t01,JGVv44.96.t01,JGVv48.235.t01,JGVv49.1.t01,JGVv5.236.t01,JGVv5.239.t01,JGVv5.500.t01,JGVv5.71.t01,JGVv50.201.t01,JGVv54.66.t01…	0.849593	0.000134572
Lipid metabolism	3	372	61	3.51	1.83	JGVv0.204.t01,JGVv0.685.t01,JGVv1.279.t01,JGVv1.558.t01,JGVv1.843.t01,JGVv10.84.t01,JGVv102.105.t01,JGVv105.24.t01,JGVv105.36.t01,JGVv108.154.t01,JGVv11.245.t01,JGVv118.27.t01,JGVv128.73.t01,JGVv14.7.t01,JGVv141.5.t01,JGVv146.6.t01,JGVv157.15.t01,JGVv16.40.t01,JGVv19.100.t01,JGVv19.357.t01,JGVv2.89.t01,JGVv20.426.t01,JGVv23.106.t01,JGVv23.253.t01,JGVv244.3.t01,JGVv31.52.t01,JGVv37.106.t01,JGVv38.…	0.668108	0.000211555
Chlorophyll metabolism	5	26	11	0.63	0.09	JGVv0.882.t01,JGVv1.166.t01,JGVv1.82.t01,JGVv105.47.t01,JGVv20.378.t01,JGVv3.81.t01,JGVv4.721.t01,JGVv40.280.t01,JGVv61.147.t01,JGVv67.38.t01,JGVv7.46.t01	1.97509	0.000222397
Aromatic amino acid metabolism	4	58	17	0.98	0.24	JGVv104.154.t01,JGVv104.155.t01,JGVv177.29.t01,JGVv25.334.t01,JGVv30.126.t01,JGVv4.637.t01,JGVv480.3.t01,JGVv57.107.t01,JGVv67.222.t01,JGVv83.38.t01,VVTU25962_x_at,JGVv1.346.t01,JGVv108.122.t01,JGVv1217.1.t01,JGVv126.12.t01,JGVv59.70.t01,JGVv61.32.t01	1.40684	0.000309468
Phenylpropanoid biosynthesis	4	53	16	0.92	0.22	JGVv10.262.t01,JGVv114.11.t01,JGVv19.80.t01,JGVv23.99.t01,JGVv39.134.t01,JGVv39.72.t01,JGVv4.34.t01,JGVv4.543.t01,JGVv4.563.t01,JGVv40.155.t01,JGVv40.242.t01,JGVv48.50.t01,JGVv52.73.t01,JGVv615.2.t01,JGVv63.13.t01,JGVv64.136.t01	1.44852	0.000353874
Terpenoid metabolism	3	148	30	1.73	0.69	GSVIVP00000080001,JGVv0.364.t01,JGVv0.423.t01,JGVv106.62.t01,JGVv116.16.t01,JGVv122.73.t01,JGVv127.44.t01,JGVv14.435.t01,JGVv14.6.t01,JGVv140.8.t01,JGVv16.201.t01,JGVv20.197.t01,JGVv28.288.t01,JGVv361.6.t01,JGVv39.82.t01,JGVv4.185.t01,JGVv43.68.t01,JGVv46.19.t01,JGVv50.151.t01,JGVv54.39.t01,JGVv65.9.t01,JGVv66.14.t01,JGVv8.338.t01,JGVv87.27.t01,JGVv180.11.t01,JGVv21.157.t01,JGVv48.132.t01,JGVv67.…	0.920734	0.000753379
Oligopeptide transport	3	30	11	0.63	0.11	JGVv0.428.t01,JGVv123.9.t01,JGVv2.376.t01,JGVv23.35.t01,JGVv25.219.t01,JGVv25.229.t01,JGVv4.226.t01,JGVv49.138.t01,JGVv53.30.t01,JGVv67.100.t01,JGVv97.36.t01	1.73847	0.000939802
Fatty acid metabolism	4	143	29	1.67	0.67	JGVv0.204.t01,JGVv0.685.t01,JGVv1.279.t01,JGVv1.843.t01,JGVv105.36.t01,JGVv108.154.t01,JGVv128.73.t01,JGVv141.5.t01,JGVv16.40.t01,JGVv19.357.t01,JGVv2.89.t01,JGVv20.426.t01,JGVv23.106.t01,JGVv23.253.t01,JGVv244.3.t01,JGVv4.641.t01,JGVv41.30.t01,JGVv48.26.t01,JGVv49.145.t01,JGVv5.175.t01,JGVv50.175.t01,JGVv63.175.t01,JGVv64.35.t01,JGVv67.1.t01,JGVv67.182.t01,JGVv69.85.t01,JGVv79.62.t01,JGVv8.210.t…	0.92097	0.000939802
Amino acid metabolism	3	305	50	2.88	1.5	JGVv1.199.t01,JGVv1.272.t01,JGVv104.154.t01,JGVv104.155.t01,JGVv11.79.t01,JGVv12.162.t01,JGVv151.41.t01,JGVv17.102.t01,JGVv17.108.t01,JGVv177.29.t01,JGVv18.136.t01,JGVv20.231.t01,JGVv211.11.t01,JGVv225.13.t01,JGVv25.334.t01,JGVv34.5.t01,JGVv35.189.t01,JGVv37.85.t01,JGVv4.637.t01,JGVv47.50.t01,JGVv480.3.t01,JGVv5.217.t01,JGVv50.122.t01,JGVv57.107.t01,JGVv58.53.t01,JGVv60.207.t01,JGVv61.141.t01,JGV…	0.664603	0.00106427
Cell wall organization and biogenesis	3	260	44	2.53	1.27	JGVv1.672.t01,JGVv1.840.t01,JGVv11.571.t01,JGVv15.50.t01,JGVv15.69.t01,JGVv150.46.t01,JGVv16.11.t01,JGVv16.12.t01,JGVv16.14.t01,JGVv2.22.t01,JGVv20.100.t01,JGVv20.423.t01,JGVv20.477.t01,JGVv23.255.t01,JGVv25.128.t01,JGVv25.185.t01,JGVv26.233.t01,JGVv32.39.t01,JGVv4.618.t01,JGVv414.3.t01,JGVv414.6.t01,JGVv44.96.t01,JGVv48.235.t01,JGVv49.1.t01,JGVv5.236.t01,JGVv5.239.t01,JGVv5.500.t01,JGVv5.71.t01,…	0.701535	0.00133281
Transcription factor	4	1181	148	8.51	6.08	GSVIVP00009530001,GSVIVP00014242001,JGVv0.334.t01,JGVv0.373.t01,JGVv0.493.t01,JGVv0.690.t01,JGVv1.222.t01,JGVv1.359.t01,JGVv1.521.t01,JGVv1.780.t01,JGVv10.159.t01,JGVv10.272.t01,JGVv10.291.t01,JGVv10.296.t01,JGVv10.298.t01,JGVv102.68.t01,JGVv104.164.t01,JGVv108.100.t01,JGVv108.90.t01,JGVv11.186.t01,JGVv11.288.t01,JGVv11.568.t01,JGVv116.63.t01,JGVv12.133.t01,JGVv12.92.t01,JGVv124.21.t01,JGVv129.3.…	0.363026	0.00157495
Ion transport	2	287	47	2.7	1.41	JGVv0.420.t01,JGVv0.84.t01,JGVv104.11.t01,JGVv11.12.t01,JGVv11.514.t01,JGVv11.580.t01,JGVv122.59.t01,JGVv125.14.t01,JGVv15.22.t01,JGVv16.372.t01,JGVv17.129.t01,JGVv194.20.t01,JGVv24.39.t01,JGVv25.305.t01,JGVv26.107.t01,JGVv26.227.t01,JGVv291.5.t01,JGVv3.29.t01,JGVv3.295.t01,JGVv35.121.t01,JGVv38.49.t01,JGVv4.318.t01,JGVv4.49.t01,JGVv4.676.t01,JGVv40.48.t01,JGVv49.83.t01,JGVv59.117.t01,JGVv60.151.…	0.662473	0.00165714
Hormone signalling	2	372	57	3.28	1.85	GSVIVT00037177001.t01,JGVv0.687.t01,JGVv1.243.t01,JGVv1.383.t01,JGVv1.456.t01,JGVv106.1.t01,JGVv11.49.t01,JGVv12.219.t01,JGVv134.45.t01,JGVv1467.1.t01,JGVv16.101.t01,JGVv16.281.t01,JGVv17.58.t01,JGVv180.1.t01,JGVv180.5.t01,JGVv21.165.t01,JGVv21.166.t01,JGVv25.163.t01,JGVv258.8.t01,JGVv3.40.t01,JGVv3.55.t01,JGVv30.1.t01,JGVv31.199.t01,JGVv324.7.t01,JGVv38.346.t01,JGVv4.449.t01,JGVv4.495.t01,JGVv4.…	0.584885	0.00200131
Reaction center pigment biosynthesis	5	14	7	0.4	0.04	JGVv0.882.t01,JGVv1.166.t01,JGVv105.47.t01,JGVv3.81.t01,JGVv40.280.t01,JGVv61.147.t01,JGVv7.46.t01	2.28341	0.00200131
Response to stimulus	1	615	85	4.89	3.12	GSVIVP00004081001,GSVIVP00015158001,JGVv0.252.t01,JGVv1.379.t01,JGVv11.38.t01,JGVv116.48.t01,JGVv14.483.t01,JGVv16.36.t01,JGVv180.19.t01,JGVv191.5.t01,JGVv2.199.t01,JGVv2.617.t01,JGVv20.385.t01,JGVv23.135.t01,JGVv231.4.t01,JGVv25.393.t01,JGVv31.233.t01,JGVv38.384.t01,JGVv4.67.t01,JGVv4.684.t01,JGVv4.685.t01,JGVv44.165.t01,JGVv46.142.t01,JGVv5.548.t01,JGVv55.61.t01,JGVv56.24.t01,JGVv684.3.t01,JGVv…	0.467997	0.00214182
Regulation of transcription	3	1204	149	8.57	6.21	GSVIVP00009530001,GSVIVP00014242001,JGVv0.334.t01,JGVv0.373.t01,JGVv0.493.t01,JGVv0.690.t01,JGVv1.222.t01,JGVv1.359.t01,JGVv1.521.t01,JGVv1.780.t01,JGVv10.159.t01,JGVv10.272.t01,JGVv10.291.t01,JGVv10.296.t01,JGVv10.298.t01,JGVv102.68.t01,JGVv104.164.t01,JGVv108.100.t01,JGVv108.90.t01,JGVv11.186.t01,JGVv11.288.t01,JGVv11.568.t01,JGVv116.63.t01,JGVv12.133.t01,JGVv12.92.t01,JGVv124.21.t01,JGVv129.3.…	0.347936	0.00237756
Anion transport	3	63	16	0.92	0.28	JGVv0.420.t01,JGVv0.84.t01,JGVv11.580.t01,JGVv122.59.t01,JGVv125.14.t01,JGVv16.372.t01,JGVv24.39.t01,JGVv26.107.t01,JGVv291.5.t01,JGVv3.29.t01,JGVv38.49.t01,JGVv4.49.t01,JGVv49.83.t01,JGVv59.117.t01,JGVv66.75.t01,JGVv68.208.t01	1.2087	0.00253176
Chlorophyll biosynthesis	6	15	7	0.4	0.05	JGVv0.882.t01,JGVv1.166.t01,JGVv105.47.t01,JGVv3.81.t01,JGVv40.280.t01,JGVv61.147.t01,JGVv7.46.t01	2.14982	0.00312309
Cellulose biosynthesis	6	41	12	0.69	0.17	JGVv15.69.t01,JGVv20.477.t01,JGVv25.185.t01,JGVv414.3.t01,JGVv414.6.t01,JGVv49.1.t01,JGVv5.239.t01,JGVv59.90.t01,JGVv69.54.t01,JGVv7.473.t01,JGVv975.2.t01,VVTU4471_at	1.40261	0.00381475
Cell wall modification	5	113	23	1.32	0.53	JGVv150.46.t01,JGVv16.11.t01,JGVv16.12.t01,JGVv16.14.t01,JGVv2.22.t01,JGVv20.100.t01,JGVv26.233.t01,JGVv32.39.t01,JGVv4.618.t01,JGVv44.96.t01,JGVv48.235.t01,JGVv5.236.t01,JGVv5.71.t01,JGVv50.201.t01,JGVv54.66.t01,JGVv7.384.t01,JGVv87.58.t01,JGVv9.248.t01,JGVv98.5.t01,VVTU33632_at,JGVv108.94.t01,JGVv26.15.t01,JGVv4.48.t01	0.923475	0.00382293
Nitrate transport	4	8	5	0.29	0.02	JGVv0.420.t01,JGVv0.84.t01,JGVv26.107.t01,JGVv59.117.t01,JGVv66.75.t01	2.79331	0.00455908
Stress response	2	698	92	5.29	3.57	GSVIVP00004081001,GSVIVP00015158001,GSVIVP00028784001,GSVIVT00020358001.t01,JGVv0.252.t01,JGVv1.379.t01,JGVv11.38.t01,JGVv116.48.t01,JGVv117.39.t01,JGVv14.483.t01,JGVv16.36.t01,JGVv180.19.t01,JGVv191.5.t01,JGVv2.199.t01,JGVv2.617.t01,JGVv2.730.t01,JGVv20.385.t01,JGVv23.135.t01,JGVv231.4.t01,JGVv25.393.t01,JGVv26.144.t01,JGVv31.233.t01,JGVv335.1.t01,JGVv38.384.t01,JGVv4.67.t01,JGVv4.684.t01,JGVv4.…	0.412747	0.00521113
Shikimate metabolism	3	21	8	0.46	0.08	JGVv1.346.t01,JGVv108.122.t01,JGVv1217.1.t01,JGVv126.12.t01,JGVv30.126.t01,JGVv30.128.t01,JGVv59.70.t01,JGVv61.32.t01	1.79812	0.00528244
Alkaloid metabolism	3	64	15	0.86	0.29	GSVIVP00035108001,JGVv11.18.t01,JGVv15.11.t01,JGVv21.157.t01,JGVv32.19.t01,JGVv4.293.t01,JGVv4.294.t01,JGVv4.297.t01,JGVv48.132.t01,JGVv49.37.t01,JGVv61.91.t01,JGVv67.239.t01,JGVv71.80.t01,JGVv1.199.t01,JGVv61.141.t01	1.10179	0.00874277
Regulation of gene expression	2	1265	151	8.68	6.55	GSVIVP00009530001,GSVIVP00014242001,JGVv0.334.t01,JGVv0.373.t01,JGVv0.493.t01,JGVv0.690.t01,JGVv1.222.t01,JGVv1.359.t01,JGVv1.521.t01,JGVv1.780.t01,JGVv10.159.t01,JGVv10.272.t01,JGVv10.291.t01,JGVv10.296.t01,JGVv10.298.t01,JGVv102.68.t01,JGVv104.164.t01,JGVv108.100.t01,JGVv108.90.t01,JGVv11.186.t01,JGVv11.288.t01,JGVv11.568.t01,JGVv116.63.t01,JGVv12.133.t01,JGVv12.92.t01,JGVv124.21.t01,JGVv129.3.…	0.304404	0.00902343
Cell wall biosynthesis	5	72	16	0.92	0.33	JGVv1.840.t01,JGVv11.571.t01,JGVv15.69.t01,JGVv20.423.t01,JGVv20.477.t01,JGVv23.255.t01,JGVv25.185.t01,JGVv414.3.t01,JGVv414.6.t01,JGVv49.1.t01,JGVv5.239.t01,JGVv59.90.t01,JGVv69.54.t01,JGVv7.473.t01,JGVv975.2.t01,VVTU4471_at	1.03297	0.01049
Glutathione metabolism	4	79	17	0.98	0.36	JGVv0.664.t01,JGVv1.46.t01,JGVv102.10.t01,JGVv11.456.t01,JGVv26.125.t01,JGVv26.35.t01,JGVv39.55.t01,JGVv4.262.t01,JGVv4.263.t01,JGVv4.442.t01,JGVv49.99.t01,JGVv5.1.t01,JGVv5.3.t01,JGVv7.719.t01,JGVv79.54.t01,JGVv93.21.t01,JGVv93.24.t01	0.992034	0.0105409
Amino acid biosynthesis	4	87	18	1.04	0.41	JGVv11.79.t01,JGVv177.29.t01,JGVv18.136.t01,JGVv20.231.t01,JGVv25.334.t01,JGVv4.637.t01,JGVv57.107.t01,JGVv67.222.t01,JGVv68.186.t01,JGVv83.38.t01,JGVv83.44.t01,JGVv1.346.t01,JGVv108.122.t01,JGVv1217.1.t01,JGVv126.12.t01,JGVv16.210.t01,JGVv59.70.t01,JGVv61.32.t01	0.942388	0.0119938
AP2 family transcription factor	5	60	14	0.81	0.27	GSVIVP00014242001,JGVv13.68.t01,JGVv13.79.t01,JGVv13.82.t01,JGVv13.83.t01,JGVv16.298.t01,JGVv16.46.t01,JGVv16.478.t01,JGVv18.117.t01,JGVv2.359.t01,JGVv28.72.t01,JGVv4.30.t01,JGVv6.136.t01,JGVv8.507.t01	1.09557	0.0123357
Biotic stress response	3	245	38	2.19	1.22	GSVIVP00028784001,GSVIVT00020358001.t01,JGVv0.252.t01,JGVv116.48.t01,JGVv117.39.t01,JGVv14.483.t01,JGVv2.199.t01,JGVv2.730.t01,JGVv231.4.t01,JGVv26.144.t01,JGVv335.1.t01,JGVv38.384.t01,JGVv4.684.t01,JGVv4.685.t01,JGVv44.165.t01,JGVv45.54.t01,JGVv5.548.t01,JGVv56.24.t01,JGVv77.124.t01,JGVv77.127.t01,JGVv77.129.t01,JGVv88.50.t01,PDVv4.675.t01,TC53067,VVTU28352_at,GSVIVP00029551001,JGVv112.48.t01,JG…	0.594494	0.0140391
Tetrapyrrole metabolism	4	48	12	0.69	0.21	JGVv0.882.t01,JGVv1.166.t01,JGVv1.82.t01,JGVv105.47.t01,JGVv20.378.t01,JGVv3.81.t01,JGVv4.721.t01,JGVv40.280.t01,JGVv61.147.t01,JGVv64.36.t01,JGVv67.38.t01,JGVv7.46.t01	1.18598	0.0140391
MYB family transcription factor	5	90	18	1.04	0.42	JGVv0.373.t01,JGVv0.690.t01,JGVv1.780.t01,JGVv108.100.t01,JGVv11.186.t01,JGVv130.4.t01,JGVv16.111.t01,JGVv20.99.t01,JGVv23.22.t01,JGVv33.23.t01,JGVv33.33.t01,JGVv46.313.t01,JGVv49.91.t01,JGVv5.240.t01,JGVv54.22.t01,JGVv6.69.t01,JGVv0.559.t01,JGVv2.329.t01	0.899651	0.0165036
Regulation overview	1	1359	158	9.09	7.07	GSVIVP00009530001,GSVIVP00014242001,JGVv0.334.t01,JGVv0.373.t01,JGVv0.493.t01,JGVv0.690.t01,JGVv1.222.t01,JGVv1.359.t01,JGVv1.410.t01,JGVv1.521.t01,JGVv1.662.t01,JGVv1.780.t01,JGVv10.159.t01,JGVv10.272.t01,JGVv10.291.t01,JGVv10.296.t01,JGVv10.298.t01,JGVv102.68.t01,JGVv104.164.t01,JGVv108.100.t01,JGVv108.90.t01,JGVv11.186.t01,JGVv11.288.t01,JGVv11.568.t01,JGVv116.63.t01,JGVv12.133.t01,JGVv12.92.t…	0.273448	0.0179512
Aromatic compound metabolism	3	38	10	0.58	0.16	JGVv23.152.t01,JGVv33.70.t01,JGVv34.199.t01,JGVv55.1.t01,JGVv64.20.t01,JGVv94.87.t01,JGVv18.78.t01,JGVv38.317.t01,JGVv480.3.t01,VVTU25962_x_at	1.25428	0.0222927
Pectin modification	6	65	14	0.81	0.3	JGVv16.11.t01,JGVv16.12.t01,JGVv16.14.t01,JGVv2.22.t01,JGVv20.100.t01,JGVv4.618.t01,JGVv44.96.t01,JGVv48.235.t01,JGVv5.236.t01,JGVv5.71.t01,JGVv50.201.t01,JGVv54.66.t01,JGVv87.58.t01,JGVv98.5.t01	0.992095	0.0249769
Monoterpenoid indole alkaloid biosynthesis	5	27	8	0.46	0.11	GSVIVP00035108001,JGVv15.11.t01,JGVv21.157.t01,JGVv32.19.t01,JGVv48.132.t01,JGVv49.37.t01,JGVv67.239.t01,JGVv71.80.t01	1.41828	0.0268146
Oxidation reduction	3	157	26	1.5	0.77	GSVIVP00012278001,JGVv0.635.t01,JGVv1.31.t01,JGVv104.56.t01,JGVv11.190.t01,JGVv12.26.t01,JGVv12.65.t01,JGVv122.1.t01,JGVv141.51.t01,JGVv15.201.t01,JGVv15.222.t01,JGVv2.718.t01,JGVv21.155.t01,JGVv25.412.t01,JGVv31.149.t01,JGVv389.3.t01,JGVv39.43.t01,JGVv39.52.t01,JGVv46.119.t01,JGVv48.124.t01,JGVv49.124.t01,JGVv49.36.t01,JGVv49.39.t01,JGVv7.142.t01,JGVv74.28.t01,JGVv87.35.t01	0.670012	0.0286303
Cofactor metabolism	3	53	12	0.69	0.24	JGVv0.882.t01,JGVv1.166.t01,JGVv1.82.t01,JGVv105.47.t01,JGVv20.378.t01,JGVv3.81.t01,JGVv4.721.t01,JGVv40.280.t01,JGVv61.147.t01,JGVv64.36.t01,JGVv67.38.t01,JGVv7.46.t01	1.05563	0.0304936
Phosphate transport	4	22	7	0.4	0.09	JGVv11.580.t01,JGVv122.59.t01,JGVv24.39.t01,JGVv291.5.t01,JGVv3.29.t01,JGVv4.49.t01,JGVv49.83.t01	1.5208	0.0304936
NBS-LRR superfamily	3	89	17	0.98	0.42	GSVIVP00029551001,JGVv112.48.t01,JGVv197.10.t01,JGVv22.186.t01,JGVv23.103.t01,JGVv27.120.t01,JGVv35.20.t01,JGVv50.234.t01,JGVv89.85.t01,JGVv92.47.t01,CF607237,TC64775,TC64868,VVTU20571_at,VVTU22478_at,VVTU30318_at,VVTU33558_at	0.841912	0.0318481
ERF subfamily transcription factor	6	34	9	0.52	0.15	GSVIVP00014242001,JGVv13.68.t01,JGVv13.79.t01,JGVv13.82.t01,JGVv13.83.t01,JGVv16.478.t01,JGVv18.117.t01,JGVv28.72.t01,JGVv8.507.t01	1.26185	0.0318481
Terpenoid biosynthesis	4	47	11	0.63	0.21	JGVv0.364.t01,JGVv106.62.t01,JGVv122.73.t01,JGVv127.44.t01,JGVv14.6.t01,JGVv16.201.t01,JGVv20.197.t01,JGVv39.82.t01,JGVv4.185.t01,JGVv66.14.t01,JGVv8.338.t01	1.09839	0.0326849
Wax metabolism	4	8	4	0.23	0.02	JGVv37.106.t01,JGVv46.270.t01,JGVv46.274.t01,JGVv46.279.t01	2.28185	0.0370261
Raffinose metabolism	5	8	4	0.23	0.02	JGVv11.315.t01,JGVv33.98.t01,JGVv92.21.t01,JGVv66.71.t01	2.28185	0.0370261
Wax biosynthesis	5	8	4	0.23	0.02	JGVv37.106.t01,JGVv46.270.t01,JGVv46.274.t01,JGVv46.279.t01	2.28185	0.0370261
Sugar transport	4	62	13	0.75	0.29	JGVv13.126.t01,JGVv149.5.t01,JGVv16.303.t01,JGVv20.295.t01,JGVv3.351.t01,JGVv39.142.t01,JGVv405.5.t01,JGVv59.24.t01,JGVv11.580.t01,JGVv24.39.t01,JGVv3.29.t01,JGVv4.49.t01,JGVv76.13.t01	0.957531	0.038266
Abiotic stress response	3	369	50	2.88	1.88	GSVIVP00004081001,GSVIVP00015158001,JGVv1.379.t01,JGVv11.38.t01,JGVv16.36.t01,JGVv180.19.t01,JGVv191.5.t01,JGVv2.617.t01,JGVv20.385.t01,JGVv23.135.t01,JGVv25.393.t01,JGVv31.233.t01,JGVv4.67.t01,JGVv46.142.t01,JGVv55.61.t01,JGVv72.101.t01,JGVv8.273.t01,JGVv8.370.t01,JGVv8.372.t01,JGVv8.379.t01,JGVv8.383.t01,JGVv9.16.t01,VVTU25675_x_at,JGVv0.241.t01,JGVv0.664.t01,JGVv1.355.t01,JGVv1.46.t01,JGVv102.…	0.436846	0.0399466
Cytochrome P450 oxidoreductase	4	77	15	0.86	0.36	GSVIVP00012278001,JGVv12.26.t01,JGVv12.65.t01,JGVv122.1.t01,JGVv141.51.t01,JGVv15.201.t01,JGVv15.222.t01,JGVv21.155.t01,JGVv31.149.t01,JGVv389.3.t01,JGVv39.43.t01,JGVv39.52.t01,JGVv46.119.t01,JGVv48.124.t01,JGVv74.28.t01	0.86571	0.0405231
Tryptophan biosynthesis	6	18	6	0.35	0.07	JGVv177.29.t01,JGVv25.334.t01,JGVv4.637.t01,JGVv57.107.t01,JGVv67.222.t01,JGVv83.38.t01	1.58939	0.0405601
Esterase activity	3	36	9	0.52	0.16	JGVv1.745.t01,JGVv1.746.t01,JGVv63.64.t01,JGVv63.69.t01,JGVv63.70.t01,JGVv63.74.t01,JGVv67.206.t01,JGVv7.640.t01,JGVv9.237.t01	1.18477	0.0412856
Nucleotide transport	3	13	5	0.29	0.05	JGVv67.91.t01,VVTU19516_at,VVTU8168_at,JGVv1.383.t01,JGVv134.45.t01	1.81219	0.0412856
Alkaloid biosynthesis	4	56	12	0.69	0.26	GSVIVP00035108001,JGVv11.18.t01,JGVv15.11.t01,JGVv21.157.t01,JGVv32.19.t01,JGVv48.132.t01,JGVv49.37.t01,JGVv61.91.t01,JGVv67.239.t01,JGVv71.80.t01,JGVv1.199.t01,JGVv61.141.t01	0.984835	0.0412856
Carbohydrate transport	3	64	13	0.75	0.3	JGVv13.126.t01,JGVv149.5.t01,JGVv16.303.t01,JGVv20.295.t01,JGVv3.351.t01,JGVv39.142.t01,JGVv405.5.t01,JGVv59.24.t01,JGVv11.580.t01,JGVv24.39.t01,JGVv3.29.t01,JGVv4.49.t01,JGVv76.13.t01	0.917408	0.045717
Oxidative stress response	4	224	33	1.9	1.12	GSVIVP00004081001,GSVIVP00015158001,JGVv1.379.t01,JGVv16.36.t01,JGVv191.5.t01,JGVv2.617.t01,JGVv4.67.t01,JGVv55.61.t01,JGVv72.101.t01,JGVv0.664.t01,JGVv1.355.t01,JGVv1.46.t01,JGVv102.10.t01,JGVv11.456.t01,JGVv135.5.t01,JGVv26.125.t01,JGVv26.35.t01,JGVv35.124.t01,JGVv39.55.t01,JGVv4.262.t01,JGVv4.263.t01,JGVv4.442.t01,JGVv49.99.t01,JGVv5.1.t01,JGVv5.3.t01,JGVv7.719.t01,JGVv79.54.t01,JGVv8.334.t01,…	0.531878	0.045717

## Sheet: F_SOMTable
Table X. Enriched functional categories in the clusters of genes with shared developmental expression pattern: Clusters of genes more expressed in flesh.
Functional category	Level	Term size	Cluster positives	Adj p-value
F1: Specifically up-regulated in flesh
Oil body organization and biogenesis	3	9	4	0.00613954
C2H2 family transcription factor	5	60	7	0.0209443
F2: Up-regulated in both
NAC family transcription factor	5	32	6	0.00460922
Response to stimulus	1	615	23	0.0177176
Oxidative stress response	4	224	12	0.0321678
F3: Generally non up-regulated
Cell wall organization and biogenesis	3	260	16	0.00151024
Cell wall metabolism	4	220	13	0.00914623
Cell wall modification	5	113	9	0.00914623
Pectin modification	6	65	7	0.00914623
Heavy metal ion homeostasis	3	68	7	0.00980496
F4: Down-regulated in both
None
F3+4: Down-regulated or at least non-induced
Cell wall organization and biogenesis	3	260	26	1.29615e-05
Cell wall metabolism	4	220	21	0.000326287
Cellular component organization and biogenesis	2	609	36	0.00323442
Cell wall modification	5	113	13	0.00323442
Auxin signalling	3	103	11	0.0174052
Carbohydrate metabolism enzyme inhibitor	4	20	5	0.0174052
Invertase/pectin methylesterase inhibitor family	5	20	5	0.0174052
Pectin modification	6	65	8	0.0362115
Signalling	1	1432	61	0.0384147
bHLH family transcription factor	5	67	8	0.0384147
The highest level non-redundant significat categories are highlighted in black. Adj p-value, p-value < 0.05 in a Fisher’s exact test after Benjamini and Hochberg correction.

## Sheet: S_SOMTable
Table X. Enriched functional categories in the clusters of genes with shared developmental expression pattern: Clusters of genes more expressed in skin
Functional category	Level	Term size	Cluster positives	Adj p-value
S1: Up-regulated specifically or in a higher extent in skin
Response to stimulus	1	615	30	0.000775295
Transport overview	1	827	35	0.0027
Secondary metabolism	2	484	41	3.62824e-12
Cellular metabolism	2	419	26	5.62659e-05
Macromolecule transport	2	428	24	0.000685633
Stress response	2	698	31	0.00282982
Phenylpropanoid metabolism	3	217	27	1.20847e-11
Phytoalexin metabolism	3	29	12	2.12309e-11
Biotic stress response	3	245	18	0.000268224
Nucleotide transport	3	13	4	0.00496657
Protein kinase	3	606	25	0.0355509
Stilbenoid metabolism	4	17	12	9.49408e-15
Phytoalexin biosynthesis	4	29	12	2.12309e-11
Flavonoid metabolism	4	112	10	0.00496657
Stilbenoid biosynthesis	5	17	12	9.49408e-15
WRKY family transcription factor	5	39	9	7.27866e-06
S2: without outstanding changes in skin and tending to be repressed in flesh
Flavonoid biosynthesis	5	89	18	1.502e-09
Phenylpropanoid metabolism	3	217	25	2.02623e-08
Flavonoid metabolism	4	112	18	2.85181e-08
Protein kinase	3	606	40	7.37337e-07
Signalling pathway	2	1059	56	1.44704e-06
Secondary metabolism	2	484	34	1.64186e-06
Signalling	1	1432	68	1.7891e-06
Macromolecule transport	2	428	30	9.37613e-06
Anthocyanin-glycoside biosynthesis	7	22	7	3.57867e-05
Anthocyanin biosynthesis	6	33	8	4.91268e-05
Multidrug transport	3	108	13	9.35773e-05
Transport overview	1	827	41	0.000323275
Fatty acid metabolism	5	143	13	0.0017512
Multidrug ABC transport	4	81	9	0.00570505
S3: down-regulated in both
Regulation of transcription	3	1204	42	0.000648932
Transcription factor	4	1181	42	0.000648932
Regulation overview	1	1359	45	0.000714496
Regulation of gene expression	2	1265	42	0.00111531
Lipid metabolism	3	372	18	0.00503959
Homeobox domain family transcription factor	5	45	6	0.00909898
Wax metabolism	4	8	3	0.0161899
Aromatic compound glysosidase	4	2	2	0.0161899
Monoterpenoid biosynthesis	5	20	4	0.0161899
Wax biosynthesis	5	8	3	0.0161899
Anthocyanin biosynthesis	6	33	5	0.0161899
Secondary metabolism	2	484	19	0.0197117
AP2 family transcription factor	5	60	6	0.0210867
Monoterpenoid metabolism	4	41	5	0.0238605
Flavonoid biosynthesis	5	89	7	0.0267144
Cell wall organization and biogenesis	3	260	12	0.0467832
S4: down-regulated specifically, in a higher extent, or earlier in flesh
Photosynthesis	4	229	49	2.89088e-22
Generation of metabolite precursors and energy	3	528	62	1.05208e-14
Photosynthetic-chain phosphorylation	5	55	16	7.06398e-09
Metabolism	1	5235	249	6.61966e-07
Chlorophyll metabolism	5	26	10	1.0341e-06
Reaction center pigment biosynthesis	5	14	7	1.84702e-05
Transport overview	1	827	58	2.51957e-05
Chlorophyll biosynthesis	6	15	7	2.51957e-05
Photosystem II	5	56	11	0.000219381
Tetrapyrrole metabolism	4	48	10	0.00031927
Cofactor metabolism	3	53	10	0.000740069
Macromolecule transport	2	428	32	0.00219565
Electron transport	4	242	22	0.00219565
Cellular metabolism	2	419	31	0.0030991
Ion transport	2	287	24	0.0030991
Multidrug transport	3	108	13	0.00375214
Calvin cycle	5	54	9	0.00375214
Primary metabolism	2	4435	195	0.00376476
Multidrug ABC transport	4	81	11	0.00385843
Auxin signalling	3	103	12	0.00802189
Cell wall metabolism	4	220	19	0.00818065
Cellulose biosynthesis	6	41	7	0.0145935
Secondary metabolism	2	484	31	0.0244055
Amino acid metabolism	3	305	22	0.0291814
Nitrogen assimilation	4	14	4	0.0296357
Cell wall organization and biogenesis	3	260	19	0.0497333
The highest level non-redundant significat categories are highlighted in black. Adj p-value, p-value < 0.05 in a Fisher’s exact test after Benjamini and Hochberg correction.

## Sheet: PC1
Table S4. Functional categories enriched in the transcripts with higher PCA loading scores. Transcripts most contributing to the PC1 distribution ([PC1 loading score]>10).
Functional category	Level	Term size	PC1 positives	Adj p-value
PC1 score > 10
Cell wall modification	5	113	8	0.00531794
Oil body organization and biogenesis	3	9	3	0.0151149
Xyloglucan modification	6	25	4	0.0151149
Cell wall metabolism	4	220	9	0.0276927
PC1 score < -10
Photosynthesis	4	229	25	1.64944e-10
Generation of metabolite precursors and energy	3	528	29	1.57537e-05
Antenna proteins	5	33	8	1.59031e-05
Cell wall organization and biogenesis	3	260	19	2.48881e-05
Cell wall metabolism	4	220	17	4.13881e-05
Cell wall modification	5	113	12	6.89648e-05
Auxin signalling	3	103	10	0.0011559
Drought stress response	4	10	4	0.00128539
Pectin modification	6	65	8	0.00128539
Photosystem II	5	56	7	0.0029255
Glycan metabolism	5	38	6	0.0029255
Glycan catabolism	6	39	6	0.0029255
Transport overview	1	827	30	0.00586528
Macromolecule transport	2	428	19	0.00877241
Hormone signalling	2	372	17	0.0127285
Metabolism	1	5235	119	0.0140973
Peptidase-mediated proteolysis	5	277	14	0.0141571
Carbohydrate metabolism	3	618	23	0.0189704
Beta-1,3 glucan catabolism	6	39	5	0.0191122
Lipid transport	3	85	7	0.0230117
Flavonoid biosynthesis	5	89	7	0.0288508
Auxin-mediated signalling pathway	4	49	5	0.0474855
Oxidation reduction	3	157	9	0.0475758
Jasmonate metabolism	4	14	3	0.0475758
The highest level non-redundant significat categories are highlighted in black. Adj p-value, p-value < 0.05 in a Fisher’s exact test after Benjamini and Hochberg correction. PC1 positives, number of unique genes in the study group (PC1 score > 10 or PC1 score < -10) annotated in the term.

## Sheet: PC2
Table S4.2. Functional categories enriched in the transcripts with higher PCA loading scores. Transcripts most contributing to the PC2 distribution ([PC2 loading score]>10).
Functional category	Level	Term size	PC2 positives	Adj p-value
PC2 score > 10
None
PC2 score < -10
Macromolecule transport	2	428	14	6.31346e-05
Transport overview	1	827	17	0.000707533
Phenylpropanoid metabolism	3	217	9	0.000707533
Secondary metabolism	2	484	11	0.0114208
Multidrug ABC transport	4	81	5	0.0114208
Flavonoid biosynthesis	5	89	5	0.0148919
Multidrug transport	3	108	5	0.0315678
Flavonoid metabolism	4	112	5	0.0326719
Fatty acid biosynthesis	5	70	4	0.0452619
The highest level non-redundant significat categories are highlighted in black. Adj p-value, p-value < 0.05 in a Fisher’s exact test after Benjamini and Hochberg correction. PC2 positives, number of unique genes in the study group (PC1 score > 10 or PC2 score < -10) annotated in the category.
