# Supplementary material for: Berry Flesh and Skin Ripening Features in Vitis vinifera as Assessed by Transcriptional Profiling
Source: PLoS One. 2012 Jun 29;7(6):e39547. doi: 10.1371/journal.pone.0039547 (PMC3386993; doi:10.1371/journal.pone.0039547)
Supplement: Table S5 — Probesets showing significant differences between flesh and skin throughout berry ripening. (XLSX) [file pone.0039547.s007.xlsx]

## Sheet: TS5
Table S5. Probesets showing significant differences between flesh and skin throughout berry ripening. Significant probesets according to 1% FDR in a two-classes SAM time course (slope or signed area) and at least 3-fold flesh vs skin difference in one stage or 2-fold in two stages. SAM q-values and averaged expression across the three replicates and the two years, normalized to the first time poi…
Grapegen probeset	Unique transcript	Log2 (P_F/P_S)	Log2 (V1_F/P_S)	Log2 (V2_F/P_S)	Log2 (R1_F/P_S)	Log2 (R2_F/P_S)	Log2 (P_S/P_S)	Log2 (V1_S/P_S)	Log2 (V2_S/P_S)	Log2 (R1_S/P_S)	Log2 (R2_S/P_S)	SOM cluster	Probeset annotation	Functional category 1	Functional category 2	Functional category 3	Functional category 4	q-value(%) Signed area	q-value(%) Slope	Redundant grapegen probesets
VVTU10575_at	VIT_00s0125g00180	-1.197	-2.428	-2.13	-1.708	-1.31	0	-1.147	-1.436	-1.474	-1.52	S3	Calcium channel, voltage-dependent, alpha 2/delta	Transport overview.Ion transport.Anion transport.Chloride transport				0.00780098	0	VVTU10575_at
VVTU10985_at	VIT_00s0125g00200	0.07	-0.259	-0.144	0.243	1.461	0	-0.736	-0.874	-0.864	0.072	F3	no hit	Unknown				0.00884991	0.236	VVTU10985_at
VVTU24291_s_at	VIT_00s0153g00050	0.762	1.567	1.372	0.713	0.131	0	0.258	0.276	0.4	0.191	F1	Glutathione S-transferase 8 GSTU8	Metabolism.Primary metabolism.Coenzyme and prosthetic group metabolism.Glutathione metabolism	Response to stimulus.Stress response.Abiotic stress response.Oxidative stress response			0.00513494	0.34	VVTU24291_s_at VVTU40876_s_at
VVTU40876_s_at	VIT_00s0153g00050	0.7	1.501	1.313	0.61	0.023	0	0.132	0.183	0.324	0.12	F1	Glutathione S-transferase 8 GSTU8	Metabolism.Primary metabolism.Coenzyme and prosthetic group metabolism.Glutathione metabolism	Response to stimulus.Stress response.Abiotic stress response.Oxidative stress response			0.00513494	0.34	VVTU24291_s_at VVTU40876_s_at
VVTU28055_at	VIT_00s0179g00260	-0.061	0.8	0.933	1.257	1.183	0	0.39	0.344	1.913	2.196	S1	calcium-transporting ATPase 12 ACA12	Signalling.Signalling pathway.Calcium sensors and signalling	Transport overview.Ion transport.Cation transport			10.858	0.061	VVTU28055_at VVTU20546_at
VVTU4300_at	VIT_00s0179g00320	-0.935	-1.282	-1.313	-2.647	-3.326	0	-0.11	-0.025	-0.842	-2.014	S4	Unknown protein	Unknown				0.00780098	16	VVTU4300_at
VVTU7923_at	VIT_00s0179g00360	-0.758	-2.133	-1.97	-2.356	-1.982	0	-1.122	-1.276	-2.265	-2.51	S3	Unknown protein	Unknown				0.895718	0.061	VVTU7923_at VVTU17291_at
VVTU22796_s_at	VIT_00s0186g00090	-1.221	-0.961	-0.716	-1.588	-2.109	0	-1.321	-1.152	-1.985	-2.545	S3	Zinc finger (C3HC4-type RING finger)	Regulation overview.Regulation of gene expression.Regulation of transcription.Transcription factor.Zinc finger C3HC4 family transcription factor				3.11799	0	VVTU22796_s_at
VVTU9898_at	VIT_00s0187g00050	-0.255	-2.091	-2.402	-3.31	-3.615	0	-3.186	-3.543	-4.821	-4.491	F4	no hit	Unknown				0.159184	7.682	VVTU9898_at
VVTU35369_s_at	VIT_00s0187g00160	0.707	0.607	0.596	0.343	0.112	0	0.463	0.433	-1.376	-3	F3	ripening-related protein	Unknown				0.0366205	0	VVTU35369_s_at
VVTU12292_s_at	VIT_00s0187g00210	-1.226	-1.845	-2.148	-1.517	-1.091	0	-0.865	-1.335	-1.391	-0.816	S3	Rho GDP-dissociation inhibitor 2	Signalling.Signalling pathway.G-protein signalling pathway				0.00780098	0.79	VVTU12292_s_at VVTU3972_at
VVTU35516_s_at	VIT_00s0189g00050	0.082	0.215	0.317	0.162	0.11	0	-0.962	-0.706	-0.994	-0.969	F4	no hit	Unknown				0	0.499	VVTU35516_s_at VVTU5550_s_at
VVTU327_at	VIT_00s0194g00160	-0.754	-2.175	-2.321	-2.758	-2.501	0	-0.511	-0.652	-1.649	-1.867	S4	Unknown protein	Unknown				0	16	VVTU327_at
VVTU9147_at	VIT_00s0194g00190	-2.093	-2.67	-2.618	-2.723	-2.621	0	-1.162	-1.338	-2.16	-2.327	S3	no hit	Unknown				0	0	VVTU9147_at
VVTU34351_at	VIT_00s0194g00210	-3.163	-4.782	-4.993	-4.864	-4.841	0	-2.051	-2.57	-3.672	-4.675	S3	KCO1 (TWO PORE K CHANNEL)	Transport overview.Ion transport.Cation transport.Potassium transport				0	0	VVTU34351_at
VVTU14157_at	VIT_00s0194g00260	1.94	0.323	0.33	0.23	0.886	0	-0.439	-0.747	-0.761	-0.541	F3	microtubule associated protein (MAP70-5)	Cellular process.Cellular component organization and biogenesis.Cytoskeleton organization and biogenesis.Microtubule organization and biogenesis.Microtubule-driven movement				0	31.117	VVTU14157_at
VVTU1051_s_at	VIT_00s0194g00270	0.055	-0.217	-0.194	-0.163	0.154	0	0.803	0.784	0.893	0.821	S1	RNA-binding protein P67, Chloroplast	Unknown				0	0.79	VVTU1051_s_at
VVTU35546_s_at	VIT_00s0194g00330	-1.462	-5.007	-5.098	-5.401	-5.429	0	-2.895	-3.031	-3.669	-3.714	S3	Proline-rich family protein	Unknown				0.00780098	35.773	VVTU35546_s_at
VVTU35648_at	VIT_00s0194g00340	-2.128	-3.686	-3.933	-3.506	-3.914	0	-2.237	-2.327	-2.496	-3.129	S3	no hit	Unknown				0	0.499	VVTU35648_at
VVTU38566_x_at	VIT_00s0198g00060	-0.197	-0.781	-0.666	-0.774	-1.844	0	-0.32	0.458	-0.349	-1.056	S2	Ribosomal protein S7 30S	Metabolism.Primary metabolism.Protein metabolism and modification.Translation				0.0366205	30.039	VVTU38566_x_at VVTU29641_s_at
VVTU29641_s_at	VIT_00s0198g00060	-0.324	-1.314	-0.872	-1.271	-3.196	0	-0.851	0.71	-0.769	-2.133	S4	Ribosomal protein S7 30S	Metabolism.Primary metabolism.Protein metabolism and modification.Translation				0.159184	31.753	VVTU38566_x_at VVTU29641_s_at
VVTU15272_at	VIT_00s0199g00210	1.504	-1.175	-1.231	-1.166	-1.209	0	-1.41	-1.462	-1.407	-1.314	F4	cyclin delta-2 (CYCD2)	Regulation overview.Regulation of cell cycle				0.520523	6.192	VVTU15272_at
VVTU35819_s_at	VIT_00s0207g00070	-0.428	-1.612	-1.557	-1.569	-1.422	0	-0.492	-0.454	-0.464	-0.497	S4	HAD-superfamily hydrolase, subfamily IIA	Unknown				0	22.485	VVTU35819_s_at
VVTU35049_s_at	VIT_00s0207g00210	-0.633	-2.114	-2.265	-4.302	-5.251	0	-0.73	-0.846	-1.176	-1.973	S4	photosystem II PsbO protein	Metabolism.Primary metabolism.Generation of metabolite precursors and energy.Photosynthesis.Photosystem II				0.00780098	0	VVTU35049_s_at
VVTU12575_at	VIT_00s0207g00220	0.763	0.014	0.172	0.004	0.149	0	-0.944	-1.077	-1.266	-0.914	F3	cold acclimation protein	Response to stimulus.Stress response.Abiotic stress response.Temperature stress response.Cold stress response				0	9.419	VVTU12575_at
VVTU11486_at	VIT_00s0211g00040	1.616	1.645	1.577	1.489	1.161	0	-0.353	-0.455	-0.523	-0.02	F1	nodulation receptor kinase	Signalling.Signalling pathway.Protein kinase				0	18.269	VVTU11486_at
VVTU6943_s_at	VIT_00s0211g00120	-0.914	-3.976	-4.054	-4.521	-4.42	0	-0.173	-0.129	-0.078	-0.585	S2	Glycine hydroxymethyltransferase	Metabolism.Primary metabolism.Amino acid metabolism.Glycine, serine, and threonine metabolism	Metabolism.Primary metabolism.Coenzyme and prosthetic group metabolism.Folate metabolism			0	0	VVTU6943_s_at
VVTU11294_at	VIT_00s0216g00060	-1.379	1.299	1.55	0.037	0.161	0	2.734	2.594	0.631	0.673	S1	Nuclear transport factor 2 (NTF2)	Transport overview.Nucleocytoplasmic transport				0.0228994	13.583	VVTU11294_at
VVTU7774_at	VIT_00s0218g00170	-1.134	-1.504	-1.593	-2.307	-2.753	0	0.645	0.401	-0.198	-0.085	S2	UDP-rhamnose/rhamnosyltransferase	Metabolism.Secondary metabolism.Phenylpropanoid metabolism.Flavonoid metabolism.Flavonoid biosynthesis.Anthocyanin biosynthesis.Anthocyanin-glycoside biosynthesis				0	0.121	VVTU7774_at
VVTU38305_s_at	VIT_00s0220g00070	-1.211	0.801	0.707	-0.506	-1.627	0	1.17	1.128	0.388	-0.28	S1	Latex cyanogenic beta glucosidase	Metabolism.Primary metabolism.Carbohydrate metabolism.Oligosaccharide metabolism.Glycan metabolism.Glycan catabolism				0.0366205	35.209	VVTU4748_s_at VVTU38305_s_at
VVTU4748_s_at	VIT_00s0220g00070	-1.138	1.05	1.072	-0.386	-1.272	0	1.394	1.339	0.531	-0.07	S1	Latex cyanogenic beta glucosidase	Metabolism.Primary metabolism.Carbohydrate metabolism.Oligosaccharide metabolism.Glycan metabolism.Glycan catabolism				0.159184	35.773	VVTU4748_s_at VVTU38305_s_at
VVTU6472_at	VIT_00s0225g00090	-0.512	0.799	0.869	-0.392	-1.064	0	0.809	0.866	0.504	0.113	S1	copper amine oxidase	Metabolism.Cellular metabolism.Nitrogen metabolism.Amine metabolism				0.296552	18.269	VVTU36933_at VVTU6472_at
VVTU9148_at	VIT_00s0225g00120	-0.238	-1.903	-1.713	-1.666	-1.697	0	-2.675	-2.621	-2.76	-2.474	F4	Unknown protein	Unknown				0.0134142	4.871	VVTU9148_at
VVTU13259_s_at	VIT_00s0225g00130	-0.525	-1.233	-1.388	-1.629	-1.766	0	-0.182	-0.294	-0.224	-0.552	S4	Alanine transaminase.	Metabolism.Primary metabolism.Amino acid metabolism.Alanine metabolism				0	0.081	VVTU13259_s_at
VVTU2730_at	VIT_00s0227g00190	-0.404	-1.09	-1.173	-1.121	-1.207	0	-0.32	-0.318	0.218	0.396	S2	Phosphoglucomutase/phosphomannomutase C terminal	Metabolism.Primary metabolism.Carbohydrate metabolism.Monosaccharide metabolism.Fructose and mannose metabolism	Metabolism.Primary metabolism.Carbohydrate metabolism.Polysaccharide metabolism.Starch and sucrose metabolism.Starch biosynthesis catabolism	Metabolism.Primary metabolism.Organic acid metabolism.Ascorbate and aldarate metabolism		0	0	VVTU2730_at VVTU34473_at
VVTU12986_at	VIT_00s0227g00200	-1.289	-3.306	-3.241	-3.845	-4.327	0	-1.8	-1.91	-2.509	-3.181	S3	formin protein AHF1	Cellular process.Cellular component organization and biogenesis.Cytoskeleton organization and biogenesis.Actin organization and biogenesis				0.00780098	26.83	VVTU12986_at
VVTU679_at	VIT_00s0229g00100	0.392	-2.74	-2.764	-3.216	-3.549	0	-1.341	-1.416	-2.432	-3.21	S4	unknown	Unknown				0.159184	33.292	VVTU679_at
VVTU4953_at	VIT_00s0231g00040	-0.707	-1.643	-1.656	-1.981	-2.087	0	-0.555	-0.508	-0.567	-0.432	S4	RPM1-interacting protein 4	Response to stimulus.Stress response.Biotic stress response				0	0.037	VVTU4953_at
VVTU1657_s_at	VIT_00s0253g00080	3.503	3.891	3.103	3.467	3.359	0	0.952	0.663	2.3	4.136	F2	Methyl jasmonate esterase	Signalling.Hormone signalling.Jasmonate signalling.Jasmonate metabolism				0.00513494		VVTU1657_s_at
VVTU1686_s_at	VIT_00s0256g00110	-1.707	-6.697	-6.426	-6.52	-6.831	0	-3.619	-4.054	-6.156	-7	S3	Ankyrin repeat protein	Diverse functions.Gene family with diverse functions.Ankyrin domain family				0.0754718	0.499	VVTU1686_s_at
VVTU25623_s_at	VIT_00s0258g00090	-0.516	-0.409	-0.548	-0.298	-0.424	0	-0.424	-0.394	-0.227	0.665	S2	Brassinosteroid insensitive 1-associated receptor kinase 1	Signalling.Hormone signalling.Brassinosteroid signalling.Brassinosteroid-mediated signalling pathway				0.159184	9.419	VVTU25623_s_at
VVTU16013_at	VIT_00s0258g00100	-1.971	-1.947	-2.213	-2.177	-2.225	0	0.852	0.325	0.065	0.188	S2	Receptor serine/threonine kinase	Signalling.Signalling pathway.Protein kinase				0	34.099	VVTU16013_at
VVTU4018_s_at	VIT_00s0259g00110	1.093	2.166	2.103	0.61	0.023	0	-0.264	-0.676	-2.779	-2.812	F3	no hit	Unknown				0	0.153	VVTU4018_s_at
VVTU2436_at	VIT_00s0265g00090	-1.26	0.559	0.409	0.431	0.621	0	1.791	1.228	-0.872	-1.161	F3	unknown protein	Unknown				9.09397	0	VVTU2436_at
VVTU3763_at	VIT_00s0274g00080	-0.21	4.152	3.735	3.327	2.328	0	4.309	4.271	4.125	4.649	F2	Benzoquinone reductase	Metabolism.Primary metabolism.Coenzyme and prosthetic group metabolism.Riboflavin metabolism				0.895718		VVTU3763_at
VVTU2403_at	VIT_00s0286g00130	-4.214	-5.127	-5.743	-6.079	-6.149	0	-0.296	-0.564	-0.959	-1.637	S2	S-locus lectin protein kinase	Signalling.Signalling pathway.Protein kinase				0	28.253	VVTU2403_at
VVTU9979_at	VIT_00s0286g00140	-2.215	-2.275	-2.197	-2.234	-2.113	0	0.904	0.834	0.448	-0.432	S2	serine/threonine-protein kinase receptor ARK3	Signalling.Signalling pathway.Protein kinase				0	6.192	VVTU39628_at VVTU9979_at
VVTU1059_at	VIT_00s0291g00060	-1.257	-3.142	-3.575	-4.77	-4.8	0	-0.529	-0.752	-1.262	-1.97	S4	inorganic phosphate transporter 2-1, chloroplast precursor	Transport overview.Ion transport.Anion transport.Phosphate transport				0	0	VVTU1059_at
VVTU17154_at	VIT_00s0294g00040	-0.762	-0.625	-0.47	-0.496	-0.611	0	0.719	0.861	0.357	0.357	S2	Receptor serine/threonine kinase	Signalling.Signalling pathway.Protein kinase				0	27.607	VVTU17154_at
VVTU6767_at	VIT_00s0299g00100	-1.726	-2.572	-2.38	-2.727	-2.493	0	-1.784	-2.042	-2.787	-2.479	S3	ARABIDOPSIS THALIANA HOMEOBOX PROTEIN 2	Regulation overview.Regulation of gene expression.Regulation of transcription.Transcription factor.Homeobox domain family transcription factor				0.520523	0	VVTU6767_at
VVTU1415_s_at	VIT_00s0301g00040	-1.433	-1.532	-1.562	-1.706	-1.639	0	1.12	1.102	1.162	0.902	S2	glycine-rich protein	Unknown				0	0.34	VVTU1415_s_at VVTU17719_s_at VVTU27138_x_at VVTU27138_s_at
VVTU17719_s_at	VIT_00s0301g00040	-1.498	-1.552	-1.844	-1.831	-1.873	0	1.045	0.985	1.063	0.836	S2	glycine-rich protein	Unknown				0	0.121	VVTU1415_s_at VVTU17719_s_at VVTU27138_x_at VVTU27138_s_at
VVTU27138_s_at	VIT_00s0301g00040	-2.348	-2.714	-2.604	-2.954	-2.227	0	1.526	1.745	1.872	1.573	S2	glycine-rich protein	Unknown				0	0.236	VVTU1415_s_at VVTU17719_s_at VVTU27138_x_at VVTU27138_s_at
VVTU12663_at	VIT_00s0301g00100	0.912	1.311	1.644	2.815	4.775	0	-0.428	-0.548	-0.271	1.309	F1	BFN1 (BIFUNCTIONAL NUCLEASE I)	Metabolism.Primary metabolism.Nucleobase, nucleoside, nucleotide, nucleic acid metabolism.Nucleic acid metabolism.DNA metabolism.DNA catabolism				0	0	VVTU12663_at
VVTU2210_at	VIT_00s0304g00010	-1.661	0.973	0.997	0.239	-1.076	0	-0.044	-0.06	-0.884	-2.195	F3	Unknown protein	Unknown				0.0754718	0.153	VVTU2210_at
VVTU1595_s_at	VIT_00s0304g00070	-0.537	-1.173	-1.145	-1.64	-2.293	0	-0.065	-0.19	-1.137	-1.942	S4	Lipid-associated family protein	Unknown				0.0228994	9.419	VVTU19388_s_at VVTU1595_s_at VVTU18093_s_at
VVTU19388_s_at	VIT_00s0304g00070	-0.557	-1.153	-0.746	-1.489	-2.083	0	0.081	0.032	-0.978	-1.687	S4	Lipid-associated family protein	Unknown				0.0134142	9.419	VVTU19388_s_at VVTU1595_s_at VVTU18093_s_at
VVTU6048_at	VIT_00s0304g00080	-0.178	-2.366	-2.2	-0.491	-0.397	0	-3.059	-2.917	-1.749	-1.997	F4	trehalose-6-phosphate phosphatase	Metabolism.Primary metabolism.Carbohydrate metabolism.Oligosaccharide metabolism.Trehalose metabolism				0.0366205	3.882	VVTU6048_at
VVTU16254_s_at	VIT_00s0313g00030	-0.116	-1.15	-0.98	-1.187	-0.998	0	-1.66	-1.543	-1.861	-2.048	F4	Auxin-independent growth promoter	Unknown				0.0228994	0.499	VVTU16254_s_at VVTU6263_s_at
VVTU12821_s_at	VIT_00s0313g00040	-1.41	-2.263	-2.178	-2.5	-2.752	0	-0.525	-0.652	-0.976	-1.741	S4	PAS2 (PASTICCINO 2)	Regulation overview.Regulation of cell cycle	Signalling.Signalling pathway.Protein antiphosphatase			0	7.682	VVTU12821_s_at
VVTU10868_at	VIT_00s0316g00010	1.65	2.295	2.332	2.123	1.204	0	1.537	1.606	2.366	2.077	F2	Disease resistance protein	Diverse functions.Gene family with diverse functions.NBS-LRR superfamily	Response to stimulus.Stress response.Biotic stress response			0.296552		VVTU10868_at
VVTU6810_at	VIT_00s0317g00110	-3.724	-5.297	-5.869	-5.68	-5.56	0	-0.193	-0.389	-0.903	-1.168	S2	Esterase/lipase/thioesterase	Unknown				0	29.08	VVTU6810_at
VVTU16982_s_at	VIT_00s0323g00040	-0.577	-1.716	-1.781	-1.652	-1.375	0	-0.056	-0.143	-0.242	-0.455	S2	Unknown protein	Unknown				0	32.889	VVTU16982_s_at
VVTU2785_s_at	VIT_00s0323g00060	1.168	-2.168	-3.033	-3.568	-3.814	0	-3.79	-4.074	-3.645	-3.666	F4	invertase/pectin methylesterase inhibitor	Metabolism.Primary metabolism.Carbohydrate metabolism.Carbohydrate metabolism enzyme inhibitor.Invertase/pectin methylesterase inhibitor family				0.520523	11.484	VVTU2785_s_at
VVTU16138_s_at	VIT_00s0323g00100	0.589	0.053	-0.36	-0.169	-0.181	0	-1.505	-1.991	-2.257	-2.067	F4	vacuolar processing enzyme beta	Metabolism.Primary metabolism.Protein metabolism and modification.Proteolysis.Peptidase-mediated proteolysis.Vacuolar proteolysis				0	2.331	VVTU14649_at VVTU16138_s_at VVTU12228_at
VVTU17519_at	VIT_00s0324g00070	-0.302	0.537	0.34	-1.756	-2.837	0	0.451	0.326	-0.214	-0.791	S2	cytokinin-O-glucosyltransferase 2	Signalling.Hormone signalling.Cytokinin signalling.Cytokinin metabolism.Cytokinin inactivation by glycosylation				0.895718	0.081	VVTU17519_at
VVTU34512_s_at	VIT_00s0324g00110	-0.403	-2.184	-2.342	-2.52	-2.499	0	-1.19	-1.322	-1.641	-1.863	S4	Haloacid dehalogenase hydrolase	Metabolism				0.00780098	35.773	VVTU34512_s_at
VVTU7550_at	VIT_00s0333g00040	-0.75	-2.755	-2.679	-2.757	-2.784	0	-1.571	-1.707	-1.452	-1.415	S4	Early tobacco anther 1, putative	Unknown				0	28.253	VVTU7550_at
VVTU9288_at	VIT_00s0333g00060	-0.631	-2.026	-2.289	-3.202	-3.536	0	-3.005	-3.453	-3.912	-4.034	S3	Unknown protein	Unknown				0.520523	6.192	VVTU9288_at
VVTU17377_at	VIT_00s0335g00010	0.086	-0.599	-0.163	0.359	0.147	0	-0.291	0.048	1.495	1.01	S1	R protein L6	Response to stimulus.Stress response.Biotic stress response				0.159184	0.499	VVTU17377_at
VVTU22924_s_at	VIT_00s0349g00020	-0.019	1.036	1.165	1.229	1.079	0	-0.193	-0.18	-0.06	0.277	F1	Unknown protein	Unknown				0	0.79	VVTU22924_s_at
VVTU15964_s_at	VIT_00s0357g00010	-0.762	-0.85	-0.885	-1.689	-1.373	0	0.47	0.371	-0.294	-0.086	S2	Senescence-associated protein	Unknown				0	11.484	VVTU15964_s_at VVTU35372_at
VVTU11334_at	VIT_00s0361g00060	-0.08	0.191	0.018	-0.001	0.066	0	-0.039	-0.049	0.263	1.327	S1	(E,E)-alpha-farnesene synthase	Metabolism.Secondary metabolism.Terpenoid metabolism.Sesquiterpenoid metabolism.Sesquiterpenoid biosynthesis				3.75585	0.037	VVTU11334_at
VVTU35210_at	VIT_00s0370g00070	-0.058	-1.32	-1.728	-2.804	-2.967	0	-0.59	-0.875	-1.654	-1.423	S4	Epoxide hydrolase	Metabolism.Cellular metabolism.Epoxide hydrolase family				0.0754718	0	VVTU35210_at
VVTU12450_x_at	VIT_00s0371g00050	-1.816	1.304	1.537	0.752	0.215	0	1.683	1.826	1.329	1.113	S1	mannitol dehydrogenase	Metabolism.Primary metabolism.Carbohydrate metabolism.Monosaccharide metabolism.Fructose and mannose metabolism				0.0754718	18.269	VVTU12450_x_at VVTU27201_s_at VVTU14323_s_at
VVTU14323_s_at	VIT_00s0371g00050	-1.629	1.74	1.871	1.054	0.619	0	1.911	1.943	1.53	1.375	S1	mannitol dehydrogenase	Metabolism.Primary metabolism.Carbohydrate metabolism.Monosaccharide metabolism.Fructose and mannose metabolism				0.895718	20.412	VVTU12450_x_at VVTU27201_s_at VVTU14323_s_at
VVTU27201_s_at	VIT_00s0371g00050	-1.99	1.196	1.352	0.658	0.114	0	1.706	1.864	1.309	0.929	S1	mannitol dehydrogenase	Metabolism.Primary metabolism.Carbohydrate metabolism.Monosaccharide metabolism.Fructose and mannose metabolism				0.0366205	13.583	VVTU12450_x_at VVTU27201_s_at VVTU14323_s_at
VVTU2766_at	VIT_00s0371g00100	-0.031	-5.279	-5.332	-6.665	-6.753	0	-2.707	-2.966	-4.49	-6.216	S4	mannitol dehydrogenase	Metabolism.Primary metabolism.Carbohydrate metabolism.Monosaccharide metabolism.Fructose and mannose metabolism				0.0366205	35.773	VVTU2766_at
VVTU24285_at	VIT_00s0386g00040	-0.28	-0.332	-0.474	0.474	1.421	0	2.311	2.613	3.922	3.454	S1	Unknown protein	Unknown				0	0.236	VVTU24285_at
VVTU29180_at	VIT_00s0388g00020	0.005	-0.178	0.016	0.031	-0.063	0	-0.032	-0.088	0.151	1.824	S1	Receptor serine/threonine kinase PR5K	Signalling.Signalling pathway.Protein kinase				1.4483	0	VVTU29180_at
VVTU17156_s_at	VIT_00s0389g00030	-0.531	-2.86	-2.883	-3.035	-3.017	0	-1.229	-1.299	-1.111	-1.745	S4	CYP72A54	Metabolism.Cellular metabolism.Oxidation reduction.Cytochrome P450 oxidoreductase				0	18.269	VVTU24473_at VVTU17156_s_at
VVTU16215_s_at	VIT_00s0391g00010	1.63	-0.014	-0.117	-1.8	-2.465	0	0.15	0.248	-1	-1.748	F3	pentatricopeptide (PPR) repeat-containing	Diverse functions.Gene family with diverse functions.Pentatricopeptide domain family				7.53522	0	VVTU35488_at VVTU16215_s_at
VVTU35488_at	VIT_00s0391g00010	1.178	0.23	0.273	-0.743	-1.059	0	0.118	0.186	-0.622	-0.97	F3	pentatricopeptide (PPR) repeat-containing	Diverse functions.Gene family with diverse functions.Pentatricopeptide domain family				3.75585	0.037	VVTU35488_at VVTU16215_s_at
VVTU5025_at	VIT_00s0394g00030	-0.96	0.775	0.536	-0.181	-1.318	0	1.298	1.191	0.583	-0.299	S1	Triacylglycerol lipase	Metabolism.Primary metabolism.Lipid metabolism.Glycerolipid metabolism.Glycerolipid catabolism				0.0134142	35.773	VVTU5025_at
VVTU19121_s_at	VIT_00s0399g00020	-3.518	-5.645	-5.264	-7.27	-6.966	0	-2.029	-1.823	-1.84	-2.375	S4	Protease inhibitor/seed storage/lipid transfer protein (LTP)	Transport overview.Macromolecule transport.Lipid transport				0	1.74	VVTU19121_s_at VVTU5206_s_at VVTU5206_at
VVTU5206_at	VIT_00s0399g00020	-2.859	-6.079	-5.873	-7.263	-7.628	0	-1.792	-1.603	-2.206	-3.033	S4	Protease inhibitor/seed storage/lipid transfer protein (LTP)	Transport overview.Macromolecule transport.Lipid transport				0	0.79	VVTU19121_s_at VVTU5206_s_at VVTU5206_at
VVTU5206_s_at	VIT_00s0399g00020	-3.829	-6.615	-6.471	-8.092	-7.739	0	-2.263	-1.998	-2.613	-3.369	S4	Protease inhibitor/seed storage/lipid transfer protein (LTP)	Transport overview.Macromolecule transport.Lipid transport				0	22.485	VVTU19121_s_at VVTU5206_s_at VVTU5206_at
VVTU30789_at	VIT_00s0404g00040	-0.093	2.358	2.386	2.806	3.016	0	1.228	1.059	1.893	2.066	F2	ARF GTPase activator, ARF-GAP DOMAIN 5	Signalling.Signalling pathway.G-protein signalling pathway				0.0134142		VVTU30789_at
VVTU22555_at	VIT_00s0404g00050	-0.899	-3.877	-3.9	-3.429	-3.45	0	-2.747	-2.318	-0.609	-0.826	S4	fiber protein	Unknown				0	2.331	VVTU23112_at VVTU22555_at
VVTU23112_at	VIT_00s0404g00050	-0.527	-2.157	-2.467	-2.338	-2.335	0	-2.083	-2.067	-0.435	-0.515	S4	fiber protein	Unknown				0.00884991	1.031	VVTU23112_at VVTU22555_at
VVTU6094_at	VIT_00s0414g00030	-1.167	-0.956	-1.101	-2.38	-3.233	0	0.61	0.501	-0.629	-1.507	S2	cellulose synthase CSLE1	Cellular process.Cellular component organization and biogenesis.Cell wall organization and biogenesis.Cell wall metabolism.Cell wall biosynthesis.Cellulose biosynthesis				0	22.485	VVTU6094_at
VVTU27555_x_at	VIT_00s0414g00060	-0.183	-1.663	-1.795	-3.116	-3.8	0	-0.084	-0.363	-1.316	-2.283	S4	cellulose synthase CSLE1	Cellular process.Cellular component organization and biogenesis.Cell wall organization and biogenesis.Cell wall metabolism.Cell wall biosynthesis.Cellulose biosynthesis				0.00884991	0.081	VVTU27555_x_at
VVTU28685_s_at	VIT_00s0424g00030	-2.894	-3.556	-3.786	-3.759	-3.413	0	1.264	1.071	0.857	0.985	S2	Receptor serine/threonine kinase	Signalling.Signalling pathway.Protein kinase				0	0.34	VVTU28685_s_at
VVTU33588_at	VIT_00s0434g00090	-0.245	-0.817	-0.969	-0.528	-0.963	0	-0.566	-0.607	0.43	0.571	S2	aspartyl protease	Metabolism.Primary metabolism.Protein metabolism and modification.Proteolysis.Peptidase-mediated proteolysis				0.00884991	0.081	VVTU33588_at
VVTU6004_at	VIT_00s0454g00010	-0.364	-2.758	-3.227	-3.699	-4.07	0	-1.286	-1.543	-1.653	-1.238	S4	Subtilase	Metabolism.Primary metabolism.Protein metabolism and modification.Proteolysis.Peptidase-mediated proteolysis.Subtilase-mediated proteolysis				0	0	VVTU6004_at
VVTU6014_at	VIT_00s0456g00020	-1.082	-1.251	-1.282	-1.099	-1.153	0	1.062	0.792	1.485	0.807	S2	S-locus lectin protein kinase	Signalling.Signalling pathway.Protein kinase				0	4.871	VVTU6014_at
VVTU6129_at	VIT_00s0477g00040	-1.755	-2.445	-2.444	-2.366	-2.285	0	-0.726	-0.78	-0.803	-0.273	S4	clathrin assembly protein 16	Cellular process.Cellular transport.Protein trafficking.Vesicle-mediated trafficking				0	35.773	VVTU6129_at
VVTU2688_s_at	VIT_00s0480g00030	-0.097	-1.349	-1.52	0.35	0.789	0	-0.155	0.029	2.597	4.035	S1	Polyphenol oxidase	Metabolism.Primary metabolism.Amino acid metabolism.Amino acid catabolism	Metabolism.Primary metabolism.Amino acid metabolism.Aromatic amino acid metabolism.Tyrosine metabolism.Tyrosine catabolism	Metabolism.Secondary metabolism.Aromatic compound metabolism.Rosmarinic acid biosynthesis	Response to stimulus.Stress response.Abiotic stress response.Oxidative stress response	0.0228994	0.061	VVTU2688_s_at
VVTU16405_at	VIT_00s0510g00050	-0.34	-1.28	-1.385	-0.993	-1.444	0	-0.753	-0.596	0.118	0.38	S2	aspartyl protease	Metabolism.Primary metabolism.Protein metabolism and modification.Proteolysis.Peptidase-mediated proteolysis				0	0.081	VVTU16405_at
VVTU22399_at	VIT_00s0516g00010	-1.09	-1.398	-1.488	-1.319	-1.273	0	-0.125	0.093	-0.092	-0.542	S2	no hit	Unknown				0	16	VVTU22399_at
VVTU12803_at	VIT_00s0586g00030	1.93	-0.084	-0.1	-0.026	-0.039	0	-0.394	-0.197	-0.349	-0.295	F3	stem-specific protein TSJT1	Unknown				0.0366205	0.236	VVTU12803_at
VVTU21888_at	VIT_00s0615g00020	0.17	-4.694	-4.496	-4.776	-4.926	0	-3.639	-3.255	-2.49	-2.38	S4	Cinnamyl alcohol dehydrogenase	Metabolism.Secondary metabolism.Phenylpropanoid metabolism.Phenylpropanoid biosynthesis				0.00884991	2.331	VVTU21888_at
VVTU12860_at	VIT_00s0615g00030	0.137	-5.431	-5.712	-6.461	-6.494	0	-3.356	-3.106	-2.464	-2.647	S4	mannitol dehydrogenase (ELI3-1)	Metabolism.Primary metabolism.Carbohydrate metabolism.Monosaccharide metabolism.Fructose and mannose metabolism				0	0.081	VVTU12860_at
VVTU12036_at	VIT_00s0616g00020	-0.229	-1.318	-1.346	-1.809	-2.087	0	-0.423	-0.486	-0.648	-1.07	S4	Ribosomal protein L19	Metabolism.Primary metabolism.Protein metabolism and modification.Translation				0	0.153	VVTU12036_at
VVTU16177_at	VIT_00s0652g00010	-0.665	-0.067	0.068	-0.572	-0.663	0	-0.823	-1.108	-2.383	-2.125	F4	Dof zinc finger protein DOF1.4	Regulation overview.Regulation of gene expression.Regulation of transcription.Transcription factor.C2C2-DOF family transcription factor				0.00513494	0	VVTU16177_at
VVTU37128_s_at	VIT_00s0662g00030	-0.077	3.005	3.247	2.803	3.085	0	1.965	1.928	1.774	2.115	F2	Ethylene-responsive transcription factor related to APETALA2 4	Regulation overview.Regulation of gene expression.Regulation of transcription.Transcription factor.AP2 family transcription factor				0.00884991		VVTU6879_s_at VVTU37128_s_at
VVTU19162_s_at	VIT_00s0684g00030	-0.159	-1.115	-1.152	-1.514	-1.568	0	-0.088	-0.157	-0.188	-0.199	S2	SEN1 (DARK INDUCIBLE 1)	Response to stimulus.Stress response				0	0.061	VVTU21808_at VVTU19162_s_at VVTU17927_at
VVTU13809_at	VIT_00s0698g00010	0.023	-0.744	-1.224	-1.273	-1.617	0	-0.127	-0.179	0.065	-0.513	S2	Catalase	Metabolism.Primary metabolism.Protein metabolism and modification.Proteolysis.Peptidase-mediated proteolysis				0	0.236	VVTU13809_at VVTU21183_at VVTU14584_x_at
VVTU21183_at	VIT_00s0698g00010	0.049	-1.342	-1.371	-1.597	-2.059	0	-0.481	-0.387	-0.364	-0.759	S4	Catalase	Metabolism.Primary metabolism.Protein metabolism and modification.Proteolysis.Peptidase-mediated proteolysis				0	0	VVTU13809_at VVTU21183_at VVTU14584_x_at
VVTU16350_at	VIT_00s0710g00020	-0.563	-0.966	-1.152	-2.445	-3.084	0	-0.24	-0.294	-1.533	-1.78	S4	SNF1-RELATED PROTEIN KINASE 2.7 SNRK2.7 SRK2F	Signalling.Protein kinase				0.0754718	9.419	VVTU16350_at
VVTU13380_s_at	VIT_00s0732g00010	-0.477	-2.277	-2.298	-2.692	-2.808	0	-2.823	-3.119	-3.814	-3.531	S3	homeobox-leucine zipper protein 22	Regulation overview.Regulation of gene expression.Regulation of transcription.Transcription factor.Homeobox domain family transcription factor				0.296552	2.331	VVTU13380_s_at
VVTU16060_at	VIT_00s0762g00030	0.282	1.845	2.168	2.71	3.31	0	0.146	0.179	0.63	1.091	F1	S-locus lectin protein kinase	Signalling.Signalling pathway.Protein kinase				0	0	VVTU16060_at
VVTU10748_at	VIT_00s0768g00040	-0.988	1.796	1.873	2.329	2.869	0	-0.005	-0.285	0.997	1.811	F1	receptor protein kinase PERK1	Signalling.Signalling pathway.Protein kinase				0.00513494	0.499	VVTU10748_at
VVTU3397_at	VIT_00s0780g00010	0.466	1.013	1.313	1.227	1.465	0	0.073	0.219	0.406	0.703	F1	6-phosphofructokinase 2	Metabolism.Primary metabolism.Carbohydrate metabolism.Glycolysis Gluconeogenesis	Metabolism.Primary metabolism.Carbohydrate metabolism.Monosaccharide metabolism.Fructose and mannose metabolism			0	18.269	VVTU3397_at VVTU1515_at
VVTU9618_at	VIT_00s0780g00020	-0.938	-3.828	-3.843	-4.133	-4.18	0	-2.789	-2.914	-3.543	-3.958	S3	glucan endo-1,3-beta-glucosidase 5 precursor	Metabolism.Primary metabolism.Carbohydrate metabolism.Polysaccharide metabolism.Beta-1,3 glucan metabolism.Beta-1,3 glucan catabolism				0.296552	11.484	VVTU9618_at
VVTU15686_at	VIT_00s0800g00010	-0.215	-3.685	-4.095	-4.363	-4.595	0	-1.917	-2.261	-3.76	-4.46	S4	Alpha-1,4-glycosyltransferase	Unknown				0.296552	18.269	VVTU15686_at
VVTU1022_at	VIT_00s0802g00020	0.352	-1.937	-1.981	-2.864	-3.212	0	-3.267	-3.268	-4.236	-4.112	F4	Unknown protein	Unknown				0.0366205	20.412	VVTU1022_at
VVTU17096_s_at	VIT_00s0878g00020	0.316	-1.696	-1.691	-1.613	-1.71	0	-2.746	-2.673	-2.721	-2.812	F4	stachyose synthase precursor	Metabolism.Primary metabolism.Carbohydrate metabolism.Oligosaccharide metabolism.Raffinose metabolism				0.00513494	13.583	VVTU17096_s_at
VVTU1180_at	VIT_00s0916g00010	-1.303	0.151	0.09	0.045	0.063	0	0.088	0.038	0.155	0.25	S1	zinc finger (C3HC4-type RING finger) protein (RMA1)	Regulation overview.Regulation of gene expression.Regulation of transcription.Transcription factor.Zinc finger C3HC4 family transcription factor				1.4483	0.34	VVTU1180_at
VVTU9535_at	VIT_00s0929g00020	-1.226	1.879	1.828	2.422	2.683	0	0.22	0.171	1.281	1.791	F1	receptor protein kinase PERK1	Signalling.Signalling pathway.Protein kinase				0.0134142	0.499	VVTU9535_at
VVTU15662_at	VIT_00s0941g00020	0.85	1.838	1.517	0.579	-0.886	0	-0.179	-0.257	-1.146	-2.266	F3	CONSTANS interacting protein 6	Development.Reproductive development.Flowering				0	24.68	VVTU15662_at
VVTU3856_at	VIT_00s0945g00010	0.382	1.226	0.948	0.888	0.7	0	0.083	0.02	-0.309	-0.554	F1	Unknown protein	Unknown				0	1.031	VVTU3856_at
VVTU22726_at	VIT_00s0975g00020	0.255	-2.968	-3.095	-3.619	-3.822	0	-1.298	-1.375	-1.84	-2.891	S4	cellulose synthase CSLE1	Cellular process.Cellular component organization and biogenesis.Cell wall organization and biogenesis.Cell wall metabolism.Cell wall biosynthesis.Cellulose biosynthesis				0.00780098	13.583	VVTU22726_at
VVTU15262_s_at	VIT_00s0978g00020	-1.78	-2.138	-2.424	-2.49	-2.493	0	-1.397	-1.547	-1.803	-1.798	S3	Unknown protein	Unknown				0	0.34	VVTU15262_s_at
VVTU15648_s_at	VIT_00s0983g00010	-0.187	-1.532	-1.584	-2.674	-3.652	0	-0.707	-0.526	-1.879	-2.876	S4	Abhydrolase domain-containing protein	Unknown				0.520523	20.412	VVTU15648_s_at
VVTU2925_s_at	VIT_00s1206g00010	-3.21	-5.494	-5.331	-5.886	-5.728	0	-1.627	-2.078	-2.87	-3.941	S4	aspartic proteinase nepenthesin-1 precursor	Metabolism.Primary metabolism.Protein metabolism and modification.Proteolysis.Peptidase-mediated proteolysis				0	0.34	VVTU2925_s_at
VVTU9815_s_at	VIT_00s1217g00010	0.293	-0.755	-0.671	-0.56	-0.364	0	0.205	0.297	0.604	0.642	S2	3-deoxy-D-arabino-heptulosonate 7-phosphate synthase	Metabolism.Cellular metabolism.Shikimate metabolism	Metabolism.Primary metabolism.Amino acid metabolism.Amino acid biosynthesis	Metabolism.Primary metabolism.Amino acid metabolism.Aromatic amino acid metabolism.Aromatic amino acid biosynthesis		0	0	VVTU9815_s_at
VVTU4776_at	VIT_00s1312g00010	1.511	-1.54	-1.658	-1.549	-1.742	0	-2.085	-2.116	-2.235	-2.195	F4	basic helix-loop-helix (bHLH) family	Regulation overview.Regulation of gene expression.Regulation of transcription.Transcription factor.bHLH family transcription factor				0.0754718	26.83	VVTU4776_at
VVTU27591_at	VIT_00s1314g00010	-5.062	-5.277	-5.287	-5.25	-5.408	0	-4.395	-4.244	-4.686	-5.027	S3	basic helix-loop-helix (bHLH) family	Regulation overview.Regulation of gene expression.Regulation of transcription.Transcription factor.bHLH family transcription factor				0.00780098	0	VVTU27591_at
VVTU12613_at	VIT_00s1455g00010	0.129	2.338	2.418	2.18	0.949	0	-0.305	-0.052	-0.26	-0.153	F1	expansin beta 1 precursor	Cellular process.Cellular component organization and biogenesis.Cell wall organization and biogenesis.Cell wall metabolism.Cell wall modification				0	20.412	VVTU22220_s_at VVTU12613_at
VVTU22220_s_at	VIT_00s1455g00010	0.03	1.16	1.354	1.233	0.494	0	0.084	0.024	-0.02	0.071	F1	expansin beta 1 precursor	Cellular process.Cellular component organization and biogenesis.Cell wall organization and biogenesis.Cell wall metabolism.Cell wall modification				0	20.412	VVTU22220_s_at VVTU12613_at
VVTU313_at	VIT_00s1466g00010	0.078	3.502	4.394	3.645	3.744	0	0.139	0.264	0.042	0.326	F1	no hit	Unknown				0	0.034	VVTU313_at
VVTU28301_at	VIT_00s1467g00010	-2.441	-2.66	-2.941	-2.709	-2.725	0	-0.209	-0.546	-0.891	-1.44	S4	Brassinosteroid insensitive 1-associated receptor kinase 1	Signalling.Hormone signalling.Brassinosteroid signalling.Brassinosteroid-mediated signalling pathway				0	0	VVTU28301_at
VVTU20687_at	VIT_00s1542g00010	-1.562	-1.854	-1.703	-0.134	0.368	0	-0.772	-0.7	0.995	1.149	S2	Receptor protein kinase	Signalling.Signalling pathway.Protein kinase				0.0228994	11.484	VVTU20687_at
VVTU4086_s_at	VIT_00s2015g00020	-0.737	-0.255	-0.295	-0.399	-0.405	0	-1.16	-1.364	-2.016	-0.811	F4	F-box family protein	Metabolism.Primary metabolism.Protein metabolism and modification.Proteolysis.Ubiquitin-mediated proteolysis				0.00513494	0.499	VVTU4086_s_at
VVTU20527_at	VIT_00s2086g00010	-0.285	-2.609	-2.452	-2.731	-3.369	0	-4.095	-4.572	-6.636	-5.899	F4	1-aminocyclopropane-1-carboxylate oxidase 1	Signalling.Hormone signalling.Ethylene signalling.Ethylene metabolism.Ethylene biosynthesis				0.00513494	0.034	VVTU20527_at VVTU13344_at
VVTU10018_x_at	VIT_00s2254g00010	-1.737	-1.926	-1.99	-2.126	-2.304	0	0.036	-0.446	-0.686	-1.046	S4	Ser/Thr receptor-like kinase1	Signalling.Signalling pathway.Protein kinase				0	0.236	VVTU10018_x_at
VVTU11016_at	VIT_00s2300g00010	-2.54	-1.119	-0.928	-1.099	-0.906	0	-2.61	-2.756	-2.336	-3.413	F4	Acyltransferase	Unknown				0.00513494	0	VVTU11016_at
VVTU7523_at	VIT_00s2365g00010	-2.601	-3.403	-3.371	-3.523	-3.531	0	0.463	0.097	-0.42	-0.56	S2	kinase	Signalling.Signalling pathway.Protein kinase				0	27.607	VVTU7523_at
VVTU4491_at	VIT_00s2527g00010	0.7	-1.169	-1.258	-2.366	-2.574	0	0.577	0.31	-1.186	-2.013	S2	Beta-fructosidase (BFRUCT3)	Metabolism.Primary metabolism.Carbohydrate metabolism.Polysaccharide metabolism.Starch and sucrose metabolism.Sucrose catabolism				0.0366205	16	VVTU4491_at
VVTU34474_at	VIT_00s2648g00010	0.199	0.124	0.331	0.537	0.521	0	0.038	0.071	0.595	2.261	S1	FAD-dependent pyridine nucleotide-disulphide oxidoreductase	Unknown				6.60569	0	VVTU34474_at
VVTU2258_at	VIT_01s0010g00020	2.341	2.036	1.965	1.814	0.351	0	0.084	-0.118	0.763	-0.691	F3	DNA-3-methyladenine glycosidase I	Metabolism.Primary metabolism.Nucleobase, nucleoside, nucleotide, nucleic acid metabolism.Nucleic acid metabolism.DNA metabolism.DNA repair				0	0.499	VVTU2258_at
VVTU7361_at	VIT_01s0010g00510	1.222	0.72	0.672	0.622	-0.106	0	0.549	0.617	0.59	0.185	F2	Unknown protein	Unknown				1.4483		VVTU7361_at
VVTU22090_at	VIT_01s0010g00530	-0.759	0.68	0.751	1.075	0.921	0	1.837	1.686	2.432	2.152	S1	UDP-glucoronosyl and UDP-glucosyl transferase	Unknown				0	29.08	VVTU22090_at
VVTU5320_at	VIT_01s0010g00560	-1.26	-1.45	-1.383	-1.286	-1.268	0	-0.731	-0.767	-0.836	-0.924	S3	Unknown protein	Unknown				0	0	VVTU5320_at
VVTU25724_at	VIT_01s0010g00710	-3.301	-3.198	-3.114	-3.025	-3.286	0	-1.558	-1.941	-2.103	-2.001	S3	armadillo/beta-catenin repeat protein / U-box domain-containing protein,	Unknown				0	0	VVTU25724_at
VVTU22918_s_at	VIT_01s0010g00940	-0.555	-1.647	-1.714	-1.598	-1.814	0	0.44	0.086	-0.103	-0.82	S2	Unknown protein	Unknown				0	35.773	VVTU22918_s_at
VVTU9140_at	VIT_01s0010g01000	0.956	-0.627	-0.61	0.573	0.737	0	-1.051	-1.26	-0.609	0.236	F3	NIK1 (NSP-INTERACTING KINASE 1)	Signalling.Signalling pathway.Protein kinase				0.0228994	27.607	VVTU9140_at VVTU6646_s_at
VVTU6646_s_at	VIT_01s0010g01000	1.208	-1.172	-0.979	0.531	0.593	0	-2.278	-2.54	-1.012	-0.365	F4	NIK1 (NSP-INTERACTING KINASE 1)	Signalling.Signalling pathway.Protein kinase				0.00513494	35.773	VVTU9140_at VVTU6646_s_at
VVTU12379_at	VIT_01s0010g01170	-0.104	-2.338	-2.589	-3.153	-3.459	0	-0.128	-0.216	-0.601	-1.36	S4	YGGT	Unknown				0	0	VVTU12379_at
VVTU2249_at	VIT_01s0010g01200	0.23	-0.787	-0.676	-0.748	-0.861	0	0.219	0.201	0.163	-0.361	S2	cell elongation protein / DWARF1 / DIMINUTO (DIM)	Metabolism.Primary metabolism.Lipid metabolism.Steroid metabolism.Steroid biosynthesis	Signalling.Hormone signalling.Brassinosteroid signalling.Brassinosteroid metabolism.Brassinosteroid biosynthesis			0	7.682	VVTU2249_at
VVTU8277_at	VIT_01s0010g01220	0.451	-0.963	-1.12	-2.068	-2.02	0	0.47	0.364	0.016	-0.024	S2	Unknown protein	Unknown				0	0	VVTU8277_at
VVTU29776_x_at	VIT_01s0010g01260	-0.453	-1.453	-1.109	-1.307	-1.92	0	-1.097	-0.56	-0.702	-0.901	S4	no hit	Unknown				0.0228994	26.83	VVTU37419_x_at VVTU32797_x_at VVTU33491_x_at VVTU31872_s_at VVTU32950_x_at VVTU29776_x_at
VVTU8177_at	VIT_01s0010g01840	0.138	0.723	0.844	1.212	1.737	0	0.14	-0.026	-0.012	0.535	F1	GEM-like protein 5	Unknown				0	0	VVTU8177_at
VVTU2144_at	VIT_01s0010g01870	-4.034	-5.104	-5.006	-5.323	-5.182	0	-1.685	-2.038	-1.775	-2.592	S4	salicylic acid-induced fragment 1 protein	Unknown				0	0.499	VVTU2144_at
VVTU21749_at	VIT_01s0010g02220	-1.317	-0.772	-0.805	-1.562	-1.449	0	-0.382	-0.456	-1.732	-0.882	S4	Zinc finger (C3HC4-type RING finger)	Regulation overview.Regulation of gene expression.Regulation of transcription.Transcription factor.Zinc finger C3HC4 family transcription factor				0.520523	1.359	VVTU21749_at
VVTU36827_at	VIT_01s0010g02910	-0.431	0.199	0.235	0.978	1.156	0	0.591	0.797	2.006	1.813	S1	ATP binding protein	Unknown				0.159184	20.412	VVTU36827_at VVTU24293_at
VVTU17483_at	VIT_01s0010g03390	0.358	0.457	0.579	0.157	0.319	0	1.944	2.027	1.642	1.305	S1	Gag-pol polyprotein	Unknown				0	2.331	VVTU30604_at VVTU17483_at
VVTU30604_at	VIT_01s0010g03390	0.53	0.871	0.919	0.24	0.621	0	2.314	2.298	1.731	1.335	S1	Gag-pol polyprotein	Unknown				0	7.682	VVTU30604_at VVTU17483_at
VVTU4884_at	VIT_01s0010g03510	0.558	-0.794	-0.545	-1.722	-1.962	0	4.667	4.904	3.17	1.924	S1	Caffeoyl-CoA O-methyltransferase	Metabolism.Secondary metabolism.Phenylpropanoid metabolism.Phenylpropanoid biosynthesis				0	0.499	VVTU4884_at
VVTU8735_at	VIT_01s0010g03630	-0.532	-2.072	-1.87	-1.514	-1.036	0	0.418	0.449	0.473	0.814	S2	zinc finger (MYND type)	Regulation overview.Regulation of gene expression.Regulation of transcription.Transcription factor.zf-MYND family transcription factor				0	7.682	VVTU8735_at
VVTU16451_at	VIT_01s0010g03680	-0.13	0.641	0.684	0.207	0.172	0	0.908	1.083	1.211	1.824	S1	Unknown protein	Unknown				0.00780098	0	VVTU24759_at VVTU16451_at VVTU21652_s_at
VVTU21652_s_at	VIT_01s0010g03680	-0.172	0.703	0.757	0.24	-0.018	0	0.964	1.256	1.172	1.828	S1	Unknown protein	Unknown				0.00780098	0	VVTU24759_at VVTU16451_at VVTU21652_s_at
VVTU24759_at	VIT_01s0010g03680	-0.157	0.761	0.826	0.403	0.137	0	0.951	1.141	1.35	1.997	S1	Unknown protein	Unknown				0.0134142	0	VVTU24759_at VVTU16451_at VVTU21652_s_at
VVTU9172_at	VIT_01s0010g03800	1.297	2.207	2.264	2.913	3.467	0	1.211	1.292	1.581	2.474	F2	Unknown protein	Unknown				0.00513494		VVTU9172_at
VVTU14961_s_at	VIT_01s0010g03850	-1.545	-1.806	-1.816	-1.735	-1.539	0	-1.206	-1.097	-1.153	-1.126	S3	calmodulin-binding protein	Regulation overview.Regulation of gene expression.Regulation of transcription.Transcription factor.CAMTA family transcription factor				0	0.121	VVTU14961_s_at
VVTU6151_at	VIT_01s0010g03890	-0.759	-3.846	-4.082	-4.521	-4.686	0	-1.926	-2.233	-2.665	-3	S4	unknown	Unknown				0.00780098	24.68	VVTU6151_at
VVTU3190_at	VIT_01s0010g03910	-0.728	0.18	0.009	-1.381	-1.714	0	1.289	1.102	-0.177	-0.548	S2	squamosa promoter-binding protein 13 (SPL13)	Regulation overview.Regulation of gene expression.Regulation of transcription.Transcription factor.SBP family transcription factor				0.00780098	31.753	VVTU3190_at
VVTU7222_at	VIT_01s0010g03930	0.331	1.086	1.003	1.866	1.998	0	1.552	1.815	3.201	4.703	S1	WRKY DNA-binding protein 75	Regulation overview.Regulation of gene expression.Regulation of transcription.Transcription factor.WRKY family transcription factor				0.159184	0	VVTU7222_at
VVTU3413_at	VIT_01s0011g00110	-1.253	-1.888	-1.975	-2.904	-3.594	0	-1.15	-1.327	-2.388	-2.627	S4	SEPALLATA1	Development.Reproductive development	Regulation overview.Regulation of gene expression.Regulation of transcription.Transcription factor.MADS-box family transcription factor			0.159184	9.419	VVTU6473_s_at VVTU3413_at
VVTU6473_s_at	VIT_01s0011g00110	-1.188	-2.099	-2.312	-3.458	-4.516	0	-1.256	-1.48	-2.676	-3.099	S4	SEPALLATA1	Development.Reproductive development	Regulation overview.Regulation of gene expression.Regulation of transcription.Transcription factor.MADS-box family transcription factor			0.159184	28.253	VVTU6473_s_at VVTU3413_at
VVTU11329_at	VIT_01s0011g00380	-0.042	-0.091	0.007	0.886	0.952	0	0.397	0.85	3.135	4.01	S1	SP1L1 (SPIRAL1-LIKE1)	Unknown				0.0366205	0	VVTU11329_at
VVTU9584_at	VIT_01s0011g00410	0.236	1.391	1.434	1.193	1.105	0	1.321	1.261	0.094	0.108	F2	Nuclear transport factor 2 (NTF2)	Transport overview.Nucleocytoplasmic transport				0.0366205		VVTU9584_at
VVTU23294_at	VIT_01s0011g00420	-1.822	-1.094	-0.977	-0.399	-0.318	0	-0.194	-0.282	0.294	0.071	S2	RPK1 (RECEPTOR-LIKE PROTEIN KINASE 1)	Signalling.Signalling pathway.Protein kinase				0	0	VVTU23294_at
VVTU3131_at	VIT_01s0011g00600	-0.194	-4.339	-4.716	-7.172	-7.345	0	-0.918	-1.076	-3.003	-4.3	S4	ACCLIMATION OF PHOTOSYNTHESIS TO ENVIRONMENT	Transport overview.Ion transport.Anion transport.Phosphate transport	Transport overview.Macromolecule transport.Carbohydrate transport.Sugar transport.Triose-phosphate transport			0.00780098	0.061	VVTU3131_at VVTU8873_at
VVTU8873_at	VIT_01s0011g00600	-0.055	-3.879	-4.123	-4.98	-4.879	0	-0.964	-1.25	-2.984	-4.003	S4	ACCLIMATION OF PHOTOSYNTHESIS TO ENVIRONMENT	Transport overview.Ion transport.Anion transport.Phosphate transport	Transport overview.Macromolecule transport.Carbohydrate transport.Sugar transport.Triose-phosphate transport			0.00780098	35.773	VVTU3131_at VVTU8873_at
VVTU34364_s_at	VIT_01s0011g00610	0.034	-2.879	-2.873	-2.992	-2.958	0	-1.435	-1.531	-2.636	-2.896	S4	Unknown protein	Unknown				0.159184	22.485	VVTU34364_s_at
VVTU11902_at	VIT_01s0011g00690	-1.308	-1.04	-1.053	-0.981	-1.261	0	-0.855	-0.719	-0.74	-0.868	S3	UDP-glucose 6-dehydrogenase	Cellular process.Cellular component organization and biogenesis.Cell wall organization and biogenesis.Cell wall metabolism.Cell wall biosynthesis.Cell wall glycan monomers generation	Metabolism.Primary metabolism.Carbohydrate metabolism.Monosaccharide metabolism.Pentose glucuronate interconversion	Metabolism.Primary metabolism.Carbohydrate metabolism.Polysaccharide metabolism.Starch and sucrose metabolism.Starch biosynthesis catabolism	Metabolism.Primary metabolism.Organic acid metabolism.Ascorbate and aldarate metabolism	0	0.153	VVTU11902_at
VVTU35866_s_at	VIT_01s0011g00720	-1.223	-0.757	-0.486	-0.251	-0.346	0	-0.048	-0.13	0.249	0.217	S2	WRKY DNA-binding protein 57	Regulation overview.Regulation of gene expression.Regulation of transcription.Transcription factor.WRKY family transcription factor				0	0.121	VVTU6422_at VVTU35866_s_at
VVTU6422_at	VIT_01s0011g00720	-2.41	-1.32	-1.397	-1.165	-1.352	0	0.45	0.495	0.582	0.327	S2	WRKY DNA-binding protein 57	Regulation overview.Regulation of gene expression.Regulation of transcription.Transcription factor.WRKY family transcription factor				0	3.055	VVTU6422_at VVTU35866_s_at
VVTU17577_at	VIT_01s0011g00760	0.513	2.716	2.574	2.739	3.372	0	1.713	1.723	2.157	2.168	F2	Beta-glucosidase	Cellular process.Cellular component organization and biogenesis.Cell wall organization and biogenesis.Cell wall metabolism.Cell wall modification.Beta-glucoside modification				0.0134142		VVTU17577_at VVTU21427_at
VVTU19182_s_at	VIT_01s0011g00830	-1.067	-1.991	-2.117	-1.442	-1.756	0	-1.079	-1.16	-0.077	-0.855	S4	Nodulin	Unknown				0	35.773	VVTU30526_s_at VVTU19182_s_at VVTU19495_s_at
VVTU19495_s_at	VIT_01s0011g00830	-0.643	-1.029	-1.006	-0.719	-1.086	0	-0.574	-0.452	0.285	-0.423	S4	Nodulin	Unknown				0	30.64	VVTU30526_s_at VVTU19182_s_at VVTU19495_s_at
VVTU30526_s_at	VIT_01s0011g00830	-0.589	-2.134	-2.433	-1.695	-2.306	0	-1.242	-1.317	-0.684	-1.436	S4	Nodulin	Unknown				0	33.292	VVTU30526_s_at VVTU19182_s_at VVTU19495_s_at
VVTU4149_s_at	VIT_01s0011g00850	-0.315	-1.747	-2.153	-2.678	-2.711	0	0.765	0.639	0.192	-0.084	S2	Unknown protein	Unknown				0	0	VVTU4149_s_at
VVTU22841_at	VIT_01s0011g00930	-0.806	-1.57	-1.813	-1.655	-1.752	0	-0.249	-0.799	-1.113	-1.606	S4	FK506-binding protein 1 (FKBP13)	Metabolism.Primary metabolism.Protein metabolism and modification.Protein folding				0.00780098	0.236	VVTU22841_at
VVTU12052_at	VIT_01s0011g01140	0.028	0.17	-0.044	-0.706	-1.791	0	0.542	0.626	0.359	-0.344	S2	CATIONIC AMINO ACID TRANSPORTER 5	Transport overview.Macromolecule transport.Amino acid transport				0.0134142	0.037	VVTU5882_at VVTU12052_at
VVTU5882_at	VIT_01s0011g01140	0.041	0.056	-0.168	-0.778	-1.713	0	0.357	0.326	0.189	-0.464	S2	CATIONIC AMINO ACID TRANSPORTER 5	Transport overview.Macromolecule transport.Amino acid transport				0.0228994	0.061	VVTU5882_at VVTU12052_at
VVTU10076_at	VIT_01s0011g01150	1.161	0.494	0.463	0.815	0.586	0	0.237	0.136	0.981	1.238	F2	Unknown protein	Unknown				2.18426		VVTU10076_at
VVTU1660_at	VIT_01s0011g01160	0.254	2.152	2.689	3.115	3.801	0	0.266	0.257	0.741	1.74	F1	Haloacid dehalogenase hydrolase	Metabolism				0	0	VVTU1660_at
VVTU1477_at	VIT_01s0011g01280	0.039	-2.43	-2.763	-5.161	-5.583	0	0.184	0.038	-1.466	-3.49	S4	zinc transporter ZIP5	Transport overview.Ion transport.Cation transport.Heavy metal ion transport.Zinc transport				0.00780098	0.121	VVTU36125_s_at VVTU1477_at
VVTU36125_s_at	VIT_01s0011g01280	0.18	-1.914	-2.204	-3.851	-4.353	0	0.345	0.009	-1.325	-2.899	S4	zinc transporter ZIP5	Transport overview.Ion transport.Cation transport.Heavy metal ion transport.Zinc transport				0.00780098	0.79	VVTU36125_s_at VVTU1477_at
VVTU39542_at	VIT_01s0011g01300	0.912	0.515	0.518	-0.419	-0.514	0	-0.431	-0.7	-1.704	-0.639	F3	Polygalacturonase QRT3	Cellular process.Cellular component organization and biogenesis.Cell wall organization and biogenesis.Cell wall metabolism.Cell wall modification.Pectin modification				0.00513494	24.68	VVTU39542_at
VVTU17051_at	VIT_01s0011g01350	-0.146	0.197	0.189	0.222	0.277	0	0.049	-0.009	0.435	2.405	S1	no hit	Unknown				3.75585	0	VVTU17051_at
VVTU10346_x_at	VIT_01s0011g01560	1.23	0.25	0.442	-0.122	-0.289	0	-0.093	0.027	-0.24	-0.394	F3	TRANSPARENT TESTA16	Regulation overview.Regulation of gene expression.Regulation of transcription.Transcription factor.MADS-box family transcription factor				0.0754718	0.037	VVTU10346_x_at VVTU11456_at
VVTU15800_x_at	VIT_01s0011g01730	-0.212	0.137	0	0.245	0.375	0	-0.324	-0.499	-0.667	-0.749	F3	ATPP2-A9 (Phloem protein 2-A9)	Unknown				0.00513494	0	VVTU15800_x_at VVTU16444_x_at VVTU13551_x_at VVTU4076_x_at VVTU40132_x_at VVTU2651_at
VVTU2651_at	VIT_01s0011g01730	-0.25	-0.093	-0.274	0.663	0.801	0	-0.923	-1.184	-0.545	-0.252	F3	ATPP2-A9 (Phloem protein 2-A9)	Unknown				0.00513494	0.153	VVTU15800_x_at VVTU16444_x_at VVTU13551_x_at VVTU4076_x_at VVTU40132_x_at VVTU2651_at
VVTU13551_x_at	VIT_01s0011g01730	-0.443	0.006	0.011	0.034	0.242	0	-0.917	-1.168	-1.99	-1.239	F4	ATPP2-A9 (Phloem protein 2-A9)	Unknown				0	0	VVTU15800_x_at VVTU16444_x_at VVTU13551_x_at VVTU4076_x_at VVTU40132_x_at VVTU2651_at
VVTU4076_x_at	VIT_01s0011g01730	-0.386	0.137	0.039	0.198	0.191	0	-0.744	-1.095	-1.458	-1.023	F4	ATPP2-A9 (Phloem protein 2-A9)	Unknown				0	0	VVTU15800_x_at VVTU16444_x_at VVTU13551_x_at VVTU4076_x_at VVTU40132_x_at VVTU2651_at
VVTU4912_at	VIT_01s0011g01780	-0.899	0.531	0.562	-0.543	-1.267	0	-0.347	-0.677	-3.206	-3.089	F4	F-box protein PP2-B12 (Protein phloem protein 2-like B12)	Metabolism.Primary metabolism.Protein metabolism and modification.Proteolysis.Ubiquitin-mediated proteolysis				0.0228994	0	VVTU4912_at
VVTU16040_s_at	VIT_01s0011g01890	-1.132	-1.476	-1.486	-1.457	-1.524	0	-0.793	-0.774	-1.176	-1.539	S3	Glutathione S-transferase, C-terminal	Metabolism.Primary metabolism.Coenzyme and prosthetic group metabolism.Glutathione metabolism	Response to stimulus.Stress response.Abiotic stress response.Oxidative stress response			0.00780098	0	VVTU9080_at VVTU16040_s_at
VVTU2123_at	VIT_01s0011g02030	-1.731	-4.217	-4.237	-5.497	-6.007	0	-1.331	-1.224	-1.989	-3.251	S4	Serine carboxypeptidase S10	Metabolism.Primary metabolism.Protein metabolism and modification.Proteolysis.Peptidase-mediated proteolysis				0	1.74	VVTU2123_at VVTU27523_s_at
VVTU27523_s_at	VIT_01s0011g02030	-1.81	-4.152	-4.323	-5.413	-5.575	0	-1.122	-1.014	-2.149	-3.583	S4	Serine carboxypeptidase S10	Metabolism.Primary metabolism.Protein metabolism and modification.Proteolysis.Peptidase-mediated proteolysis				0	33.292	VVTU2123_at VVTU27523_s_at
VVTU40462_at	VIT_01s0011g02150	-0.383	-1.769	-1.793	-1.943	-1.849	0	-0.034	0.001	0.027	-0.181	S2	Photosystem II stability/assembly factor, chloroplast (HCF136)	Metabolism.Primary metabolism.Generation of metabolite precursors and energy.Photosynthesis.Photosystem II				0	0.153	VVTU40462_at
VVTU6184_at	VIT_01s0011g02310	-0.405	2.425	2.348	2.062	1.788	0	1.292	1.179	1.32	1.388	F2	Unknown protein	Unknown				0.00884991		VVTU6184_at
VVTU3203_at	VIT_01s0011g02330	-2.168	-4.958	-5.004	-5.734	-6.083	0	-1.119	-1.338	-2.304	-2.82	S4	Unknown protein	Unknown				0	18.269	VVTU3203_at
VVTU4106_x_at	VIT_01s0011g02710	-0.316	-1.11	-1.398	-2.264	-3.237	0	-1.923	-2.564	-4.994	-4.853	F4	no hit	Unknown				0.0754718	0	VVTU4106_x_at VVTU12340_s_at
VVTU31483_s_at	VIT_01s0011g02720	-0.104	-1.501	-1.882	-3.302	-4.319	0	-2.619	-3.345	-4.663	-4.63	F4	no hit	Unknown				0.296552	20.412	VVTU31483_at VVTU31483_s_at
VVTU1524_at	VIT_01s0011g02790	1.223	3.038	3.537	4.119	4.253	0	1.273	1.737	2.779	3.682	F2	IDA (INFLORESCENCE DEFICIENT IN ABSCISSION)	Signalling.Signalling pathway.Signalling molecules.Signalling peptide.Ligand peptide				0.00884991		VVTU1524_at
VVTU3957_at	VIT_01s0011g02860	-0.226	-2.614	-2.371	-2.211	-1.855	0	-1.328	-1.557	-0.958	-1.499	S4	CHUP1 (CHLOROPLAST UNUSUAL POSITIONING 1)	Cellular process.Cellular component organization and biogenesis.Cytoskeleton organization and biogenesis.Actin organization and biogenesis				0	35.773	VVTU3957_at VVTU26106_at
VVTU71_at	VIT_01s0011g02930	1.766	-0.296	0.078	0.368	-0.289	0	-0.931	-0.947	-0.489	-1.01	F3	DNA-binding protein, chloroplast nucleoid	Metabolism.Primary metabolism.Nucleobase, nucleoside, nucleotide, nucleic acid metabolism.Nucleic acid metabolism.DNA metabolism				0.00513494	29.08	VVTU71_at
VVTU169_at	VIT_01s0011g03000	-1.837	-3.979	-4.015	-4.524	-4.501	0	-1.207	-1.548	-2.288	-3.301	S4	no hit	Unknown				0	4.871	VVTU169_at
VVTU9410_at	VIT_01s0011g03010	-0.976	-1.372	-1.394	-0.98	-0.717	0	0.291	0.205	0.391	0.292	S2	Serine/threonine-protein kinase SNT7, chloroplast precursor	Signalling.Signalling pathway.Protein kinase				0	27.607	VVTU12844_at VVTU9410_at
VVTU14841_at	VIT_01s0011g03050	1.073	-1.679	-1.682	-1.71	-1.851	0	-2.196	-2.099	-1.933	-1.978	F4	Unknown protein	Unknown				0.520523	22.485	VVTU14841_at VVTU9171_at
VVTU9171_at	VIT_01s0011g03050	1.314	-1.956	-1.739	-1.542	-1.958	0	-2.345	-2.371	-2.128	-2.293	F4	Unknown protein	Unknown				0.159184	30.258	VVTU14841_at VVTU9171_at
VVTU5337_at	VIT_01s0011g03210	-2.076	-2.678	-2.54	-2.572	-2.706	0	-2.065	-2.275	-2.468	-2.682	S3	aspartyl protease	Metabolism.Primary metabolism.Protein metabolism and modification.Proteolysis.Peptidase-mediated proteolysis				0.159184	0	VVTU5337_at
VVTU11825_at	VIT_01s0011g03450	-0.131	-3.731	-3.723	-3.853	-4.163	0	-1.715	-1.649	-2.328	-2.722	S4	Alpha-glucosidase	Metabolism.Primary metabolism.Carbohydrate metabolism.Oligosaccharide metabolism.Raffinose metabolism				0.00780098	24.68	VVTU11825_at
VVTU7585_at	VIT_01s0011g03480	0.076	1.619	1.7	1.711	2.042	0	0.374	0.201	-0.302	0.169	F1	cinnamoyl CoA reductase	Metabolism.Secondary metabolism.Phenylpropanoid metabolism.Lignin metabolism.Lignin biosynthesis				0	0	VVTU7585_at
VVTU1659_at	VIT_01s0011g03520	-1.445	-3.717	-4.003	-3.765	-3.96	0	-1.41	-1.675	-2.552	-1.959	S4	CONSTANS-LIKE 16	Development.Reproductive development	Regulation overview.Regulation of gene expression.Regulation of transcription.Transcription factor.CO-like / B-box family transcriprion factor			0	35.773	VVTU1659_at
VVTU3848_at	VIT_01s0011g03540	0.974	0.629	1.045	1.071	1.709	0	0.247	0.252	-0.059	0.484	F1	lateral organ boundaries protein 41	Regulation overview.Regulation of gene expression.Regulation of transcription.Transcription factor.AS2 family transcription factor				0	4.871	VVTU3848_at
VVTU2900_s_at	VIT_01s0011g03590	-0.27	-1.944	-1.799	-2.028	-1.826	0	-0.478	-0.6	-0.651	-0.884	S4	Ribosomal protein L15, chloroplast (CL15) 50S	Metabolism.Primary metabolism.Protein metabolism and modification.Translation				0	20.412	VVTU35145_s_at VVTU2900_s_at
VVTU35145_s_at	VIT_01s0011g03590	-0.237	-1.617	-1.673	-2.003	-1.831	0	-0.582	-0.691	-0.792	-1.018	S4	Ribosomal protein L15, chloroplast (CL15) 50S	Metabolism.Primary metabolism.Protein metabolism and modification.Translation				0	11.484	VVTU35145_s_at VVTU2900_s_at
VVTU4997_at	VIT_01s0011g03660	-2.207	-1.267	-1.033	-0.386	0.768	0	-1.086	-1.295	-2.007	-0.416	F4	IMP dehydrogenase/GMP reductase	Metabolism.Primary metabolism.Nucleobase, nucleoside, nucleotide, nucleic acid metabolism.Nucleotide metabolism.Purine metabolism				2.18426	0	VVTU4997_at
VVTU13792_at	VIT_01s0011g03670	0.872	5.165	5.809	7.113	7.583	0	2.719	2.99	5.091	6.922	F2	bifunctional nuclease	Metabolism.Primary metabolism.Nucleobase, nucleoside, nucleotide, nucleic acid metabolism.Nucleic acid metabolism.DNA metabolism.DNA catabolism				0.0366205		VVTU13792_at
VVTU38375_at	VIT_01s0011g03720	0.388	-0.144	-0.067	-0.133	-0.184	0	-0.098	-0.023	0.036	1.032	S1	BEE1 (BR ENHANCED EXPRESSION 1)	Regulation overview.Regulation of gene expression.Regulation of transcription.Transcription factor.bHLH family transcription factor				2.18426	0	VVTU38375_at
VVTU16488_at	VIT_01s0011g03740	-0.279	-0.833	-0.859	-0.41	-0.269	0	-0.589	-0.418	0.426	1.019	S2	glutaminyl-tRNA synthetase	Metabolism.Primary metabolism.Protein metabolism and modification.Translation.Amino acid activation				0.0134142	0.79	VVTU16488_at
VVTU4768_at	VIT_01s0011g03860	-1.037	-1.172	-1.233	-1.053	-1.283	0	-1.075	-1.173	-1.107	-1.188	S3	RKL1 (Receptor-like kinase 1)	Signalling.Signalling pathway.Protein kinase				3.11799	0.499	VVTU4768_at
VVTU11937_at	VIT_01s0011g03910	-1.142	-0.281	-0.025	0.98	0.468	0	-0.941	-0.933	0.503	0.087	F3	Protein phosphatase 2C	Signalling.Signalling pathway.Protein phosphatase.PP2C				0.520523	0.79	VVTU11937_at
VVTU31190_s_at	VIT_01s0011g04020	-0.972	-2.136	-2.053	-1.917	-1.686	0	-1.054	-1.166	-0.853	-0.949	S3	Unknown protein	Unknown				0	24.68	VVTU1032_s_at VVTU31190_s_at
VVTU1032_s_at	VIT_01s0011g04020	-0.926	-2.312	-2.1	-1.985	-1.646	0	-1.205	-1.147	-0.821	-0.891	S4	Unknown protein	Unknown				0	27.607	VVTU1032_s_at VVTU31190_s_at
VVTU19273_s_at	VIT_01s0011g04030	0.97	0.921	0.818	0.081	-0.372	0	-0.24	-0.636	-0.873	-0.717	F3	reticulon family protein (RTNLB9)	Unknown				0	11.484	VVTU10972_at VVTU19273_s_at
VVTU11997_s_at	VIT_01s0011g04140	0.996	1.06	1.424	1.516	1.7	0	-0.275	-0.104	0.456	0.395	F1	Octicosapeptide/Phox/Bem1p (PB1) domain-containing protein	Unknown				0	20.412	VVTU11997_s_at VVTU16272_s_at
VVTU16272_s_at	VIT_01s0011g04140	1.263	1.27	1.824	1.751	2.025	0	-0.218	-0.121	0.474	0.325	F1	Octicosapeptide/Phox/Bem1p (PB1) domain-containing protein	Unknown				0	13.583	VVTU11997_s_at VVTU16272_s_at
VVTU2202_at	VIT_01s0011g04160	-0.648	-1.976	-2.164	-2.379	-2.691	0	-0.557	-0.705	-0.654	-0.935	S4	Phosphatidic acid phosphatase alpha	Metabolism.Primary metabolism.Lipid metabolism.Glycerolipid metabolism.Glycerophospholipid metabolism				0	0.037	VVTU34982_s_at VVTU2202_at
VVTU34982_s_at	VIT_01s0011g04160	-0.719	-1.967	-2.189	-2.46	-2.825	0	-0.498	-0.576	-0.637	-0.98	S4	Phosphatidic acid phosphatase alpha	Metabolism.Primary metabolism.Lipid metabolism.Glycerolipid metabolism.Glycerophospholipid metabolism				0	0	VVTU34982_s_at VVTU2202_at
VVTU38883_at	VIT_01s0011g04190	1.853	0.193	0.043	-0.556	-0.531	0	0.802	0.498	-0.201	-0.048	F3	no hit	Unknown				5.21399	0	VVTU38883_at
VVTU12399_s_at	VIT_01s0011g04210	-0.046	0.843	0.858	1.173	1.325	0	0.759	1.091	1.984	2.481	F2	Amino acid permease	Transport overview.Macromolecule transport.Amino acid transport				2.18426		VVTU12399_s_at VVTU14692_at
VVTU20659_at	VIT_01s0011g04270	-0.058	-0.27	-0.342	0.155	-0.283	0	0.042	-0.193	0.498	1.024	S1	Receptor kinase homolog LRK10	Signalling.Signalling pathway.Protein kinase				0.159184	0.061	VVTU35896_at VVTU20659_at
VVTU9553_at	VIT_01s0011g04370	0.456	2.534	2.918	4.061	4.421	0	1.082	1.012	2.799	3.588	F2	phosphatidylserine synthase 2	Metabolism.Primary metabolism.Lipid metabolism.Glycerolipid metabolism.Glycerophospholipid metabolism.Glycerophospholipid biosynthesis				0.0366205		VVTU9553_at
VVTU2200_at	VIT_01s0011g04670	-0.304	-0.334	-0.324	0.011	0.48	0	0.743	0.78	1.268	1.528	S1	ABC transporter G member 2	Transport overview.Macromolecule transport.Multidrug transport.Multidrug ABC transport				0	0.79	VVTU2200_at
VVTU5866_at	VIT_01s0011g04700	1.031	0.628	0.761	0.277	0.205	0	-0.098	-0.416	-0.902	-0.406	F3	Heavy-metal-associated domain-containing protein	Unknown				0	35.773	VVTU5866_at
VVTU1383_s_at	VIT_01s0011g04720	-1.898	-4.196	-4.026	-3.494	-3.63	0	-2.307	-1.951	-2.014	-1.762	S3	Multi copper oxidase type 1	Metabolism.Cellular metabolism.Oxidation reduction.Copper oxidase family				0	27.607	VVTU1383_s_at
VVTU35334_s_at	VIT_01s0011g04760	-0.805	-0.766	-0.593	-1.201	-1.218	0	0.39	0.55	-0.514	-0.768	S2	Myb domain protein 4	Regulation overview.Regulation of gene expression.Regulation of transcription.Transcription factor.MYB family transcription factor				0	9.419	VVTU35334_s_at VVTU6986_s_at
VVTU6986_s_at	VIT_01s0011g04760	-1.159	-0.926	-0.958	-1.449	-1.733	0	0.349	0.471	-0.589	-0.878	S2	Myb domain protein 4	Regulation overview.Regulation of gene expression.Regulation of transcription.Transcription factor.MYB family transcription factor				0	11.484	VVTU35334_s_at VVTU6986_s_at
VVTU16330_at	VIT_01s0011g04790	0.322	0.707	0.527	-0.077	-0.17	0	-0.373	-0.512	-0.707	-0.658	F3	Phosphatidylinositol-4-phosphate 5-kinase	Metabolism.Primary metabolism.Carbohydrate metabolism.Monosaccharide metabolism.Inositol phosphate metabolism				0	35.773	VVTU16330_at VVTU25890_at
VVTU16459_at	VIT_01s0011g04920	0.168	0.576	0.651	1.065	1.311	0	-0.476	-0.721	-0.113	0.485	F1	MAPK (MPK9)	Signalling.Signalling pathway.Protein kinase.MAPK cascade				0	3.055	VVTU16459_at
VVTU1632_at	VIT_01s0011g05150	6.26	0.836	1.357	0.416	0.927	0	3.551	4.203	5.917	6.051	S1	Bet v I allergen	Unknown				0.00780098	0	VVTU1632_at
VVTU30110_s_at	VIT_01s0011g05170	-2.1	-5.128	-5.348	-6.146	-6.018	0	-0.132	-0.577	-3.05	-5.086	S4	Major Latex Protein Family	Unknown				0	1.74	VVTU30110_s_at
VVTU7548_x_at	VIT_01s0011g05190	-1.037	-2.646	-2.595	-2.763	-2.581	0	-0.151	-0.755	-1.488	-2.506	S4	Bet v I allergen	Unknown				0	0.34	VVTU7548_x_at
VVTU3875_at	VIT_01s0011g05340	0.385	0.558	0.658	0.608	0.546	0	-0.421	-0.451	-0.185	-0.25	F3	unknown protein	Unknown				0	9.419	VVTU3875_at
VVTU4071_at	VIT_01s0011g05390	2.721	-1.993	-2.018	-2.442	-2.359	0	-2.497	-2.413	-2.474	-2.3	F4	invertase/pectin methylesterase inhibitor	Metabolism.Primary metabolism.Carbohydrate metabolism.Carbohydrate metabolism enzyme inhibitor.Invertase/pectin methylesterase inhibitor family				0.895718	1.359	VVTU4071_at
VVTU13910_s_at	VIT_01s0011g05470	-0.778	-1.476	-1.52	-0.716	-0.5	0	-0.255	-0.093	1.498	2.078	S1	PGPS/D12	Unknown				0	0.037	VVTU13910_s_at
VVTU15261_at	VIT_01s0011g05580	-1.116	-1.12	-1.026	-0.899	-0.644	0	-0.776	-0.934	-0.618	-0.486	S3	atypical receptor kinase MARK	Signalling.Signalling pathway.Protein kinase				0.0228994	0.79	VVTU15261_at
VVTU7998_at	VIT_01s0011g05600	0.652	1.063	1.323	0.804	0.176	0	-1.102	-1.174	-1.416	-0.971	F3	Receptor-like protein kinase	Signalling.Signalling pathway.Protein kinase				0	11.484	VVTU7998_at
VVTU13393_at	VIT_01s0011g05610	-1.316	-1.436	-1.423	-1.031	-0.88	0	0.032	-0.087	0.098	-0.115	S2	Caleosin	Cellular process.Cellular component organization and biogenesis.Oil body organization and biogenesis				0	0.34	VVTU13393_at
VVTU30910_at	VIT_01s0011g05670	0.375	0.039	0.25	1.533	1.333	0	-0.321	-0.177	0.705	0.217	F1	Nudix hydrolase 18	Metabolism.Primary metabolism.Nucleobase, nucleoside, nucleotide, nucleic acid metabolism.Nudix hydrolase family				0.0366205	2.331	VVTU1533_at VVTU30910_at
VVTU1533_at	VIT_01s0011g05670	0.716	-0.496	-0.114	2.148	1.784	0	-1.521	-0.792	0.927	-0.048	F3	Nudix hydrolase 18	Metabolism.Primary metabolism.Nucleobase, nucleoside, nucleotide, nucleic acid metabolism.Nudix hydrolase family				0.0228994	9.419	VVTU1533_at VVTU30910_at
VVTU4093_at	VIT_01s0011g05680	-0.051	0.382	0.275	-0.438	-0.004	0	-0.042	0.26	0.894	0.85	S1	Unknown protein	Unknown				0.520523	0	VVTU4093_at
VVTU17432_at	VIT_01s0011g05810	-0.189	1.45	1.695	2.18	2.56	0	0.073	0.39	1.122	1.681	F1	adagio protein 1	Signalling.Signalling pathway.Circadian clock signalling				0.00884991	2.331	VVTU17432_at
VVTU4098_at	VIT_01s0011g05860	0.26	-1.033	-1.162	-1.62	-1.765	0	-0.348	-0.418	-0.593	-0.844	S4	Aspartate-semialdehyde dehydrogenase	Metabolism.Primary metabolism.Amino acid metabolism.Amino acid biosynthesis	Metabolism.Primary metabolism.Amino acid metabolism.Cysteine and methionine metabolism	Metabolism.Primary metabolism.Amino acid metabolism.Glycine, serine, and threonine metabolism	Metabolism.Primary metabolism.Amino acid metabolism.Lysine metabolism.Lysine biosynthesis	0.00884991	0	VVTU4098_at
VVTU8882_at	VIT_01s0011g05920	-0.393	-0.188	-0.509	-0.205	-0.128	0	-0.9	-1.271	-1.529	-0.559	F4	S-adenosyl-L-methionine:salicylic acid carboxyl methyltransferase	Metabolism.Secondary metabolism.Aromatic compound metabolism				0.00513494	1.031	VVTU8882_at
VVTU2621_at	VIT_01s0011g05930	1.588	0.656	0.718	0.406	0.376	0	0.064	-0.084	0.146	2.129	S1	S-adenosyl-L-methionine:carboxyl methyltransferase	Unknown				0.520523	0	VVTU2621_at
VVTU3529_at	VIT_01s0011g06000	0.36	0.931	1.035	0.666	0.894	0	-0.156	-0.461	-1.988	-0.333	F3	VACUOLAR IRON TRANSPORTER 1	Transport overview.Ion transport.Cation transport.Heavy metal ion transport.Iron transport				0	0.79	VVTU3529_at
VVTU8200_at	VIT_01s0011g06190	-1.044	-1.131	-1.163	-0.687	-0.474	0	0.346	0.123	0.288	0.048	S2	Histidine kinase (AHK4) (WOL)	Signalling.Hormone signalling.Cytokinin signalling.Cytokinin-mediated signalling pathway				0	0.499	VVTU8200_at
VVTU9673_at	VIT_01s0011g06240	-0.671	-0.795	-0.962	-1.467	-1.411	0	-1.717	-2.052	-2.648	-2.311	F4	Cytochrome B561	Metabolism.Primary metabolism.Generation of metabolite precursors and energy.Electron transport				0.0134142	0.081	VVTU9673_at
VVTU12923_s_at	VIT_01s0011g06290	0.08	1.189	1.464	1.411	1.023	0	0.12	-0.283	0.039	0.193	F1	purple acid phosphatase 3 ATPAP3/PAP3	Metabolism.Cellular metabolism.Phosphate metabolism				0	2.331	VVTU21369_s_at VVTU12923_s_at
VVTU21369_s_at	VIT_01s0011g06290	-0.007	1.102	1.435	1.382	0.93	0	0.223	-0.009	0.173	0.28	F1	purple acid phosphatase 3 ATPAP3/PAP3	Metabolism.Cellular metabolism.Phosphate metabolism				0	3.882	VVTU21369_s_at VVTU12923_s_at
VVTU14193_s_at	VIT_01s0011g06300	-0.904	-2.654	-2.718	-3.288	-3.12	0	-1.423	-1.693	-2.01	-1.727	S4	annexin 5 (ANN5)	Response to stimulus.Stress response.Abiotic stress response	Signalling.Signalling pathway.Calcium sensors and signalling			0.00780098	29.08	VVTU14193_s_at
VVTU15542_at	VIT_01s0011g06330	-0.327	-3.372	-3.313	-4.073	-4.24	0	-2.322	-2.407	-2.962	-3.711	S4	microtubule associated protein (MAP65-6)	Cellular process.Cellular component organization and biogenesis.Cytoskeleton organization and biogenesis.Microtubule organization and biogenesis.Microtubule-driven movement				0.296552	35.773	VVTU15542_at
VVTU8182_at	VIT_01s0011g06400	2.666	2.667	3.369	3.428	3.319	0	-0.289	-0.088	0.887	1.35	F1	INDETERMINATE(ID)-DOMAIN 16	Regulation overview.Regulation of gene expression.Regulation of transcription.Transcription factor.C2H2 family transcription factor				0	13.583	VVTU8182_at
VVTU39729_at	VIT_01s0011g06500	-0.498	-0.478	-0.571	-0.594	-0.507	0	-0.518	-0.615	-0.277	1.343	S2	NADPH-dependent codeinone reductase	Metabolism.Secondary metabolism.Alkaloid metabolism.Alkaloid biosynthesis				0.520523	0.499	VVTU39729_at
VVTU7039_at	VIT_01s0011g06560	-0.596	-0.631	-0.72	-0.575	-0.24	0	1.109	0.949	1.461	1.405	S1	potassium transporter (KUP1)	Transport overview.Ion transport.Cation transport.Potassium transport				0	0.236	VVTU7039_at
VVTU7901_at	VIT_01s0011g06580	-0.739	-2.629	-2.64	-3.43	-3.497	0	-0.666	-0.441	-1.269	-2.13	S4	Unknown protein	Unknown				0	18.269	VVTU7901_at
VVTU24932_at	VIT_01s0026g00200	-0.435	-4.002	-4.199	-3.53	-3.604	0	-2.9	-2.931	-1.713	-3.055	S4	xyloglucan endotransglucosylase/hydrolase 28	Cellular process.Cellular component organization and biogenesis.Cell wall organization and biogenesis.Cell wall metabolism.Cell wall modification.Xyloglucan modification				0.00884991	35.773	VVTU24932_at VVTU627_at
VVTU627_at	VIT_01s0026g00200	-0.431	-2.81	-3.104	-2.211	-2.614	0	-1.744	-1.735	-0.499	-1.867	S4	xyloglucan endotransglucosylase/hydrolase 28	Cellular process.Cellular component organization and biogenesis.Cell wall organization and biogenesis.Cell wall metabolism.Cell wall modification.Xyloglucan modification				0	31.753	VVTU24932_at VVTU627_at
VVTU2715_s_at	VIT_01s0026g00220	0.564	2.598	2.386	1.267	1.022	0	2.389	2.571	2.046	2.297	F2	Aldehyde dehydrogenase 1 precursor	Metabolism.Primary metabolism.Lipid metabolism.Fatty acid metabolism	Metabolism.Primary metabolism.Organic acid metabolism.Carboxylic acid metabolism			3.75585		VVTU2715_s_at
VVTU37440_at	VIT_01s0026g00260	-0.721	-1.296	-1.367	-1.594	-1.46	0	-0.224	-0.569	-0.764	-0.828	S4	potassium transporter (KUP7)	Transport overview.Ion transport.Cation transport.Potassium transport				0	22.485	VVTU24607_at VVTU37440_at
VVTU35273_s_at	VIT_01s0026g00290	0.13	1.882	1.677	0.872	-0.828	0	2.113	2.193	1.992	1.001	S1	no hit	Unknown				0.159184	1.74	VVTU35273_s_at
VVTU15632_at	VIT_01s0026g00300	-0.83	-4.851	-5.082	-5.161	-5.102	0	-2.4	-2.514	-2.987	-3.818	S4	Zinc finger (C3HC4-type RING finger)	Regulation overview.Regulation of gene expression.Regulation of transcription.Transcription factor.Zinc finger C3HC4 family transcription factor				0	35.773	VVTU15632_at
VVTU6972_s_at	VIT_01s0026g00520	0.088	-1.081	-1.306	-2.547	-3.022	0	-0.648	-1.035	-1.482	-2.346	S4	Nodulin MtN21 family	Unknown				2.18426	1.031	VVTU6972_s_at
VVTU24268_s_at	VIT_01s0026g00570	-5.871	-6.063	-6.061	-6.314	-6.365	0	-4.322	-5.081	-6.031	-6.412	S3	Bet v I allergen	Unknown				0.0228994	0	VVTU24268_s_at
VVTU37678_s_at	VIT_01s0026g00710	-0.194	-1.425	-0.815	-0.37	-0.208	0	-2.024	-2.141	-1.627	-1.19	F4	cyclin delta-2	Regulation overview.Regulation of cell cycle				0.00884991	2.331	VVTU37678_s_at VVTU4152_at
VVTU4152_at	VIT_01s0026g00710	-0.144	-1.591	-1.001	-0.334	-0.363	0	-2.341	-2.56	-1.877	-1.52	F4	cyclin delta-2	Regulation overview.Regulation of cell cycle				0.00513494	2.331	VVTU37678_s_at VVTU4152_at
VVTU35572_s_at	VIT_01s0026g00820	0.253	2.402	2.559	3.667	4.127	0	3.684	3.618	4.918	4.791	F2	IAA-amino acid hydrolase 1 (ILR1)	Signalling.Hormone signalling.Auxin signalling.Auxin metabolism.Auxin activation by conjugation hydrolysis				0.520523		VVTU35572_s_at VVTU21386_at
VVTU16455_at	VIT_01s0026g00850	0.675	1	1.484	4.404	5.561	0	-0.503	-0.633	1.882	4.371	F1	ZINC FINGER PROTEIN 5	Regulation overview.Regulation of gene expression.Regulation of transcription.Transcription factor.C2H2 family transcription factor				0.0754718	16	VVTU16455_at
VVTU6887_at	VIT_01s0026g00880	-4.05	-4.205	-4.384	-4.276	-4.572	0	-1.423	-2.108	-2.642	-3.144	S3	Transducin protein	Unknown				0	0	VVTU6887_at
VVTU10597_at	VIT_01s0026g01020	-1.134	2.312	2.363	2.545	2.675	0	-0.159	0.049	1.342	1.187	F1	binding	Unknown				0.00513494	1.031	VVTU10597_at
VVTU16104_at	VIT_01s0026g01050	-1.707	-3.058	-2.86	-2.414	-2.369	0	-1.709	-1.834	-1.948	-1.648	S3	Myb family	Regulation overview.Regulation of gene expression.Regulation of transcription.Transcription factor.MYB-related family transcription factor				0	1.031	VVTU16104_at
VVTU40768_at	VIT_01s0026g01120	-1.164	-1.076	-1.019	-0.81	-1.306	0	-0.703	-0.665	-0.33	-0.91	S3	R protein L6	Response to stimulus.Stress response.Biotic stress response				0	1.031	VVTU40768_at
VVTU2006_s_at	VIT_01s0026g01140	-1.085	-1.57	-1.575	-1.01	-1.747	0	-1.226	-1.131	-0.569	-1.172	S3	ZCW32 (BIGPETAL, BIGPETALUB)	Regulation overview.Regulation of gene expression.Regulation of transcription.Transcription factor.bHLH family transcription factor				0.00780098	13.583	VVTU14284_s_at VVTU2006_s_at
VVTU24254_at	VIT_01s0026g01250	-0.442	0.072	0.19	0.201	0.126	0	-0.389	-0.66	-0.872	-0.645	F4	Unknown protein	Unknown				0.00513494	0	VVTU24254_at
VVTU9816_at	VIT_01s0026g01300	-0.529	-2.485	-2.695	-2.908	-3.024	0	-1.477	-1.764	-1.693	-1.985	S4	Unknown protein	Unknown				0.00780098	29.696	VVTU9816_at
VVTU5968_at	VIT_01s0026g01340	-6.064	-5.556	-5.936	-5.315	-4.509	0	-1.018	-0.994	-0.832	-0.839	S2	glutathione S-transferase 29 GSTU18	Metabolism.Primary metabolism.Coenzyme and prosthetic group metabolism.Glutathione metabolism	Response to stimulus.Stress response.Abiotic stress response.Oxidative stress response			0	1.74	VVTU5968_at
VVTU24673_at	VIT_01s0026g01400	0.805	1.144	1.245	1.305	1.67	0	0.143	0.079	0.495	1.015	F1	Unknown protein	Unknown				0	30.039	VVTU5820_at VVTU24673_at
VVTU11891_s_at	VIT_01s0026g01460	-0.475	2.269	2.514	2.385	1.852	0	0.34	0.436	0.272	0.294	F1	Thioredoxin H-type 2 (Trx-H-2)	Cellular process.Cellular homeostasis.Cell redox homeostasis				0	0.499	VVTU11891_s_at VVTU33820_s_at
VVTU33820_s_at	VIT_01s0026g01460	-0.35	1.885	1.99	1.984	1.518	0	0.391	0.235	0.25	0.381	F1	Thioredoxin H-type 2 (Trx-H-2)	Cellular process.Cellular homeostasis.Cell redox homeostasis				0	1.031	VVTU11891_s_at VVTU33820_s_at
VVTU38428_at	VIT_01s0026g01490	2.27	0.073	0.128	-0.447	-0.451	0	-0.393	-0.425	-0.595	-0.585	F3	Proton-dependent oligopeptide transport (POT) family protein	Transport overview.Macromolecule transport.Oligopeptide transport				0.0366205	0	VVTU37080_at VVTU38428_at
VVTU29986_s_at	VIT_01s0026g01550	-1.064	-4.677	-4.67	-4.67	-4.766	0	-1.724	-1.924	-1.979	-1.875	S4	Homeodomain leucine zipper protein HB-1	Regulation overview.Regulation of gene expression.Regulation of transcription.Transcription factor.Homeobox domain family transcription factor				0	9.419	VVTU29986_s_at VVTU8913_at
VVTU8913_at	VIT_01s0026g01550	-0.981	-3.645	-3.505	-3.573	-3.596	0	-1.512	-1.531	-1.603	-1.411	S4	Homeodomain leucine zipper protein HB-1	Regulation overview.Regulation of gene expression.Regulation of transcription.Transcription factor.Homeobox domain family transcription factor				0	13.583	VVTU29986_s_at VVTU8913_at
VVTU37197_at	VIT_01s0026g01570	-0.376	-1.074	-1.43	-1.577	-1.871	0	-0.384	-0.521	-0.234	-0.58	S4	NITRATE TRANSPORTER 1:2	Transport overview.Ion transport.Anion transport.Nitrate transport				0	0.34	VVTU6627_at VVTU37197_at
VVTU6627_at	VIT_01s0026g01570	-0.635	-1.316	-1.501	-1.631	-1.761	0	-0.538	-0.739	-0.156	-0.6	S4	NITRATE TRANSPORTER 1:2	Transport overview.Ion transport.Anion transport.Nitrate transport				0	7.682	VVTU6627_at VVTU37197_at
VVTU346_at	VIT_01s0026g01630	1.166	-0.23	-0.389	0.266	1.208	0	-0.833	-1.011	-0.194	1.274	F3	Unknown protein	Unknown				0.0754718	11.484	VVTU346_at
VVTU8202_at	VIT_01s0026g01780	-0.85	-3.476	-3.563	-4.198	-4.517	0	-2.179	-2.615	-3.228	-4.029	S3	leucine-rich repeat transmembrane	Signalling.Signalling pathway.Protein kinase				0.159184	18.269	VVTU34538_at VVTU8202_at
VVTU14522_at	VIT_01s0026g02030	-3.624	-3.396	-3.433	-3.637	-3.598	0	-3.383	-3.628	-3.591	-3.568	S3	basic helix-loop-helix (bHLH) family	Regulation overview.Regulation of gene expression.Regulation of transcription.Transcription factor.bHLH family transcription factor				1.4483	0	VVTU14522_at
VVTU33777_s_at	VIT_01s0026g02100	-0.907	1.465	1.761	2.099	2.373	0	-0.37	-0.268	0.808	1.644	F1	Unknown protein	Unknown				0.00884991	1.74	VVTU33777_s_at VVTU3999_at
VVTU3999_at	VIT_01s0026g02100	-0.781	1.319	1.648	1.963	2.216	0	-0.35	-0.285	0.772	1.52	F1	Unknown protein	Unknown				0.00884991	1.74	VVTU33777_s_at VVTU3999_at
VVTU12699_at	VIT_01s0026g02120	-1.098	-1.806	-1.553	-1.396	-0.994	0	-1.43	-1.519	-1.125	-1.215	S3	MICROTUBULE END BINDING PROTEIN 1 (EB1)	Cellular process.Cellular component organization and biogenesis.Cytoskeleton organization and biogenesis.Microtubule organization and biogenesis.Microtubule-driven movement				0.895718	0.34	VVTU12699_at
VVTU10022_at	VIT_01s0026g02210	0.606	1.894	1.931	2.178	2.338	0	1.051	1.158	1.172	1.491	F2	Unknown protein	Unknown				0.00513494		VVTU10022_at
VVTU2605_s_at	VIT_01s0026g02400	0.051	0.17	0.099	0.283	0.372	0	-0.012	-0.025	0.164	1.717	S1	Glutathione S-transferase 10 GSTU10	Metabolism.Primary metabolism.Coenzyme and prosthetic group metabolism.Glutathione metabolism	Response to stimulus.Stress response.Abiotic stress response.Oxidative stress response			9.64327	0.499	VVTU2605_s_at
VVTU19158_s_at	VIT_01s0026g02480	-0.142	-2.006	-2.162	-4.863	-5.246	0	-0.127	-0.081	-0.418	-1.006	S2	CP12-2	Unknown				0	0	VVTU19158_s_at VVTU3946_s_at
VVTU3946_s_at	VIT_01s0026g02480	0.033	-1.46	-1.834	-3.576	-3.473	0	0.344	0.323	-0.147	-0.832	S2	CP12-2	Unknown				0	0	VVTU19158_s_at VVTU3946_s_at
VVTU13609_at	VIT_01s0026g02520	0.852	3.921	4.046	3.677	2.989	0	1.765	1.738	1.427	1.457	F2	ribonuclease T2	Metabolism.Primary metabolism.Nucleobase, nucleoside, nucleotide, nucleic acid metabolism.Nucleic acid metabolism.RNA metabolism.RNA catabolism				0		VVTU13609_at
VVTU3923_at	VIT_01s0026g02540	-0.151	-0.556	-0.071	-0.441	0.077	0	-1.053	-0.901	-1.495	-0.938	F4	Zinc finger (C3HC4-type RING finger)	Regulation overview.Regulation of gene expression.Regulation of transcription.Transcription factor.Zinc finger C3HC4 family transcription factor				0	0.121	VVTU3923_at
VVTU11988_at	VIT_01s0026g02620	-0.616	3.193	2.896	1.259	1.231	0	6.911	6.978	6.402	6.03	S1	expansin [Vitis labrusca x Vitis vinifera] EXPA15	Cellular process.Cell growth and death.Cell growth	Cellular process.Cellular component organization and biogenesis.Cell wall organization and biogenesis.Cell wall metabolism.Cell wall modification			0	1.359	VVTU11988_at VVTU17433_s_at
VVTU17433_s_at	VIT_01s0026g02620	-0.094	1.644	1.248	0.935	0.71	0	3.284	3.576	3.231	2.927	S1	expansin [Vitis labrusca x Vitis vinifera] EXPA15	Cellular process.Cell growth and death.Cell growth	Cellular process.Cellular component organization and biogenesis.Cell wall organization and biogenesis.Cell wall metabolism.Cell wall modification			0	1.74	VVTU11988_at VVTU17433_s_at
VVTU9643_at	VIT_01s0026g02680	-0.362	-0.837	-0.949	-1.79	-1.93	0	0.329	0.115	-0.339	-1.095	S2	oxygen evolving enhancer 3 (PsbQ)	Metabolism.Primary metabolism.Generation of metabolite precursors and energy.Photosynthesis.Photosystem II				0	24.68	VVTU9643_at
VVTU709_at	VIT_01s0026g02710	2.021	3.43	3.745	1.864	0.999	0	4.414	4.568	3.041	3.03	F2	NAC domain-containing protein 29	Regulation overview.Regulation of gene expression.Regulation of transcription.Transcription factor.NAC family transcription factor				0.520523		VVTU709_at
VVTU15058_at	VIT_01s0127g00050	-0.204	0.954	0.673	0.954	1.726	0	0.197	-0.06	0.088	0.213	F1	SOUL heme-binding	Transport overview.Macromolecule transport.Heme prostetic groups trafficking				0.00513494	0	VVTU15058_at
VVTU15014_at	VIT_01s0127g00210	1.549	-0.33	-0.195	0.06	0.13	0	-0.669	-0.637	-0.569	-0.512	F3	KNAT2 (KNOTTED1-like homeobox gene 6)	Regulation overview.Regulation of gene expression.Regulation of transcription.Transcription factor.zf-HD family transcription factor				0.00513494	20.412	VVTU5770_at VVTU15014_at
VVTU27830_at	VIT_01s0127g00250	0.673	-0.489	-0.554	-0.509	-0.423	0	-0.222	-0.145	0.085	0.878	S2	Kelch repeat-containing F-box protein	Unknown				0.520523	0.037	VVTU27830_at
VVTU37457_s_at	VIT_01s0127g00260	-0.909	-1.433	-1.378	-1.471	-1.355	0	-0.195	-0.034	-0.286	0.54	S2	ATP-citrate synthase	Metabolism.Primary metabolism.Generation of metabolite precursors and energy.Citric acid cycle				0	1.359	VVTU37457_s_at
VVTU5638_s_at	VIT_01s0127g00420	-0.288	-0.808	-0.895	-1.592	-1.8	0	0.31	0.113	-0.338	-0.81	S2	naphthoate synthase	Metabolism.Secondary metabolism.Terpenoid metabolism.Terpenoid biosynthesis.Terpenoid-quinone biosynthesis				0	3.055	VVTU5638_s_at
VVTU40369_x_at	VIT_01s0127g00470	0.166	3.003	3.261	4.254	4.692	0	-0.582	-0.394	-0.768	-0.213	F1	galactinol synthase	Metabolism.Primary metabolism.Carbohydrate metabolism.Monosaccharide metabolism.Galactose metabolism				0	0	VVTU40369_x_at
VVTU2929_at	VIT_01s0127g00520	-0.111	-0.163	-0.528	-0.271	0.153	0	-0.538	-0.91	-1.916	-0.304	F4	Protein disulfide isomerase	Metabolism.Primary metabolism.Protein metabolism and modification.Protein folding.Disulfide bond rearrangement				0.00513494	1.74	VVTU2929_at
VVTU4227_at	VIT_01s0127g00680	-0.246	5.531	5.596	5.764	5.712	0	4.05	4.2	4.734	5.071	F2	SRO2 (SIMILAR TO RCD ONE 2)	Metabolism.Primary metabolism.Coenzyme and prosthetic group metabolism.Nicotinate and nicotinamide metabolism				0.296552		VVTU4227_at
VVTU21297_at	VIT_01s0127g00710	0.065	0.083	0.048	0.309	0.358	0	-0.738	-0.962	-0.881	-0.43	F3	Mov34 STAM-binding protein	Metabolism.Primary metabolism.Protein metabolism and modification.Proteolysis.Peptidase-mediated proteolysis.Subtilase-mediated proteolysis				0	0.499	VVTU21297_at
VVTU3909_at	VIT_01s0127g00740	-0.12	-3.122	-3.559	-3.614	-3.841	0	-1.566	-1.579	-1.7	-2.106	S4	quinone oxidoreductase, chloroplast precursor	Metabolism.Primary metabolism.Generation of metabolite precursors and energy.Electron transport.Respiratory-chain phosphorylation				0	2.331	VVTU3909_at
VVTU25308_at	VIT_01s0137g00170	-3.289	-3.101	-3.224	-3.225	-3.224	0	-2.598	-3.231	-3.464	-3.503	S3	b-keto acyl reductase	Unknown				2.18426	0	VVTU25308_at
VVTU27083_s_at	VIT_01s0137g00210	-0.612	-3.454	-3.729	-5.411	-5.877	0	-1.94	-2.11	-3.621	-4.633	S4	photosystem II core complex proteins psbY, chloroplast precursor	Metabolism.Primary metabolism.Generation of metabolite precursors and energy.Photosynthesis.Photosystem II				0.0754718	22.485	VVTU27083_s_at
VVTU12080_s_at	VIT_01s0137g00240	-2.724	1.074	0.452	-2.666	-3.813	0	0.56	0.078	-3.656	-4.596	F4	Pectate lyase	Cellular process.Cellular component organization and biogenesis.Cell wall organization and biogenesis.Cell wall metabolism.Cell wall catabolism.Pectin catabolism				3.75585	1.031	VVTU12080_s_at
VVTU6387_at	VIT_01s0137g00290	-0.158	-2.054	-2.063	-3.305	-3.856	0	-0.564	-0.562	-1.09	-2.222	S4	Oxysterol binding protein	Unknown				0.00780098	0	VVTU6387_at
VVTU23205_s_at	VIT_01s0137g00430	-0.818	2.533	2.46	3.159	3.621	0	1.877	1.73	2.069	3.472	F2	Cellulase	Cellular process.Cellular component organization and biogenesis.Cell wall organization and biogenesis.Cell wall metabolism.Cell wall catabolism.Cellulose catabolism				0.895718		VVTU23205_s_at VVTU3799_at
VVTU3799_at	VIT_01s0137g00430	-0.515	2.501	2.593	3.184	3.793	0	1.81	1.589	2.016	3.678	F2	Cellulase	Cellular process.Cellular component organization and biogenesis.Cell wall organization and biogenesis.Cell wall metabolism.Cell wall catabolism.Cellulose catabolism				0.520523		VVTU23205_s_at VVTU3799_at
VVTU13333_at	VIT_01s0137g00460	-0.271	-2.251	-2.379	-2.472	-2.725	0	-0.7	-0.942	-1.722	-1.459	S4	RGLG2 (RING DOMAIN LIGASE2)	Unknown				0.00780098	26.83	VVTU13510_at VVTU13333_at
VVTU39410_s_at	VIT_01s0137g00540	0.269	1.989	2.14	2.899	3.215	0	0.759	1.09	2.661	2.952	F2	CYP71E1	Metabolism.Secondary metabolism.Alkaloid metabolism.Alkaloid biosynthesis.Monoterpenoid indole alkaloid biosynthesis				0.296552		VVTU9703_at VVTU39410_s_at
VVTU9703_at	VIT_01s0137g00540	2.486	5.111	5.199	6.035	6.185	0	3.271	3.952	5.99	6.009	F2	CYP71E1	Metabolism.Secondary metabolism.Alkaloid metabolism.Alkaloid biosynthesis.Monoterpenoid indole alkaloid biosynthesis				0.296552		VVTU9703_at VVTU39410_s_at
VVTU35417_at	VIT_01s0137g00670	0.575	0.947	1.091	1.479	1.945	0	-0.043	0.47	2.453	3.256	S1	QUINOLINATE SYNTHASE	Metabolism.Primary metabolism.Coenzyme and prosthetic group metabolism.Nicotinate and nicotinamide metabolism.NAD biosynthesis				3.75585	0	VVTU35417_at
VVTU14205_at	VIT_01s0137g00780	-2.018	-1.177	-0.992	-1.671	-1.865	0	-0.426	-0.089	-0.393	-0.694	S2	Unknown protein	Unknown				0	16	VVTU14205_at
VVTU3496_at	VIT_01s0146g00070	-0.095	-2.334	-2.229	-4.293	-5.44	0	-0.827	-0.9	-2.662	-4.671	S4	11-beta-hydroxysteroid dehydrogenase	Metabolism.Primary metabolism.Lipid metabolism.Steroid metabolism				0.520523	27.607	VVTU3496_at
VVTU18569_s_at	VIT_01s0146g00260	2.971	8.482	8.522	9.073	9.074	0	6.632	6.585	8.135	8.384	F2	nodulin MtN3	Unknown				0.159184		VVTU34682_s_at VVTU864_at VVTU18569_s_at VVTU32034_s_at
VVTU32034_s_at	VIT_01s0146g00260	2.543	7.689	7.678	8.225	8.201	0	5.921	5.847	7.259	7.532	F2	nodulin MtN3	Unknown				0.159184		VVTU34682_s_at VVTU864_at VVTU18569_s_at VVTU32034_s_at
VVTU34682_s_at	VIT_01s0146g00260	3.745	8.48	8.389	8.982	8.992	0	7.055	6.828	8.111	8.298	F2	nodulin MtN3	Unknown				0.159184		VVTU34682_s_at VVTU864_at VVTU18569_s_at VVTU32034_s_at
VVTU864_at	VIT_01s0146g00260	0.811	4.638	4.425	5.019	4.822	0	2.814	2.767	4.096	4.183	F2	nodulin MtN3	Unknown				0.0228994		VVTU34682_s_at VVTU864_at VVTU18569_s_at VVTU32034_s_at
VVTU14107_s_at	VIT_01s0146g00280	0.838	1.763	1.982	2.239	2.276	0	0.154	0.446	1.173	1.764	F2	NAC domain-containing protein 83	Regulation overview.Regulation of gene expression.Regulation of transcription.Transcription factor.NAC family transcription factor				0		VVTU14107_s_at
VVTU21565_s_at	VIT_01s0146g00410	1.927	1.739	1.569	1.288	1.021	0	2.063	2.26	1.738	1.184	F2	GEM-like protein 5	Unknown				5.21399		VVTU21565_s_at
VVTU9420_at	VIT_01s0150g00060	-1.026	-1.529	-1.898	-1.487	-1.714	0	1.085	1.079	1.812	1.327	S2	SOUL heme-binding	Transport overview.Macromolecule transport.Heme prostetic groups trafficking				0	0	VVTU9420_at
VVTU31671_s_at	VIT_01s0150g00170	-1.698	-0.83	-0.838	-0.863	-0.64	0	1.26	1.331	0.964	0.881	S1	SEC14 cytosolic factor	Signalling.Signalling pathway.Phosphatidylinositol signalling	Transport overview.Macromolecule transport.Lipid transport.Phosphatidylinositol/Phosphatidyl choline transport			0	22.485	VVTU31671_s_at VVTU1188_at
VVTU1188_at	VIT_01s0150g00170	-1.732	-1.05	-0.984	-1.141	-0.759	0	1.167	1.235	0.907	0.789	S2	SEC14 cytosolic factor	Signalling.Signalling pathway.Phosphatidylinositol signalling	Transport overview.Macromolecule transport.Lipid transport.Phosphatidylinositol/Phosphatidyl choline transport			0	22.485	VVTU31671_s_at VVTU1188_at
VVTU12968_at	VIT_01s0150g00210	0.315	-1.136	-0.572	-0.378	-0.828	0	-1.411	-1.48	-1.558	-1.994	F4	CYP51A	Metabolism.Primary metabolism.Lipid metabolism.Steroid metabolism.Steroid biosynthesis				0.00513494	1.031	VVTU12968_at
VVTU27250_s_at	VIT_01s0150g00280	0.169	-0.659	-0.661	-1.517	-2.194	0	0.317	0.509	-0.207	-1.113	S2	Unknown protein	Unknown				0.00780098	0.121	VVTU27250_s_at VVTU35627_at
VVTU1508_at	VIT_01s0150g00320	-0.838	-2.776	-2.919	-3.482	-3.475	0	-1.347	-1.424	-2.534	-2.628	S4	Nudix hydrolase 13	Metabolism.Primary metabolism.Nucleobase, nucleoside, nucleotide, nucleic acid metabolism.Nudix hydrolase family				0.00884991	26.83	VVTU1508_at
VVTU32927_at	VIT_01s0150g00330	-0.971	-0.567	-0.644	-0.212	-0.033	0	-0.106	-0.008	0.916	0.868	S1	U-box domain-containing protein	Unknown				0.00780098	30.039	VVTU32927_at VVTU31387_at VVTU40302_at
VVTU39801_at	VIT_01s0150g00410	-0.294	0.627	0.807	1.733	1.554	0	2.887	2.846	3.308	3.259	S1	Unknown protein	Unknown				0	16	VVTU39801_at
VVTU6546_at	VIT_01s0150g00430	-0.518	0.481	0.366	0.478	0.402	0	1.283	1.369	1.241	1.158	S1	Unknown protein	Unknown				0	35.773	VVTU6546_at
VVTU4248_at	VIT_01s0150g00460	1.669	-0.386	-0.882	-2.044	-2.476	0	2.563	2.592	2.277	1.095	S1	xyloglucan endotransglucosylase/hydrolase precursor	Cellular process.Cellular component organization and biogenesis.Cell wall organization and biogenesis.Cell wall metabolism.Cell wall modification.Xyloglucan modification				0	0	VVTU4248_at
VVTU28788_at	VIT_01s0150g00510	0.468	-0.507	-0.528	-1.068	-1.259	0	-1.554	-1.682	-2.154	-2.146	F4	Protein phosphatase 2C	Signalling.Signalling pathway.Protein phosphatase.PP2C				0.00513494	13.583	VVTU28788_at
VVTU89_at	VIT_01s0182g00130	-1.588	-2.409	-2.565	-2.741	-2.782	0	-1.009	-1.362	-1.677	-2.397	S3	PHO1-like protein	Unknown				0	0.061	VVTU89_at
VVTU2110_s_at	VIT_01s0244g00010	1.992	2.909	2.983	3.231	3.148	0	2.903	2.993	2.937	2.782	F2	basic helix-loop-helix (bHLH) family	Regulation overview.Regulation of gene expression.Regulation of transcription.Transcription factor.bHLH family transcription factor				0.895718		VVTU2110_s_at
VVTU4004_s_at	VIT_01s0244g00030	0.335	-0.971	-1.158	-2.314	-2.856	0	0.256	0.079	-0.511	-1.201	S2	ACP4 (ACYL CARRIER PROTEIN 4)	Metabolism.Primary metabolism.Lipid metabolism.Fatty acid metabolism				0.00780098	0	VVTU4004_s_at
VVTU23224_at	VIT_01s0244g00130	0.089	0.809	0.704	0.77	1.32	0	0.261	0.26	0.219	0.286	F1	Inducer of CBF expression 1 ICE1	Regulation overview.Regulation of gene expression.Regulation of transcription.Transcription factor.bHLH family transcription factor				0	0.061	VVTU23224_at
VVTU28950_s_at	VIT_01s0244g00170	-0.976	-2.7	-2.882	-3.7	-3.649	0	-1.57	-1.453	-1.985	-2.245	S4	cytokinin-repressed protein CR9	Unknown				0.00780098	22.485	VVTU31608_s_at VVTU6301_s_at VVTU28950_s_at
VVTU31608_s_at	VIT_01s0244g00170	-1.117	-3.031	-3.14	-3.605	-3.937	0	-1.628	-1.493	-2.062	-2.314	S4	cytokinin-repressed protein CR9	Unknown				0	29.08	VVTU31608_s_at VVTU6301_s_at VVTU28950_s_at
VVTU6301_s_at	VIT_01s0244g00170	-1.099	-3.083	-3.161	-3.872	-3.891	0	-1.528	-1.494	-2.066	-2.273	S4	cytokinin-repressed protein CR9	Unknown				0	26.83	VVTU31608_s_at VVTU6301_s_at VVTU28950_s_at
VVTU1080_at	VIT_02s0012g00180	-0.91	-1.18	-1.122	-1.52	-1.818	0	0.154	0.207	-0.131	-0.381	S2	serine protease	Metabolism.Primary metabolism.Protein metabolism and modification.Proteolysis.Peptidase-mediated proteolysis				0	1.74	VVTU1080_at
VVTU15167_at	VIT_02s0012g00450	-1.078	-2.974	-3.066	-2.943	-3.013	0	-1.771	-1.94	-2.09	-1.832	S3	1-aminocyclopropane-1-carboxylate oxidase	Signalling.Hormone signalling.Ethylene signalling.Ethylene metabolism.Ethylene biosynthesis				0	27.607	VVTU15167_at
VVTU13152_at	VIT_02s0012g00660	-3.34	-3.964	-4.067	-3.893	-3.942	0	-4.112	-4.125	-4.083	-4.026	S3	Calcium-binding EF-hand	Unknown				4.12605	0.034	VVTU13152_at
VVTU8230_at	VIT_02s0012g00880	-0.276	0.556	0.63	1.442	1.727	0	0.119	-0.092	0.013	0.151	F1	AT-hook DNA-binding protein	Unknown				0.00513494	0	VVTU8230_at
VVTU15718_s_at	VIT_02s0012g01040	0.414	6.092	6.072	5.853	5.719	0	4.5	4.569	4.831	5.129	F2	NAC domain-containing protein 71	Regulation overview.Regulation of gene expression.Regulation of transcription.Transcription factor.NAC family transcription factor				0.159184		VVTU15718_s_at
VVTU1349_s_at	VIT_02s0012g01120	-1.166	-4.344	-4.451	-4.814	-5.118	0	-1.649	-1.979	-2.173	-3.363	S4	glycine cleavage system H protein, mitochondrial	Metabolism.Primary metabolism.Amino acid metabolism.Glycine metabolism				0	30.64	VVTU1349_s_at VVTU38326_s_at
VVTU38326_s_at	VIT_02s0012g01120	-1.199	-4.322	-4.582	-4.826	-5.053	0	-1.606	-1.988	-2.178	-3.417	S4	glycine cleavage system H protein, mitochondrial	Metabolism.Primary metabolism.Amino acid metabolism.Glycine metabolism				0	33.292	VVTU1349_s_at VVTU38326_s_at
VVTU10006_at	VIT_02s0012g01440	-1.404	-1.578	-1.398	-0.611	-0.894	0	-0.018	-0.023	0.049	-0.139	S2	Zinc finger (C3HC4-type RING finger)	Regulation overview.Regulation of gene expression.Regulation of transcription.Transcription factor.Zinc finger C3HC4 family transcription factor				0	0.034	VVTU10006_at
VVTU14337_at	VIT_02s0012g01450	2.434	0.174	0.004	0.224	-0.192	0	-1.12	-1.097	-1.234	-1.206	F3	Basic helix-loop-helix BHLH071	Regulation overview.Regulation of gene expression.Regulation of transcription.Transcription factor.bHLH family transcription factor				0	3.882	VVTU14337_at
VVTU3517_at	VIT_02s0012g01570	-0.691	0.562	0.727	0.592	0.89	0	1.945	2.192	1.572	1.491	S1	cinnamoyl-CoA reductase	Metabolism.Secondary metabolism.Phenylpropanoid metabolism.Lignin metabolism.Lignin biosynthesis				0	27.607	VVTU3517_at
VVTU2994_at	VIT_02s0012g01660	-4.651	-6.023	-6.116	-6.729	-6.312	0	-0.749	-0.982	-2.039	-2.94	S4	ATPase PGP2 (P-GLYCOPROTEIN 2)	Transport overview.Macromolecule transport.Multidrug transport.Multidrug ABC transport				0	0.236	VVTU2994_at
VVTU19032_at	VIT_02s0012g01940	-1.485	-0.505	-0.352	-0.336	-0.427	0	0.743	0.643	0.514	0.42	S2	myb KAN2 (KANADI 2)	Regulation overview.Regulation of gene expression.Regulation of transcription.Transcription factor.G2-like family transcription factor				0	1.74	VVTU19032_at VVTU7477_at
VVTU7477_at	VIT_02s0012g01940	-1.973	-0.741	-0.599	-0.603	-0.692	0	0.85	0.78	0.385	0.135	S2	myb KAN2 (KANADI 2)	Regulation overview.Regulation of gene expression.Regulation of transcription.Transcription factor.G2-like family transcription factor				0	0.153	VVTU19032_at VVTU7477_at
VVTU15000_s_at	VIT_02s0012g02220	1.392	5.326	5.702	6.204	6.485	0	3.929	4.306	5.185	5.627	F2	xyloglucan endotransglucosylase/hydrolase 30	Cellular process.Cellular component organization and biogenesis.Cell wall organization and biogenesis.Cell wall metabolism.Cell wall modification.Xyloglucan modification				0.159184		VVTU2579_s_at VVTU18617_x_at VVTU15000_s_at
VVTU2579_s_at	VIT_02s0012g02220	1.827	6.492	6.966	7.478	7.896	0	4.861	5.171	6.31	6.92	F2	xyloglucan endotransglucosylase/hydrolase 30	Cellular process.Cellular component organization and biogenesis.Cell wall organization and biogenesis.Cell wall metabolism.Cell wall modification.Xyloglucan modification				0.159184		VVTU2579_s_at VVTU18617_x_at VVTU15000_s_at
VVTU8924_at	VIT_02s0012g02340	-0.05	-3.325	-3.21	-3.124	-3.159	0	-2.049	-2.367	-2.948	-1.498	S4	CYP76C4	Metabolism.Cellular metabolism.Oxidation reduction.Cytochrome P450 oxidoreductase				0.0754718	29.696	VVTU8924_at
VVTU27282_at	VIT_02s0012g02810	0.458	1.19	1.086	1.094	0.792	0	4.448	4.485	5.078	4.552	S1	CYP76C4	Metabolism.Cellular metabolism.Oxidation reduction.Cytochrome P450 oxidoreductase				0	0	VVTU27282_at
VVTU1826_at	VIT_02s0025g00140	-0.292	-1.779	-1.793	-1.082	-1.236	0	0.019	-0.115	0.165	0.835	S2	RING-H2 zinc finger protein RHA1b	Unknown				0	1.031	VVTU1826_at
VVTU9498_at	VIT_02s0025g00180	-1.163	-1.72	-1.713	-1.762	-1.797	0	-1.53	-1.76	-1.708	-1.873	S3	bisphosphoglycerate mutase	Metabolism.Primary metabolism.Carbohydrate metabolism.Glycolysis Gluconeogenesis				3.75585	0.121	VVTU9498_at
VVTU4060_at	VIT_02s0025g00200	-0.869	-2.491	-2.546	-2.772	-2.885	0	-2.047	-2.159	-1.8	-1.781	S3	BEL1 (BELL 1)	Regulation overview.Regulation of gene expression.Regulation of transcription.Transcription factor.Homeobox domain family transcription factor				0.0134142	30.258	VVTU4060_at
VVTU8058_at	VIT_02s0025g00210	-0.768	-3.026	-2.919	-2.711	-2.958	0	-1.637	-1.496	-1.532	-2.452	S4	Fringe protein	Unknown				0	24.68	VVTU8058_at
VVTU1440_at	VIT_02s0025g00260	3.547	0.37	0.15	0.504	1.795	0	-0.078	-0.142	-0.036	1.366	F3	Polygalacturonase GH28	Cellular process.Cellular component organization and biogenesis.Cell wall organization and biogenesis.Cell wall metabolism.Cell wall modification.Pectin modification				0.0366205	0.499	VVTU1440_at
VVTU5322_at	VIT_02s0025g00350	-0.006	-0.013	0.02	1.041	1.596	0	0.052	0.287	1.399	3.97	S1	Heavy-metal-associated domain-containing protein	Unknown				3.75585	0.121	VVTU5322_at
VVTU6382_at	VIT_02s0025g00360	0.278	-3.574	-3.858	-4.142	-5.112	0	-4.799	-5.365	-6.257	-6.402	F4	1-aminocyclopropane-1-carboxylate synthase	Signalling.Hormone signalling.Ethylene signalling.Ethylene metabolism.Ethylene biosynthesis				0.0754718	11.484	VVTU6382_at
VVTU8971_at	VIT_02s0025g00420	-0.829	-0.499	-0.588	-0.419	-0.507	0	2.219	2.298	3.017	2.749	S1	WRKY DNA-binding protein 27	Regulation overview.Regulation of gene expression.Regulation of transcription.Transcription factor.WRKY family transcription factor				0	0	VVTU8971_at
VVTU39776_s_at	VIT_02s0025g00430	0.97	2.326	0.703	1.07	0.531	0	0.036	0.073	-0.011	-0.012	F1	Cellulase	Cellular process.Cellular component organization and biogenesis.Cell wall organization and biogenesis.Cell wall metabolism.Cell wall catabolism.Cellulose catabolism				0	18.269	VVTU39776_s_at
VVTU14598_at	VIT_02s0025g00500	1.906	6.226	6.556	5.568	4.88	0	2.527	2.644	1.941	2.703	F2	Unknown protein	Unknown				0		VVTU14598_at
VVTU14772_at	VIT_02s0025g00810	0.851	0.557	0.623	1.167	1.503	0	0.255	0.336	1.146	2.516	F1	cation/hydrogen exchanger (CHX18)	Transport overview.Ion transport.Cation transport	Transport overview.Ion transport.Cation transport.Proton transport			3.75585	0	VVTU30403_at VVTU14772_at
VVTU20584_at	VIT_02s0025g00830	-0.09	0.399	0.713	1.015	1.54	0	-0.359	-0.314	0.212	0.563	F1	F-box family protein	Metabolism.Primary metabolism.Protein metabolism and modification.Proteolysis.Ubiquitin-mediated proteolysis				0.00513494	0.034	VVTU20584_at
VVTU18007_s_at	VIT_02s0025g01080	0.482	-0.802	-0.752	-1.869	-2.328	0	-1.173	-1.478	-2.983	-4.133	F4	no hit	Unknown				0.296552	0	VVTU2894_at VVTU18007_s_at
VVTU2894_at	VIT_02s0025g01080	0.337	-0.664	-0.761	-1.555	-2.073	0	-1.034	-1.194	-2.873	-4.473	F4	no hit	Unknown				0.296552	0	VVTU2894_at VVTU18007_s_at
VVTU25337_at	VIT_02s0025g01240	-3.597	-3.96	-4.098	-3.995	-4.111	0	-3.377	-3.334	-2.36	-2.787	S3	UDP-glucuronosyl/UDP-glucosyltransferase	Metabolism.Primary metabolism.Carbohydrate metabolism.Monosaccharide metabolism.Pentose glucuronate interconversion	Metabolism.Primary metabolism.Organic acid metabolism.Ascorbate and aldarate metabolism			0	3.055	VVTU25337_at
VVTU28420_s_at	VIT_02s0025g01260	0.384	-5.017	-5.151	-6.11	-6.087	0	-1.817	-1.982	-2.754	-4.19	S4	NADPH HC toxin reductase	Metabolism.Primary metabolism.Nucleobase, nucleoside, nucleotide, nucleic acid metabolism.Nudix hydrolase family				0.00780098	6.192	VVTU28420_s_at
VVTU4474_s_at	VIT_02s0025g01270	-0.231	-0.934	-1.03	-1.482	-1.689	0	0.215	0.177	-0.272	-0.463	S2	Unknown protein	Unknown				0	0	VVTU4474_s_at
VVTU17013_at	VIT_02s0025g01280	-0.4	-0.403	-0.378	-0.123	-0.134	0	-0.297	0.462	1.994	1.239	S1	WRKY DNA-binding protein 53	Regulation overview.Regulation of gene expression.Regulation of transcription.Transcription factor.WRKY family transcription factor				0.0134142	0.153	VVTU37028_at VVTU17013_at
VVTU37028_at	VIT_02s0025g01280	-0.235	-0.054	-0.16	0.007	0.065	0	-0.347	0.474	1.747	0.837	S1	WRKY DNA-binding protein 53	Regulation overview.Regulation of gene expression.Regulation of transcription.Transcription factor.WRKY family transcription factor				0.0754718	1.031	VVTU37028_at VVTU17013_at
VVTU11220_at	VIT_02s0025g01380	-1.013	-2.024	-2.472	-4.138	-4.565	0	-0.883	-0.992	-2.805	-3.786	S4	Endo-1,4-beta-glucanase	Cellular process.Cellular component organization and biogenesis.Cell wall organization and biogenesis.Cell wall metabolism.Cell wall catabolism.Cellulose catabolism				0.159184	27.607	VVTU11220_at
VVTU13825_at	VIT_02s0025g01410	-0.124	1.407	1.701	2.342	2.848	0	-0.208	0.089	1.138	1.569	F1	Acyl-CoA synthetase long-chain member 2	Metabolism.Primary metabolism.Lipid metabolism.Fatty acid metabolism				0.00513494	0.34	VVTU4021_s_at VVTU17613_at VVTU13825_at
VVTU17613_at	VIT_02s0025g01410	-0.575	0.705	1.01	1.413	1.689	0	-0.776	-0.706	0.322	0.836	F1	Acyl-CoA synthetase long-chain member 2	Metabolism.Primary metabolism.Lipid metabolism.Fatty acid metabolism				0.00513494	0.79	VVTU4021_s_at VVTU17613_at VVTU13825_at
VVTU4021_s_at	VIT_02s0025g01410	-0.567	0.713	1.001	1.445	1.649	0	-0.729	-0.617	0.397	0.816	F1	Acyl-CoA synthetase long-chain member 2	Metabolism.Primary metabolism.Lipid metabolism.Fatty acid metabolism				0.00513494	0.499	VVTU4021_s_at VVTU17613_at VVTU13825_at
VVTU12121_s_at	VIT_02s0025g01470	-0.415	-1.85	-1.935	-2.535	-3.122	0	-0.812	-0.874	-1.019	-1.95	S4	Unknown protein	Unknown				0.00780098	0.79	VVTU15070_s_at VVTU12121_s_at
VVTU15070_s_at	VIT_02s0025g01470	-0.421	-1.807	-1.811	-2.454	-3.02	0	-0.784	-0.85	-0.967	-1.828	S4	Unknown protein	Unknown				0.00780098	1.031	VVTU15070_s_at VVTU12121_s_at
VVTU25310_s_at	VIT_02s0025g01490	-1.123	-2.425	-2.69	-2.785	-2.878	0	-2.019	-2.226	-2.77	-2.867	S3	proteasome 26S regulatory subunit (RPN8)	Metabolism.Primary metabolism.Protein metabolism and modification.Proteolysis.Ubiquitin-mediated proteolysis				3.11799	0.499	VVTU25310_s_at
VVTU1284_at	VIT_02s0025g01500	-1.146	-1.937	-1.995	-1.972	-1.604	0	-0.029	-0.419	-0.835	0.058	S2	nucleoside diphosphate kinase 3, (NDK3)	Metabolism.Primary metabolism.Nucleobase, nucleoside, nucleotide, nucleic acid metabolism.Nucleotide metabolism.Purine metabolism	Metabolism.Primary metabolism.Nucleobase, nucleoside, nucleotide, nucleic acid metabolism.Nucleotide metabolism.Pyrimidine metabolism			0	35.773	VVTU1284_at
VVTU13802_at	VIT_02s0025g01520	-0.412	-1.146	-1.381	-1.736	-1.696	0	0.088	-0.145	-0.491	-0.673	S4	Unknown protein	Unknown				0	7.682	VVTU13802_at VVTU10838_at
VVTU22326_at	VIT_02s0025g01640	0.926	1.413	1.266	1.865	2.038	0	0.288	0.173	0.945	1.861	F2	calcineurin B 4-1	Signalling.Signalling pathway.Calcium sensors and signalling				0.00513494		VVTU22326_at
VVTU14823_at	VIT_02s0025g01670	-0.271	-1.392	-1.407	-0.582	-0.565	0	0.64	0.78	2.057	1.371	S1	Unknown protein	Unknown				0	0.061	VVTU14823_at
VVTU9821_s_at	VIT_02s0025g01710	-0.282	-0.062	-0.145	-0.228	-0.044	0	1.574	1.411	2.432	2.529	S1	unknown	Unknown				0	0	VVTU9821_s_at
VVTU31987_s_at	VIT_02s0025g01720	-0.608	1.653	1.955	1.676	1.594	0	0.577	0.976	1.273	1.508	F2	GDA2	Unknown				0.0754718		VVTU23055_s_at VVTU12952_x_at VVTU31987_s_at
VVTU14714_s_at	VIT_02s0025g01740	-0.393	-3.499	-3.84	-4.742	-5.094	0	-2.612	-2.725	-2.758	-3.558	S4	Auxin response factor 9	Signalling.Hormone signalling.Auxin signalling.Auxin-mediated signalling pathway				0.0366205	3.882	VVTU14714_s_at
VVTU9385_at	VIT_02s0025g01750	1.095	-1.003	-0.872	-1.094	-0.997	0	-1.256	-1.207	-1.299	-1.296	F4	cellulose synthase CSLG3	Cellular process.Cellular component organization and biogenesis.Cell wall organization and biogenesis.Cell wall metabolism.Cell wall biosynthesis.Cellulose biosynthesis				0.520523	27.607	VVTU9385_at
VVTU390_at	VIT_02s0025g01980	0.257	-0.704	-0.928	-1.003	-0.663	0	1.044	0.641	0.404	-0.289	S2	cellulose synthase CSLG3	Cellular process.Cellular component organization and biogenesis.Cell wall organization and biogenesis.Cell wall metabolism.Cell wall biosynthesis.Cellulose biosynthesis				0	30.039	VVTU390_at
VVTU28411_s_at	VIT_02s0025g02000	-0.32	-1.732	-1.665	-2.195	-2.084	0	-0.628	-0.56	-0.978	-1.2	S4	ribosomal protein S6	Metabolism.Primary metabolism.Protein metabolism and modification.Translation				0	16	VVTU28411_s_at
VVTU31051_at	VIT_02s0025g02250	1.385	2.454	2.245	2.46	2.413	0	0.664	0.404	1.195	0.988	F2	Dof zinc finger protein DOF4.6	Regulation overview.Regulation of gene expression.Regulation of transcription.Transcription factor.C2C2-DOF family transcription factor				0		VVTU6901_at VVTU31051_at
VVTU6901_at	VIT_02s0025g02250	1.278	2.194	2.01	2.379	2.363	0	0.725	0.451	1.213	1.121	F2	Dof zinc finger protein DOF4.6	Regulation overview.Regulation of gene expression.Regulation of transcription.Transcription factor.C2C2-DOF family transcription factor				0		VVTU6901_at VVTU31051_at
VVTU11577_at	VIT_02s0025g02300	1.953	-0.14	-0.036	-0.191	-0.163	0	-0.247	-0.092	-0.274	-0.337	F3	no hit	Unknown				0.520523	0.499	VVTU11577_at
VVTU7921_at	VIT_02s0025g02390	-0.252	-0.005	-0.277	-0.468	-0.617	0	0.919	1.021	0.453	0.198	S1	Oligopeptide transporter OPT7	Transport overview.Macromolecule transport.Oligopeptide transport				0	22.485	VVTU7921_at VVTU14939_at
VVTU32056_s_at	VIT_02s0025g02410	-0.453	0.099	0.295	-0.443	-2.072	0	0.858	0.991	0.392	-1.061	S2	Plastocyanin domain-containing protein	Metabolism.Primary metabolism.Generation of metabolite precursors and energy.Electron transport	Metabolism.Primary metabolism.Generation of metabolite precursors and energy.Photosynthesis.Photosynthetic-chain phosphorylation			0.0366205	30.64	VVTU32056_s_at VVTU8002_at
VVTU8002_at	VIT_02s0025g02410	-0.25	0.315	0.3	-0.134	-1.711	0	1.216	1.304	0.669	-0.917	S2	Plastocyanin domain-containing protein	Metabolism.Primary metabolism.Generation of metabolite precursors and energy.Electron transport	Metabolism.Primary metabolism.Generation of metabolite precursors and energy.Photosynthesis.Photosynthetic-chain phosphorylation			0.0228994	33.638	VVTU32056_s_at VVTU8002_at
VVTU15990_at	VIT_02s0025g02450	0.163	-0.558	-0.608	-0.849	-0.666	0	0.285	0.194	0.168	-0.104	S2	Unknown protein	Unknown				0	0.499	VVTU15990_at VVTU20426_at
VVTU20426_at	VIT_02s0025g02450	-0.063	-1.105	-1.241	-1.465	-1.289	0	0.25	0.093	-0.201	-0.567	S2	Unknown protein	Unknown				0	11.484	VVTU15990_at VVTU20426_at
VVTU38619_at	VIT_02s0025g02490	0.204	2.207	3.231	5.034	5.339	0	-0.321	0.397	2.763	2.937	F1	Unknown protein	Unknown				0.00884991	0.79	VVTU825_s_at VVTU38619_at
VVTU825_s_at	VIT_02s0025g02490	0.066	2.085	3.505	4.961	5.355	0	-0.192	0.472	2.618	2.861	F1	Unknown protein	Unknown				0.00884991	0.081	VVTU825_s_at VVTU38619_at
VVTU32908_at	VIT_02s0025g02500	-0.09	0.15	-0.381	-1.497	-1.85	0	-0.239	-0.656	-0.765	-0.845	S4	metal-nicotianamine transporter YSL1	Transport overview.Macromolecule transport.Oligopeptide transport				6.60569	0.061	VVTU5666_at VVTU32908_at
VVTU15444_at	VIT_02s0025g02540	0.005	-0.215	-0.393	-0.289	-0.902	0	-2.636	-2.817	-2.728	-2.56	F4	Unknown protein	Unknown				0	1.359	VVTU15444_at
VVTU1874_at	VIT_02s0025g02560	-0.992	-1.17	-1.079	-1.467	-1.825	0	0.846	0.743	-0.361	0.43	S2	O-succinylhomoserine sulfhydrylase	Metabolism.Cellular metabolism.Sulfur metabolism.Sulfate assimilation	Metabolism.Primary metabolism.Amino acid metabolism.Cysteine and methionine metabolism			0	18.269	VVTU1874_at VVTU34829_at
VVTU2346_at	VIT_02s0025g02590	0.695	0.921	1.011	-0.095	-0.781	0	3.153	3.273	1.111	0.343	S1	Homeobox-leucine zipper protein ATHB-12	Regulation overview.Regulation of gene expression.Regulation of transcription.Transcription factor.Homeobox domain family transcription factor				0.00884991	28.253	VVTU2346_at
VVTU12999_at	VIT_02s0025g02620	-3.999	-4.449	-4.842	-4.664	-4.665	0	-2.123	-2.044	-2.757	-3.525	S3	BDG1 (BODYGUARD1) hydrolase	Unknown				0	0	VVTU12999_at
VVTU13606_at	VIT_02s0025g02630	-1.591	-1.577	-1.503	-1.607	-1.6	0	-1.61	-1.686	-1.707	-1.639	S3	Lipase GDSL	Unknown				5.21399	0.061	VVTU13606_at
VVTU973_at	VIT_02s0025g02640	-1.389	-4.541	-4.518	-4.669	-4.542	0	-0.974	-0.99	-1.476	-2.175	S4	Unknown protein	Unknown				0	29.08	VVTU973_at
VVTU13257_s_at	VIT_02s0025g02790	-0.828	0.088	0.484	1.104	1.464	0	-0.515	-0.404	0.51	0.395	F1	starch synthase	Metabolism.Primary metabolism.Carbohydrate metabolism.Polysaccharide metabolism.Starch and sucrose metabolism.Starch biosynthesis catabolism.Starch biosynthesis				0.0754718	0	VVTU13257_s_at VVTU757_at
VVTU20938_at	VIT_02s0025g02840	-0.699	-2.7	-3.185	-3.825	-4.003	0	-0.482	-0.658	-2.202	-3.175	S4	ankyrin 3, epithelial isoform a	Diverse functions.Gene family with diverse functions.Ankyrin domain family				0.00780098	27.607	VVTU20938_at
VVTU9453_at	VIT_02s0025g02920	0.054	0.746	1.19	2.089	2.737	0	2.942	3.093	4.411	5.154	S1	quercetin 3-O-methyltransferase 1	Metabolism.Secondary metabolism.Phenylpropanoid metabolism.Flavonoid metabolism.Flavonoid biosynthesis				0.00780098	0.121	VVTU9453_at
VVTU40488_at	VIT_02s0025g03010	-0.156	0.445	0.197	0.491	0.778	0	-0.432	-0.815	-1.135	-0.544	F3	copper chaperone (CCH)	Metabolism.Primary metabolism.Protein metabolism and modification.Protein folding.Chaperone-mediated protein folding				0	0	VVTU40488_at
VVTU8831_at	VIT_02s0025g03030	0.414	-0.182	-0.439	-0.575	-0.732	0	-1.446	-1.413	-1.385	-1.67	F4	Zinc finger (C3HC4-type RING finger)	Regulation overview.Regulation of gene expression.Regulation of transcription.Transcription factor.Zinc finger C3HC4 family transcription factor				0	20.412	VVTU8831_at VVTU20535_at
VVTU10641_at	VIT_02s0025g03240	-1.924	-2.112	-2.288	-2.486	-2.712	0	-1.73	-1.916	-2.252	-2.299	S3	protein kinase	Signalling.Signalling pathway.Protein kinase				0.0754718	0	VVTU10641_at
VVTU11732_at	VIT_02s0025g03300	-0.137	-0.899	-0.665	0.353	0.745	0	-0.117	0.211	1.884	2.057	S1	potassium channel tetramerisation domain-containing protein	Transport overview.Ion transport.Cation transport.Potassium transport				0.0228994	0.499	VVTU11732_at
VVTU8330_at	VIT_02s0025g03310	1.175	1.705	2.016	3.444	3.136	0	1.777	2.492	4.67	4.592	F2	arsenite transport protein (ArsB)	Transport overview.Ion transport.Anion transport				4.12605		VVTU8330_at
VVTU39605_at	VIT_02s0025g03420	-0.594	-1.855	-1.891	-2.232	-2.854	0	-0.63	-0.79	-0.698	-1.107	S4	Unknown protein	Unknown				0	0.037	VVTU39605_at
VVTU11839_s_at	VIT_02s0025g03540	1.753	-0.896	-0.766	-0.963	-1.505	0	-1.608	-1.789	-2.011	-2.51	F4	Tubulin beta-6 chain	Cellular process.Cellular component organization and biogenesis.Cytoskeleton organization and biogenesis.Microtubule organization and biogenesis				0.00884991	30.039	VVTU11839_s_at
VVTU862_at	VIT_02s0025g03550	-0.084	-1.221	-1.259	-1.461	-1.204	0	-2.201	-2.5	-2.48	-1.897	F4	protein kinase	Signalling.Signalling pathway.Protein kinase				0.00513494	11.484	VVTU862_at
VVTU12439_at	VIT_02s0025g03610	0.429	0.427	0.178	0.194	0.111	0	1.299	1.605	0.324	0.089	S1	phosphoribosylanthranilate transferase	Metabolism.Primary metabolism.Amino acid metabolism.Amino acid biosynthesis	Metabolism.Primary metabolism.Amino acid metabolism.Aromatic amino acid metabolism.Tryptophan metabolism.Tryptophan biosynthesis			0.0366205	35.773	VVTU12439_at
VVTU12352_at	VIT_02s0025g03630	0.367	1.413	1.555	2.484	2.419	0	-0.259	-0.413	0.139	0.599	F1	Cu2+-exporting ATPase HMA5 (HEAVY METAL ATPASE 5)	Cellular process.Cellular homeostasis.Heavy metal ion homeostasis.Copper homeostasis	Transport overview.Ion transport.Cation transport.Heavy metal ion transport.Copper transport			0	0	VVTU12352_at VVTU15202_s_at
VVTU2592_x_at	VIT_02s0025g03680	1.746	-1.428	-1.629	-1.571	-1.404	0	-2.069	-2.441	-3.081	-2.642	F4	tubulin beta-8 chain	Cellular process.Cellular component organization and biogenesis.Cytoskeleton organization and biogenesis.Microtubule organization and biogenesis				0.0134142	35.773	VVTU2592_x_at VVTU20728_x_at
VVTU38248_at	VIT_02s0025g03780	1.812	-0.101	-0.259	-0.27	-0.306	0	-0.391	-0.404	-0.37	-0.336	F3	Remorin	Unknown				0.895718	0.79	VVTU38248_at
VVTU1412_at	VIT_02s0025g04060	0.267	0.5	0.742	1.037	1.578	0	-0.702	-0.63	-0.574	-0.462	F3	Rab/Ypt GTPase Ara4-interacting protein	Signalling.Signalling pathway.G-protein signalling pathway.RAB-GTPase regulation				0	0	VVTU1412_at
VVTU13700_at	VIT_02s0025g04120	-0.2	-1.805	-1.85	-2.146	-2.216	0	-2.859	-2.973	-2.876	-2.398	S3	calmodulin binding protein	Signalling.Signalling pathway.Calcium sensors and signalling				0.0366205	27.607	VVTU13700_at
VVTU13860_at	VIT_02s0025g04180	0.447	1.601	1.547	1.371	1.219	0	-0.098	-0.341	-0.375	-0.221	F1	Unknown protein	Unknown				0	1.031	VVTU13860_at
VVTU635_at	VIT_02s0025g04200	0.901	0.881	0.611	0.533	0.022	0	-0.403	-0.445	-0.239	-0.026	F3	unknown	Unknown				0	0.081	VVTU635_at
VVTU34671_s_at	VIT_02s0025g04340	-1.226	1.613	2.143	2.889	2.977	0	5.893	6.048	6.976	6.914	S1	Osmotin	Response to stimulus.Stress response.Abiotic stress response.Osmotic stress response	Response to stimulus.Stress response.Biotic stress response			0	7.682	VVTU34671_s_at
VVTU965_at	VIT_02s0025g04540	-0.09	-1	-1.144	-1.674	-1.588	0	-0.085	-0.235	-0.674	-1.018	S4	beta-lactamase, class A	Metabolism				0.00780098	9.419	VVTU965_at
VVTU8268_at	VIT_02s0025g04550	-4.507	-5.248	-5.988	-7.331	-7.382	0	-0.248	-0.508	-1.669	-2.691	S4	glucose-methanol-choline (GMC) oxidoreductase	Metabolism.Cellular metabolism.Oxidation reduction				0	32.313	VVTU8268_at
VVTU27834_at	VIT_02s0025g04560	-0.007	2.413	2.659	2.462	2.422	0	1.159	1.387	1.879	2.044	F2	copper amine oxidase	Metabolism.Cellular metabolism.Nitrogen metabolism.Amine metabolism				0.0228994		VVTU2983_s_at VVTU27834_at
VVTU4616_at	VIT_02s0025g04620	0.998	0.968	1.085	1.618	1.726	0	0.007	-0.075	0.128	1.466	F1	phospholipase D beta 1	Metabolism.Primary metabolism.Lipid metabolism.Glycerolipid metabolism.Glycerophospholipid metabolism.Glycerophospholipid catabolism	Signalling.Signalling pathway.Phosphatidylinositol signalling			0	26.83	VVTU4616_at
VVTU1921_at	VIT_02s0025g04710	-0.351	-1.759	-1.82	-2.92	-3.131	0	-0.442	-0.548	-1.388	-1.849	S4	Unknown protein	Unknown				0.00780098	0.79	VVTU1921_at
VVTU20575_s_at	VIT_02s0025g04720	-0.632	-0.898	-0.868	-1.112	-1.238	0	0.545	0.666	0.293	0.242	S2	leucoanthocyanidin dioxgenase	Metabolism.Secondary metabolism.Phenylpropanoid metabolism.Flavonoid metabolism.Flavonoid biosynthesis.Anthocyanin biosynthesis				0	3.882	VVTU4914_at VVTU36178_s_at VVTU20575_s_at
VVTU36178_s_at	VIT_02s0025g04720	-2.116	-3.348	-2.832	-4.7	-4.299	0	0.246	0.61	0.021	-0.26	S2	leucoanthocyanidin dioxgenase	Metabolism.Secondary metabolism.Phenylpropanoid metabolism.Flavonoid metabolism.Flavonoid biosynthesis.Anthocyanin biosynthesis				0	0.037	VVTU4914_at VVTU36178_s_at VVTU20575_s_at
VVTU4914_at	VIT_02s0025g04720	-1.167	-1.692	-1.585	-1.985	-1.818	0	0.355	0.553	0.261	-0.209	S2	leucoanthocyanidin dioxgenase	Metabolism.Secondary metabolism.Phenylpropanoid metabolism.Flavonoid metabolism.Flavonoid biosynthesis.Anthocyanin biosynthesis				0	22.485	VVTU4914_at VVTU36178_s_at VVTU20575_s_at
VVTU21149_at	VIT_02s0025g05070	-0.765	-2.719	-2.628	-2.776	-2.998	0	-1.567	-1.941	-2.045	-2.275	S3	microtubule motor PAK (PHOSPHATIDIC ACID KINASE) KHC	Cellular process.Cellular component organization and biogenesis.Cytoskeleton organization and biogenesis.Microtubule organization and biogenesis.Microtubule-driven movement				0.0134142	26.83	VVTU21149_at
VVTU11766_at	VIT_02s0033g00260	1.167	-0.308	-0.54	-0.513	-0.502	0	-0.516	-0.594	-0.583	0.055	F3	Pinoresinol-lariciresinol reductase	Metabolism.Secondary metabolism.Phenylpropanoid metabolism.Lignan metabolism.Lignan biosynthesis				3.75585	1.031	VVTU11766_at
VVTU35054_at	VIT_02s0033g00300	0.747	-3.739	-3.506	-3.457	-3.745	0	-2.42	-2.454	-2.719	-3.171	S4	Myb family	Regulation overview.Regulation of gene expression.Regulation of transcription.Transcription factor.MYB family transcription factor				0.520523	29.08	VVTU35054_at VVTU24768_at
VVTU7621_s_at	VIT_02s0033g00390	-0.259	3.928	4.727	3.672	3.431	0	8.454	8.612	8.419	7.948	F2	Myb domain protein 113	Regulation overview.Regulation of gene expression.Regulation of transcription.Transcription factor.MYB family transcription factor				0		VVTU7621_s_at
VVTU17547_at	VIT_02s0033g00410	-0.108	0.571	0.741	0.293	0.312	0	3.61	3.33	3.56	3.067	S1	myb VvMYBA1	Regulation overview.Regulation of gene expression.Regulation of transcription.Transcription factor.MYB family transcription factor				0	0.34	VVTU17547_at
VVTU17564_s_at	VIT_02s0033g00450	0.329	4.155	4.765	3.071	2.602	0	7.167	7.357	6.996	6.437	F2	Myb VvMYBA3 [Vitis vinifera]	Regulation overview.Regulation of gene expression.Regulation of transcription.Transcription factor.MYB family transcription factor				0		VVTU17564_s_at VVTU648_s_at
VVTU29567_s_at	VIT_02s0033g00800	-0.503	0.369	0.247	0.194	0.22	0	2.324	2.398	2.791	3.339	S1	nitrilase 4 (NIT4)	Metabolism.Cellular metabolism.Nitrogen metabolism				0	0	VVTU6947_at VVTU29567_s_at
VVTU6947_at	VIT_02s0033g00800	-1.132	0.227	0.048	-0.154	0.179	0	2.561	2.751	3.265	4.004	S1	nitrilase 4 (NIT4)	Metabolism.Cellular metabolism.Nitrogen metabolism				0	0	VVTU6947_at VVTU29567_s_at
VVTU20844_at	VIT_02s0033g01020	-1.218	-1.088	-1.196	-1.15	-1.254	0	-1.072	-1.192	-1.1	-1.063	S3	Anthraniloyal-CoA: methanol anthraniloyal transferase	Metabolism.Secondary metabolism.Aromatic compound metabolism.Aromatic compound biosynthesis				0.895718	0.236	VVTU20844_at
VVTU14074_s_at	VIT_02s0033g01330	-2.861	1.589	1.505	1.938	1.547	0	1.282	1.924	1.682	1.301	S1	acyl-CoA binding protein	Unknown				5.21399	0.499	VVTU14074_s_at VVTU5233_s_at
VVTU5233_s_at	VIT_02s0033g01330	-3.934	0.989	1.066	1.442	1.408	0	0.972	1.346	1.369	1.254	S1	acyl-CoA binding protein	Unknown				3.11799	0.061	VVTU14074_s_at VVTU5233_s_at
VVTU15503_at	VIT_02s0033g01380	0.073	0.581	0.561	1.325	1.318	0	0.34	0.63	3.101	4.012	S1	Alternative oxidase 1D	Cellular process.Cellular homeostasis.Cell redox homeostasis				1.4483	0	VVTU15503_at
VVTU17421_s_at	VIT_02s0033g01390	1.155	1.144	1.656	2.872	3.752	0	0.257	0.575	2.27	3.839	F1	no hit	Unknown				0.520523	2.331	VVTU17421_s_at
VVTU4463_s_at	VIT_02s0033g01410	-0.231	-2.08	-2.021	-2.279	-2.673	0	-0.883	-0.981	-1.493	-1.909	S4	alpha-glucosidase 2	Metabolism.Primary metabolism.Carbohydrate metabolism.Oligosaccharide metabolism.Raffinose metabolism				0.00780098	30.258	VVTU4463_s_at
VVTU7071_at	VIT_02s0087g00340	-0.932	-0.021	0.058	-0.186	-0.243	0	0.869	0.958	0.92	0.77	S1	NFD4 (NUCLEAR FUSION DEFECTIVE 4)	Unknown				0	35.773	VVTU7071_at
VVTU2566_s_at	VIT_02s0087g00400	-1.721	-0.62	-0.278	-0.106	-0.702	0	-0.847	-0.397	-0.06	-0.488	S2	Pectinacetylesterase	Cellular process.Cellular component organization and biogenesis.Cell wall organization and biogenesis.Cell wall metabolism.Cell wall modification.Pectin modification				4.12605	0.34	VVTU2566_s_at
VVTU4348_at	VIT_02s0087g00610	-0.763	-0.697	-0.697	-1.216	-1.299	0	0.956	0.851	0.194	-0.227	S2	Unknown protein	Unknown				0	34.85	VVTU4348_at
VVTU9265_at	VIT_02s0087g00630	-5.934	-6.491	-6.975	-7.333	-7.475	0	-1.347	-1.544	-2.871	-4.442	S4	alcohol oxidase	Metabolism.Cellular metabolism.Oxidation reduction				0	0	VVTU9265_at
VVTU6000_at	VIT_02s0087g00710	0.31	-0.449	-0.803	-0.103	-0.368	0	0.363	0.495	2.083	1.854	S1	ABA 8'-hydroxylase CYP707A1	Metabolism.Secondary metabolism.Terpenoid metabolism.Tetraterpenoid metabolism.Tetraterpenoid biosynthesis.Carotenoid biosynthesis	Signalling.Hormone signalling.ABA signalling.ABA metabolism.ABA catabolism			0	0	VVTU6000_at
VVTU12582_at	VIT_02s0087g00750	1.58	0.189	0.156	0.415	0.52	0	-0.881	-0.895	-0.521	1.331	F3	Proteinase inhibitor I4, serpin	Metabolism.Primary metabolism.Protein metabolism and modification.Proteolysis.Protease inhibition				0.00513494	0.153	VVTU12582_at
VVTU6062_at	VIT_02s0087g00840	-0.636	-1.332	-1.473	-1.882	-1.861	0	-2.377	-2.973	-3.707	-3.408	F4	ABC transporter G member 3	Transport overview.Macromolecule transport.Multidrug transport.Multidrug ABC transport				0.00884991	0	VVTU6062_at
VVTU6502_at	VIT_02s0087g00910	0.539	0.055	0.162	1.061	2.309	0	-1.005	-0.899	0.674	2.339	F1	9-cis-epoxycarotenoid dioxygenase	Metabolism.Secondary metabolism.Terpenoid metabolism.Tetraterpenoid metabolism.Tetraterpenoid biosynthesis.Carotenoid biosynthesis	Signalling.Hormone signalling.ABA signalling.ABA metabolism.ABA biosynthesis			0.520523	29.08	VVTU6502_at
VVTU8254_at	VIT_02s0087g00930	0.036	4.529	4.952	5.747	6.01	0	1.039	0.743	0.992	1.271	F1	9-cis-epoxycarotenoid dioxygenase	Metabolism.Secondary metabolism.Terpenoid metabolism.Tetraterpenoid metabolism.Tetraterpenoid biosynthesis.Carotenoid biosynthesis	Signalling.Hormone signalling.ABA signalling.ABA metabolism.ABA biosynthesis			0	0	VVTU8254_at
VVTU1063_at	VIT_02s0087g01020	0.382	3.689	3.666	3.832	3.864	0	2.604	2.721	3.315	3.348	F2	CRK10 (CYSTEINE-RICH RLK10)	Signalling.Signalling pathway.Protein kinase				0.159184		VVTU1063_at
VVTU2355_s_at	VIT_02s0109g00080	-0.321	-2.201	-2.317	-3.923	-4.531	0	-0.4	-0.331	-0.451	-1.342	S4	Phosphoribulokinase	Metabolism.Primary metabolism.Generation of metabolite precursors and energy.Photosynthesis.Calvin cycle				0	0	VVTU2355_s_at
VVTU4999_at	VIT_02s0154g00010	-0.057	0.501	0.633	0.517	1.936	0	-0.124	-0.312	-0.77	-0.225	F1	Auxin-responsive SAUR11	Signalling.Hormone signalling.Auxin signalling.Auxin responsive				0	0	VVTU4999_at
VVTU6496_s_at	VIT_02s0154g00040	-0.719	-1.63	-1.59	-1.863	-2.045	0	0.48	0.255	0.03	-0.395	S2	Thylakoid lumenal protein	Unknown				0	18.269	VVTU6496_s_at
VVTU14393_at	VIT_02s0154g00070	-1.128	-6.776	-6.872	-7.294	-7.067	0	-2.2	-2.558	-4.303	-5.731	S4	ABNORMAL FLORAL ORGANS	Regulation overview.Regulation of gene expression.Regulation of transcription.Transcription factor.C2C2-YABBY family transcription factor				0	26.83	VVTU37521_s_at VVTU34855_at VVTU14393_at
VVTU37521_s_at	VIT_02s0154g00070	-0.536	-2.937	-3.192	-3.001	-3.415	0	-1.343	-1.631	-2.687	-2.978	S4	ABNORMAL FLORAL ORGANS	Regulation overview.Regulation of gene expression.Regulation of transcription.Transcription factor.C2C2-YABBY family transcription factor				0.0228994	11.484	VVTU37521_s_at VVTU34855_at VVTU14393_at
VVTU3710_at	VIT_02s0154g00090	0.767	-1.473	-1.644	-3.618	-3.954	0	0.597	0.439	-1.266	-2.435	S2	Vacuolar invertase 2, GIN2	Metabolism.Primary metabolism.Carbohydrate metabolism.Polysaccharide metabolism.Starch and sucrose metabolism.Sucrose catabolism				0.0134142	0.153	VVTU3710_at
VVTU24805_at	VIT_02s0154g00110	0.085	0.131	0.342	1.034	1.828	0	-0.223	-0.418	0.011	0.683	F1	Trehalose-6-phosphate phosphatase (AtTPPA)	Metabolism.Primary metabolism.Carbohydrate metabolism.Oligosaccharide metabolism.Trehalose metabolism				0.0134142	0.081	VVTU24805_at
VVTU6319_at	VIT_02s0154g00220	1.834	-0.525	-0.629	-0.516	-0.355	0	-0.737	-0.716	-0.642	-0.389	F3	Zinc finger (C2H2 type) family	Regulation overview.Regulation of gene expression.Regulation of transcription.Transcription factor.C2H2 family transcription factor				0.520523	1.359	VVTU6319_at
VVTU6179_at	VIT_02s0154g00250	-0.503	-2.503	-2.497	-3.216	-3.381	0	-1.175	-1.368	-2.362	-2.978	S4	oxysterol binding protein	Unknown				0.0366205	20.412	VVTU6179_at
VVTU16264_at	VIT_02s0154g00300	0.923	1.303	1.288	2.413	1.948	0	0.267	0.411	0.139	0.368	F1	small nuclear ribonucleoprotein Sm D3	Metabolism.Primary metabolism.Nucleobase, nucleoside, nucleotide, nucleic acid metabolism.Nucleic acid metabolism.RNA metabolism.RNA biosynthesis.mRNA biosynthesis				0	0.499	VVTU16264_at VVTU8339_s_at
VVTU12570_at	VIT_02s0154g00310	3.802	0.601	0.272	-1.31	-1.477	0	-1.459	-1.564	-1.587	-1.596	F3	Protease inhibitor/seed storage/lipid transfer protein (LTP)	Transport overview.Macromolecule transport.Lipid transport				0.0134142	0	VVTU12570_at
VVTU5095_at	VIT_02s0154g00350	0.534	-1.152	-1.135	-1.577	-1.831	0	-1.858	-2.151	-3.051	-1.282	F4	L-lactate dehydrogenase A	Metabolism.Primary metabolism.Organic acid metabolism	Response to stimulus.Stress response.Abiotic stress response.Hypoxia stress response			0.0228994	29.696	VVTU5095_at
VVTU34973_at	VIT_02s0154g00500	-0.099	-2.706	-2.67	-3.4	-3.332	0	-1.056	-1.185	-2.456	-3.231	S4	VAP27-1 (VAMP/synaptobrevin-associated protein 27-1)	Cellular process.Cellular transport.Protein trafficking.Vesicle-mediated trafficking				0.0366205	22.485	VVTU34973_at
VVTU4934_at	VIT_02s0154g00520	0.509	-1.598	-1.599	-0.963	-1.136	0	-0.736	-0.424	0.174	-0.783	S4	aspartyl protease	Metabolism.Primary metabolism.Protein metabolism and modification.Proteolysis.Peptidase-mediated proteolysis				0.00780098	18.269	VVTU4934_at
VVTU419_at	VIT_02s0154g00590	0.85	-0.872	-1.047	-2.025	-3.069	0	-2.118	-2.812	-4.943	-5.086	F4	unknown	Unknown				0.0134142	0.061	VVTU419_at
VVTU39982_s_at	VIT_02s0234g00110	0.413	4.492	5.407	4.891	4.618	0	1.692	2.245	1.181	1.138	F1	Oleosin OLE-4	Cellular process.Cellular component organization and biogenesis.Oil body organization and biogenesis				0	0.236	VVTU4560_at VVTU39982_s_at VVTU4252_s_at
VVTU4252_s_at	VIT_02s0234g00110	0.541	4.515	5.374	4.918	4.668	0	1.783	2.225	1.204	1.141	F1	Oleosin OLE-4	Cellular process.Cellular component organization and biogenesis.Oil body organization and biogenesis				0	0.236	VVTU4560_at VVTU39982_s_at VVTU4252_s_at
VVTU4560_at	VIT_02s0234g00110	0.077	1.706	2.449	2.812	2.508	0	0.332	0.535	-0.017	0.119	F1	Oleosin OLE-4	Cellular process.Cellular component organization and biogenesis.Oil body organization and biogenesis				0	0	VVTU4560_at VVTU39982_s_at VVTU4252_s_at
VVTU22292_at	VIT_02s0236g00070	0.054	3.384	2.708	1.613	0.591	0	0.837	0.662	0.419	0.228	F1	unknown	Unknown				0	35.773	VVTU22292_at
VVTU19113_s_at	VIT_02s0236g00100	-0.721	-1.118	-1.391	-0.769	-0.941	0	1.286	1.168	1.891	1.952	S1	no hit	Unknown				0	0	VVTU19113_s_at
VVTU8258_at	VIT_02s0241g00020	-0.839	-0.658	-0.772	-0.164	0.135	0	-1.1	-1.312	-1.323	-0.774	F4	unknown	Unknown				0.00884991	0	VVTU8258_at
VVTU15104_at	VIT_02s0241g00060	-2.053	-2.584	-2.512	-2.898	-3.002	0	1	0.988	0.97	0.846	S2	Unknown protein	Unknown				0	0	VVTU15104_at
VVTU39873_s_at	VIT_03s0017g00940	-0.063	-1.825	-1.997	-2.725	-3.072	0	-0.531	-0.389	-0.882	-1.485	S4	cytochrome B6-F complex iron-sulfur subunit, PETC	Metabolism.Primary metabolism.Generation of metabolite precursors and energy.Electron transport	Metabolism.Primary metabolism.Generation of metabolite precursors and energy.Photosynthesis.Photosynthetic-chain phosphorylation			0.00780098	0	VVTU39873_s_at
VVTU23028_at	VIT_03s0017g01040	-1.682	-1.485	-1.604	-1.55	-1.526	0	0.497	0.335	-0.528	-1.237	S2	cytokinin-O-glucosyltransferase 2	Signalling.Hormone signalling.Cytokinin signalling.Cytokinin metabolism.Cytokinin inactivation by glycosylation				0	0	VVTU37285_at VVTU23028_at
VVTU37285_at	VIT_03s0017g01040	-1.033	-0.637	-0.995	-0.683	-0.73	0	0.352	0.219	-0.211	-0.712	S2	cytokinin-O-glucosyltransferase 2	Signalling.Hormone signalling.Cytokinin signalling.Cytokinin metabolism.Cytokinin inactivation by glycosylation				0	0.034	VVTU37285_at VVTU23028_at
VVTU4547_at	VIT_03s0017g01280	-4.741	-4.684	-4.691	-4.732	-4.519	0	0.626	0.568	0.067	0.069	S2	ABC transporter G member 7	Transport overview.Macromolecule transport.Multidrug transport.Multidrug ABC transport				0	13.583	VVTU4547_at
VVTU36284_at	VIT_03s0017g01290	-2.82	-2.242	-2.364	-2.445	-2.269	0	2.344	2.157	2.318	2.005	S2	ABC transporter G member 7	Transport overview.Macromolecule transport.Multidrug transport.Multidrug ABC transport				0	1.74	VVTU36284_at
VVTU21462_at	VIT_03s0017g01660	-1.905	-2.932	-2.944	-2.847	-2.582	0	-0.603	-0.577	-0.731	-1.046	S4	scarecrow transcription factor 23 (SCL23)	Regulation overview.Regulation of gene expression.Regulation of transcription.Transcription factor.GRAS family transcription factor				0	9.419	VVTU21462_at
VVTU14072_s_at	VIT_03s0017g01690	0.664	0.678	0.814	0.942	1.138	0	-0.416	-0.228	0.086	0.259	F1	CIP1 (COP1-interacting protein 4)	Metabolism.Primary metabolism.Protein metabolism and modification.Proteolysis.Ubiquitin-mediated proteolysis				0	27.607	VVTU34192_x_at VVTU14072_s_at VVTU4009_s_at
VVTU2124_at	VIT_03s0017g01700	-0.513	-1.156	-1.077	-1.212	-1.102	0	0.258	0.317	-0.013	-0.107	S2	glycine cleavage system H protein, mitochondrial	Metabolism.Primary metabolism.Amino acid metabolism.Glycine metabolism				0	26.83	VVTU2124_at
VVTU2416_at	VIT_03s0017g01760	0.044	-0.075	-0.07	-0.341	-0.487	0	0.317	0.394	0.416	0.55	S1	Gamma-aminobutyrate transaminase subunit isozyme 1	Metabolism.Primary metabolism.Amino acid metabolism.Beta-Alanine metabolism	Metabolism.Primary metabolism.Amino acid metabolism.Glutamate metabolism	Metabolism.Primary metabolism.Organic acid metabolism.Butanoate metabolism	Metabolism.Primary metabolism.Organic acid metabolism.Propanoate metabolism	0	0	VVTU2416_at VVTU35915_x_at
VVTU35411_at	VIT_03s0017g01940	-0.051	-1.813	-1.953	-1.615	-1.417	0	-1.355	-1.363	-0.695	1.103	S2	no hit	Unknown				0.0134142	0.236	VVTU35411_at
VVTU14626_s_at	VIT_03s0017g02170	-1.863	0.954	1.366	1.462	0.845	0	2.004	2.297	2.886	2.551	S1	zinc transporter ZIP5	Transport overview.Ion transport.Cation transport.Heavy metal ion transport.Zinc transport				0.00780098	35.773	VVTU14626_s_at
VVTU23042_at	VIT_03s0038g00230	-0.557	-0.902	-1.146	-1.653	-1.797	0	0.665	0.635	0.222	0.868	S2	purple acid phosphatase 2 PAP2	Metabolism.Cellular metabolism.Phosphate metabolism				0	0	VVTU23042_at
VVTU24918_at	VIT_03s0038g00250	-0.22	-0.354	-0.812	-1.173	-1.352	0	0.796	0.655	0.345	0.932	S2	purple acid phosphatase 10 ATPAP10/PAP10	Metabolism.Cellular metabolism.Phosphate metabolism				0	0	VVTU24918_at
VVTU9872_at	VIT_03s0038g00270	0.001	-1.9	-2.269	-3.092	-3.436	0	-0.49	-0.529	-0.794	-1.578	S4	Root phototropism protein 3 (Non-phototropic hypocotyl protein 3)	Signalling.Signalling pathway.Light signalling				0	0	VVTU9872_at
VVTU23048_s_at	VIT_03s0038g00360	0.038	-1.103	-1.35	-1.301	-1.308	0	-0.421	-0.45	-0.246	-0.322	S4	isochorismatase hydrolase	Metabolism.Secondary metabolism.Phenylpropanoid metabolism.Phenylpropanoid biosynthesis.Tannin biosynthesis				0	0.153	VVTU23048_s_at
VVTU35149_at	VIT_03s0038g00430	-0.148	-0.613	-0.683	-0.854	-0.669	0	0.314	0.375	0.458	0.759	S2	enhanced disease susceptibility 5 EDS5	Response to stimulus.Stress response.Biotic stress response	Signalling.Hormone signalling.Salicilic acid signalling.Salicilic acid-responsive	Transport overview.Macromolecule transport.Multidrug transport		0	0	VVTU35149_at
VVTU9329_at	VIT_03s0038g00490	-0.161	0.228	0.349	0.666	0.373	0	0.862	0.975	1.99	1.61	S1	GATA transcription factor 12	Regulation overview.Regulation of gene expression.Regulation of transcription.Transcription factor.C2C2-GATA family transcription factor				0.00780098	0.121	VVTU9329_at
VVTU38329_at	VIT_03s0038g00660	0.823	1.626	1.961	1.88	1.952	0	0.585	0.787	1.484	1.896	F2	Unknown protein	Unknown				0.00884991		VVTU38329_at
VVTU16699_s_at	VIT_03s0038g00670	0.017	-3.845	-3.911	-5.186	-5.066	0	-0.771	-0.791	-1.006	-1.691	S4	fructose-bisphosphate aldolase, chloroplast precursor	Metabolism.Primary metabolism.Generation of metabolite precursors and energy.Photosynthesis.Calvin cycle				0	0	VVTU33404_s_at VVTU16699_s_at VVTU33175_s_at VVTU3920_s_at VVTU36139_s_at
VVTU33175_s_at	VIT_03s0038g00670	0.238	-4.099	-4.137	-5.247	-5.073	0	-0.915	-0.763	-0.932	-1.65	S4	fructose-bisphosphate aldolase, chloroplast precursor	Metabolism.Primary metabolism.Generation of metabolite precursors and energy.Photosynthesis.Calvin cycle				0	0	VVTU33404_s_at VVTU16699_s_at VVTU33175_s_at VVTU3920_s_at VVTU36139_s_at
VVTU33404_s_at	VIT_03s0038g00670	0.178	-3.385	-3.442	-4.142	-4.205	0	-0.845	-0.9	-1.102	-1.74	S4	fructose-bisphosphate aldolase, chloroplast precursor	Metabolism.Primary metabolism.Generation of metabolite precursors and energy.Photosynthesis.Calvin cycle				0	0.037	VVTU33404_s_at VVTU16699_s_at VVTU33175_s_at VVTU3920_s_at VVTU36139_s_at
VVTU36139_s_at	VIT_03s0038g00670	0.1	-4.148	-4.272	-6.271	-6.096	0	-0.676	-0.774	-0.983	-1.813	S4	fructose-bisphosphate aldolase, chloroplast precursor	Metabolism.Primary metabolism.Generation of metabolite precursors and energy.Photosynthesis.Calvin cycle				0	0	VVTU33404_s_at VVTU16699_s_at VVTU33175_s_at VVTU3920_s_at VVTU36139_s_at
VVTU3920_s_at	VIT_03s0038g00670	0.047	-3.468	-3.56	-4.332	-4.559	0	-0.722	-0.832	-0.952	-1.637	S4	fructose-bisphosphate aldolase, chloroplast precursor	Metabolism.Primary metabolism.Generation of metabolite precursors and energy.Photosynthesis.Calvin cycle				0	0	VVTU33404_s_at VVTU16699_s_at VVTU33175_s_at VVTU3920_s_at VVTU36139_s_at
VVTU31634_s_at	VIT_03s0038g00740	-0.487	-0.458	-0.539	-0.681	-0.861	0	0.565	0.357	-0.008	-0.558	S2	GC1 (GIANT CHLOROPLAST 1)	Regulation overview.Regulation of cell cycle				0	16	VVTU535_at VVTU33408_x_at VVTU31624_at VVTU31634_s_at
VVTU6393_at	VIT_03s0038g00940	-1.291	-0.897	-1.31	-1.879	-3.263	0	-0.737	-1.015	-2.13	-3.868	S4	auxin-responsive	Unknown				9.64327	0.121	VVTU6393_at
VVTU19090_s_at	VIT_03s0038g00950	-1.574	-1.494	-1.508	-2.015	-1.863	0	0.7	0.122	-0.556	-0.132	S2	Auxin-responsive SAUR9	Signalling.Hormone signalling.Auxin signalling.Auxin responsive				0	26.83	VVTU19090_s_at
VVTU5896_at	VIT_03s0038g01330	-1.359	-1.588	-1.712	-1.871	-1.8	0	-0.198	-0.525	-0.239	-0.777	S4	anthranilate N-benzoyltransferase protein 1	Metabolism.Cellular metabolism.Phytoalexin metabolism.Phytoalexin biosynthesis	Metabolism.Secondary metabolism.Aromatic compound metabolism.Aromatic compound biosynthesis			0	20.412	VVTU5896_at
VVTU3914_s_at	VIT_03s0038g01380	-2.469	1.656	1.844	0.894	0.783	0	2.307	2.392	1.68	2.048	S1	calcium-binding EF hand	Unknown				0.0228994	16	VVTU3914_s_at
VVTU19708_s_at	VIT_03s0038g01510	0.564	-1.198	-1.132	-3.306	-3.379	0	1.241	1.067	0.325	-0.496	S2	Unknown protein	Unknown				0	0	VVTU19708_s_at VVTU39332_s_at
VVTU39332_s_at	VIT_03s0038g01510	0.398	-0.845	-0.854	-2.777	-2.87	0	0.692	0.654	0.068	-0.494	S2	Unknown protein	Unknown				0	0	VVTU19708_s_at VVTU39332_s_at
VVTU2510_s_at	VIT_03s0038g01780	-0.258	-0.797	-0.782	-0.896	-0.696	0	0.239	0.167	0.221	0.303	S2	triosephosphate isomerase, chloroplast precursor	Metabolism.Primary metabolism.Generation of metabolite precursors and energy.Photosynthesis.Calvin cycle				0	0.037	VVTU2510_s_at
VVTU22615_at	VIT_03s0038g01830	-5.681	-7.338	-7.357	-7.426	-7.291	0	-4.921	-5.654	-6.917	-7.308	S3	PROLINE-RICH PROTEIN 4	Unknown				0.0134142	0	VVTU7871_at VVTU22615_at
VVTU7871_at	VIT_03s0038g01830	-2.769	-2.514	-2.812	-2.714	-2.754	0	-2.674	-2.781	-2.854	-2.779	S3	PROLINE-RICH PROTEIN 4	Unknown				3.11799	0	VVTU7871_at VVTU22615_at
VVTU101_s_at	VIT_03s0038g01960	-4.275	-4.068	-3.884	-3.927	-3.153	0	-1.742	-1.636	-2.836	-3.296	S3	Proline-rich family protein	Unknown				0	0	VVTU13066_at VVTU101_s_at
VVTU13066_at	VIT_03s0038g01960	-1.556	-1.043	-1.041	-1.341	-1.279	0	-0.761	-0.963	-1.248	-1.342	S3	Proline-rich family protein	Unknown				0.296552	0	VVTU13066_at VVTU101_s_at
VVTU4822_at	VIT_03s0038g02000	-1.491	0.148	0.357	-0.048	-0.428	0	0.672	0.836	0.467	0.022	S1	Amidase	Metabolism.Cellular metabolism.Nitrogen metabolism	Metabolism.Cellular metabolism.Nitrogen metabolism.Amine metabolism			0.00780098	3.055	VVTU4822_at VVTU7207_at
VVTU1917_s_at	VIT_03s0038g02090	0.859	-1.491	-1.558	-3.477	-4.412	0	-0.442	-0.31	-1.648	-1.575	S4	Phospholipase C.	Metabolism.Primary metabolism.Lipid metabolism.Glycerolipid metabolism.Glycerophospholipid metabolism	Signalling.Signalling pathway.Phospholipid signalling			0.0754718	0	VVTU37714_s_at VVTU1917_s_at VVTU27391_s_at
VVTU27391_s_at	VIT_03s0038g02090	0.698	-1.499	-1.562	-3.491	-4.461	0	-0.481	-0.362	-1.677	-1.59	S4	Phospholipase C.	Metabolism.Primary metabolism.Lipid metabolism.Glycerolipid metabolism.Glycerophospholipid metabolism	Signalling.Signalling pathway.Phospholipid signalling			0.0754718	0	VVTU37714_s_at VVTU1917_s_at VVTU27391_s_at
VVTU37714_s_at	VIT_03s0038g02090	1.056	-1.761	-1.686	-3.451	-4.25	0	-0.918	-0.681	-1.844	-1.664	S4	Phospholipase C.	Metabolism.Primary metabolism.Lipid metabolism.Glycerolipid metabolism.Glycerophospholipid metabolism	Signalling.Signalling pathway.Phospholipid signalling			0.159184	0	VVTU37714_s_at VVTU1917_s_at VVTU27391_s_at
VVTU5010_at	VIT_03s0038g02140	0.489	1.064	1.447	1.914	3.279	0	0.038	-0.021	-0.347	1.498	F1	Auxin transporter protein 2	Signalling.Hormone signalling.Auxin signalling.Auxin transport				0	0.34	VVTU5010_at
VVTU7888_at	VIT_03s0038g02160	0.131	-0.221	-0.105	0.387	0.6	0	-1.388	-1.119	-0.158	0.146	F3	Thaumatin	Response to stimulus.Stress response				0.00513494	35.773	VVTU7888_at
VVTU271_at	VIT_03s0038g02190	-1.561	0.767	0.89	0.608	0.789	0	0.209	0.405	0.718	0.536	S1	Nodulin	Unknown				3.75585	1.031	VVTU271_at
VVTU3392_at	VIT_03s0038g02230	-0.475	-4.125	-4.411	-6.128	-6.888	0	-1.248	-1.452	-2.719	-3.935	S4	subtilisin-like serine protease 2	Metabolism.Primary metabolism.Protein metabolism and modification.Proteolysis.Peptidase-mediated proteolysis.Subtilase-mediated proteolysis				0.00780098	0.037	VVTU3392_at
VVTU2909_s_at	VIT_03s0038g02390	-0.257	-0.59	-0.724	-0.844	-0.409	0	-1.488	-1.823	-1.868	-1.23	F4	ubiquitin-conjugating enzyme E2 D/E UBC28	Metabolism.Primary metabolism.Protein metabolism and modification.Proteolysis.Ubiquitin-mediated proteolysis				0.00513494	2.331	VVTU2909_s_at
VVTU35991_s_at	VIT_03s0038g02440	-0.405	-2.581	-2.572	-2.792	-2.969	0	-1.967	-1.928	-1.861	-1.574	S4	Heavy-metal-associated domain-containing protein	Unknown				0.0134142	13.583	VVTU35991_s_at
VVTU9635_s_at	VIT_03s0038g02510	0.123	-2.335	-2.45	-2.806	-2.942	0	-0.844	-0.798	-0.781	-1.305	S4	glyoxylate reductase	Metabolism.Primary metabolism.Generation of metabolite precursors and energy.Glyoxylate and dicarboxylate metabolism				0	0.121	VVTU9635_s_at
VVTU15973_s_at	VIT_03s0038g02680	0.205	0.045	-0.021	-0.949	-0.833	0	0.892	0.735	0.091	-0.616	S2	no hit	Unknown				0.0134142	27.607	VVTU15973_s_at VVTU40294_s_at
VVTU38288_at	VIT_03s0038g02800	1.374	1.217	0.658	-0.077	-0.597	0	0.034	-0.427	-0.888	-1.075	F3	cyclin B2;4	Regulation overview.Regulation of cell cycle				0.00513494	0.037	VVTU38288_at
VVTU11402_at	VIT_03s0038g02980	1.012	0.097	0.45	0.39	0.471	0	-0.258	-0.186	-0.074	-0.003	F3	mechanosensitive ion channel	Unknown				0	16	VVTU11402_at
VVTU12049_at	VIT_03s0038g03130	1.737	2.607	2.566	3.413	3.54	0	1.15	1.098	1.04	0.586	F1	Flavin containing monooxygenase 3	Metabolism.Cellular metabolism.Oxidation reduction.Flavin-containing monooxygenase				0	0.236	VVTU12049_at
VVTU40179_s_at	VIT_03s0038g03250	-0.947	-1.374	-1.612	-2.08	-2.145	0	0.074	0.041	-0.495	-0.904	S4	vestitone reductase	Metabolism.Secondary metabolism.Flavonoid metabolism.Isoflavonoid metabolism.Isoflavonoid biosynthesis				0	28.253	VVTU40179_s_at
VVTU9404_s_at	VIT_03s0038g03430	1.04	1.809	2.147	2.226	1.586	0	1.055	1.298	2.032	0.915	F2	Beta-expansin (EXPL2)	Cellular process.Cellular component organization and biogenesis.Cell wall organization and biogenesis.Cell wall metabolism.Cell wall modification				0.0134142		VVTU9404_s_at
VVTU2863_at	VIT_03s0038g03530	-3.333	-4.742	-5.138	-3.658	-3.596	0	-0.786	-0.706	0.514	0.42	S2	LYS/HIS TRANSPORTER 7	Transport overview.Macromolecule transport.Amino acid transport				0	29.08	VVTU2863_at
VVTU14603_at	VIT_03s0038g03570	-0.045	2.254	2.566	4.106	4.065	0	0.994	1.344	3.445	2.992	F2	monocopper oxidase SKS5 (SKU5 Similar 5)	Metabolism.Cellular metabolism.Oxidation reduction.Copper oxidase family				0.296552		VVTU14603_at
VVTU14013_at	VIT_03s0038g03660	-0.242	-3.763	-3.733	-3.802	-4.804	0	-2.458	-2.508	-2.675	-4.773	S4	armadillo/beta-catenin repeat protein / U-box domain-containing	Unknown				0.159184	27.607	VVTU14013_at
VVTU15081_at	VIT_03s0038g03800	-0.088	0.237	0.385	0.991	0.632	0	0.205	0.419	1.31	1.774	S1	Protein kinase APK1B	Signalling.Signalling pathway.Protein kinase				4.12605	0	VVTU15081_at
VVTU20264_at	VIT_03s0038g03810	-1.109	-1.699	-1.674	-1.654	-1.492	0	-1.296	-1.488	-1.47	-1.628	S3	serine/threonine Protein kinase BNK1	Signalling.Signalling pathway.Protein kinase				0.296552	0.061	VVTU20264_at
VVTU13213_at	VIT_03s0038g03940	1.159	1.973	2.133	1.813	1.264	0	1.2	1.518	1.434	0.911	F2	TONOPLAST MONOSACCHARIDE TRANSPORTER2	Transport overview.Macromolecule transport.Carbohydrate transport.Sugar transport				0.00513494		VVTU8188_at VVTU13213_at VVTU6433_s_at
VVTU6433_s_at	VIT_03s0038g03940	1.459	2.533	2.763	2.182	1.588	0	1.538	1.901	1.756	1.185	F2	TONOPLAST MONOSACCHARIDE TRANSPORTER2	Transport overview.Macromolecule transport.Carbohydrate transport.Sugar transport				0.00513494		VVTU8188_at VVTU13213_at VVTU6433_s_at
VVTU8188_at	VIT_03s0038g03940	1.391	2.382	2.512	1.856	1.22	0	1.27	1.582	1.343	0.84	F2	TONOPLAST MONOSACCHARIDE TRANSPORTER2	Transport overview.Macromolecule transport.Carbohydrate transport.Sugar transport				0.00513494		VVTU8188_at VVTU13213_at VVTU6433_s_at
VVTU35156_s_at	VIT_03s0038g04100	-1.738	-1.391	-1.097	0.077	0.285	0	-1.68	-1.771	-0.67	0.515	F4	3-hydroxy-3-methylglutaryl-coenzyme A reductase 3	Metabolism.Secondary metabolism.Terpenoid metabolism.Terpenoid biosynthesis.Mevalonate biosynthesis				3.75585	1.031	VVTU35156_s_at VVTU7753_at
VVTU22766_at	VIT_03s0038g04110	2.326	-0.719	-0.578	-0.685	-0.845	0	-2.864	-3.087	-3.507	-3.427	F4	AT-hook DNA-binding protein	Unknown				0	20.412	VVTU22766_at
VVTU14294_at	VIT_03s0038g04220	-1.228	-1.966	-2.175	-1.99	-2.068	0	-2.053	-2.187	-2.355	-2.161	S3	dihydroflavonol-4-reductase	Metabolism.Secondary metabolism.Phenylpropanoid metabolism.Flavonoid metabolism.Flavonoid biosynthesis.Anthocyanin biosynthesis				10.858	0.499	VVTU14294_at VVTU20756_at
VVTU4011_at	VIT_03s0038g04260	-0.498	0.437	0.245	0.174	0.548	0	1.138	1.101	1.423	1.243	S1	chloride channel protein CLC-e	Transport overview.Ion transport.Anion transport.Chloride transport				0	27.607	VVTU4011_at
VVTU5877_s_at	VIT_03s0038g04390	0.296	3.294	2.553	2.215	2.944	0	0.706	0.485	0.484	0.784	F1	Dehydrin 1	Response to stimulus.Stress response.Abiotic stress response.Desiccation stress response				0	3.882	VVTU5877_s_at
VVTU1802_at	VIT_03s0038g04500	-1.117	-0.64	-0.595	-0.447	-0.263	0	-0.47	-0.471	-0.41	-0.349	S3	Bifunctional dihydrofolate reductase-thymidylate synthase 1	Metabolism.Primary metabolism.Coenzyme and prosthetic group metabolism.Folate metabolism	Metabolism.Primary metabolism.Nucleobase, nucleoside, nucleotide, nucleic acid metabolism.Nucleotide metabolism.Pyrimidine metabolism			0.296552	0	VVTU1802_at
VVTU3319_at	VIT_03s0038g04510	-2.127	0.62	0.473	0.58	0.72	0	1.194	1.296	1.38	1.803	S1	chaperone BCS1 mitochondrial	Metabolism.Primary metabolism.Protein metabolism and modification.Protein folding.Chaperone-mediated protein folding.Chaperonin-mediated protein folding				0.00780098	7.682	VVTU3319_at VVTU35721_at
VVTU1846_at	VIT_03s0038g04620	0.714	-0.523	-0.577	-1.102	-1.113	0	-1.617	-1.599	-2.033	-1.868	F4	isoflavone reductase	Metabolism.Secondary metabolism.Phenylpropanoid metabolism.Flavonoid metabolism.Isoflavonoid biosynthesis				0.00513494	35.773	VVTU1846_at
VVTU6674_at	VIT_03s0038g04760	0.593	-0.356	-0.098	0.217	0.902	0	-0.609	-0.599	-0.688	-0.691	F3	basic helix-loop-helix (bHLH) family	Regulation overview.Regulation of gene expression.Regulation of transcription.Transcription factor.bHLH family transcription factor				0.00513494	0.121	VVTU14552_s_at VVTU6674_at
VVTU14552_s_at	VIT_03s0038g04760	-0.024	-0.939	-0.852	-0.432	-0.125	0	-1.346	-1.422	-1.907	-1.633	F4	basic helix-loop-helix (bHLH) family	Regulation overview.Regulation of gene expression.Regulation of transcription.Transcription factor.bHLH family transcription factor				0.00513494	0	VVTU14552_s_at VVTU6674_at
VVTU21267_s_at	VIT_03s0063g00120	-1.976	1.398	1.311	1.17	1.171	0	0.677	0.599	0.704	0.873	F1	wax synthase	Metabolism.Primary metabolism.Lipid metabolism.Wax metabolism.Wax biosynthesis				2.18426	0.499	VVTU21267_s_at
VVTU1862_at	VIT_03s0063g00140	-0.399	-2.535	-2.608	-2.519	-2.336	0	-1.615	-1.569	-1.983	0.295	S4	Caffeoyl-CoA O-methyltransferase	Metabolism.Secondary metabolism.Phenylpropanoid metabolism.Phenylpropanoid biosynthesis				0.00780098	3.882	VVTU1862_at
VVTU7147_at	VIT_03s0063g00180	-1.095	-3.616	-3.403	-3.31	-3.379	0	-2.856	-2.849	-2.776	-3.192	S3	U-box domain-containing protein	Unknown				0.296552	11.484	VVTU7147_at
VVTU9396_at	VIT_03s0063g00370	1.435	2.752	2.802	2.148	1.834	0	1.824	1.914	2.35	1.729	F2	Nitrite reductase	Metabolism.Cellular metabolism.Nitrogen metabolism.Nitrogen assimilation				0.0228994		VVTU9396_at
VVTU39942_at	VIT_03s0063g00400	0.347	1.185	1.131	1.76	1.246	0	0.24	0.231	0.281	1.806	F1	alpha-amylase / 1,4-alpha-D-glucan glucanohydrolase	Metabolism.Primary metabolism.Carbohydrate metabolism.Polysaccharide metabolism.Starch and sucrose metabolism.Starch biosynthesis catabolism.Starch catabolism				0.00513494	24.68	VVTU39942_at
VVTU10962_at	VIT_03s0063g00670	-2.036	-2.515	-2.487	-2.439	-2.253	0	-0.978	-1.342	-2.051	-2.637	S3	Cyclin-dependent kinase inhibitor ICK5	Regulation overview.Regulation of cell cycle				0.00780098	0	VVTU10962_at
VVTU22246_at	VIT_03s0063g00700	1.516	0.471	0.593	0.134	-0.008	0	1.295	1.549	1.406	1.726	S1	CXE carboxylesterase	Metabolism.Cellular metabolism.Esterase activity				0.00780098	0	VVTU22246_at
VVTU13565_at	VIT_03s0063g00750	0.069	-0.679	-1.111	-1.477	-2.095	0	0.054	-0.135	-0.104	-0.383	S2	carboxylesterase CXE	Metabolism.Cellular metabolism.Esterase activity				0.00780098	0	VVTU6271_at VVTU13565_at
VVTU6271_at	VIT_03s0063g00750	0.076	-0.322	-0.621	-1.034	-1.421	0	0.235	0.148	0.247	0.053	S2	carboxylesterase CXE	Metabolism.Cellular metabolism.Esterase activity				0	0	VVTU6271_at VVTU13565_at
VVTU7176_at	VIT_03s0063g00770	-0.738	-3.634	-3.965	-3.707	-4.001	0	-2.57	-2.607	-2.872	-3.407	S3	CARBOXYESTERASE 12; CXE12	Metabolism.Cellular metabolism.Esterase activity				0.0228994	27.607	VVTU7176_at
VVTU2078_at	VIT_03s0063g00810	0.856	-0.536	-0.538	-0.789	-0.798	0	0.135	0.494	0.226	0.073	S2	CARBOXYESTERASE 12; CXE12	Metabolism.Cellular metabolism.Esterase activity				0.00780098	0	VVTU2078_at
VVTU12545_s_at	VIT_03s0063g00820	0.524	1.05	1.088	0.96	0.734	0	1.23	1.463	1.614	1.872	F2	CARBOXYESTERASE 12; CXE12	Metabolism.Cellular metabolism.Esterase activity				0.296552		VVTU12545_s_at VVTU7839_s_at
VVTU7839_s_at	VIT_03s0063g00820	0.639	1.42	1.78	1.293	1.149	0	1.61	2.092	2.099	2.349	F2	CARBOXYESTERASE 12; CXE12	Metabolism.Cellular metabolism.Esterase activity				0.520523		VVTU12545_s_at VVTU7839_s_at
VVTU23243_at	VIT_03s0063g00880	-0.303	0.262	0.201	-0.015	-0.158	0	0.664	0.665	0.7	1.234	S1	calmodulin-binding protein	Signalling.Signalling pathway.Calcium sensors and signalling				0	0.037	VVTU23243_at VVTU27622_at
VVTU27622_at	VIT_03s0063g00880	-0.936	0.35	0.224	-0.354	-0.444	0	1.098	1.151	1.536	2.158	S1	calmodulin-binding protein	Signalling.Signalling pathway.Calcium sensors and signalling				0	0	VVTU23243_at VVTU27622_at
VVTU24659_at	VIT_03s0063g00940	-0.219	-0.975	-0.555	-0.092	0.189	0	0.217	0.242	0.735	0.814	S1	CRK (CDPK-related kinase)	Signalling.Signalling pathway.Calcium sensors and signalling	Signalling.Signalling pathway.Protein kinase			0	31.753	VVTU21450_at VVTU24659_at VVTU3087_at
VVTU21450_at	VIT_03s0063g00940	-0.275	-1.178	-0.854	-0.289	0.022	0	0.079	0.148	0.635	0.696	S2	CRK (CDPK-related kinase)	Signalling.Signalling pathway.Calcium sensors and signalling	Signalling.Signalling pathway.Protein kinase			0	31.753	VVTU21450_at VVTU24659_at VVTU3087_at
VVTU13918_at	VIT_03s0063g01290	-0.057	3.413	4.688	4.122	3.893	0	2.846	3.589	1.838	1.321	F2	gibberellin 20 oxidase 2	Metabolism.Secondary metabolism.Terpenoid metabolism.Diterpenoid metabolism.Diterpenoid biosynthesis	Signalling.Hormone signalling.Gibberellic acid signalling.Gibberellic acid metabolism.Gibberellic acid biosynthesis			0.0366205		VVTU13918_at
VVTU6453_x_at	VIT_03s0063g01330	0.862	-1.017	-0.48	-0.13	-0.344	0	-0.785	0.026	0.613	1.124	S1	nodulin 1A, senescence-associated	Unknown				0.520523	0.081	VVTU6453_x_at
VVTU7217_s_at	VIT_03s0063g01380	1.682	1.819	2.315	3.662	4.778	0	0.632	0.513	1.054	2.183	F1	Unknown protein	Unknown				0	0.061	VVTU7217_s_at
VVTU1810_at	VIT_03s0063g01460	-0.716	-3.481	-3.491	-3.86	-4.006	0	-1.725	-2.17	-2.986	-3.831	S4	cytochrome b6f complex subunit (petM)	Metabolism.Primary metabolism.Generation of metabolite precursors and energy.Electron transport	Metabolism.Primary metabolism.Generation of metabolite precursors and energy.Photosynthesis.Photosynthetic-chain phosphorylation			0.0366205	6.192	VVTU1810_at
VVTU25410_s_at	VIT_03s0063g01690	-1.539	-3.18	-2.834	-3.355	-3.524	0	0.858	1.038	-0.838	-3.134	S2	flavonoid 3-monooxygenase	Metabolism.Secondary metabolism.Phenylpropanoid metabolism.Flavonoid metabolism.Flavonoid biosynthesis				0	2.331	VVTU3657_at VVTU25410_s_at
VVTU3657_at	VIT_03s0063g01690	-1.091	-1.765	-1.753	-2.104	-2.088	0	1.041	1.127	-0.414	-2.038	S2	flavonoid 3-monooxygenase	Metabolism.Secondary metabolism.Phenylpropanoid metabolism.Flavonoid metabolism.Flavonoid biosynthesis				0	2.331	VVTU3657_at VVTU25410_s_at
VVTU17103_at	VIT_03s0063g01780	0.128	2.393	2.248	3.058	3.39	0	1.105	1.288	2.823	3.526	F2	Extra-large G-protein (XLG1)	Signalling.Signalling pathway.G-protein signalling pathway				0.520523		VVTU17103_at
VVTU4601_at	VIT_03s0063g01880	-3.101	-3.224	-3.507	-3.272	-3.25	0	-1.253	-1.476	-2.43	-2.787	S3	Acyl-CoA synthetase long-chain member 2	Metabolism.Primary metabolism.Lipid metabolism.Fatty acid metabolism				0	0	VVTU147_at VVTU4601_at
VVTU147_at	VIT_03s0063g01880	-5.092	-6.686	-6.536	-7.093	-6.993	0	-1.952	-2.261	-3.78	-4.91	S4	Acyl-CoA synthetase long-chain member 2	Metabolism.Primary metabolism.Lipid metabolism.Fatty acid metabolism				0	0	VVTU147_at VVTU4601_at
VVTU2315_at	VIT_03s0063g01910	-1.447	-1.45	-1.276	-2.084	-2.317	0	-0.357	-0.293	-1.377	-1.581	S4	integral membrane protein	Unknown				0.00780098	1.031	VVTU2315_at
VVTU35047_at	VIT_03s0063g01960	0.634	3.69	4.04	3.813	3.78	0	1.74	1.746	0.679	0.625	F1	Non-symbiotic hemoglobin class 1	Transport overview.Gaseous transport.Oxygen transport				0	0.153	VVTU35047_at
VVTU6846_at	VIT_03s0063g01970	-0.117	-5.556	-5.744	-5.957	-5.639	0	-2.343	-2.494	-2.731	-3.094	S4	non-symbiotic hemoglobin 2	Transport overview.Gaseous transport.Oxygen transport				0	7.682	VVTU6846_at
VVTU22243_s_at	VIT_03s0063g02020	-0.492	-1.761	-2.038	-3.018	-3.296	0	-0.588	-0.56	-1.176	-2.3	S4	Tic Complex Tic62 Subunit	Cellular process.Cellular component organization and biogenesis.Organelle organization and biogenesis.Plastid organization and biogenesis				0.00780098	3.882	VVTU34488_at VVTU35783_at VVTU22243_s_at
VVTU35783_at	VIT_03s0063g02020	-0.384	-1.469	-1.545	-2.071	-2.437	0	-0.452	-0.531	-0.997	-1.838	S4	Tic Complex Tic62 Subunit	Cellular process.Cellular component organization and biogenesis.Organelle organization and biogenesis.Plastid organization and biogenesis				0.00780098	30.64	VVTU34488_at VVTU35783_at VVTU22243_s_at
VVTU34739_s_at	VIT_03s0063g02360	0.592	-4.943	-5.368	-7.456	-8.182	0	-6.701	-7.555	-8.288	-8.393	F4	Epicotyl-specific tissue protein	Unknown				0.895718	34.099	VVTU11860_s_at VVTU34739_s_at VVTU34739_x_at
VVTU17343_at	VIT_03s0063g02410	0.513	1.528	1.776	1.723	1.771	0	0.573	0.735	0.958	0.886	F2	switching protein 3D ATSWI3D	Regulation overview.Regulation of gene expression.Regulation of transcription.Transcription factor.MYB-related family transcription factor				0		VVTU17343_at
VVTU6287_at	VIT_03s0063g02490	-0.955	-3.519	-3.532	-4.238	-4.372	0	-1.938	-2.068	-3.104	-3.195	S4	glucan endo-1,3-beta-glucosidase 7 precursor	Metabolism.Primary metabolism.Carbohydrate metabolism.Polysaccharide metabolism.Beta-1,3 glucan metabolism.Beta-1,3 glucan catabolism				0.00884991	35.773	VVTU6287_at VVTU17925_at
VVTU2058_at	VIT_03s0063g02530	-0.745	-0.746	-0.883	-1.132	-0.781	0	0.873	0.505	0.496	0.785	S2	Unknown protein	Unknown				0	9.419	VVTU2058_at
VVTU10027_at	VIT_03s0063g02600	-0.692	-0.86	-0.801	-1.266	-1.407	0	0.705	0.477	-0.252	-0.812	S2	leucine-rich repeat transmembrane protein kinase	Signalling.Signalling pathway.Protein kinase				0	16	VVTU10027_at
VVTU13036_s_at	VIT_03s0088g00060	-0.049	2.744	2.556	2.731	2.575	0	1.602	1.72	2.142	1.92	F2	isoflavone reductase	Metabolism.Secondary metabolism.Phenylpropanoid metabolism.Flavonoid metabolism.Isoflavonoid biosynthesis				0.0366205		VVTU13036_s_at
VVTU6789_s_at	VIT_03s0088g00260	-1.628	-2.834	-2.627	-3.185	-2.786	0	0.46	1.127	0.251	-0.693	S2	serine carboxypeptidase S10	Metabolism.Primary metabolism.Protein metabolism and modification.Proteolysis.Peptidase-mediated proteolysis				0	32.313	VVTU6789_s_at
VVTU3617_at	VIT_03s0088g00270	-2.041	-3.039	-3.216	-3.528	-3.535	0	-0.237	-0.135	-0.055	-0.131	S2	no hit	Unknown				0	0	VVTU3617_at
VVTU3433_s_at	VIT_03s0088g00290	0.615	-3.179	-3.449	-4.828	-4.812	0	0.252	0.271	-0.45	-0.254	S2	Phytosulfokines PSK2	Signalling.Signalling pathway.Signalling molecules.Signalling peptide.Ligand peptide				0	0	VVTU3433_s_at
VVTU28231_at	VIT_03s0088g00700	-0.247	-0.056	0.155	1.928	1.028	0	-0.106	-0.156	0.516	5.127	S1	Pathogenesis related protein 1 precursor (pr1 gene)	Response to stimulus.Stress response.Biotic stress response	Signalling.Hormone signalling.Salicilic acid signalling.Salicilic acid-responsive			10.858	1.031	VVTU17551_at VVTU28231_at
VVTU22845_at	VIT_03s0088g01150	-1.337	-1.213	-1.22	-0.837	-0.887	0	-0.749	-0.873	-0.667	-0.967	S3	squalene monooxygenase	Metabolism.Primary metabolism.Lipid metabolism.Steroid metabolism.Steroid modification				0.00780098	0	VVTU22845_at
VVTU4095_at	VIT_03s0088g01190	-0.517	-1.691	-1.976	-2.615	-2.802	0	-0.254	-0.253	-0.466	-0.995	S4	malate dehydrogenase, glyoxysomal precursor	Metabolism.Primary metabolism.Generation of metabolite precursors and energy.Citric acid cycle				0	0	VVTU4095_at
VVTU1347_s_at	VIT_03s0091g00040	-2.039	-3.2	-3.208	-3.341	-3.351	0	-3.544	-3.668	-3.495	-3.631	S3	Limonoid UDP-glucosyltransferase	Metabolism.Cellular metabolism.Phytoalexin metabolism.Phytoalexin biosynthesis	Metabolism.Secondary metabolism.Terpenoid metabolism.Tetranotriterpenoid metabolism			3.75585	1.031	VVTU1347_s_at
VVTU15410_at	VIT_03s0091g00230	-0.753	-0.641	-0.667	-0.574	-0.652	0	0.114	-0.282	0.38	0.514	S2	Unknown protein	Unknown				0.00780098	24.68	VVTU15410_at VVTU7599_at
VVTU7599_at	VIT_03s0091g00230	-0.963	-0.666	-0.81	-0.9	-0.83	0	0.28	-0.177	0.865	1.028	S2	Unknown protein	Unknown				0.00780098	3.055	VVTU15410_at VVTU7599_at
VVTU8764_at	VIT_03s0091g00470	0.068	1.147	1.569	2.919	2.971	0	0.231	0.478	2.425	2.394	F1	protein phosphatase 2C	Signalling.Signalling pathway.Protein phosphatase.PP2C				0.520523	22.485	VVTU8764_at
VVTU12551_at	VIT_03s0091g00500	-0.436	-1.998	-2.126	-2.243	-2.355	0	-2.745	-3.163	-3.724	-3.421	F4	Unknown protein	Unknown				0.0366205	1.031	VVTU12551_at
VVTU25431_s_at	VIT_03s0091g00560	-0.637	-1.628	-1.57	-1.118	-1.116	0	-0.343	-0.235	0.339	1.212	S2	Leucine-rich repeat protein kinase	Signalling.Signalling pathway.Protein kinase				0	0.037	VVTU25431_s_at
VVTU16714_at	VIT_03s0091g01050	0.916	0.874	1.065	0.975	0.697	0	-0.302	-0.059	-0.317	-0.635	F3	Nucleobase-ascorbate transporter 4 (NAT4)	Transport overview.Macromolecule transport.Nucleobase or ascorbate transport				0	6.192	VVTU16714_at
VVTU35484_at	VIT_03s0091g01100	0.305	-0.668	-0.918	-1.013	-0.791	0	-0.012	-0.039	0.372	-0.23	S2	Unknown protein	Unknown				0	0.236	VVTU35484_at
VVTU9130_at	VIT_03s0091g01240	0.282	-4.924	-4.846	-5.876	-6.172	0	-1.652	-0.966	-1.785	-2.731	S4	serine carboxypeptidase S10	Metabolism.Primary metabolism.Protein metabolism and modification.Proteolysis.Peptidase-mediated proteolysis				0	0.061	VVTU9130_at
VVTU4741_at	VIT_03s0097g00510	-2.418	-2.768	-2.877	-2.853	-3.1	0	0.415	0.334	0.083	0.009	S2	oligopeptide transporter OPT4	Transport overview.Macromolecule transport.Oligopeptide transport				0	9.419	VVTU4741_at
VVTU24945_at	VIT_03s0097g00600	-0.855	-1.401	-1.26	-1.668	-1.475	0	-0.496	-0.528	-0.496	-0.396	S4	octicosapeptide/Phox/Bem1p (PB1) domain-containing protein	Unknown				0	27.607	VVTU24945_at
VVTU30125_at	VIT_03s0110g00300	1.625	0.087	-0.026	-0.07	-0.082	0	-0.074	-0.167	-0.303	-0.294	F3	Copper transporter 4	Transport overview.Ion transport.Cation transport.Heavy metal ion transport				0.296552	3.055	VVTU30125_at
VVTU7154_at	VIT_03s0110g00360	1.759	0.448	0.254	0.163	0.221	0	0.093	-0.072	-0.03	0.233	F3	Copper transporter 2	Transport overview.Ion transport.Cation transport.Heavy metal ion transport				0.0754718	0.153	VVTU7154_at
VVTU22544_s_at	VIT_03s0110g00370	1.484	0.394	0.317	0.201	0.221	0	0.136	0.1	0.146	0.249	F3	Copper transporter 2	Transport overview.Ion transport.Cation transport.Heavy metal ion transport				0.159184	0.081	VVTU22544_s_at
VVTU4809_at	VIT_03s0110g00430	1.205	0.101	0.169	0.028	0.094	0	0.018	-0.085	0.03	-0.128	F3	no hit	Unknown				0.296552	1.74	VVTU4809_at
VVTU2834_at	VIT_03s0180g00040	-0.392	0.664	0.756	0.589	0.419	0	-0.511	-0.972	-1.661	-1.285	F3	Cyclin D3_2	Regulation overview.Regulation of cell cycle				0	0	VVTU2834_at
VVTU18346_s_at	VIT_03s0180g00070	0.05	-1.907	-1.776	-2.779	-3.124	0	-1.197	-1.258	-1.686	-2.279	S4	Cyclase	Unknown				0.296552	2.331	VVTU19374_s_at VVTU18346_s_at VVTU14169_s_at VVTU20003_s_at
VVTU2017_at	VIT_03s0180g00110	-0.344	-2.05	-2.191	-2.672	-2.708	0	-1.048	-1.362	-1.564	-1.981	S4	stress enhanced protein 1 (SEP1)	Response to stimulus.Stress response.Abiotic stress response.Light stress response				0.00884991	29.08	VVTU2017_at
VVTU17111_s_at	VIT_03s0180g00200	-0.01	-4.163	-4.174	-4.263	-3.16	0	-2.306	-1.986	-2.966	-2.395	S4	Limonoid UDP-glucosyltransferase	Metabolism.Cellular metabolism.Phytoalexin metabolism.Phytoalexin biosynthesis	Metabolism.Secondary metabolism.Terpenoid metabolism.Tetranotriterpenoid metabolism			0.00780098	35.773	VVTU17111_s_at
VVTU11803_s_at	VIT_03s0180g00250	0.191	0.9	0.932	1.587	1.848	0	0.165	0.08	0.076	1.5	F1	Cinnamyl alcohol dehydrogenase	Metabolism.Secondary metabolism.Phenylpropanoid metabolism.Phenylpropanoid biosynthesis				0.00884991	16	VVTU37094_at VVTU16099_at VVTU11803_s_at
VVTU9394_s_at	VIT_03s0180g00280	0.821	-1.938	-2.154	-3.122	-3.437	0	-1.896	-2.084	-2.972	-1.956	S4	indole-3-acetate beta-glucosyltransferase	Signalling.Hormone signalling.Auxin signalling.Auxin metabolism.Auxin inactivation by conjugation				8.40888	0.79	VVTU9394_s_at
VVTU26977_at	VIT_03s0180g00290	-0.405	-0.174	-0.09	-0.386	-0.362	0	1.025	0.834	0.404	0.634	S1	Gibberellin-regulated protein 4 (GASA4)	Diverse functions.Gene family with diverse functions.GASA family				0	28.253	VVTU26977_at
VVTU36151_s_at	VIT_03s0180g00320	0.092	-3.803	-3.673	-3.794	-2.782	0	-2.715	-2.128	-3.001	-2.33	S4	indole-3-acetate beta-glucosyltransferase	Signalling.Hormone signalling.Auxin signalling.Auxin metabolism.Auxin inactivation by conjugation				0.0754718	35.773	VVTU1801_x_at VVTU36151_s_at
VVTU34285_at	VIT_04s0008g00440	0.296	0.06	0.089	0.456	0.189	0	0.076	0.028	0.689	1.456	S1	CLAVATA1 receptor kinase (CLV1)	Signalling.Signalling pathway.Protein kinase				4.12605	0	VVTU34285_at
VVTU16325_at	VIT_04s0008g00450	-1.048	-1.197	-1.423	-2.07	-2.409	0	-0.907	-1.015	-0.943	-1.421	S4	haloacid dehalogenase hydrolase	Metabolism				0.00780098	26.83	VVTU16325_at
VVTU29410_s_at	VIT_04s0008g00520	0.432	2.621	2.759	2.4	2.574	0	0.846	0.592	-0.317	-0.267	F1	6-phosphofructokinase	Metabolism.Primary metabolism.Carbohydrate metabolism.Glycolysis Gluconeogenesis	Metabolism.Primary metabolism.Carbohydrate metabolism.Monosaccharide metabolism.Fructose and mannose metabolism			0	0	VVTU5688_at VVTU29410_s_at
VVTU5688_at	VIT_04s0008g00520	0.016	2.049	2.19	2.193	2.277	0	0.636	0.478	-0.197	-0.151	F1	6-phosphofructokinase	Metabolism.Primary metabolism.Carbohydrate metabolism.Glycolysis Gluconeogenesis	Metabolism.Primary metabolism.Carbohydrate metabolism.Monosaccharide metabolism.Fructose and mannose metabolism			0	0	VVTU5688_at VVTU29410_s_at
VVTU26598_at	VIT_04s0008g00950	0.461	0.229	0.172	-0.122	0.175	0	-0.017	-0.228	-0.94	-1.138	F3	Calcineurin B protein 10	Signalling.Signalling pathway.Calcium sensors and signalling				0.00884991	0	VVTU9813_at VVTU26598_at
VVTU9813_at	VIT_04s0008g00950	0.363	0.109	0.03	-0.237	-0.049	0	-0.152	-0.169	-1.123	-1.41	F4	Calcineurin B protein 10	Signalling.Signalling pathway.Calcium sensors and signalling				0.0228994	0	VVTU9813_at VVTU26598_at
VVTU37688_s_at	VIT_04s0008g00960	1.083	-1.439	-1.725	-2.512	-2.975	0	0.057	0.17	-0.585	-1.129	S2	Calcineurin B protein 10	Signalling.Signalling pathway.Calcium sensors and signalling				0.00780098	0	VVTU37688_s_at
VVTU1229_at	VIT_04s0008g01070	-1.646	-3.512	-3.639	-3.204	-3.238	0	-1.618	-1.686	-0.899	-0.894	S4	calmodulin-binding region IQD6	Signalling.Signalling pathway.Calcium sensors and signalling				0	24.68	VVTU1229_at
VVTU1791_at	VIT_04s0008g01120	-1.428	-0.221	-0.123	-0.71	-0.632	0	-0.115	-0.267	-1.871	-1.565	F4	Glutaredoxin	Response to stimulus.Stress response.Abiotic stress response.Oxidative stress response				3.11799	0	VVTU1791_at
VVTU2066_at	VIT_04s0008g01160	1.134	-0.101	0.157	0.095	0.016	0	-2.467	-2.436	-2.748	-2.548	F4	INDETERMINATE(ID)-DOMAIN 7	Regulation overview.Regulation of gene expression.Regulation of transcription.Transcription factor.C2H2 family transcription factor				0	0.79	VVTU2066_at
VVTU22909_at	VIT_04s0008g01220	1.56	-0.209	0.045	1.143	1.129	0	-0.71	-0.453	1.034	0.81	F3	RKL1 (Receptor-like kinase 1)	Signalling.Signalling pathway.Protein kinase				0.296552	6.192	VVTU22909_at
VVTU5018_at	VIT_04s0008g01230	0.389	-1.431	-1.112	-0.027	0.873	0	-3.052	-3.16	-1.703	-0.427	F4	harpin-induced protein	Response to stimulus.Stress response.Biotic stress response.Virus stress response				0.00513494	18.269	VVTU5018_at
VVTU7612_at	VIT_04s0008g01290	-1.027	-1.105	-0.918	-1.019	-1.013	0	-0.829	-1.027	-1.101	-1.112	S3	CGA1 (CYTOKININ-RESPONSIVE GATA FACTOR 1)	Regulation overview.Regulation of gene expression.Regulation of transcription.Transcription factor.GATA family transcription factor				3.75585	0	VVTU7612_at VVTU29382_s_at
VVTU2733_s_at	VIT_04s0008g01300	-0.358	-1.347	-1.428	-1.449	-1.484	0	-0.192	-0.291	-0.305	-0.694	S4	glycine dehydrogenase	Metabolism.Primary metabolism.Amino acid metabolism.Glycine metabolism				0	26.83	VVTU40653_at VVTU2733_s_at VVTU29852_at VVTU40305_at
VVTU40653_at	VIT_04s0008g01300	-0.247	-0.956	-0.835	-1.166	-1.061	0	-0.086	-0.133	-0.138	-0.377	S4	glycine dehydrogenase	Metabolism.Primary metabolism.Amino acid metabolism.Glycine metabolism				0	9.419	VVTU40653_at VVTU2733_s_at VVTU29852_at VVTU40305_at
VVTU9817_s_at	VIT_04s0008g01320	-0.322	-1.954	-1.95	-2.175	-1.811	0	-0.869	-1.136	-1.37	-1.437	S4	Unknown protein	Unknown				0.00780098	27.607	VVTU9817_s_at VVTU35511_at
VVTU4670_at	VIT_04s0008g01380	0.414	3.649	3.721	4.761	4.834	0	2.192	2.494	4.397	4.691	F2	Unknown protein	Unknown				0.520523		VVTU4670_at
VVTU12996_s_at	VIT_04s0008g01500	-0.131	0.421	0.508	0.337	1.174	0	0.239	0.058	0.12	0.106	F1	heat shock protein Cytosolic class II low molecular weight	Metabolism.Primary metabolism.Protein metabolism and modification.Protein folding.Chaperone-mediated protein folding.HSP-mediated protein folding				0.0754718	0.121	VVTU12996_s_at VVTU12996_at
VVTU6523_at	VIT_04s0008g01550	-0.86	-1.984	-2.042	-1.813	-0.304	0	-2.189	-1.885	-2.31	-1.759	S3	Small molecular heat shock protein 17.5	Metabolism.Primary metabolism.Protein metabolism and modification.Protein folding.Chaperone-mediated protein folding.HSP-mediated protein folding				3.11799	0.79	VVTU6523_at
VVTU773_x_at	VIT_04s0008g01580	0.281	0.615	0.334	0.794	1.472	0	-0.037	0.175	0.56	0.425	F1	heat shock protein Cytosolic class II low molecular weight	Metabolism.Primary metabolism.Protein metabolism and modification.Protein folding.Chaperone-mediated protein folding.HSP-mediated protein folding				0.0754718	7.682	VVTU773_at VVTU773_x_at VVTU773_s_at
VVTU773_s_at	VIT_04s0008g01580	0.518	1.568	0.902	1.881	2.292	0	0.527	0.66	1.422	0.965	F2	heat shock protein Cytosolic class II low molecular weight	Metabolism.Primary metabolism.Protein metabolism and modification.Protein folding.Chaperone-mediated protein folding.HSP-mediated protein folding				0.0366205		VVTU773_at VVTU773_x_at VVTU773_s_at
VVTU27587_s_at	VIT_04s0008g01730	-0.404	-3.073	-3.247	-4.633	-5.062	0	-1.495	-1.729	-2.456	-3.181	S4	PSBX (photosystem II subunit X)	Metabolism.Primary metabolism.Generation of metabolite precursors and energy.Photosynthesis.Photosystem II				0.00884991	0.79	VVTU30140_at VVTU27587_s_at
VVTU30140_at	VIT_04s0008g01730	-0.39	-2.27	-2.283	-2.976	-3.459	0	-1.322	-1.462	-1.902	-2.359	S4	PSBX (photosystem II subunit X)	Metabolism.Primary metabolism.Generation of metabolite precursors and energy.Photosynthesis.Photosystem II				0.0228994	16	VVTU30140_at VVTU27587_s_at
VVTU9383_at	VIT_04s0008g01770	0.034	-1.936	-2.099	-2.913	-3.229	0	-0.96	-0.992	-1.788	-2.4	S4	molecular chaperone DnaJ	Metabolism.Primary metabolism.Protein metabolism and modification.Protein folding.Chaperone-mediated protein folding.HSP-mediated protein folding.HSP-mediated protein folding co-chaperone				0.0366205	3.882	VVTU9383_at
VVTU20434_at	VIT_04s0008g01850	-1.961	-3.61	-3.716	-3.987	-4.03	0	-3.777	-3.933	-4.297	-4.207	S3	Trihelix DNA-binding protein (GT2)	Regulation overview.Regulation of gene expression.Regulation of transcription.Transcription factor.Trihelix family transcription factor				10.858	1.031	VVTU20434_at
VVTU9094_s_at	VIT_04s0008g01880	0.033	-3.823	-3.68	-3.809	-3.89	0	-2.811	-2.745	-2.345	-2.976	S4	cytokinin dehydrogenase 7	Signalling.Hormone signalling.Cytokinin signalling.Cytokinin metabolism.Cytokinin catabolism				0.0366205	29.08	VVTU9094_s_at VVTU23288_at
VVTU2394_s_at	VIT_04s0008g02250	-4.029	-5.954	-6.067	-7.122	-6.432	0	-0.072	0.008	-0.404	-0.825	S2	beta-ketoacyl-CoA synthase	Metabolism.Primary metabolism.Lipid metabolism.Fatty acid metabolism.Fatty acid biosynthesis				0	0.499	VVTU2394_s_at
VVTU7138_at	VIT_04s0008g02340	-0.158	-1.527	-1.715	-1.269	-0.356	0	-0.155	-0.386	-0.325	-0.052	S2	exocyst subunit EXO70 protein	Cellular process.Cellular transport.Protein trafficking.Vesicle-mediated trafficking				0	27.607	VVTU7138_at VVTU24844_at
VVTU9074_at	VIT_04s0008g02510	-2.004	-1.729	-1.746	-1.206	-1.335	0	-1.275	-1.036	0.036	0.371	S2	Receptor kinase homolog LRK10	Signalling.Signalling pathway.Protein kinase				0	35.773	VVTU9074_at
VVTU9084_at	VIT_04s0008g02520	-4.59	-5.18	-5.098	-5.221	-5.377	0	-2.217	-2.392	-3.424	-3.692	S3	ATP binding protein	Unknown				0	0	VVTU9084_at
VVTU7500_at	VIT_04s0008g02670	-1.154	-2.231	-2.634	-3.007	-3.182	0	-0.125	-0.429	-1.442	-2.129	S4	Cryptochrome DASH	Metabolism.Primary metabolism.Nucleobase, nucleoside, nucleotide, nucleic acid metabolism.Nucleic acid metabolism.DNA metabolism.DNA repair				0	22.485	VVTU7500_at
VVTU9572_at	VIT_04s0008g02800	-0.114	2.054	2.224	1.884	1.099	0	0.347	0.135	0.613	0.259	F1	SAUR_D	Signalling.Hormone signalling.Auxin signalling.Auxin responsive				0	9.419	VVTU9572_at
VVTU1453_at	VIT_04s0008g02860	-0.156	-3.009	-2.849	-2.346	-2.572	0	-0.733	-0.323	0.439	0.285	S2	cation transport protein chaC	Transport overview.Ion transport.Cation transport				0	0.037	VVTU1453_at
VVTU7114_at	VIT_04s0008g02920	-1.392	-4.224	-4.832	-5.618	-5.371	0	-1.069	-0.832	-2.084	-2.254	S4	desiccation protein PCC13-62 precursor	Response to stimulus.Stress response.Abiotic stress response.Desiccation stress response				0	1.359	VVTU7114_at
VVTU4743_at	VIT_04s0008g03050	-0.175	-2.575	-2.396	-2.452	-2.261	0	-1.437	-1.547	-1.645	-1.816	S4	acetylglutamate kinase	Metabolism.Primary metabolism.Amino acid metabolism.Arginine and proline metabolism				0.00780098	35.773	VVTU4743_at
VVTU13029_at	VIT_04s0008g03100	-1.179	-0.128	-0.097	0.083	0.077	0	0.091	0.208	0.192	0.391	S1	Unknown protein	Unknown				0.0228994	0.081	VVTU28973_s_at VVTU13029_at
VVTU16087_at	VIT_04s0008g03160	-1.377	-2.205	-2.067	-2.571	-2.339	0	-0.795	-0.816	-1.208	-0.973	S4	G protein protein gamma subunit (AGG2)	Unknown				0	27.607	VVTU16087_at
VVTU17654_s_at	VIT_04s0008g03220	-0.172	-2.943	-3.1	-2.795	-2.545	0	-1.994	-2.418	-1.913	-0.774	S4	Lysophospholipase	Metabolism.Primary metabolism.Lipid metabolism.Glycerolipid metabolism.Glycerophospholipid metabolism.Glycerophospholipid catabolism				0.0134142	13.583	VVTU17654_s_at VVTU39707_s_at
VVTU39707_s_at	VIT_04s0008g03220	-0.091	-2.748	-2.876	-2.399	-2.124	0	-1.812	-2.129	-1.7	-0.71	S4	Lysophospholipase	Metabolism.Primary metabolism.Lipid metabolism.Glycerolipid metabolism.Glycerophospholipid metabolism.Glycerophospholipid catabolism				0.0228994	22.485	VVTU17654_s_at VVTU39707_s_at
VVTU38295_at	VIT_04s0008g03240	-0.291	-2.063	-1.849	-1.563	-1.424	0	-3.368	-3.573	-3.801	-3.096	F4	BAM2 (big apical meristem 2)	Development	Signalling.Signalling pathway.Protein kinase			0	1.031	VVTU38295_at
VVTU9837_s_at	VIT_04s0008g03560	-0.341	-1.988	-2.163	-2.719	-2.904	0	0.443	0.28	-0.416	-1.546	S2	lactoylglutathione lyase	Metabolism.Primary metabolism.Organic acid metabolism.Pyruvate fermentation	Response to stimulus.Stress response.Abiotic stress response.Oxidative stress response			0	16	VVTU9837_s_at
VVTU22626_s_at	VIT_04s0008g03600	-0.89	-0.916	-0.721	-1.055	-0.995	0	0.087	0.127	-0.151	-0.26	S2	Tocopherol cyclase	Metabolism.Secondary metabolism.Terpenoid metabolism.Terpenoid biosynthesis.Terpenoid-quinone biosynthesis				0	13.583	VVTU15932_at VVTU22626_s_at
VVTU7902_at	VIT_04s0008g03760	1.201	-1.293	-1.314	-2.385	-2.767	0	-1.026	-0.97	-1.716	-2.411	S4	Unknown protein	Unknown				6.60569	0.153	VVTU7902_at
VVTU13880_at	VIT_04s0008g03810	-0.327	-1.109	-1.159	-1.039	-1.227	0	-0.613	-0.659	0.052	-0.443	S4	coiled-coil domain-containing protein 25	Unknown				0	7.682	VVTU13880_at
VVTU15986_at	VIT_04s0008g03820	-0.563	-2.489	-2.577	-2.602	-2.113	0	-1.218	-1.409	-1.955	-1.974	S3	Membrane protein	Unknown				0.00780098	9.419	VVTU15986_at VVTU9679_at
VVTU9679_at	VIT_04s0008g03820	-0.334	-2.302	-2.365	-2.612	-1.772	0	-1.078	-1.385	-1.811	-1.857	S4	Membrane protein	Unknown				0.0134142	13.583	VVTU15986_at VVTU9679_at
VVTU12710_s_at	VIT_04s0008g03930	-2.539	-3.05	-3.368	-5.125	-4.674	0	-0.236	-0.13	-0.322	-0.358	S2	RD22	Response to stimulus.Stress response.Abiotic stress response.Drought stress response				0	0	VVTU22120_x_at VVTU19156_s_at VVTU12710_s_at VVTU17743_s_at
VVTU17743_s_at	VIT_04s0008g03930	-4.455	-5.155	-5.139	-6.887	-6.51	0	-0.398	-0.488	-0.584	-0.93	S2	RD22	Response to stimulus.Stress response.Abiotic stress response.Drought stress response				0	0.153	VVTU22120_x_at VVTU19156_s_at VVTU12710_s_at VVTU17743_s_at
VVTU19156_s_at	VIT_04s0008g03930	-4.667	-5.194	-5.353	-7.305	-6.917	0	-0.435	-0.563	-0.616	-0.947	S2	RD22	Response to stimulus.Stress response.Abiotic stress response.Drought stress response				0	0.061	VVTU22120_x_at VVTU19156_s_at VVTU12710_s_at VVTU17743_s_at
VVTU19655_s_at	VIT_04s0008g03950	-5.731	-7.536	-7.487	-7.89	-8.185	0	-3.867	-4.347	-6.621	-7.892	S3	RD22	Response to stimulus.Stress response.Abiotic stress response.Drought stress response				0.00780098	0	VVTU4269_s_at VVTU19655_s_at
VVTU4269_s_at	VIT_04s0008g03950	-5.736	-8.373	-8.4	-8.675	-8.82	0	-4.083	-4.336	-7.093	-8.709	S3	RD22	Response to stimulus.Stress response.Abiotic stress response.Drought stress response				0.00780098	0	VVTU4269_s_at VVTU19655_s_at
VVTU20746_x_at	VIT_04s0008g04020	0.698	0.688	0.279	-1.429	-1.999	0	3.142	2.657	1.305	0.399	S1	RD22 [Vitis vinifera]	Response to stimulus.Stress response.Abiotic stress response.Drought stress response				0	0.236	VVTU20746_x_at
VVTU12211_at	VIT_04s0008g04060	-1.099	-2.504	-2.646	-2.672	-2.714	0	-1.406	-1.425	-2.395	-2.65	S3	RD22	Response to stimulus.Stress response.Abiotic stress response.Drought stress response				0.0228994	0.121	VVTU12211_at VVTU40811_s_at
VVTU40811_s_at	VIT_04s0008g04060	-1.386	-4.36	-4.679	-7.724	-8.161	0	-1.729	-2.064	-4.208	-5.837	S4	RD22	Response to stimulus.Stress response.Abiotic stress response.Drought stress response				0.0134142	7.682	VVTU12211_at VVTU40811_s_at
VVTU15082_s_at	VIT_04s0008g04210	0.354	2.397	2.739	2.525	2.655	0	0.647	0.797	0.583	0.708	F1	GLB3 (2-on-2 hemoglobin like gene 3)	Unknown				0	0.153	VVTU15082_s_at VVTU21928_s_at
VVTU21928_s_at	VIT_04s0008g04210	0.249	2.289	2.427	2.247	2.438	0	0.447	0.558	0.286	0.385	F1	GLB3 (2-on-2 hemoglobin like gene 3)	Unknown				0	0.061	VVTU15082_s_at VVTU21928_s_at
VVTU8276_at	VIT_04s0008g04240	-0.139	-1.844	-2.063	-2.691	-3.38	0	-0.994	-0.969	-1.177	-1.865	S4	ferredoxin	Metabolism.Primary metabolism.Generation of metabolite precursors and energy.Electron transport	Metabolism.Primary metabolism.Generation of metabolite precursors and energy.Photosynthesis.Photosynthetic-chain phosphorylation			0.00884991	0	VVTU8276_at
VVTU12198_at	VIT_04s0008g04440	1.51	0.159	0.112	0.086	0.042	0	-0.12	-0.271	-0.037	-0.079	F3	no hit	Unknown				0.296552	1.74	VVTU12198_at
VVTU28741_x_at	VIT_04s0008g04920	5.314	2.821	2.963	3.122	3.148	0	0.513	0.561	0.343	1.762	F1	2-oxoglutarate-dependent dioxygenase	Metabolism.Cellular metabolism.Oxidation reduction				0	0	VVTU2576_x_at VVTU28741_x_at VVTU30220_s_at
VVTU30220_s_at	VIT_04s0008g04920	4.839	2.137	2.658	2.492	2.763	0	0.681	0.495	0.198	1.343	F1	2-oxoglutarate-dependent dioxygenase	Metabolism.Cellular metabolism.Oxidation reduction				0	0	VVTU2576_x_at VVTU28741_x_at VVTU30220_s_at
VVTU2576_x_at	VIT_04s0008g04920	1.844	0.597	0.774	0.975	0.906	0	-0.095	-0.011	0.03	0.236	F3	2-oxoglutarate-dependent dioxygenase	Metabolism.Cellular metabolism.Oxidation reduction				0	2.331	VVTU2576_x_at VVTU28741_x_at VVTU30220_s_at
VVTU13218_at	VIT_04s0008g05010	0.033	-1.106	-1.789	-4.87	-5.509	0	0.537	0.548	-0.117	-1.15	S2	Unknown protein	Unknown				0.00780098	0	VVTU21706_x_at VVTU19252_s_at VVTU17391_s_at VVTU18670_s_at VVTU13218_at
VVTU17391_s_at	VIT_04s0008g05010	-0.015	-1.127	-1.443	-4.503	-5.25	0	-0.023	-0.045	-0.321	-0.963	S2	Unknown protein	Unknown				0.00780098	0	VVTU21706_x_at VVTU19252_s_at VVTU17391_s_at VVTU18670_s_at VVTU13218_at
VVTU18670_s_at	VIT_04s0008g05010	-0.012	-1.138	-1.434	-4.425	-5.21	0	-0.031	-0.031	-0.329	-0.966	S2	Unknown protein	Unknown				0.00780098	0	VVTU21706_x_at VVTU19252_s_at VVTU17391_s_at VVTU18670_s_at VVTU13218_at
VVTU19252_s_at	VIT_04s0008g05010	-0.024	-1.149	-1.468	-4.908	-5.664	0	0.176	0.182	-0.263	-1.155	S2	Unknown protein	Unknown				0.00780098	0	VVTU21706_x_at VVTU19252_s_at VVTU17391_s_at VVTU18670_s_at VVTU13218_at
VVTU21706_x_at	VIT_04s0008g05010	-0.038	-1.255	-1.682	-4.571	-5.241	0	0.268	0.179	-0.171	-1.054	S2	Unknown protein	Unknown				0.00780098	0	VVTU21706_x_at VVTU19252_s_at VVTU17391_s_at VVTU18670_s_at VVTU13218_at
VVTU6302_at	VIT_04s0008g05110	1.193	-0.541	-0.702	-0.54	-0.612	0	-0.812	-0.96	-0.966	-0.764	F4	no hit	Unknown				0.0754718	13.583	VVTU6302_at
VVTU18974_s_at	VIT_04s0008g05120	2.413	1.385	1.35	0.065	-0.809	0	0.669	0.549	-0.731	-1.395	F3	phospholipase/carboxylesterase	Metabolism.Cellular metabolism.Esterase activity				0.0366205	0.236	VVTU18974_s_at VVTU4414_at
VVTU4414_at	VIT_04s0008g05120	2.371	1.244	1.059	0.037	-0.906	0	0.503	0.464	-0.828	-1.523	F3	phospholipase/carboxylesterase	Metabolism.Cellular metabolism.Esterase activity				0.0366205	0.081	VVTU18974_s_at VVTU4414_at
VVTU13415_at	VIT_04s0008g05440	-1.002	-0.61	-0.695	-0.813	-0.73	0	-0.556	-0.525	-0.736	-0.783	S3	Ethylene-responsive transcription factor SHINE 3	Regulation overview.Regulation of gene expression.Regulation of transcription.Transcription factor.AP2 family transcription factor.ERF subfamily transcription factor				0.520523	0.121	VVTU13415_at
VVTU3984_at	VIT_04s0008g05490	-0.902	-2.381	-2.2	-2.202	-2.205	0	-0.182	-0.277	-0.232	-0.446	S2	L-ascorbate peroxidase.	Metabolism.Primary metabolism.Organic acid metabolism.Ascorbate and aldarate metabolism	Response to stimulus.Stress response.Abiotic stress response.Oxidative stress response			0	11.484	VVTU3984_at
VVTU37417_at	VIT_04s0008g05510	-0.153	-0.048	-0.031	1.673	1.415	0	0.501	1.496	3.189	1.763	S1	SYNC1 protein, related	Unknown				0.159184	30.039	VVTU37417_at
VVTU9945_at	VIT_04s0008g05520	-2.83	-2.822	-3.002	-2.864	-2.915	0	-2.307	-2.402	-2.552	-2.636	S3	Unknown protein	Unknown				0.00884991	0	VVTU9945_at
VVTU17099_s_at	VIT_04s0008g05590	-0.39	-2.185	-2.115	-2.357	-2.242	0	-0.93	-1.004	-1.304	-1.77	S4	F-type H+-transporting ATPase b chain CfoII	Metabolism.Primary metabolism.Generation of metabolite precursors and energy.Electron transport.Respiratory-chain phosphorylation	Metabolism.Primary metabolism.Generation of metabolite precursors and energy.Photosynthesis.Photosynthetic-chain phosphorylation	Transport overview.Ion transport.Cation transport.Proton transport		0	27.607	VVTU17099_s_at
VVTU13884_at	VIT_04s0008g05620	0.423	0.947	1.131	1.841	2.224	0	2.213	2.215	2.942	3.067	F2	Adenine phosphoribosyltransferase	Metabolism.Primary metabolism.Nucleobase, nucleoside, nucleotide, nucleic acid metabolism.Nucleotide metabolism.Purine metabolism				0.0228994		VVTU13884_at
VVTU12825_at	VIT_04s0008g05760	-0.317	0.344	0.587	2.477	2.34	0	-0.072	0.891	3.298	3.961	S1	WRKY DNA-binding protein 18	Regulation overview.Regulation of gene expression.Regulation of transcription.Transcription factor.WRKY family transcription factor				5.21399	0.499	VVTU12825_at
VVTU21278_s_at	VIT_04s0008g05770	1.754	3.345	3.653	4.737	5.204	0	1.507	1.576	3.695	4.633	F2	CBL-interacting protein kinase 25 (CIPK25)	Signalling.Signalling pathway.Protein kinase				0.0228994		VVTU5138_at VVTU21278_s_at
VVTU5138_at	VIT_04s0008g05770	2.064	3.88	4.194	5.355	5.876	0	1.87	1.913	4.306	5.33	F2	CBL-interacting protein kinase 25 (CIPK25)	Signalling.Signalling pathway.Protein kinase				0.0228994		VVTU5138_at VVTU21278_s_at
VVTU26937_s_at	VIT_04s0008g05830	0.162	-2.776	-2.84	-3.232	-3.27	0	-1.861	-1.912	-1.948	-2.443	S4	Armadillo/beta-catenin repeat	Unknown				0.0366205	16	VVTU7233_at VVTU26937_s_at
VVTU10119_at	VIT_04s0008g05930	-0.924	-0.595	-0.721	0.607	1.341	0	0.264	0.286	1.316	2.198	S1	ZINC FINGER PROTEIN 3	Regulation overview.Regulation of gene expression.Regulation of transcription.Transcription factor.C2H2 family transcription factor				0.0754718	27.607	VVTU10119_at
VVTU26464_at	VIT_04s0008g06310	0.879	0.799	0.964	0.999	0.962	0	-0.261	-0.132	0.694	0.371	F1	octicosapeptide/Phox/Bem1p (PB1) domain-containing protein	Unknown				0	9.419	VVTU26464_at
VVTU5525_at	VIT_04s0008g06400	1.652	1.382	1.507	1.645	1.542	0	0.305	0.416	0.679	0.612	F2	TPR1 (TOPLESS-RELATED 1)	Regulation overview.Regulation of gene expression.Regulation of transcription.Transcriptional co-repression				0		VVTU5525_at
VVTU8517_s_at	VIT_04s0008g06790	-1.123	-1.544	-1.633	-2.218	-2.38	0	-1.044	-1.201	-1.41	-1.504	S3	biopterin transport protein BT1	Transport overview.Macromolecule transport				0.00780098	27.607	VVTU8517_s_at
VVTU35304_at	VIT_04s0023g00130	1.641	4.285	4.287	4.52	4.651	0	2.085	2.089	2.935	2.849	F2	Unknown protein	Unknown				0		VVTU35304_at
VVTU7456_at	VIT_04s0023g00320	1.365	1.216	0.559	0.818	0.737	0	0.334	-0.216	-0.508	-0.034	F3	auxin efflux carrier protein 8	Signalling.Hormone signalling.Auxin signalling.Auxin transport				0.00513494	35.744	VVTU7456_at
VVTU1959_s_at	VIT_04s0023g00360	-0.596	-1.772	-1.592	-1.814	-1.895	0	-0.209	-0.153	-0.395	-0.891	S4	Unknown protein	Unknown				0	29.696	VVTU1959_s_at
VVTU27164_s_at	VIT_04s0023g00410	-0.391	-4.665	-4.703	-5.885	-6.331	0	-2.035	-2.152	-2.13	-3.087	S4	photosystem I subunit XI (PSAL)	Metabolism.Primary metabolism.Generation of metabolite precursors and energy.Photosynthesis.Photosystem I				0	0.061	VVTU27164_s_at VVTU38119_s_at
VVTU38119_s_at	VIT_04s0023g00410	-0.376	-3.545	-3.744	-4.192	-4.331	0	-2.026	-2.321	-2.182	-2.848	S4	photosystem I subunit XI (PSAL)	Metabolism.Primary metabolism.Generation of metabolite precursors and energy.Photosynthesis.Photosystem I				0.00780098	11.484	VVTU27164_s_at VVTU38119_s_at
VVTU9040_s_at	VIT_04s0023g00720	-0.69	-2.771	-2.916	-2.771	-2.905	0	0.828	0.611	0.487	-0.284	S2	Unknown protein	Unknown				0	1.031	VVTU9040_s_at
VVTU13697_s_at	VIT_04s0023g00740	-0.616	-1.458	-1.585	-1.676	-1.536	0	-0.553	-0.66	-0.559	-0.405	S4	Thioredoxin F-type 2 (Trx-F2)	Cellular process.Cellular homeostasis.Cell redox homeostasis				0	6.192	VVTU13697_s_at
VVTU18633_s_at	VIT_04s0023g00770	0.691	0.169	0.377	0.285	0.277	0	-0.881	-0.758	-0.539	-0.628	F3	Unknown protein	Unknown				0	27.607	VVTU1519_at VVTU18633_s_at
VVTU34606_s_at	VIT_04s0023g00830	0.42	-0.667	-0.61	-0.421	-0.601	0	-0.237	-0.296	0.223	1.284	S2	calreticulin 3 (CRT3)	Signalling.Signalling pathway.Calcium sensors and signalling				0.0228994	0	VVTU5892_s_at VVTU34606_s_at
VVTU5892_s_at	VIT_04s0023g00830	0.235	-0.85	-0.855	-0.613	-0.891	0	-0.285	-0.279	0.076	1.028	S2	calreticulin 3 (CRT3)	Signalling.Signalling pathway.Calcium sensors and signalling				0.00780098	0	VVTU5892_s_at VVTU34606_s_at
VVTU11742_at	VIT_04s0023g00920	-1.107	-0.424	-0.426	-0.142	0.031	0	-0.407	-0.536	-0.35	-0.163	F4	DCL2 (DICER 2)	Regulation overview.Regulation of gene expression.Gene silencing.Posttranscriptional gene silencing by RNA.mRNA cleavage involved in gene silencing by miRNA				10.1413	0.034	VVTU11742_at VVTU205_at
VVTU205_at	VIT_04s0023g00920	-1.094	-0.504	-0.487	-0.003	0.088	0	-0.395	-0.319	-0.343	-0.117	S2	DCL2 (DICER 2)	Regulation overview.Regulation of gene expression.Gene silencing.Posttranscriptional gene silencing by RNA.mRNA cleavage involved in gene silencing by miRNA				5.87849	0	VVTU11742_at VVTU205_at
VVTU2415_at	VIT_04s0023g01100	0.585	0.872	0.777	1.109	0.598	0	-0.039	-0.805	-0.199	0.801	F1	Calmodulin	Signalling.Signalling pathway.Calcium sensors and signalling				0	29.696	VVTU2415_at
VVTU8384_at	VIT_04s0023g01120	0.036	-0.188	-0.352	-0.649	-0.759	0	1.946	1.802	0.94	0.263	S1	Galacturonosyltransferase	Cellular process.Cellular component organization and biogenesis.Cell wall organization and biogenesis.Cell wall metabolism.Cell wall biosynthesis.Pectin biosynthesis				0	30.039	VVTU8384_at
VVTU14947_at	VIT_04s0023g01140	-0.581	-2.957	-3.025	-3.684	-3.693	0	-1.023	-0.898	-1.629	-2.12	S4	GNS1/SUR4 membrane protein	Metabolism.Primary metabolism.Lipid metabolism.Fatty acid metabolism				0	7.682	VVTU14947_at
VVTU35521_at	VIT_04s0023g01290	-0.013	0.339	0.17	0.196	0.45	0	0.105	0.293	0.826	1.535	S1	Anthocyanidin 3-O-glucosyltransferase	Metabolism.Secondary metabolism.Phenylpropanoid metabolism.Flavonoid metabolism.Flavonoid biosynthesis.Anthocyanin biosynthesis.Anthocyanin-glycoside biosynthesis				1.4483	0	VVTU35521_at
VVTU151_at	VIT_04s0023g01330	2.812	0.806	0.738	0.43	0.456	0	-0.002	-0.095	0.037	0.31	F3	HOMEOBOX PROTEIN 5	Regulation overview.Regulation of gene expression.Regulation of transcription.Transcription factor.Homeobox domain family transcription factor				0.00513494	0	VVTU151_at
VVTU5827_at	VIT_04s0023g01380	-0.892	1.898	1.756	1.546	2.042	0	0.446	0.168	-1.128	-0.093	F1	SCARECROW-like	Regulation overview.Regulation of gene expression.Regulation of transcription.Transcription factor.GRAS family transcription factor				0	0	VVTU5827_at
VVTU2519_at	VIT_04s0023g01430	-1.003	0.111	0.58	0.124	0.205	0	0.34	0.639	0.458	0.484	S1	INDETERMINATE(ID)-DOMAIN 2	Regulation overview.Regulation of gene expression.Regulation of transcription.Transcription factor.C2H2 family transcription factor				0.520523	6.192	VVTU2519_at
VVTU1738_at	VIT_04s0023g01550	-1.681	-2.618	-2.632	-2.793	-2.799	0	-1.787	-2.066	-2.29	-2.546	S3	unknown	Unknown				0.0134142	0.081	VVTU1738_at
VVTU7325_at	VIT_04s0023g01600	1.958	0.847	0.459	0.15	0.163	0	0.164	0.158	-0.056	-0.104	F3	Membrane protein	Unknown				0.0754718	0.121	VVTU7325_at
VVTU21910_at	VIT_04s0023g01760	0.228	-2.165	-2.046	-2.303	-2.294	0	-0.479	-0.716	-1.352	-1.611	S4	no hit	Unknown				0.00780098	29.08	VVTU21910_at
VVTU14513_s_at	VIT_04s0023g01910	-2.176	-3.92	-4.291	-4.249	-4.224	0	-3.189	-2.991	-3.739	-4.353	S3	Myb family	Regulation overview.Regulation of gene expression.Regulation of transcription.Transcription factor.MYB-related family transcription factor				0.0754718	0.153	VVTU14513_s_at
VVTU11112_at	VIT_04s0023g02100	-1.449	-1.176	-1.091	-1.273	-1.276	0	-0.102	-0.354	-0.714	-0.842	S4	unknown	Unknown				0	0	VVTU11112_at
VVTU5372_s_at	VIT_04s0023g02280	-0.919	0.023	0.72	0.178	0.673	0	1.799	2.448	1.036	1.872	S1	S-adenosyl-L-methionine:salicylic acid carboxyl methyltransferase	Metabolism.Secondary metabolism.Aromatic compound metabolism				0	27.607	VVTU5372_s_at
VVTU35586_at	VIT_04s0023g02430	0.618	0.288	0.288	0.847	1.355	0	0.096	0.043	0.103	0.19	F1	BASIC LEUCINE-ZIPPER 11 GBF6	Regulation overview.Regulation of gene expression.Regulation of transcription.Transcription factor.bZIP family transcription factor				0.00513494	1.359	VVTU35586_at
VVTU17064_s_at	VIT_04s0023g02480	-3.755	-2.805	-2.989	-3.466	-3.914	0	-1.955	-1.561	-3.755	-3.975	S3	Dehydrin 1b	Response to stimulus.Stress response.Abiotic stress response.Desiccation stress response				0.159184	0	VVTU35300_s_at VVTU17064_s_at VVTU21791_x_at VVTU35995_s_at VVTU21791_s_at
VVTU21791_s_at	VIT_04s0023g02480	-3.974	-2.749	-2.864	-3.551	-4.074	0	-2.079	-1.633	-4.011	-4.108	S3	Dehydrin 1b	Response to stimulus.Stress response.Abiotic stress response.Desiccation stress response				0.520523	0	VVTU35300_s_at VVTU17064_s_at VVTU21791_x_at VVTU35995_s_at VVTU21791_s_at
VVTU35300_s_at	VIT_04s0023g02480	-3.81	-2.795	-2.92	-3.445	-3.895	0	-1.996	-1.513	-3.718	-3.948	S3	Dehydrin 1b	Response to stimulus.Stress response.Abiotic stress response.Desiccation stress response				0.159184	0	VVTU35300_s_at VVTU17064_s_at VVTU21791_x_at VVTU35995_s_at VVTU21791_s_at
VVTU5219_at	VIT_04s0023g02810	-2.094	-2.179	-2.223	-2.233	-2.038	0	0.572	0.319	-0.866	-1.071	S2	aldehyde dehydrogenase 3B1	Metabolism.Primary metabolism.Lipid metabolism.Fatty acid metabolism	Metabolism.Primary metabolism.Organic acid metabolism.Carboxylic acid metabolism			0	0.081	VVTU5219_at
VVTU1798_at	VIT_04s0023g02840	-1.001	-2.139	-2.213	-2.35	-2.341	0	-0.961	-1.039	-1.774	-2.091	S3	leucine-rich repeat disease resistance protein	Diverse functions.Gene family with diverse functions.NBS-LRR superfamily				0.00780098	1.031	VVTU1798_at
VVTU8974_at	VIT_04s0023g02900	0.81	-0.107	-0.218	0.061	0.328	0	0.162	0.386	0.604	3.961	S1	Ferulate-5-hydroxylase	Metabolism.Secondary metabolism.Phenylpropanoid metabolism.Phenylpropanoid biosynthesis				0.296552	0	VVTU8974_at
VVTU10127_at	VIT_04s0023g02950	0.275	2.55	2.923	3.08	3.097	0	1.354	1.648	2.427	1.987	F2	Zinc finger (CCCH-type) family protein	Regulation overview.Regulation of gene expression.Regulation of transcription.Transcription factor.C3H family transcription factor				0.0134142		VVTU10127_at VVTU5019_at
VVTU1150_s_at	VIT_04s0023g03010	-0.946	-4.811	-4.548	-5.113	-5.201	0	-0.585	-0.214	-0.178	-1.097	S2	fructose-bisphosphate aldolase, chloroplast precursor	Metabolism.Primary metabolism.Generation of metabolite precursors and energy.Photosynthesis.Calvin cycle				0	0	VVTU25347_x_at VVTU14038_s_at VVTU25347_at VVTU1150_s_at
VVTU14038_s_at	VIT_04s0023g03010	-0.908	-3.72	-3.763	-4.305	-4.407	0	-0.546	-0.476	-0.368	-1.195	S4	fructose-bisphosphate aldolase, chloroplast precursor	Metabolism.Primary metabolism.Generation of metabolite precursors and energy.Photosynthesis.Calvin cycle				0	0	VVTU25347_x_at VVTU14038_s_at VVTU25347_at VVTU1150_s_at
VVTU1506_at	VIT_04s0023g03040	2.537	1.804	1.586	2.022	1.469	0	0.483	0.325	1.055	0.646	F1	Lactoylglutathione lyase	Metabolism.Primary metabolism.Organic acid metabolism.Pyruvate fermentation	Response to stimulus.Stress response.Abiotic stress response.Oxidative stress response			0	0.34	VVTU1506_at
VVTU39787_s_at	VIT_04s0023g03370	-1.65	-3.311	-2.674	-2.996	-1.464	0	-0.958	-0.482	-1.599	-1.434	S4	Flavonone- 3-hydroxylase	Metabolism.Secondary metabolism.Phenylpropanoid metabolism.Flavonoid metabolism.Flavonoid biosynthesis				0	0.79	VVTU39787_s_at VVTU17926_at
VVTU5503_s_at	VIT_04s0023g03470	-2.093	1.436	1.599	1.431	1.008	0	0.613	0.704	0.723	0.314	F1	DNAJ heat shock N-terminal domain-containing protein	Metabolism.Primary metabolism.Protein metabolism and modification.Protein folding.Chaperone-mediated protein folding.HSP-mediated protein folding.HSP-mediated protein folding co-chaperone				0.520523	0.34	VVTU5503_s_at
VVTU12680_at	VIT_04s0023g03510	-0.248	-1.327	-1.514	-1.902	-2.203	0	-0.228	-0.281	-0.245	-0.529	S4	Ferredoxin:nadp+ Oxidoreductase PETH	Metabolism.Primary metabolism.Generation of metabolite precursors and energy.Electron transport	Metabolism.Primary metabolism.Generation of metabolite precursors and energy.Photosynthesis.Photosynthetic-chain phosphorylation			0	0	VVTU12680_at
VVTU6665_s_at	VIT_04s0023g03540	-0.11	5.451	5.337	4.933	3.742	0	3.868	3.827	3.737	2.677	F2	Thaumatin SCUTL1	Response to stimulus.Stress response				0.0366205		VVTU6665_s_at
VVTU35487_at	VIT_04s0023g03570	0.572	-1.208	-0.884	-0.84	-1.02	0	-1.382	-0.907	0.234	0.519	S2	oligopeptide transporter 7 ATOPT7	Transport overview.Macromolecule transport.Oligopeptide transport				2.18426	0.037	VVTU9623_at VVTU35487_at
VVTU30788_at	VIT_04s0023g03600	0.011	0.842	1.149	1.971	1.917	0	0.36	0.327	0.141	0.39	F1	SEN1 (DARK INDUCIBLE 1)	Response to stimulus.Stress response				0.00513494	0	VVTU12275_at VVTU30788_at
VVTU12275_at	VIT_04s0023g03600	0.794	4.23	4.196	3.541	3.528	0	2.343	2.493	1.852	2.045	F2	SEN1 (DARK INDUCIBLE 1)	Response to stimulus.Stress response				0		VVTU12275_at VVTU30788_at
VVTU35012_at	VIT_04s0023g03710	-2.601	-5.445	-5.184	-5.306	-5.256	0	-4.395	-4.522	-5.195	-5.313	S3	myb domain protein 4	Regulation overview.Regulation of gene expression.Regulation of transcription.Transcription factor.MYB family transcription factor				0.895718	0.34	VVTU35012_at
VVTU21934_at	VIT_04s0043g00340	-2.117	-3.872	-3.692	-3.46	-3.118	0	-1.647	-1.502	-1.529	-1.615	S4	myb KAN1 (KANADI 1)	Regulation overview.Regulation of gene expression.Regulation of transcription.Transcription factor.G2-like family transcription factor				0	9.419	VVTU21934_at
VVTU8273_at	VIT_04s0043g00560	-2.714	-4.273	-4.491	-4.509	-4.435	0	-0.885	-0.982	-2.458	-3.738	S4	DD1A protein	Unknown				0	0	VVTU8273_at
VVTU4647_at	VIT_04s0043g00700	-0.463	-1.097	-1.125	-0.998	-0.978	0	-0.008	-0.084	0.095	-0.199	S2	PTAC3 (PLASTID TRANSCRIPTIONALLY ACTIVE3)	Regulation overview.Regulation of gene expression.Regulation of transcription				0	27.607	VVTU4647_at
VVTU6207_at	VIT_04s0043g01010	-0.908	-1.636	-1.802	-1.968	-1.937	0	0.457	0.395	0.071	-0.757	S2	violaxanthin de-epoxidase	Metabolism.Secondary metabolism.Terpenoid metabolism.Xanthophyll cycle				0	35.773	VVTU6207_at
VVTU6661_at	VIT_04s0044g00040	0.888	0.704	0.707	1.275	1.585	0	2.123	2.573	3.526	5.029	S1	Dirigent	Response to stimulus.Stress response.Biotic stress response				0.00780098	0	VVTU6661_at
VVTU10874_at	VIT_04s0044g00310	0.232	2.319	2.609	1.289	0.688	0	0.594	0.382	-0.422	-0.545	F1	Nodulin MtN21 family	Unknown				0	11.484	VVTU10874_at
VVTU1698_at	VIT_04s0044g00470	1.541	1.262	1.68	2.175	1.736	0	0.504	0.719	2.038	1.999	F2	no hit	Unknown				0.0754718		VVTU1698_at
VVTU25634_at	VIT_04s0044g00730	-0.655	-2.322	-2.309	-2.392	-2.494	0	-1.641	-1.795	-1.217	-1.662	S3	S-receptor kinase	Signalling.Signalling pathway.Protein kinase				0.00780098	30.64	VVTU25634_at VVTU15670_at VVTU24728_at
VVTU15670_at	VIT_04s0044g00730	-0.833	-2.806	-3.018	-2.64	-3.177	0	-1.495	-1.568	-1.103	-1.57	S4	S-receptor kinase	Signalling.Signalling pathway.Protein kinase				0	18.269	VVTU25634_at VVTU15670_at VVTU24728_at
VVTU21030_x_at	VIT_04s0044g01010	0.076	-1.408	-1.363	-1.589	-2.219	0	-0.126	-0.049	-0.207	-1.158	S4	Pectinesterase family	Cellular process.Cellular component organization and biogenesis.Cell wall organization and biogenesis.Cell wall metabolism.Cell wall modification.Pectin modification				0	0.499	VVTU21030_x_at
VVTU22383_s_at	VIT_04s0044g01100	1.652	-0.418	-0.362	-0.477	-0.619	0	-0.524	-0.759	-0.737	-0.642	F3	invertase/pectin methylesterase inhibitor	Metabolism.Primary metabolism.Carbohydrate metabolism.Carbohydrate metabolism enzyme inhibitor.Invertase/pectin methylesterase inhibitor family				0.159184	0.499	VVTU22383_s_at VVTU12826_at
VVTU11849_s_at	VIT_04s0044g01110	0.34	2.782	2.451	2.479	2.579	0	0.694	0.826	0.356	0.5	F1	Alcohol dehydrogenase 6	Metabolism.Cellular metabolism.Oxidation reduction.Alcohol dehydrogenase superfamily				0	0.79	VVTU12268_s_at VVTU32313_x_at VVTU36247_s_at VVTU6090_s_at VVTU11849_s_at
VVTU12268_s_at	VIT_04s0044g01110	0.189	1.674	1.241	1.452	1.312	0	0.389	0.396	0.139	0.234	F1	Alcohol dehydrogenase 6	Metabolism.Cellular metabolism.Oxidation reduction.Alcohol dehydrogenase superfamily				0	2.331	VVTU12268_s_at VVTU32313_x_at VVTU36247_s_at VVTU6090_s_at VVTU11849_s_at
VVTU32313_x_at	VIT_04s0044g01110	0.62	2.17	2.161	2.249	2.272	0	0.573	0.606	0.267	0.616	F1	Alcohol dehydrogenase 6	Metabolism.Cellular metabolism.Oxidation reduction.Alcohol dehydrogenase superfamily				0	0.34	VVTU12268_s_at VVTU32313_x_at VVTU36247_s_at VVTU6090_s_at VVTU11849_s_at
VVTU36247_s_at	VIT_04s0044g01110	0.395	1.959	2.038	2.38	2.473	0	0.665	0.696	0.433	0.651	F1	Alcohol dehydrogenase 6	Metabolism.Cellular metabolism.Oxidation reduction.Alcohol dehydrogenase superfamily				0	0	VVTU12268_s_at VVTU32313_x_at VVTU36247_s_at VVTU6090_s_at VVTU11849_s_at
VVTU6090_s_at	VIT_04s0044g01110	0.585	2.796	2.862	2.831	2.887	0	0.902	0.786	0.368	0.655	F1	Alcohol dehydrogenase 6	Metabolism.Cellular metabolism.Oxidation reduction.Alcohol dehydrogenase superfamily				0	0.153	VVTU12268_s_at VVTU32313_x_at VVTU36247_s_at VVTU6090_s_at VVTU11849_s_at
VVTU17078_at	VIT_04s0044g01230	0.436	3.899	4.131	2.796	2.588	0	1.962	2.401	0.959	1.724	F2	no hit	Unknown				0.00513494		VVTU17078_at
VVTU359_at	VIT_04s0044g01310	-0.312	-1.795	-1.999	-2.331	-2.423	0	-0.799	-0.997	-1.285	-1.693	S4	NADH-plastoquinone oxidoreductase subunit o	Metabolism.Primary metabolism.Generation of metabolite precursors and energy.Electron transport.Respiratory-chain phosphorylation				0.00780098	27.607	VVTU359_at
VVTU12794_at	VIT_04s0044g01410	-0.313	-3.18	-3.496	-5.452	-5.884	0	-1.949	-2.257	-3.248	-4.318	S4	Photosystem I reaction center subunit N (PSAN)	Metabolism.Primary metabolism.Generation of metabolite precursors and energy.Photosynthesis.Photosystem I				0.159184	0.79	VVTU21770_s_at VVTU12794_at VVTU20078_s_at
VVTU20078_s_at	VIT_04s0044g01410	-0.432	-3.395	-3.593	-4.715	-4.798	0	-2.203	-2.43	-3.378	-4.043	S4	Photosystem I reaction center subunit N (PSAN)	Metabolism.Primary metabolism.Generation of metabolite precursors and energy.Photosynthesis.Photosystem I				0.159184	33.292	VVTU21770_s_at VVTU12794_at VVTU20078_s_at
VVTU2511_at	VIT_04s0044g01430	-0.238	-0.613	-0.744	-0.795	-1.193	0	-0.343	-0.183	0.341	0.951	S2	Unknown protein	Unknown				0.00780098	0	VVTU2511_at
VVTU11181_at	VIT_04s0044g01520	1.483	0.211	0.223	0.176	0.106	0	0.045	0.076	0.051	-0.123	F3	GA 20-oxidase 2	Metabolism.Secondary metabolism.Terpenoid metabolism.Diterpenoid metabolism.Diterpenoid biosynthesis	Signalling.Hormone signalling.Gibberellic acid signalling.Gibberellic acid metabolism.Gibberellic acid biosynthesis			0.159184	1.359	VVTU11181_at
VVTU7304_at	VIT_04s0044g01670	-0.759	-2.958	-2.749	-3.375	-3.092	0	-1.62	-1.845	-2.161	-2.184	S3	ankyrin	Diverse functions.Gene family with diverse functions.Ankyrin domain family				0.00780098	35.773	VVTU7304_at VVTU37703_at VVTU1406_at
VVTU1406_at	VIT_04s0044g01670	-0.933	-3.203	-3.202	-3.683	-3.723	0	-1.67	-1.878	-2.518	-2.457	S4	ankyrin	Diverse functions.Gene family with diverse functions.Ankyrin domain family				0.00780098	35.773	VVTU7304_at VVTU37703_at VVTU1406_at
VVTU7647_at	VIT_04s0044g01850	0.45	-0.434	-0.454	-1.789	-2.664	0	0.279	0.31	-0.507	-0.953	S2	auxin efflux carrier	Signalling.Hormone signalling.Auxin signalling.Auxin transport				0.0754718	0	VVTU7647_at VVTU34453_at
VVTU22337_at	VIT_04s0044g01860	0.701	1.493	1.423	1.88	2.09	0	0.301	0.645	1.864	2.073	F2	auxin efflux carrier	Signalling.Hormone signalling.Auxin signalling.Auxin transport				0.159184		VVTU22337_at
VVTU35909_s_at	VIT_04s0044g01880	-0.42	-1.919	-2.059	-1.351	-1.498	0	-1.905	-1.672	0.343	-0.597	S4	Auxin Efflux Carrier	Signalling.Hormone signalling.Auxin signalling.Auxin transport				0.0754718	18.269	VVTU35909_s_at
VVTU30986_at	VIT_04s0044g01970	-0.211	-0.477	-0.52	-0.041	0.573	0	-1.012	-1.123	-0.962	-0.481	F4	subtilisin protease precursor	Metabolism.Primary metabolism.Protein metabolism and modification.Proteolysis.Peptidase-mediated proteolysis.Subtilase-mediated proteolysis				0.00513494	0.121	VVTU30986_at VVTU37547_at
VVTU8325_at	VIT_04s0069g00780	-0.514	-2.817	-2.785	-3.103	-2.962	0	-1.537	-1.522	-1.791	-2.065	S4	Cellulose synthase CSLC05	Cellular process.Cellular component organization and biogenesis.Cell wall organization and biogenesis.Cell wall metabolism.Cell wall biosynthesis.Cellulose biosynthesis				0.00780098	31.753	VVTU8325_at VVTU37195_at
VVTU17227_at	VIT_04s0069g00790	-0.503	0.081	0.248	0.962	0.694	0	1.252	1.62	2.009	1.578	S1	cyclic nucleotide-regulated ion channel (CNGC14)	Signalling.Signalling pathway.Calcium sensors and signalling	Transport overview.Ion transport.Cation transport			0	31.117	VVTU30510_at VVTU20352_at VVTU17227_at
VVTU20352_at	VIT_04s0069g00790	-0.265	0.232	0.342	1.001	0.859	0	1.4	1.576	2.177	1.772	S1	cyclic nucleotide-regulated ion channel (CNGC14)	Signalling.Signalling pathway.Calcium sensors and signalling	Transport overview.Ion transport.Cation transport			0.00780098	18.269	VVTU30510_at VVTU20352_at VVTU17227_at
VVTU30510_at	VIT_04s0069g00790	0.021	0.403	0.462	0.961	0.877	0	1.378	1.554	2.016	1.57	S1	cyclic nucleotide-regulated ion channel (CNGC14)	Signalling.Signalling pathway.Calcium sensors and signalling	Transport overview.Ion transport.Cation transport			0.00780098	13.583	VVTU30510_at VVTU20352_at VVTU17227_at
VVTU7539_at	VIT_04s0069g00860	0.463	3.227	2.964	3.074	2.523	0	2.051	2.096	2.555	2.345	F2	sarcosine oxidase	Metabolism.Primary metabolism.Amino acid metabolism.Glycine metabolism				0.0366205		VVTU7539_at VVTU37611_at
VVTU2508_at	VIT_04s0069g00920	-1.41	-2.616	-2.732	-2.821	-2.757	0	-1.331	-1.432	-1.318	-1.603	S3	WRKY DNA-binding protein 11	Regulation overview.Regulation of gene expression.Regulation of transcription.Transcription factor.WRKY family transcription factor				0	27.607	VVTU2508_at
VVTU9411_at	VIT_04s0069g01000	-0.513	-0.531	-0.782	-1.094	-0.83	0	0.39	0.294	-0.319	-0.431	S2	drug/metabolite transporter DMT family transporter	Transport overview				0	16	VVTU9411_at VVTU16762_at
VVTU37592_at	VIT_04s0069g01010	0.361	2.261	2.173	3.897	4.441	0	-0.005	0.1	1.341	4.731	F1	harpin-induced protein	Response to stimulus.Stress response.Biotic stress response.Virus stress response				0.0134142	33.638	VVTU37592_at
VVTU35599_s_at	VIT_04s0069g01120	-4.561	-4.474	-4.491	-4.48	-4.481	0	-4.545	-4.603	-4.65	-4.658	S3	ACYL-ACTIVATING ENZYME 7	Metabolism.Primary metabolism.Lipid metabolism.Fatty acid metabolism				3.11799	0	VVTU35599_s_at
VVTU2749_at	VIT_04s0079g00260	1.218	2.244	1.791	0.413	-0.556	0	1.117	0.389	-1.648	-2.391	F3	Unknown protein	Unknown				0.0134142	9.419	VVTU2749_at
VVTU12558_s_at	VIT_04s0079g00610	0.242	0.448	0.736	0.53	0.755	0	-0.858	-0.958	-2.16	-2.392	F3	early nodulin ENOD18 protein	Unknown				0	0	VVTU12558_s_at
VVTU13534_s_at	VIT_04s0079g00690	-0.072	0.166	0.178	0.638	0.609	0	1.706	2.831	3.399	3.017	S1	Glutathione S-transferase 26 GSTF12	Metabolism.Primary metabolism.Coenzyme and prosthetic group metabolism.Glutathione metabolism	Response to stimulus.Stress response.Abiotic stress response.Oxidative stress response			0	0	VVTU1974_s_at VVTU22790_s_at VVTU13534_s_at
VVTU1974_s_at	VIT_04s0079g00690	0.124	1.841	3.487	4.376	4.686	0	7.586	8.641	9.123	8.872	S1	Glutathione S-transferase 26 GSTF12	Metabolism.Primary metabolism.Coenzyme and prosthetic group metabolism.Glutathione metabolism	Response to stimulus.Stress response.Abiotic stress response.Oxidative stress response			0	3.055	VVTU1974_s_at VVTU22790_s_at VVTU13534_s_at
VVTU22790_s_at	VIT_04s0079g00690	0.127	0.31	0.216	0.691	0.791	0	1.93	3.192	3.107	2.79	S1	Glutathione S-transferase 26 GSTF12	Metabolism.Primary metabolism.Coenzyme and prosthetic group metabolism.Glutathione metabolism	Response to stimulus.Stress response.Abiotic stress response.Oxidative stress response			0	0	VVTU1974_s_at VVTU22790_s_at VVTU13534_s_at
VVTU10087_at	VIT_04s0079g00790	-0.193	0.202	-0.079	0.967	0.906	0	0.128	-0.027	0.954	4.409	S1	Acyl-CoA synthetases (Acyl-activating enzyme 11)	Metabolism.Primary metabolism.Lipid metabolism.Fatty acid metabolism				3.75585	0.061	VVTU37090_at VVTU10087_at
VVTU37090_at	VIT_04s0079g00790	-0.146	0.152	0.106	0.441	0.325	0	-0.063	-0.036	0.335	2.073	S1	Acyl-CoA synthetases (Acyl-activating enzyme 11)	Metabolism.Primary metabolism.Lipid metabolism.Fatty acid metabolism				6.60569	0.081	VVTU37090_at VVTU10087_at
VVTU7592_s_at	VIT_04s0079g00810	-0.546	2.55	3.015	2.578	2.203	0	1.191	1.482	0.902	0.967	F1	Cold induced protein	Unknown				0.00513494	1.74	VVTU7592_s_at
VVTU40852_s_at	VIT_04s0210g00190	0.826	-0.034	-0.049	0.23	0.358	0	-1.218	-1.053	-0.901	-0.696	F3	serine O-acetyltransferase, cytosolic	Metabolism.Cellular metabolism.Sulfur metabolism	Metabolism.Primary metabolism.Amino acid metabolism.Amino acid biosynthesis	Metabolism.Primary metabolism.Amino acid metabolism.Cysteine metabolism.Cysteine biosynthesis		0	26.83	VVTU40852_s_at VVTU26639_at
VVTU26639_at	VIT_04s0210g00190	0.738	-0.107	-0.215	-0.019	0.285	0	-1.293	-1.114	-1.024	-0.736	F4	serine O-acetyltransferase, cytosolic	Metabolism.Cellular metabolism.Sulfur metabolism	Metabolism.Primary metabolism.Amino acid metabolism.Amino acid biosynthesis	Metabolism.Primary metabolism.Amino acid metabolism.Cysteine metabolism.Cysteine biosynthesis		0	27.607	VVTU40852_s_at VVTU26639_at
VVTU3450_at	VIT_05s0020g00330	0.007	4.44	5.219	4.173	2.096	0	1.757	2.287	0.798	0.336	F1	galactinol synthase	Metabolism.Primary metabolism.Carbohydrate metabolism.Monosaccharide metabolism.Galactose metabolism				0	9.419	VVTU3450_at
VVTU3144_at	VIT_05s0020g00420	2.016	-0.169	-0.305	-0.735	-0.779	0	-0.934	-0.959	-1.08	-0.918	F3	Polygalacturonase GH28	Cellular process.Cellular component organization and biogenesis.Cell wall organization and biogenesis.Cell wall metabolism.Cell wall modification.Pectin modification				0.0366205	0.121	VVTU3144_at
VVTU4115_s_at	VIT_05s0020g00600	-0.155	1.34	0.596	0.549	0.73	0	0.259	0.118	-0.02	0.118	F1	1-cys peroxiredoxin	Response to stimulus.Stress response.Abiotic stress response.Oxidative stress response				0.00513494	18.269	VVTU4115_s_at
VVTU7161_at	VIT_05s0020g00730	-0.712	-3.022	-3.211	-4.208	-4.861	0	-2.27	-2.334	-3.055	-3.953	S4	Receptor-like protein kinase	Signalling.Signalling pathway.Protein kinase				0.296552	30.64	VVTU7161_at VVTU6167_s_at
VVTU4665_at	VIT_05s0020g00840	-0.044	2.572	3.046	1.568	1.038	0	1.626	1.883	0.779	0.943	F2	no hit	Unknown				0.0366205		VVTU4665_at
VVTU36004_s_at	VIT_05s0020g00970	-0.496	-0.737	-0.823	-1.318	-1.994	0	-0.315	-0.307	-0.685	-0.845	S4	Thioesterase family	Unknown				0.00884991	0.34	VVTU36004_s_at
VVTU5559_at	VIT_05s0020g01090	-2.25	-2.748	-3.159	-3.266	-3.446	0	-0.072	-0.217	-0.397	-0.978	S2	bZIP protein HY5 (HY5)	Regulation overview.Regulation of gene expression.Regulation of transcription.Transcription factor.bZIP family transcription factor				0	34.469	VVTU5559_at
VVTU14662_at	VIT_05s0020g01100	-2.726	-4.261	-3.915	-3.796	-3.86	0	-3.57	-3.7	-4.132	-4.041	S3	myb domain protein 61	Regulation overview.Regulation of gene expression.Regulation of transcription.Transcription factor.MYB family transcription factor				2.18426	0	VVTU14662_at
VVTU1883_at	VIT_05s0020g01110	-1.461	-5.104	-5.422	-5.729	-5.832	0	-2.729	-2.985	-4.189	-5.126	S3	Pectinacetylesterase	Cellular process.Cellular component organization and biogenesis.Cell wall organization and biogenesis.Cell wall metabolism.Cell wall modification.Pectin modification				0.00884991	9.419	VVTU1883_at
VVTU15626_s_at	VIT_05s0020g01400	-0.838	-1.48	-1.308	-1.243	-1.255	0	-0.766	-0.554	-0.159	0.113	S4	SRC2/SRC2 (SOYBEAN GENE REGULATED BY COLD-2)	Signalling.Signalling pathway.Protein kinase				0	7.682	VVTU15626_s_at
VVTU26158_at	VIT_05s0020g01730	0.624	1.204	1.479	1.605	1.859	0	0.396	0.451	0.94	1.249	F2	anaphase-promoting complex component APC7	Unknown				0.00513494		VVTU26158_at
VVTU7145_at	VIT_05s0020g01820	-1.985	-5.561	-5.607	-7.024	-6.704	0	-1.464	-1.634	-2.092	-2.978	S4	integral membrane family protein UPF0497	Unknown				0	0.79	VVTU7145_at
VVTU1409_at	VIT_05s0020g01830	0.411	1.33	0.721	-1.551	-2.667	0	-1.405	-1.78	-2.186	-2.256	F4	UPF0497 family	Unknown				0.0134142	1.74	VVTU1409_at
VVTU38194_s_at	VIT_05s0020g01930	-0.368	-2.237	-2.328	-1.614	-1.482	0	-1.151	-1.166	-0.756	-0.727	S4	TUBBY LIKE PROTEIN 3 TLP3	Regulation overview.Regulation of gene expression.Regulation of transcription.Transcription factor.TUBBY-like family transcription factor				0	35.616	VVTU38194_s_at
VVTU652_s_at	VIT_05s0020g01960	1.01	0.514	0.671	0.72	0.732	0	-0.15	-0.023	0.239	0.473	F1	Na+/H+ antiporter isoform 2	Transport overview.Ion transport.Cation transport	Transport overview.Ion transport.Cation transport.Proton transport			0	1.74	VVTU652_s_at
VVTU7083_at	VIT_05s0020g01970	1.004	-0.398	-1.093	-2.628	-3.17	0	-1.805	-2.316	-3.657	-3.94	F4	vesicle-associated membrane protein 27 VAP27-2	Cellular process.Cellular transport.Protein trafficking.Vesicle-mediated trafficking				0.159184	31.117	VVTU7083_at
VVTU7411_s_at	VIT_05s0020g02130	-0.679	-2.097	-2.503	-4.038	-4.461	0	-0.458	-0.558	-0.893	-1.199	S4	1-deoxy-D-xylulose-5-phosphate synthase, chloroplast precursor	Metabolism.Secondary metabolism.Terpenoid metabolism.Terpenoid biosynthesis				0	0	VVTU7411_s_at
VVTU14554_at	VIT_05s0020g02200	0.904	-0.214	0.081	-0.712	-0.864	0	0.031	0.527	0.181	1.267	S1	inosine-uridine preferring nucleoside hydrolase	Metabolism.Primary metabolism.Nucleobase, nucleoside, nucleotide, nucleic acid metabolism.Nucleotide metabolism.Purine metabolism				0.0754718	0	VVTU14554_at
VVTU20404_at	VIT_05s0020g02280	0.957	1.16	1.197	1.721	2.284	0	-0.547	-0.758	0.506	1.278	F1	Unknown protein	Unknown				0.00513494	35.773	VVTU20404_at
VVTU12072_s_at	VIT_05s0020g02480	-0.448	-5.438	-5.691	-6.065	-5.875	0	-2.732	-2.877	-3.174	-3.963	S4	Glutamine synthetase	Metabolism.Primary metabolism.Amino acid metabolism.Amino acid biosynthesis	Metabolism.Primary metabolism.Amino acid metabolism.Glutamine metabolism.Glutamine biosynthesis			0	22.485	VVTU12072_s_at
VVTU4311_at	VIT_05s0020g02830	-0.44	-0.737	-0.993	0.422	0.063	0	0.08	0.23	2.268	1.754	S1	Unknown protein	Unknown				0.00780098	0.499	VVTU4311_at
VVTU2096_at	VIT_05s0020g03130	-0.754	-4.813	-4.795	-5.58	-5.626	0	-2.776	-3.174	-4.218	-5.116	S4	Plastocyanin domain-containing protein	Metabolism.Primary metabolism.Generation of metabolite precursors and energy.Electron transport	Metabolism.Primary metabolism.Generation of metabolite precursors and energy.Photosynthesis.Photosynthetic-chain phosphorylation			0.0754718	22.485	VVTU2096_at
VVTU6036_at	VIT_05s0020g03140	0.187	0.612	0.214	1.104	1.246	0	-0.027	-0.232	0.659	3.957	S1	SUGAR TRANSPORTER 13	Transport overview.Macromolecule transport.Carbohydrate transport.Sugar transport				3.75585	0.153	VVTU6036_at
VVTU24933_at	VIT_05s0020g03200	0.086	0.101	0.163	0.718	0.988	0	-0.2	-0.188	-0.209	-0.176	F1	Spermine synthase	Metabolism.Secondary metabolism.Polyamine metabolism.Polyamine biosynthesis				0.00513494	0	VVTU10365_at VVTU24933_at
VVTU10365_at	VIT_05s0020g03200	0.148	-0.541	-0.433	0.895	1.15	0	-0.874	-0.939	-0.824	-0.478	F3	Spermine synthase	Metabolism.Secondary metabolism.Polyamine metabolism.Polyamine biosynthesis				0.00513494	0.061	VVTU10365_at VVTU24933_at
VVTU38035_at	VIT_05s0020g03240	-0.056	0.448	0.353	0.659	0.306	0	-0.025	-0.046	0.282	1.884	S1	S-receptor kinase	Signalling.Signalling pathway.Protein kinase				3.75585	0.153	VVTU38035_at
VVTU11204_at	VIT_05s0020g03360	1.274	0.712	0.394	0.108	0.244	0	-0.203	-0.156	-0.277	-0.377	F3	no hit	Unknown				0.00513494	1.359	VVTU11204_at
VVTU13586_at	VIT_05s0020g03490	0.01	-1.232	-1.533	-3.107	-3.468	0	-0.044	-0.074	-1.137	-1.603	S4	ferredoxin	Metabolism.Primary metabolism.Generation of metabolite precursors and energy.Electron transport	Metabolism.Primary metabolism.Generation of metabolite precursors and energy.Photosynthesis.Photosynthetic-chain phosphorylation			0.00884991	0	VVTU26017_s_at VVTU13586_at
VVTU26017_s_at	VIT_05s0020g03490	-0.032	-1.154	-1.452	-2.673	-2.918	0	-0.091	-0.13	-1.079	-1.459	S4	ferredoxin	Metabolism.Primary metabolism.Generation of metabolite precursors and energy.Electron transport	Metabolism.Primary metabolism.Generation of metabolite precursors and energy.Photosynthesis.Photosynthetic-chain phosphorylation			0.00780098	0	VVTU26017_s_at VVTU13586_at
VVTU36960_s_at	VIT_05s0020g03550	0.271	0.744	0.705	0.271	0.123	0	-0.213	-0.217	-0.749	-0.807	F3	Lactoylglutathione lyase	Metabolism.Primary metabolism.Organic acid metabolism.Pyruvate fermentation	Response to stimulus.Stress response.Abiotic stress response.Oxidative stress response			0	0.79	VVTU36960_s_at
VVTU12201_at	VIT_05s0020g03590	-0.534	-1.138	-1.175	-1.372	-1.429	0	-0.209	-0.34	-0.014	-0.999	S4	Unknown protein	Unknown				0	35.773	VVTU12201_at
VVTU37754_at	VIT_05s0020g03670	-1.064	-4.204	-4.069	-3.772	-3.149	0	-1.62	-2.053	-2.7	-2.913	S4	MARD1 (MEDIATOR OF ABA-REGULATED DORMANCY 1)	Development.Reproductive development.Seed dormancy	Signalling.Hormone signalling.ABA signalling.ABA-responsive			0	3.882	VVTU4382_at VVTU37754_at
VVTU1920_at	VIT_05s0020g03710	-0.468	0.05	0.073	0.072	0.006	0	0.778	0.803	1.803	2.291	S1	GCN5 N-acetyltransferase (GNAT)	Unknown				0	0	VVTU1920_at
VVTU17126_s_at	VIT_05s0020g03860	1.846	4.935	4.932	5.041	5.35	0	3.444	3.712	4.047	4.74	F2	homocysteine S-methyltransferase 3	Metabolism.Primary metabolism.Amino acid metabolism.Methionine metabolism				0.0228994		VVTU39581_s_at VVTU17126_s_at
VVTU39581_s_at	VIT_05s0020g03860	1.979	4.696	4.686	4.806	5.057	0	3.565	3.717	4.056	4.645	F2	homocysteine S-methyltransferase 3	Metabolism.Primary metabolism.Amino acid metabolism.Methionine metabolism				0.0366205		VVTU39581_s_at VVTU17126_s_at
VVTU14812_at	VIT_05s0020g03870	0.797	2.25	2.374	3.323	3.634	0	0.593	0.808	2.226	2.611	F2	MLK/Raf-related protein kinase 1	Signalling.Signalling pathway.Protein kinase				0.00884991		VVTU14812_at VVTU7098_at
VVTU7098_at	VIT_05s0020g03870	1.062	3.221	3.315	4.045	4.223	0	1.1	1.305	2.793	3.141	F2	MLK/Raf-related protein kinase 1	Signalling.Signalling pathway.Protein kinase				0.00513494		VVTU14812_at VVTU7098_at
VVTU4202_at	VIT_05s0020g03970	0.279	0.957	0.696	-1.608	-2.485	0	-2.429	-2.893	-5.694	-5.527	F4	Sulfate transporter 3.1 (AST12) (AtST1)	Transport overview.Ion transport.Anion transport.Sulfate transport				0.00513494	0.034	VVTU4202_at
VVTU5271_at	VIT_05s0020g04040	-0.245	0.211	0.119	-0.08	-0.883	0	1.374	1.418	1.64	1.263	S1	chlorophyllase (CLH2)	Metabolism.Primary metabolism.Cofactor metabolism.Tetrapyrrole metabolism.Chlorophyll metabolism.Chlorophyll catabolism				0	0	VVTU5271_at
VVTU26995_x_at	VIT_05s0020g04110	-1.78	0.17	0.295	-0.039	0.178	0	2.35	2.335	2.223	2.174	S1	ELIP1 (EARLY LIGHT-INDUCABLE PROTEIN)	Response to stimulus.Stress response.Abiotic stress response.Light stress response				0	35.773	VVTU40867_x_at VVTU31633_x_at VVTU31633_at VVTU5202_at VVTU26995_x_at VVTU31382_x_at VVTU31270_at VVTU31270_x_at
VVTU40867_x_at	VIT_05s0020g04110	-0.918	0.083	0.089	-0.061	0.063	0	2.024	2.005	1.59	1.522	S1	ELIP1 (EARLY LIGHT-INDUCABLE PROTEIN)	Response to stimulus.Stress response.Abiotic stress response.Light stress response				0	34.099	VVTU40867_x_at VVTU31633_x_at VVTU31633_at VVTU5202_at VVTU26995_x_at VVTU31382_x_at VVTU31270_at VVTU31270_x_at
VVTU3235_at	VIT_05s0020g04130	1.781	-0.874	-1.112	-2.313	-2.623	0	-2.772	-2.967	-3.145	-3.002	F4	perakine reductase aldo/keto reductase	Unknown				0.0134142	1.74	VVTU3235_at
VVTU8162_at	VIT_05s0020g04210	-0.464	1.625	1.681	1.653	1.295	0	1.168	1.116	2.494	3.647	S1	sulfate adenylyltransferase 3	Metabolism.Cellular metabolism.Sulfur metabolism.Sulfate assimilation	Metabolism.Primary metabolism.Nucleobase, nucleoside, nucleotide, nucleic acid metabolism.Nucleotide metabolism.Purine metabolism			4.61199	0.081	VVTU8162_at
VVTU5809_at	VIT_05s0020g04420	-0.039	-0.542	-0.506	0.154	-0.442	0	-0.472	-0.05	0.628	0.855	S1	Calmodulin	Signalling.Signalling pathway.Calcium sensors and signalling				0.296552	0.79	VVTU5809_at
VVTU4828_at	VIT_05s0020g04440	-1.501	-1.271	-1.013	-1.219	-1.052	0	-1.051	-0.927	-0.896	-1.069	S3	Unknown protein	Unknown				0.00780098	0	VVTU4828_at
VVTU9987_s_at	VIT_05s0020g04510	0.223	-1.187	-1.433	-2.397	-2.808	0	-0.307	-0.331	-1.521	-2.091	S4	GDP-mannose 3,5-epimerase 1	Cellular process.Cellular component organization and biogenesis.Cell wall organization and biogenesis.Cell wall metabolism.Cell wall biosynthesis.Cell wall glycan monomers generation	Metabolism.Primary metabolism.Organic acid metabolism.Ascorbate and aldarate metabolism			0.159184	0.79	VVTU17932_at VVTU9987_s_at
VVTU1910_at	VIT_05s0020g04540	-4.851	-4.786	-4.953	-5.06	-4.938	0	0.37	0.354	0.917	-0.628	S2	beta-ketoacyl-CoA synthase	Metabolism.Primary metabolism.Lipid metabolism.Fatty acid metabolism.Fatty acid biosynthesis				0	27.607	VVTU1910_at
VVTU37844_at	VIT_05s0020g04560	-0.523	-0.54	-0.635	-0.584	-0.701	0	-0.186	-0.225	0.533	0.932	S2	armadillo/beta-catenin repeat protein / U-box domain-containing protein	Unknown				0	0	VVTU37844_at VVTU7608_at
VVTU5247_at	VIT_05s0020g04570	-0.755	4.231	4.122	4.243	4.176	0	3.205	3.333	3.33	3.275	F2	CBL-interacting protein kinase 7 (CIPK7)	Signalling.Signalling pathway.Protein kinase				0.520523		VVTU8864_at VVTU5247_at
VVTU8864_at	VIT_05s0020g04570	-0.264	4.619	4.79	4.481	4.393	0	3.132	3.428	3.276	3.18	F2	CBL-interacting protein kinase 7 (CIPK7)	Signalling.Signalling pathway.Protein kinase				0.0366205		VVTU8864_at VVTU5247_at
VVTU23207_at	VIT_05s0020g04730	0.803	3.021	3.128	3.568	3.618	0	1.055	1.135	2.044	1.762	F2	Zinc finger (C3HC4-type RING finger)	Regulation overview.Regulation of gene expression.Regulation of transcription.Transcription factor.Zinc finger C3HC4 family transcription factor				0		VVTU23207_at
VVTU22570_at	VIT_05s0020g04850	-0.42	2.262	2.385	2.11	1.692	0	1.222	1.303	1.805	1.627	F2	H1flk	Cellular process.Cellular component organization and biogenesis.Chromosome organization and biogenesis.Chromatin assembly				0.0754718		VVTU22570_at VVTU4193_at
VVTU3304_at	VIT_05s0020g05050	0.809	0.341	0.076	-0.875	-1.398	0	1.097	1.117	0.639	0.24	S1	cellulose synthase CSLE1	Cellular process.Cellular component organization and biogenesis.Cell wall organization and biogenesis.Cell wall metabolism.Cell wall biosynthesis.Cellulose biosynthesis				0.00780098	0	VVTU3304_at
VVTU38614_at	VIT_05s0029g00140	-0.704	2.918	2.972	2.965	2.245	0	1.261	1.031	-1.478	-0.882	F1	Ethylene-responsive transcription factor ERF062	Regulation overview.Regulation of gene expression.Regulation of transcription.Transcription factor.AP2 family transcription factor.DREB subfamily transcription factor				0	0	VVTU6082_at VVTU38614_at
VVTU6082_at	VIT_05s0029g00140	-0.293	3.096	3.234	3.045	2.486	0	1.233	1.073	-0.926	-0.621	F1	Ethylene-responsive transcription factor ERF062	Regulation overview.Regulation of gene expression.Regulation of transcription.Transcription factor.AP2 family transcription factor.DREB subfamily transcription factor				0	0	VVTU6082_at VVTU38614_at
VVTU7938_at	VIT_05s0029g00190	-0.371	1.402	1.891	2.326	2.401	0	0.243	0.388	0.653	0.962	F1	glucan endo-1,3-beta-glucosidase 4 precursor	Metabolism.Primary metabolism.Carbohydrate metabolism.Polysaccharide metabolism.Beta-1,3 glucan metabolism.Beta-1,3 glucan catabolism				0.00513494	0	VVTU7938_at
VVTU22137_at	VIT_05s0049g00010	-0.542	1.376	1.124	2.018	2.323	0	2.353	2.357	3.488	4.079	S1	cellulose synthase CSLG2	Cellular process.Cellular component organization and biogenesis.Cell wall organization and biogenesis.Cell wall metabolism.Cell wall biosynthesis.Cellulose biosynthesis				0.0228994	1.74	VVTU37242_at VVTU22137_at VVTU25034_at
VVTU25034_at	VIT_05s0049g00010	-0.445	0.761	0.711	1.328	1.771	0	1.574	1.496	2.711	3.342	S1	cellulose synthase CSLG2	Cellular process.Cellular component organization and biogenesis.Cell wall organization and biogenesis.Cell wall metabolism.Cell wall biosynthesis.Cellulose biosynthesis				0.0228994	0.121	VVTU37242_at VVTU22137_at VVTU25034_at
VVTU37242_at	VIT_05s0049g00010	0.109	0.629	0.438	0.985	1.247	0	1.429	1.377	2.155	2.736	S1	cellulose synthase CSLG2	Cellular process.Cellular component organization and biogenesis.Cell wall organization and biogenesis.Cell wall metabolism.Cell wall biosynthesis.Cellulose biosynthesis				0.00780098	0	VVTU37242_at VVTU22137_at VVTU25034_at
VVTU7705_at	VIT_05s0049g00040	0.242	1.505	1.411	1.824	1.589	0	0.925	0.922	0.685	0.545	F2	cellulose synthase CSLG2	Cellular process.Cellular component organization and biogenesis.Cell wall organization and biogenesis.Cell wall metabolism.Cell wall biosynthesis.Cellulose biosynthesis				0		VVTU7705_at
VVTU28469_at	VIT_05s0049g00090	-0.073	0.541	1.202	1.223	1.088	0	0.069	0.487	0.261	-0.125	F1	ethylene receptor (ETR2)	Signalling.Hormone signalling.Ethylene signalling.Ethylene-mediated signalling pathway				0.00513494	0.034	VVTU5323_at VVTU28469_at
VVTU5323_at	VIT_05s0049g00090	-0.075	0.414	0.865	1.006	0.941	0	-0.03	0.143	0.142	-0.327	F1	ethylene receptor (ETR2)	Signalling.Hormone signalling.Ethylene signalling.Ethylene-mediated signalling pathway				0	0	VVTU5323_at VVTU28469_at
VVTU13631_at	VIT_05s0049g00330	-0.117	0.121	0.658	1.05	1.6	0	-0.066	-0.075	-0.277	0.488	F1	E8 protein	Metabolism.Cellular metabolism.Oxidation reduction.2OG-Fe(II) oxygenase superfamily				0.00884991	0	VVTU13631_at
VVTU34070_s_at	VIT_05s0049g00390	-0.29	-1.754	-2.001	-2.327	-2.886	0	-1.053	-1.1	-1.563	-1.338	S4	E8 protein	Metabolism.Cellular metabolism.Oxidation reduction.2OG-Fe(II) oxygenase superfamily				0.0134142	0.236	VVTU34070_s_at
VVTU25750_x_at	VIT_05s0049g00400	-0.739	-2.023	-2.272	-2.814	-3.304	0	-1.231	-1.321	-1.84	-1.461	S4	desacetoxyvindoline 4-hydroxylase	Metabolism.Secondary metabolism.Alkaloid metabolism.Alkaloid biosynthesis.Monoterpenoid indole alkaloid biosynthesis				0.00780098	0.79	VVTU25750_x_at VVTU7579_s_at VVTU22562_x_at
VVTU7248_at	VIT_05s0049g00420	0.089	-2.156	-2.593	-4.146	-4.474	0	-0.53	-0.745	-0.907	-1.556	S4	E8 protein	Metabolism.Cellular metabolism.Oxidation reduction.2OG-Fe(II) oxygenase superfamily				0	0	VVTU7248_at
VVTU6073_at	VIT_05s0049g00470	0.491	1.208	1.299	1.26	1.486	0	0.241	0.273	0.565	1.008	F2	Electron transfer flavoprotein beta-subunit	Metabolism.Primary metabolism.Generation of metabolite precursors and energy.Electron transport				0		VVTU6073_at
VVTU21653_x_at	VIT_05s0049g00760	0.27	3.993	4.33	4.405	4.336	0	2.932	3.521	3.792	3.86	F2	no hit	Unknown				0.520523		VVTU21384_x_at VVTU16873_x_at VVTU35260_x_at VVTU21305_x_at VVTU39937_x_at VVTU21653_x_at VVTU21433_s_at VVTU35100_s_at VVTU21417_x_at VVTU16819_x_at
VVTU17582_x_at	VIT_05s0049g00770	0.976	8.318	8.322	8.017	7.023	0	7.786	7.791	6.686	4.878	F2	no hit	Unknown				0.895718		VVTU17582_x_at VVTU35378_at VVTU4690_s_at
VVTU4690_s_at	VIT_05s0049g00770	1.027	6.867	6.884	6.406	5.294	0	6.201	6.149	4.776	3.17	F2	no hit	Unknown				0.159184		VVTU17582_x_at VVTU35378_at VVTU4690_s_at
VVTU35221_x_at	VIT_05s0049g00800	0.105	0.974	0.902	2.435	1.697	0	0.483	1.107	0.237	0.378	F1	Unknown protein	Unknown				0.0228994	0.34	VVTU14926_x_at VVTU35221_x_at VVTU22055_x_at VVTU3622_s_at VVTU35221_s_at VVTU25703_x_at
VVTU14926_x_at	VIT_05s0049g00800	1.123	5.336	5.264	5.874	5.373	0	4.254	4.639	3.587	2.902	F2	Unknown protein	Unknown				0.0134142		VVTU14926_x_at VVTU35221_x_at VVTU22055_x_at VVTU3622_s_at VVTU35221_s_at VVTU25703_x_at
VVTU35221_s_at	VIT_05s0049g00800	1.972	6.817	6.661	7.898	7.213	0	4.676	5.088	4.731	4.044	F2	Unknown protein	Unknown				0.00513494		VVTU14926_x_at VVTU35221_x_at VVTU22055_x_at VVTU3622_s_at VVTU35221_s_at VVTU25703_x_at
VVTU3622_s_at	VIT_05s0049g00800	1.982	6.964	6.695	8.005	7.313	0	4.841	5.168	4.861	4.147	F2	Unknown protein	Unknown				0.00513494		VVTU14926_x_at VVTU35221_x_at VVTU22055_x_at VVTU3622_s_at VVTU35221_s_at VVTU25703_x_at
VVTU25703_s_at	VIT_05s0049g00840	1.158	4.671	4.745	5.443	5.007	0	3.831	4.003	3.28	3.206	F2	no hit	Unknown				0.0228994		VVTU25703_s_at
VVTU13366_s_at	VIT_05s0049g00940	-1.886	-2.777	-3.22	-2.233	-2.325	0	0.519	0.54	0.766	1.315	S2	inorganic phosphate transporter 1-4	Transport overview.Ion transport.Anion transport.Phosphate transport				0	0.79	VVTU13366_s_at
VVTU33108_x_at	VIT_05s0049g01020	-0.239	0.371	0.375	0.286	0.596	0	2.235	2.368	2.121	2.497	S1	myb domain protein 14	Regulation overview.Regulation of gene expression.Regulation of transcription.Transcription factor.MYB family transcription factor				0	1.031	VVTU9342_at VVTU34556_x_at VVTU33108_x_at
VVTU34556_x_at	VIT_05s0049g01020	0.192	1.69	1.873	1.868	2.004	0	4.054	4.634	4.425	4.636	S1	myb domain protein 14	Regulation overview.Regulation of gene expression.Regulation of transcription.Transcription factor.MYB family transcription factor				0	0.499	VVTU9342_at VVTU34556_x_at VVTU33108_x_at
VVTU9342_at	VIT_05s0049g01020	-0.157	2.145	2.103	2.384	2.819	0	5.593	5.793	5.693	5.96	S1	myb domain protein 14	Regulation overview.Regulation of gene expression.Regulation of transcription.Transcription factor.MYB family transcription factor				0	4.871	VVTU9342_at VVTU34556_x_at VVTU33108_x_at
VVTU7764_at	VIT_05s0049g01120	1.464	-0.187	-0.658	-1.457	-1.827	0	1.01	0.969	1.009	0.903	S2	Glutathione S-transferase 25 GSTU7	Metabolism.Primary metabolism.Coenzyme and prosthetic group metabolism.Glutathione metabolism	Response to stimulus.Stress response.Abiotic stress response.Oxidative stress response			0	0	VVTU7764_at
VVTU7865_at	VIT_05s0049g01390	1.027	0.532	0.493	0.932	0.771	0	0.015	-0.103	0.34	0.278	F1	Unknown protein	Unknown				0.00513494	31.117	VVTU7865_at
VVTU21905_at	VIT_05s0049g01400	-4.112	-4.199	-4.105	-4.27	-4.299	0	-1.246	-1.413	-1.346	-1.721	S4	alcohol oxidase	Metabolism.Cellular metabolism.Oxidation reduction				0	0.061	VVTU21905_at
VVTU25370_at	VIT_05s0049g01420	1.016	-0.598	-0.661	-0.364	-0.394	0	-1.068	-1.196	-0.848	0.953	F3	peroxisomal membrane protein PMP22	Unknown				0.520523	0.236	VVTU25370_at
VVTU4219_at	VIT_05s0049g01550	-1.695	-2.496	-2.775	-2.222	-2.105	0	-1.357	-1.151	-0.981	1.146	S2	PEPTIDE TRANSPORTER PROTEIN 3	Transport overview.Macromolecule transport.Oligopeptide transport				0	9.419	VVTU4219_at
VVTU12_at	VIT_05s0049g01650	-1.369	-1.729	-1.761	-1.677	-1.64	0	-1.121	-1.379	-1.381	-1.442	S3	cyclopropane fatty acid synthase	Metabolism.Primary metabolism.Lipid metabolism.Fatty acid metabolism.Fatty acid biosynthesis				0.00884991	0.121	VVTU12_at
VVTU5860_s_at	VIT_05s0049g01760	-0.876	-2.942	-3.046	-3.591	-3.929	0	-0.819	-0.95	-0.702	-0.957	S4	PROTON GRADIENT REGULATION 5 (PGR5)	Unknown				0	0	VVTU5860_s_at
VVTU39853_s_at	VIT_05s0049g01780	-0.017	4.911	5.57	5.642	5.429	0	0.252	0.143	0.118	-0.009	F1	Caleosin	Cellular process.Cellular component organization and biogenesis.Oil body organization and biogenesis				0	0	VVTU39853_s_at
VVTU20378_at	VIT_05s0049g01950	1.145	2.06	2.09	2.46	2.639	0	0.158	0.221	-0.428	0.11	F1	Tetratricopeptide helical	Unknown				0	0	VVTU20378_at
VVTU7286_at	VIT_05s0049g01970	-0.501	-2.129	-1.853	-0.964	-0.599	0	-2.377	-2.352	-2.163	-1.842	F4	IAA13	Signalling.Hormone signalling.Auxin signalling.Auxin-mediated signalling pathway				0.0366205	0.79	VVTU7286_at
VVTU13527_s_at	VIT_05s0049g02240	-0.011	1.522	2.152	2.177	2.04	0	0.214	0.297	0.332	0.433	F1	AWPM-19	Unknown				0	0.034	VVTU1618_at VVTU13527_s_at
VVTU1618_at	VIT_05s0049g02240	-0.35	1.626	1.861	2.061	2.259	0	-0.066	-0.008	0.203	0.466	F1	AWPM-19	Unknown				0	0	VVTU1618_at VVTU13527_s_at
VVTU35739_at	VIT_05s0051g00070	-0.305	-0.891	-0.97	-1.04	-0.943	0	-0.087	-0.153	-0.009	-0.31	S4	coenzyme F420 hydrogenase/dehydrogenase beta subunit	Unknown				0	16	VVTU35739_at
VVTU10826_at	VIT_05s0062g00110	0.612	0.445	0.414	0.499	0.511	0	-1.058	-0.993	-0.654	-0.279	F3	Unknown protein	Unknown				0	27.607	VVTU10826_at
VVTU2569_s_at	VIT_05s0062g00240	0.047	-1.499	-1.542	-1.383	-1.049	0	-1.929	-2.363	-2.704	-2.514	F4	xyloglucan endotransglucosylase/hydrolase 23	Cellular process.Cellular component organization and biogenesis.Cell wall organization and biogenesis.Cell wall metabolism.Cell wall modification.Xyloglucan modification				0.0134142	0.34	VVTU2569_s_at
VVTU5522_s_at	VIT_05s0062g00250	0.735	-2.512	-2.827	-3.461	-4.561	0	-3.76	-4.308	-5.048	-5.737	F4	xyloglucan endotransglucosylase/hydrolase 15	Cellular process.Cellular component organization and biogenesis.Cell wall organization and biogenesis.Cell wall metabolism.Cell wall modification.Xyloglucan modification				0.0754718	20.412	VVTU5522_s_at
VVTU38943_s_at	VIT_05s0062g00310	-0.313	-1.202	-1.341	-1.41	-1.481	0	-1.089	-1.133	-0.103	0.657	S2	UDP-glucoronosyl/UDP-glucosyl transferase UGT75C1	Metabolism.Secondary metabolism.Phenylpropanoid metabolism.Flavonoid metabolism.Flavonoid biosynthesis.Anthocyanin biosynthesis.Anthocyanin-glycoside biosynthesis				0.0134142	0.081	VVTU38943_s_at
VVTU15193_at	VIT_05s0062g00430	-2.365	-5.459	-5.467	-5.603	-5.725	0	-2.913	-3.734	-4.871	-5.19	S3	UDP-glucose:flavonoid 7-O-glucosyltransferase	Metabolism.Secondary metabolism.Phenylpropanoid metabolism.Flavonoid metabolism.Flavonoid biosynthesis.Flavonoid-glycoside biosynthesis				0.0134142	0.153	VVTU15193_at
VVTU5076_s_at	VIT_05s0062g00740	-1.587	-1.334	-1.276	-1.852	-2.423	0	0.4	0.352	0.207	-0.304	S2	UDP-glucoronosyl/UDP-glucosyl transferase UGT75C1	Metabolism.Secondary metabolism.Phenylpropanoid metabolism.Flavonoid metabolism.Flavonoid biosynthesis.Anthocyanin biosynthesis.Anthocyanin-glycoside biosynthesis				0	7.682	VVTU5076_s_at
VVTU3642_s_at	VIT_05s0062g00780	-0.907	-1.212	-1.305	-1.5	-2.574	0	-0.197	-0.157	-0.187	-0.984	S4	Rho GDP-dissociation inhibitor 2	Signalling.Signalling pathway.G-protein signalling pathway				0	3.055	VVTU3642_s_at
VVTU7637_at	VIT_05s0062g00790	-0.195	-0.904	-0.883	-0.502	-0.465	0	-0.367	-0.242	0.518	0.757	S2	NSL1 (NECROTIC SPOTTED LESIONS 1)	Cellular process.Cell growth and death.Cell death				0	0.153	VVTU7637_at
VVTU6884_at	VIT_05s0062g00840	-1.046	-2.316	-2.467	-1.873	-2.147	0	-1.075	-1.107	-0.645	-0.836	S4	RAB GTPase ARA4	Cellular process.Cellular transport.Protein trafficking.Vesicle-mediated trafficking				0	35.773	VVTU6884_at
VVTU16124_at	VIT_05s0062g01120	-1.924	-4.126	-4.315	-5.002	-5.218	0	-0.654	-0.843	-1.499	-2.212	S4	PIN1	Signalling.Hormone signalling.Auxin signalling.Auxin transport				0	2.331	VVTU16124_at
VVTU22490_s_at	VIT_05s0062g01260	3.753	-1.498	-1.542	-1.521	-1.701	0	-1.672	-1.709	-1.678	-1.849	F4	no hit	Unknown				0.895718	0.34	VVTU22490_s_at
VVTU8591_at	VIT_05s0077g00520	2.727	0.285	0.196	0.018	0.082	0	0.322	0.432	0.263	0.851	F3	gibberellin 2-oxidase	Metabolism.Secondary metabolism.Terpenoid metabolism.Diterpenoid metabolism.Diterpenoid biosynthesis	Signalling.Hormone signalling.Gibberellic acid signalling.Gibberellic acid metabolism.Gibberellic acid catabolism			3.75585	0	VVTU8591_at
VVTU1159_at	VIT_05s0077g00610	0.991	0.48	-0.261	-1.336	-1.347	0	-0.665	-0.94	-1.278	-0.871	F4	desiccation protein PCC13-62 precursor	Response to stimulus.Stress response.Abiotic stress response.Desiccation stress response				0.520523	0	VVTU810_at VVTU1159_at
VVTU15134_at	VIT_05s0077g00670	-1.417	-1.936	-1.864	-1.818	-1.589	0	-0.816	-1.075	-1.381	-1.495	S3	Unknown protein	Unknown				0	0	VVTU15134_at
VVTU12088_at	VIT_05s0077g00750	-1.004	0.999	1.051	1.353	1.188	0	0.645	0.789	0.922	0.942	F1	basic helix-loop-helix (bHLH) family	Regulation overview.Regulation of gene expression.Regulation of transcription.Transcription factor.bHLH family transcription factor				3.75585	0.499	VVTU12088_at
VVTU17817_s_at	VIT_05s0077g00810	0.342	-0.28	0.094	0.185	-0.302	0	0.111	0.378	0.945	0.785	S1	sodium-inducible calcium-binding protein (ACP1)	Signalling.Signalling pathway.Calcium sensors and signalling				0.0134142	0	VVTU17817_s_at VVTU34702_s_at
VVTU1108_at	VIT_05s0077g00850	0.002	1.225	1.159	2.033	2.509	0	0.134	0.257	1.001	2.019	F1	ubiquitin-conjugating enzyme E2 O	Metabolism.Primary metabolism.Protein metabolism and modification.Proteolysis.Ubiquitin-mediated proteolysis				0.0228994	9.419	VVTU1108_at
VVTU2247_at	VIT_05s0077g01010	-0.793	-0.97	-1.143	-1.745	-1.864	0	-0.005	-0.068	-0.632	-1.042	S4	HCF107 (HIGH CHLOROPHYLL FLUORESCENT 107)	Metabolism.Primary metabolism.Nucleobase, nucleoside, nucleotide, nucleic acid metabolism.Nucleic acid metabolism.RNA metabolism.RNA processing.mRNA processing.mRNA splicing				0.00780098	35.773	VVTU2247_at VVTU30191_s_at
VVTU30191_s_at	VIT_05s0077g01010	-0.7	-1.425	-1.285	-2.191	-2.417	0	-0.138	-0.197	-0.549	-0.988	S4	HCF107 (HIGH CHLOROPHYLL FLUORESCENT 107)	Metabolism.Primary metabolism.Nucleobase, nucleoside, nucleotide, nucleic acid metabolism.Nucleic acid metabolism.RNA metabolism.RNA processing.mRNA processing.mRNA splicing				0	3.882	VVTU2247_at VVTU30191_s_at
VVTU13085_at	VIT_05s0077g01150	0.855	4.852	5.46	5.462	5.308	0	4.27	4.944	7.107	6.837	F2	Beta-1,3-glucanase	Metabolism.Primary metabolism.Carbohydrate metabolism.Polysaccharide metabolism.Beta-1,3 glucan metabolism.Beta-1,3 glucan catabolism				9.64327		VVTU13085_at
VVTU5969_at	VIT_05s0077g01250	0.793	-1.698	-2.09	-2.817	-2.749	0	-0.108	-0.288	-1.168	-2.404	S4	endochitinase A2 precursor	Response to stimulus.Stress response				0.0366205	20.412	VVTU5969_at
VVTU17478_at	VIT_05s0077g01280	1.843	0.076	-0.003	0.05	-0.017	0	0.007	-0.035	-0.121	-0.014	F3	glycosyl hydrolase family 3 beta xylosidase BXL1	Cellular process.Cellular component organization and biogenesis.Cell wall organization and biogenesis.Cell wall metabolism.Cell wall catabolism				0.296552	0.037	VVTU26440_at VVTU17478_at
VVTU1720_at	VIT_05s0077g01290	-1.637	-3.584	-3.635	-4.076	-3.817	0	-2.04	-2.242	-2.478	-2.958	S3	Unknown protein	Unknown				0	9.419	VVTU1720_at
VVTU3533_s_at	VIT_05s0077g01300	0.377	2.885	3.552	4.26	5.381	0	0.387	0.418	1.202	2.983	F1	Aldo-keto reductase	Metabolism.Primary metabolism.Carbohydrate metabolism.Carbohydrate oxidation reduction				0	0.153	VVTU3533_s_at
VVTU21936_at	VIT_05s0077g01310	2.324	-0.319	-0.331	-0.283	-0.178	0	-0.505	-0.389	-0.411	-0.204	F3	Aldo-keto reductase	Metabolism.Primary metabolism.Carbohydrate metabolism.Carbohydrate oxidation reduction				0.296552	0.081	VVTU21936_at
VVTU13262_s_at	VIT_05s0077g01450	-0.401	-2.28	-2.265	-3.511	-3.767	0	-0.845	-0.968	-2.068	-2.934	S4	GATA transcription factor 16	Regulation overview.Regulation of gene expression.Regulation of transcription.Transcription factor.C2C2-GATA family transcription factor				0.0228994	29.08	VVTU13262_s_at
VVTU3974_x_at	VIT_05s0077g01530	0.693	0.637	0.411	2.755	3.844	0	0.526	0.691	4.505	8.388	S1	pathogenesis protein 10 [Vitis vinifera]	Response to stimulus.Stress response.Biotic stress response				4.12605	0	VVTU3974_x_at VVTU17552_x_at VVTU33485_x_at
VVTU1755_at	VIT_05s0077g01560	1.085	0.846	0.678	2.803	3.563	0	0.591	0.59	4.602	7.891	S1	pathogenesis protein 10.3 [Vitis quinquangularis]	Response to stimulus.Stress response.Biotic stress response				4.61199	0	VVTU1755_at
VVTU2045_s_at	VIT_05s0077g01580	-0.079	-0.318	-0.191	1.923	2.462	0	3.882	4.088	4.726	5.619	S1	pathogenesis protein 10 [Vitis vinifera]	Response to stimulus.Stress response.Biotic stress response				0	3.882	VVTU37406_s_at VVTU2045_s_at
VVTU37406_s_at	VIT_05s0077g01580	-0.228	-0.45	-0.593	1.702	2.121	0	3.615	3.776	4.146	4.661	S1	pathogenesis protein 10 [Vitis vinifera]	Response to stimulus.Stress response.Biotic stress response				0	22.485	VVTU37406_s_at VVTU2045_s_at
VVTU8917_at	VIT_05s0077g01650	-4.946	-5.712	-5.78	-5.787	-5.532	0	-1.09	-1.355	-3.411	-3.438	S4	Major allergen Pru ar 1	Unknown				0	0	VVTU8917_at
VVTU5508_s_at	VIT_05s0077g01670	-4.669	-5.93	-5.957	-6.389	-6.361	0	-0.564	-1.015	-2.457	-4.078	S4	Major cherry allergen Pru av 1.0202	Unknown				0	0	VVTU5508_s_at
VVTU26004_x_at	VIT_05s0077g01750	-0.476	-2.328	-2.568	-3.131	-3.703	0	-1.561	-1.739	-2.04	-1.776	S4	SAG101 (SENESCENCE-ASSOCIATED GENE 101)	Metabolism.Primary metabolism.Lipid metabolism.Glycerolipid metabolism.Glycerolipid catabolism				0.0134142	0.79	VVTU26004_x_at
VVTU29819_at	VIT_05s0077g01930	1.283	0.066	0.063	-0.016	-0.113	0	-0.041	-0.227	-0.105	-0.127	F3	Sucrose synthase	Metabolism.Primary metabolism.Carbohydrate metabolism.Polysaccharide metabolism.Starch and sucrose metabolism				0.520523	1.74	VVTU29819_at
VVTU2350_at	VIT_05s0077g02020	-1.657	-4.13	-4.384	-4.419	-4.505	0	-3.269	-3.494	-4.181	-4.416	S3	Epoxide hydrolase	Metabolism.Cellular metabolism.Epoxide hydrolase family				0.895718	1.74	VVTU2350_at
VVTU2563_at	VIT_05s0077g02260	-0.215	-5.057	-5.153	-5.004	-5.282	0	-3.918	-4	-4.298	-4.685	S3	nodulin MtN3 family	Unknown				0.895718	35.773	VVTU2563_at
VVTU12788_at	VIT_05s0094g00220	-0.005	0.341	0.13	0.08	0.036	0	0.126	0.369	0.832	3.93	S1	Chitinase class IV	Response to stimulus.Stress response				0.296552	0	VVTU12788_at
VVTU12263_at	VIT_05s0094g00340	0.112	3.157	2.871	3.822	4.007	0	2.347	2.344	2.649	3.164	F2	Chitinase class IV	Response to stimulus.Stress response				0.159184		VVTU12263_at VVTU18830_s_at
VVTU28252_x_at	VIT_05s0094g00360	-0.023	0.557	0.773	0.553	0.437	0	0.463	0.875	1.621	1.898	S1	Chitinase class IV	Response to stimulus.Stress response				0.520523	0	VVTU2852_at VVTU28252_x_at
VVTU2852_at	VIT_05s0094g00360	0.102	0.102	0.2	0.57	0.519	0	0.32	0.773	2.756	3.307	S1	Chitinase class IV	Response to stimulus.Stress response				0.0366205	0	VVTU2852_at VVTU28252_x_at
VVTU21648_at	VIT_05s0094g00950	-0.036	0.069	-0.112	-0.741	-0.588	0	-0.845	-1.301	-1.778	-1.21	F4	BT3 (BTB and TAZ domain protein 3)	Regulation overview.Regulation of gene expression.Regulation of transcription.Transcription factor.TAZ family transcription factor				0.00513494	3.055	VVTU21648_at
VVTU22089_at	VIT_05s0094g00960	-1.305	-2.064	-2.012	-2.121	-2.051	0	-1.39	-1.493	-1.842	-2.017	S3	UDP-xylose phenolic glycosyltransferase	Metabolism.Secondary metabolism.Aromatic compound metabolism.Aromatic compound glysosidase				0.0228994	0	VVTU20823_at VVTU22089_at
VVTU1816_at	VIT_05s0094g01080	-0.662	-2.384	-2.547	-3.078	-2.879	0	-1.009	-1.07	-1.583	-1.87	S4	ankyrin protein kinase	Diverse functions.Gene family with diverse functions.Ankyrin domain family				0	30.258	VVTU1816_at
VVTU1136_s_at	VIT_05s0094g01160	-0.404	-2.993	-3.189	-3.391	-3.65	0	-1.189	-1.411	-1.698	-2.39	S4	Allyl alcohol dehydrogenase	Unknown				0	20.412	VVTU1136_s_at
VVTU1327_at	VIT_05s0094g01280	1.002	0.194	0.067	-0.1	0.351	0	0.174	0.007	-0.2	0.007	F3	Ribosome subunit biogenesis protein 60S	Cellular process.Cellular component organization and biogenesis.Ribosome organization and biogenesis				0.296552	11.484	VVTU1327_at
VVTU403_at	VIT_05s0094g01590	-0.331	-0.183	-0.081	-1.253	-1.905	0	1.035	1.177	-0.237	-0.733	S2	Kelch repeat-containing F-box protein	Unknown				0.00780098	27.607	VVTU403_at
VVTU8840_at	VIT_05s0102g00090	-0.353	-1.133	-1.178	-1.605	-2.262	0	0.192	0.232	0.144	-0.271	S2	biotin synthase (BioB) (BIO2)	Metabolism.Primary metabolism.Coenzyme and prosthetic group metabolism.Biotin metabolism				0	0	VVTU8840_at
VVTU1485_at	VIT_05s0102g00120	-0.014	-0.743	-1.116	-1.876	-2.808	0	0.441	0.525	-0.075	-0.325	S2	glutathione peroxidase	Metabolism.Primary metabolism.Coenzyme and prosthetic group metabolism.Glutathione metabolism	Response to stimulus.Stress response.Abiotic stress response.Oxidative stress response			0	0	VVTU1485_at
VVTU13703_at	VIT_05s0102g00310	-0.416	-3.059	-3.274	-3.346	-3.946	0	-1.919	-2.314	-2.985	-3.416	S4	GUN4	Cellular process.Cellular component organization and biogenesis.Organelle organization and biogenesis.Plastid organization and biogenesis				0.520523	27.607	VVTU13703_at
VVTU4982_at	VIT_05s0102g00370	-3.756	-4.584	-4.771	-4.947	-4.702	0	-0.995	-1.029	-1.322	-2.184	S4	receptor protein kinase (ACR4)	Signalling.Signalling pathway.Calcium sensors and signalling	Signalling.Signalling pathway.Protein kinase			0	0.499	VVTU4982_at
VVTU5530_at	VIT_05s0102g00450	0.556	1.631	1.604	2.307	1.26	0	0.38	0.347	2.368	1.203	F2	MSS3 (multicopy suppressors of snf4 deficiency in yeast 3)	Response to stimulus.Stress response.Biotic stress response				0.0754718		VVTU5530_at
VVTU2588_s_at	VIT_05s0102g00710	-0.485	-4.481	-4.449	-4.883	-4.461	0	-3.143	-3.22	-3.495	-2.374	S4	fructokinase-1	Metabolism.Primary metabolism.Carbohydrate metabolism.Monosaccharide metabolism.Fructose and mannose metabolism	Metabolism.Primary metabolism.Carbohydrate metabolism.Polysaccharide metabolism.Starch and sucrose metabolism.Starch biosynthesis catabolism			0.0134142	22.485	VVTU2588_s_at
VVTU3531_at	VIT_05s0102g00750	-0.462	-5.426	-5.154	-5.315	-5.128	0	-2.188	-2.446	-2.088	-2.156	S4	Zinc finger (B-box type)	Regulation overview.Regulation of gene expression.Regulation of transcription.Transcription factor.Zinc finger B-box family transcription factor				0	4.871	VVTU3531_at
VVTU13909_s_at	VIT_05s0102g01170	0.397	-1.362	-1.385	-1.734	-1.504	0	0.238	0.087	-0.825	-1.204	S4	sterol-4-alpha-carboxylate 3-dehydrogenase, decarboxylating	Metabolism.Primary metabolism.Lipid metabolism.Steroid metabolism				0.00780098	31.117	VVTU7178_at VVTU13909_s_at VVTU30967_at
VVTU7178_at	VIT_05s0102g01170	0.536	-1.251	-1.315	-1.457	-1.167	0	-0.059	-0.217	-0.953	-1.112	S4	sterol-4-alpha-carboxylate 3-dehydrogenase, decarboxylating	Metabolism.Primary metabolism.Lipid metabolism.Steroid metabolism				0.0134142	35.773	VVTU7178_at VVTU13909_s_at VVTU30967_at
VVTU4350_at	VIT_05s0124g00230	2.036	0.568	0.682	1.11	1.509	0	-0.024	0.174	0.589	0.998	F1	F-box domain containing protein	Metabolism.Primary metabolism.Protein metabolism and modification.Proteolysis.Ubiquitin-mediated proteolysis				0.00513494	0.236	VVTU4350_at
VVTU21277_at	VIT_05s0124g00240	-0.856	-0.959	-1.116	-0.818	-0.942	0	-0.729	-0.928	-0.32	0.217	S4	basic helix-loop-helix (bHLH) family	Regulation overview.Regulation of gene expression.Regulation of transcription.Transcription factor.bHLH family transcription factor				0.00780098	26.83	VVTU9399_at VVTU21277_at
VVTU9399_at	VIT_05s0124g00240	-1.489	-3.214	-3.205	-2.744	-2.596	0	-1.302	-1.505	-0.636	0.073	S4	basic helix-loop-helix (bHLH) family	Regulation overview.Regulation of gene expression.Regulation of transcription.Transcription factor.bHLH family transcription factor				0	16	VVTU9399_at VVTU21277_at
VVTU36008_at	VIT_05s0124g00530	-0.383	-1.498	-2.229	-4.018	-4.462	0	-1.264	-1.587	-2.478	-2.602	S4	ankyrin protein kinase	Diverse functions.Gene family with diverse functions.Ankyrin domain family				0.895718	0	VVTU36008_at
VVTU21956_s_at	VIT_05s0136g00260	-1.651	-4.618	-3.603	-5.123	-3.385	0	-0.563	0.044	-0.467	-0.991	S2	Chalcone synthase	Metabolism.Secondary metabolism.Phenylpropanoid metabolism.Flavonoid metabolism.Flavonoid biosynthesis				0	27.607	VVTU21956_s_at VVTU4266_s_at VVTU28131_s_at
VVTU28131_s_at	VIT_05s0136g00260	-1.693	-4.22	-3.495	-4.612	-3.178	0	-0.501	0.04	-0.354	-0.798	S2	Chalcone synthase	Metabolism.Secondary metabolism.Phenylpropanoid metabolism.Flavonoid metabolism.Flavonoid biosynthesis				0	26.83	VVTU21956_s_at VVTU4266_s_at VVTU28131_s_at
VVTU4266_s_at	VIT_05s0136g00260	-0.752	-2.8	-2.526	-3.167	-2.013	0	-0.433	-0.168	-0.38	-0.565	S2	Chalcone synthase	Metabolism.Secondary metabolism.Phenylpropanoid metabolism.Flavonoid metabolism.Flavonoid biosynthesis				0	22.485	VVTU21956_s_at VVTU4266_s_at VVTU28131_s_at
VVTU1364_at	VIT_06s0004g00260	-0.626	-1.027	-1.426	-2.357	-2.626	0	0.533	0.194	-0.154	-0.523	S2	SHOOT1 protein	Unknown				0	0	VVTU22936_s_at VVTU1364_at
VVTU22936_s_at	VIT_06s0004g00260	-0.637	-1.076	-1.494	-2.582	-2.84	0	0.589	0.381	-0.161	-0.559	S2	SHOOT1 protein	Unknown				0	0	VVTU22936_s_at VVTU1364_at
VVTU23090_at	VIT_06s0004g00410	-0.745	-2.038	-2.019	-2.373	-2.501	0	-0.686	-0.676	-1.236	-1.461	S4	carboxyl-terminal peptidase	Metabolism.Primary metabolism.Protein metabolism and modification.Proteolysis.Peptidase-mediated proteolysis				0	34.099	VVTU23090_at
VVTU6851_at	VIT_06s0004g00590	-0.136	2.634	2.353	1.617	1.003	0	3.264	3.164	2.776	2.347	F2	Lysine decarboxylase	Metabolism.Primary metabolism.Amino acid metabolism.Lysine metabolism	Metabolism.Secondary metabolism.Alkaloid metabolism.Alkaloid biosynthesis.Alkaloid derived from ornithine biosynthesis			0.0228994		VVTU6851_at
VVTU27516_at	VIT_06s0004g00620	-0.481	-4.149	-4.248	-5.657	-5.763	0	-1.008	-1.089	-3.03	-5.378	S4	ACCELERATED CELL DEATH 1 ACD1	Metabolism.Primary metabolism.Cofactor metabolism.Tetrapyrrole metabolism.Chlorophyll metabolism.Chlorophyll catabolism				0.00780098	27.607	VVTU27516_at
VVTU11663_at	VIT_06s0004g00800	0.203	2.139	1.829	2.203	2.326	0	0.819	0.309	0.687	0.995	F1	Amino acid permease	Transport overview.Macromolecule transport.Amino acid transport				0	1.74	VVTU636_at VVTU11663_at
VVTU636_at	VIT_06s0004g00800	0.112	2.099	1.758	2.025	2.057	0	0.971	0.428	0.667	0.858	F1	Amino acid permease	Transport overview.Macromolecule transport.Amino acid transport				0	1.031	VVTU636_at VVTU11663_at
VVTU1214_at	VIT_06s0004g00960	4.55	5.687	5.877	6.821	7.054	0	4.308	4.607	5.283	6.113	F2	unknown	Unknown				0.00884991		VVTU1214_at
VVTU3256_at	VIT_06s0004g00980	-1.252	-6.05	-6.05	-6.658	-6.357	0	-2.205	-2.034	-2.928	-3.144	S4	dirigent protein pDIR9	Response to stimulus.Stress response.Biotic stress response				0	11.484	VVTU3256_at
VVTU21514_x_at	VIT_06s0004g01020	-0.157	0.652	0.397	3.349	3.403	0	0.423	0.538	3.225	7.055	S1	Dirigent protein	Response to stimulus.Stress response.Biotic stress response				6.60569	1.031	VVTU21514_x_at VVTU39372_at
VVTU39372_at	VIT_06s0004g01020	-0.014	0.2	-0.094	1.152	1.75	0	0.178	0.224	2.271	6.105	S1	Dirigent protein	Response to stimulus.Stress response.Biotic stress response				1.4483	0	VVTU21514_x_at VVTU39372_at
VVTU35718_at	VIT_06s0004g01030	-0.091	-0.022	-0.08	1.14	1.776	0	0.126	0.24	1.779	6.171	S1	dirigent protein	Response to stimulus.Stress response.Biotic stress response				2.18426	0	VVTU35718_at
VVTU11761_at	VIT_06s0004g01050	-0.563	3.366	3.455	2.856	2.058	0	1.882	1.646	-1.067	-0.47	F1	Calcineurin phosphoesterase	Unknown				0	0.121	VVTU11761_at
VVTU34306_at	VIT_06s0004g01110	-0.064	-2.235	-2.433	-3.335	-3.615	0	-0.087	0.036	-0.867	-1.442	S4	cation efflux family protein MTPc3	Transport overview.Ion transport.Cation transport.Heavy metal ion transport				0	0	VVTU34306_at
VVTU34193_at	VIT_06s0004g01140	0.262	1.791	2.011	2.226	2.634	0	0.746	0.678	0.847	2.008	F2	GRIK1 (GEMINIVIRUS REP INTERACTING KINASE 1)	Signalling.Signalling pathway.Protein kinase				0.00513494		VVTU34193_at
VVTU896_at	VIT_06s0004g01160	0.046	-0.379	-0.561	-1.818	-2.496	0	0.072	0.14	-0.544	-0.881	S2	10-formyltetrahydrofolate synthetase	Metabolism.Primary metabolism.Coenzyme and prosthetic group metabolism.Folate metabolism				0.0366205	0	VVTU896_at
VVTU16741_at	VIT_06s0004g01180	0.578	-0.263	-0.205	-0.022	-0.233	0	-1.266	-1.74	-2.758	-1.482	F4	Peroxidase	Response to stimulus.Stress response.Abiotic stress response.Oxidative stress response				0	1.359	VVTU16741_at VVTU35548_s_at
VVTU35548_s_at	VIT_06s0004g01180	0.584	-0.196	-0.129	0.017	-0.049	0	-1.181	-1.298	-2.124	-1.551	F4	Peroxidase	Response to stimulus.Stress response.Abiotic stress response.Oxidative stress response				0	0.34	VVTU16741_at VVTU35548_s_at
VVTU6518_at	VIT_06s0004g01220	-0.044	0.297	0.127	-0.547	-0.493	0	1.061	1.098	0.802	0.556	S1	PAP/fibrillin family	Unknown				0	4.871	VVTU6518_at
VVTU38493_at	VIT_06s0004g01270	0.824	1.351	1.398	0.958	0.694	0	0.456	0.337	0.199	-0.232	F1	Callose synthase catalytic subunit	Metabolism.Primary metabolism.Carbohydrate metabolism.Polysaccharide metabolism.Beta-1,3 glucan metabolism.Callose biosynthesis				0	27.607	VVTU38493_at VVTU1323_at VVTU18131_s_at
VVTU9700_at	VIT_06s0004g01380	-2.245	-3.516	-3.803	-4.687	-4.864	0	0.048	0.13	-0.197	-0.683	S2	S-receptor kinase	Signalling.Signalling pathway.Protein kinase				0	0	VVTU9700_at VVTU3374_at
VVTU3374_at	VIT_06s0004g01380	-0.957	-2.804	-3.296	-4.949	-5.595	0	-0.654	-0.68	-0.932	-1.573	S4	S-receptor kinase	Signalling.Signalling pathway.Protein kinase				0	0	VVTU9700_at VVTU3374_at
VVTU14625_s_at	VIT_06s0004g01510	-2.262	-0.136	-0.119	-1.463	-1.343	0	2.785	2.675	1.767	0.877	S1	lipoxygenase (LOX2)	Metabolism.Primary metabolism.Lipid metabolism.Fatty acid metabolism.Oxylipin biosynthesis				0	35.773	VVTU22687_x_at VVTU38354_x_at VVTU22687_s_at VVTU14625_s_at VVTU8427_s_at VVTU3931_s_at VVTU5964_s_at
VVTU22687_s_at	VIT_06s0004g01510	-2.54	-0.542	-0.492	-1.686	-1.86	0	2.22	2.128	1.425	0.693	S2	lipoxygenase (LOX2)	Metabolism.Primary metabolism.Lipid metabolism.Fatty acid metabolism.Oxylipin biosynthesis				0	35.773	VVTU22687_x_at VVTU38354_x_at VVTU22687_s_at VVTU14625_s_at VVTU8427_s_at VVTU3931_s_at VVTU5964_s_at
VVTU22687_x_at	VIT_06s0004g01510	-2.497	-0.936	-0.896	-1.806	-1.84	0	1.57	1.509	1.043	0.373	S2	lipoxygenase (LOX2)	Metabolism.Primary metabolism.Lipid metabolism.Fatty acid metabolism.Oxylipin biosynthesis				0	27.607	VVTU22687_x_at VVTU38354_x_at VVTU22687_s_at VVTU14625_s_at VVTU8427_s_at VVTU3931_s_at VVTU5964_s_at
VVTU38354_x_at	VIT_06s0004g01510	-2.278	-0.466	-0.483	-1.423	-1.67	0	1.693	1.785	1.213	0.527	S2	lipoxygenase (LOX2)	Metabolism.Primary metabolism.Lipid metabolism.Fatty acid metabolism.Oxylipin biosynthesis				0	35.773	VVTU22687_x_at VVTU38354_x_at VVTU22687_s_at VVTU14625_s_at VVTU8427_s_at VVTU3931_s_at VVTU5964_s_at
VVTU3931_s_at	VIT_06s0004g01510	-2.703	-0.901	-0.779	-2.005	-2.054	0	1.793	1.677	1.26	0.701	S2	lipoxygenase (LOX2)	Metabolism.Primary metabolism.Lipid metabolism.Fatty acid metabolism.Oxylipin biosynthesis				0	35.458	VVTU22687_x_at VVTU38354_x_at VVTU22687_s_at VVTU14625_s_at VVTU8427_s_at VVTU3931_s_at VVTU5964_s_at
VVTU5964_s_at	VIT_06s0004g01510	-2.706	-0.937	-0.783	-2.031	-2.049	0	1.776	1.677	1.237	0.67	S2	lipoxygenase (LOX2)	Metabolism.Primary metabolism.Lipid metabolism.Fatty acid metabolism.Oxylipin biosynthesis				0	33.292	VVTU22687_x_at VVTU38354_x_at VVTU22687_s_at VVTU14625_s_at VVTU8427_s_at VVTU3931_s_at VVTU5964_s_at
VVTU8427_s_at	VIT_06s0004g01510	-2.593	-0.838	-0.663	-1.965	-2.017	0	1.775	1.742	1.293	0.701	S2	lipoxygenase (LOX2)	Metabolism.Primary metabolism.Lipid metabolism.Fatty acid metabolism.Oxylipin biosynthesis				0	31.117	VVTU22687_x_at VVTU38354_x_at VVTU22687_s_at VVTU14625_s_at VVTU8427_s_at VVTU3931_s_at VVTU5964_s_at
VVTU40819_at	VIT_06s0004g01530	-0.378	-1.644	-1.599	-1.809	-1.691	0	-0.274	-0.452	-0.841	-1.24	S4	DNA topoisomerase 6 subunit B (TOP6B)	Metabolism.Primary metabolism.Nucleobase, nucleoside, nucleotide, nucleic acid metabolism.Nucleic acid metabolism.DNA metabolism				0	27.607	VVTU25498_at VVTU40819_at
VVTU4814_at	VIT_06s0004g01550	-1.945	-4.991	-5.416	-5.283	-5.268	0	-3.446	-3.458	-4.384	-4.962	S3	phosphoribosylanthranilate transferase	Metabolism.Primary metabolism.Amino acid metabolism.Amino acid biosynthesis	Metabolism.Primary metabolism.Amino acid metabolism.Aromatic amino acid metabolism.Tryptophan metabolism.Tryptophan biosynthesis			0.0228994	2.331	VVTU4814_at
VVTU3745_s_at	VIT_06s0004g01750	-1.52	-5.704	-5.783	-7.475	-7.714	0	-0.882	-0.603	-1.57	-3.062	S4	polygalacturonase inhibitor protein	Cellular process.Cellular component organization and biogenesis.Cell wall organization and biogenesis.Cell wall metabolism.Cell wall modification.Pectin modification.Pectin modification inhibition				0	0.037	VVTU3745_s_at
VVTU30763_at	VIT_06s0004g01830	0.675	2.096	2.481	2.791	2.9	0	0.55	0.637	1.64	2.138	F2	NIMA-related protein kinase	Signalling.Signalling pathway.Protein kinase				0.00513494		VVTU30763_at
VVTU15319_at	VIT_06s0004g01870	5.562	3.654	3.648	3.146	2.836	0	-0.155	-0.384	-0.779	-0.528	F3	NO TRANSMITTING TRACT	Regulation overview.Regulation of gene expression.Regulation of transcription.Transcription factor.C2H2 family transcription factor				0	0	VVTU15319_at
VVTU34918_s_at	VIT_06s0004g01910	-0.213	-1.711	-2.126	-2.8	-3.293	0	-0.712	-0.973	-1.532	-1.418	S4	ADP,ATP carrier protein	Transport overview.Mitochondrial membrane transport.Mitochondrial membrane ATP/ADP transport				0.00780098	0	VVTU34918_s_at
VVTU936_s_at	VIT_06s0004g02140	2.18	3.298	3.21	3.266	3.003	0	2.079	2.255	2.857	2.736	F2	MATE efflux family protein	Transport overview.Macromolecule transport.Multidrug transport				0.00513494		VVTU936_s_at
VVTU10005_at	VIT_06s0004g02230	1.623	-2.676	-2.886	-2.652	-2.31	0	-3.251	-3.613	-3.496	-3.285	F4	Unknown protein	Unknown				0.159184	35.773	VVTU10005_at
VVTU12674_at	VIT_06s0004g02290	0.458	-1.239	-1.432	-1.245	-1.051	0	-0.028	-0.109	-0.154	-0.249	S2	no hit	Unknown				0	1.74	VVTU12674_at
VVTU11923_at	VIT_06s0004g02380	0.417	-1.044	-1.236	-1.705	-1.934	0	-0.6	-0.623	-1.013	-0.934	S4	Cinnamyl alcohol dehydrogenase	Metabolism.Secondary metabolism.Phenylpropanoid metabolism.Phenylpropanoid biosynthesis				0.159184	0	VVTU11923_at
VVTU12705_s_at	VIT_06s0004g02620	-2.848	-4.22	-3.931	-4.717	-3.361	0	-0.107	0.402	-0.193	-0.533	S2	Phenylalanine ammonia-lyase	Metabolism.Secondary metabolism.Phenylpropanoid metabolism.Phenylpropanoid biosynthesis				0	35.773	VVTU12705_s_at
VVTU38330_at	VIT_06s0004g02710	1.05	0.282	-0.038	0.073	0.155	0	-0.319	-0.315	-0.182	-0.149	F3	drug/metabolite transporter DMT family transporter	Transport overview				0.0134142	4.871	VVTU38330_at
VVTU15148_at	VIT_06s0004g02750	-0.78	-1.37	-1.59	-1.992	-2.316	0	-0.36	-0.45	-0.413	-0.699	S4	Auxin response factor 16	Signalling.Hormone signalling.Auxin signalling.Auxin-mediated signalling pathway				0	0	VVTU15148_at
VVTU9246_at	VIT_06s0004g02950	-0.709	-0.834	-0.945	-0.884	-0.658	0	0.128	0.097	-0.297	-0.191	S2	helicase conserved C-terminal domain containing protein	Metabolism.Primary metabolism.Nucleobase, nucleoside, nucleotide, nucleic acid metabolism.Nucleic acid metabolism.DNA metabolism				0	3.882	VVTU9246_at
VVTU1790_at	VIT_06s0004g03020	-1.658	-4.624	-4.68	-4.448	-4.793	0	-3.326	-3.612	-3.614	-3.607	S3	Beta-galactosidase	Metabolism.Primary metabolism.Carbohydrate metabolism.Monosaccharide metabolism.Galactose metabolism	Metabolism.Primary metabolism.Carbohydrate metabolism.Oligosaccharide metabolism.Glycan metabolism.Glycan catabolism	Metabolism.Primary metabolism.Lipid metabolism.Sphingolipid metabolism		0.0134142	20.412	VVTU1790_at
VVTU13288_at	VIT_06s0004g03050	1.307	-0.082	0.093	-0.307	-0.283	0	-0.181	-0.319	-0.297	-0.245	F3	fasciclin arabinogalactan-protein (FLA11)	Cellular process.Cellular component organization and biogenesis.Cell wall organization and biogenesis.Cell wall structural protein				0.895718	1.031	VVTU13288_at
VVTU9662_at	VIT_06s0004g03070	-1.16	-1.605	-1.595	-1.201	-1.666	0	-1.715	-1.692	-1.572	-1.919	S3	zinc finger (C2H2 type) JACKDAW	Regulation overview.Regulation of gene expression.Regulation of transcription.Transcription factor.C2H2 family transcription factor				3.75585	0.153	VVTU9662_at
VVTU15090_at	VIT_06s0004g03130	-1.353	-6.45	-6.394	-6.771	-6.99	0	-3.85	-4.019	-4.112	-5.816	S3	Auxin response factor 4	Signalling.Hormone signalling.Auxin signalling.Auxin-mediated signalling pathway				0.00780098	27.607	VVTU15090_at VVTU37527_s_at VVTU25940_at
VVTU37527_s_at	VIT_06s0004g03130	-1.486	-4.634	-4.928	-4.963	-5.067	0	-3.54	-3.845	-3.771	-4.9	S3	Auxin response factor 4	Signalling.Hormone signalling.Auxin signalling.Auxin-mediated signalling pathway				0.0754718	9.419	VVTU15090_at VVTU37527_s_at VVTU25940_at
VVTU9627_s_at	VIT_06s0004g03310	-1.239	0.116	0.348	0.251	0.327	0	0.754	0.772	0.438	0.229	S1	hydrolase, alpha/beta fold	Unknown				0.0228994	0.034	VVTU9627_s_at
VVTU14291_at	VIT_06s0004g03620	-0.581	-0.657	-0.796	-0.322	0.046	0	-0.29	-0.397	0.236	1.212	S2	MAPK MPK13	Signalling.Hormone signalling.Ethylene signalling.Ethylene-mediated signalling pathway	Signalling.Signalling pathway.Protein kinase.MAPK cascade			0.0228994	16	VVTU2273_at VVTU14291_at
VVTU2273_at	VIT_06s0004g03620	-0.942	-1.053	-1.094	-0.59	-0.202	0	-0.416	-0.482	0.161	1.032	S2	MAPK MPK13	Signalling.Hormone signalling.Ethylene signalling.Ethylene-mediated signalling pathway	Signalling.Signalling pathway.Protein kinase.MAPK cascade			0.00780098	30.258	VVTU2273_at VVTU14291_at
VVTU31465_s_at	VIT_06s0004g03690	-0.336	-2.128	-2.369	-3.063	-3.267	0	-0.721	-0.77	-1.125	-1.455	S4	Glutathione S-transferase GSTO1	Metabolism.Primary metabolism.Coenzyme and prosthetic group metabolism.Glutathione metabolism	Response to stimulus.Stress response.Abiotic stress response.Oxidative stress response			0	0	VVTU31465_s_at
VVTU3508_at	VIT_06s0004g03700	-0.775	-3.898	-3.966	-4.602	-4.78	0	-1.142	-1.164	-0.715	-1.239	S4	Phototropin-1	Signalling.Signalling pathway.Light signalling.Blue light signalling				0	0	VVTU3508_at
VVTU1474_at	VIT_06s0004g03910	-0.294	5.005	4.943	4.679	4.732	0	3.942	3.996	3.957	4.263	F2	Unknown protein	Unknown				0.520523		VVTU1474_at
VVTU10314_at	VIT_06s0004g04010	0.099	0.307	0.317	0.623	0.658	0	0.019	0.407	2.001	2.453	S1	exocyst subunit EXO70 H7	Cellular process.Cellular transport.Protein trafficking.Vesicle-mediated trafficking				1.4483	0	VVTU10314_at
VVTU15789_at	VIT_06s0004g04030	0.231	0.581	0.6	1.087	0.779	0	0.84	1	1.958	2.399	S1	copper chaperone	Metabolism.Primary metabolism.Protein metabolism and modification.Protein folding.Chaperone-mediated protein folding				0.159184	0	VVTU15789_at
VVTU5924_at	VIT_06s0004g04110	0.164	3.604	2.987	1.69	1.088	0	3.655	3.487	3.072	2.844	F2	Unknown protein	Unknown				0.296552		VVTU5924_at
VVTU2856_at	VIT_06s0004g04440	-0.285	-0.074	0.1	0.233	0.32	0	-0.81	-1.123	-2.345	-0.599	F4	Osmotin	Response to stimulus.Stress response.Abiotic stress response.Osmotic stress response	Response to stimulus.Stress response.Biotic stress response			0	0.153	VVTU2856_at
VVTU7359_s_at	VIT_06s0004g04510	0.147	-0.101	-0.1	-0.855	-1.072	0	-0.11	-0.328	-1.343	-2.076	F4	heat shock cognate 70 kDa protein 1	Metabolism.Primary metabolism.Protein metabolism and modification.Protein folding.Chaperone-mediated protein folding.HSP-mediated protein folding	Response to stimulus.Stress response.Abiotic stress response.Temperature stress response			1.4483	0.499	VVTU35426_s_at VVTU6356_at VVTU7359_s_at
VVTU28014_at	VIT_06s0004g04590	1.145	-2.398	-2.398	-2.205	-1.841	0	0.643	0.451	-0.416	0.597	S2	epsin N-terminal homology (ENTH) domain-containing	Cellular process.Cellular transport.Protein trafficking.Vesicle-mediated trafficking				0	0.236	VVTU28014_at
VVTU21598_s_at	VIT_06s0004g04660	-0.442	-1.001	-0.982	-1.718	-1.706	0	-0.327	-0.294	-0.205	-0.083	S2	no hit	Unknown				0	0	VVTU6185_x_at VVTU35400_x_at VVTU39619_x_at VVTU12539_at VVTU27867_x_at VVTU34185_x_at VVTU34185_at VVTU6185_s_at VVTU27867_s_at VVTU21598_s_at VVTU12785_x_at VVTU12785_s_at
VVTU27867_x_at	VIT_06s0004g04660	-0.207	-0.767	-0.777	-1.263	-1.2	0	-0.141	0.056	0.096	0.201	S2	no hit	Unknown				0	0	VVTU6185_x_at VVTU35400_x_at VVTU39619_x_at VVTU12539_at VVTU27867_x_at VVTU34185_x_at VVTU34185_at VVTU6185_s_at VVTU27867_s_at VVTU21598_s_at VVTU12785_x_at VVTU12785_s_at
VVTU35400_x_at	VIT_06s0004g04660	-0.01	-0.663	-0.629	-0.939	-0.999	0	-0.207	-0.149	-0.025	0.055	S2	no hit	Unknown				0	0	VVTU6185_x_at VVTU35400_x_at VVTU39619_x_at VVTU12539_at VVTU27867_x_at VVTU34185_x_at VVTU34185_at VVTU6185_s_at VVTU27867_s_at VVTU21598_s_at VVTU12785_x_at VVTU12785_s_at
VVTU6185_x_at	VIT_06s0004g04660	-0.294	-0.865	-0.704	-1.38	-1.371	0	-0.255	-0.102	-0.065	0.018	S2	no hit	Unknown				0	0	VVTU6185_x_at VVTU35400_x_at VVTU39619_x_at VVTU12539_at VVTU27867_x_at VVTU34185_x_at VVTU34185_at VVTU6185_s_at VVTU27867_s_at VVTU21598_s_at VVTU12785_x_at VVTU12785_s_at
VVTU6185_s_at	VIT_06s0004g04660	-0.478	-1.052	-1.026	-1.767	-1.756	0	-0.375	-0.334	-0.253	-0.118	S4	no hit	Unknown				0	0	VVTU6185_x_at VVTU35400_x_at VVTU39619_x_at VVTU12539_at VVTU27867_x_at VVTU34185_x_at VVTU34185_at VVTU6185_s_at VVTU27867_s_at VVTU21598_s_at VVTU12785_x_at VVTU12785_s_at
VVTU11912_at	VIT_06s0004g04700	-0.887	-1.744	-2.057	-3.764	-4.114	0	0.611	0.53	-0.32	-0.926	S2	OUTER ENVELOPE PROTEIN 16	Cellular process.Cellular component organization and biogenesis.Organelle organization and biogenesis.Plastid organization and biogenesis	Transport overview.Macromolecule transport.Protein transport			0	0	VVTU11912_at
VVTU999_s_at	VIT_06s0004g05020	-0.451	-1.73	-1.922	-2.316	-2.191	0	0.307	0.152	-0.997	-1.114	S4	Haloacid dehalogenase hydrolase	Metabolism				0	35.209	VVTU13938_at VVTU999_s_at
VVTU39694_at	VIT_06s0004g05070	-0.517	-0.199	-0.345	-0.242	-0.118	0	-0.196	-0.276	0.291	2.874	S1	zinc transporter (ZIP2)	Transport overview.Ion transport.Cation transport.Heavy metal ion transport.Zinc transport				0.296552	0.037	VVTU39694_at
VVTU3820_at	VIT_06s0004g05230	-1.144	-1.965	-1.869	-2.245	-2.563	0	0.22	0.049	-0.63	-1.56	S4	PLASTID TRANSCRIPTIONALLY ACTIVE18	Regulation overview.Regulation of gene expression.Regulation of transcription.Transcription factor				0	13.583	VVTU3820_at
VVTU21091_at	VIT_06s0004g05280	-0.696	-0.898	-0.805	-0.977	-0.729	0	0.17	-0.002	-0.611	-0.965	S4	Tropinone reductase	Metabolism.Secondary metabolism.Alkaloid metabolism				0.00780098	0	VVTU24653_at VVTU21091_at
VVTU13854_at	VIT_06s0004g05320	-0.306	-0.792	-0.823	-0.983	-1.355	0	0.866	0.807	0.641	-0.345	S2	Tropinone reductase	Metabolism.Secondary metabolism.Alkaloid metabolism				0	18.269	VVTU13854_at
VVTU29998_s_at	VIT_06s0004g05330	-0.389	-2.747	-2.878	-4.081	-4.598	0	-0.114	-0.387	-0.98	-2.052	S4	Tropinone reductase	Metabolism.Secondary metabolism.Alkaloid metabolism				0	0	VVTU29998_s_at
VVTU33048_at	VIT_06s0004g05670	-1.341	-1.624	-1.86	-1.991	-2.168	0	-1.195	-1.6	-1.676	-0.913	S3	Glutathione S-transferase 25 GSTU7	Metabolism.Primary metabolism.Coenzyme and prosthetic group metabolism.Glutathione metabolism	Response to stimulus.Stress response.Abiotic stress response.Oxidative stress response			0.0134142	27.607	VVTU33048_at
VVTU7319_x_at	VIT_06s0004g05680	0.15	-1.519	-1.639	-3.421	-4.294	0	-0.581	-0.525	-1.419	-2.683	S4	Glutathione S-transferase 25 GSTU7	Metabolism.Primary metabolism.Coenzyme and prosthetic group metabolism.Glutathione metabolism	Response to stimulus.Stress response.Abiotic stress response.Oxidative stress response			0.0366205	0	VVTU7319_x_at
VVTU4205_x_at	VIT_06s0004g05740	0.446	1.021	0.706	-0.02	-0.523	0	-0.052	0.132	0.291	0.123	F3	IMP dehydrogenase/GMP reductase	Metabolism.Primary metabolism.Nucleobase, nucleoside, nucleotide, nucleic acid metabolism.Nucleotide metabolism.Purine metabolism				0.296552	0	VVTU4205_x_at
VVTU8262_at	VIT_06s0004g05810	0.492	1.65	1.603	0.821	0.077	0	0.639	0.599	0.061	-0.894	F3	TPR-containing protein kinase	Signalling.Signalling pathway.Protein kinase				0.00513494	20.412	VVTU8262_at
VVTU4452_at	VIT_06s0004g05950	-0.174	-1.565	-1.648	-2.771	-3.266	0	-0.643	-0.815	-1.496	-2.247	S4	Unknown protein	Unknown				0.0366205	0.153	VVTU4452_at
VVTU35657_s_at	VIT_06s0004g05960	-0.141	-1.226	-1.082	-1.78	-2.173	0	-0.036	0.103	-0.299	-0.342	S2	Unknown protein	Unknown				0	0	VVTU35657_s_at VVTU12123_at
VVTU6428_at	VIT_06s0004g06080	-0.745	0.248	-0.169	-0.496	-0.701	0	0.462	0.309	0.277	0.92	S1	Proton-dependent oligopeptide transport (POT) family protein	Transport overview.Macromolecule transport.Oligopeptide transport				0	1.031	VVTU6428_at
VVTU35337_at	VIT_06s0004g06090	2.04	0.534	-0.014	-0.193	-0.165	0	-0.364	-0.372	-0.528	-0.312	F3	diphenol oxidase	Metabolism.Secondary metabolism.Aromatic compound metabolism.Rosmarinic acid biosynthesis	Response to stimulus.Stress response.Abiotic stress response.Oxidative stress response			0.0754718	0.121	VVTU35337_at
VVTU34895_at	VIT_06s0004g06240	-2.168	-3.136	-3.07	-2.917	-2.944	0	-3.378	-3.528	-3.381	-2.877	S3	Zinc finger (C2H2 type) family	Regulation overview.Regulation of gene expression.Regulation of transcription.Transcription factor.C2H2 family transcription factor				3.75585	0.79	VVTU5384_at VVTU34895_at
VVTU5384_at	VIT_06s0004g06240	-2.169	-3.385	-3.29	-3.13	-2.813	0	-3.731	-3.806	-3.756	-3.062	S3	Zinc finger (C2H2 type) family	Regulation overview.Regulation of gene expression.Regulation of transcription.Transcription factor.C2H2 family transcription factor				3.75585	0.79	VVTU5384_at VVTU34895_at
VVTU24324_at	VIT_06s0004g06400	-0.576	-0.466	-0.407	-0.317	-0.339	0	-0.389	-0.316	0.428	0.854	S2	anthocyanidin 3-O-glucosyltransferase	Metabolism.Secondary metabolism.Phenylpropanoid metabolism.Flavonoid metabolism.Flavonoid biosynthesis.Anthocyanin biosynthesis.Anthocyanin-glycoside biosynthesis				0.0134142	0.34	VVTU36907_at VVTU24324_at
VVTU23502_at	VIT_06s0004g06540	0.12	-0.21	-0.302	-0.78	-0.691	0	0.757	0.697	0.386	0.324	S2	undecaprenyl pyrophosphate synthetase	Metabolism.Secondary metabolism.Terpenoid metabolism.Terpenoid biosynthesis				0	0.037	VVTU23502_at
VVTU7340_at	VIT_06s0004g06570	1.998	0.275	0.223	0.082	0.081	0	-0.05	-0.015	-0.04	0.148	F3	Calcium/proton exchanger CAX3	Transport overview.Ion transport.Cation transport				0.296552	0.081	VVTU7340_at
VVTU17102_s_at	VIT_06s0004g06710	-0.846	-1.254	-1.11	-0.823	-0.494	0	0.05	0.007	0.26	0.287	S2	Cys-3-His zinc finger protein	Regulation overview.Regulation of gene expression.Regulation of transcription.Transcription factor.C3H family transcription factor				0	22.485	VVTU17102_s_at
VVTU1844_at	VIT_06s0004g06820	-0.446	-0.164	0.227	-0.445	-2.111	0	-2.106	-2.328	-2.365	-3.092	F4	Unknown protein	Unknown				0	3.882	VVTU1844_at
VVTU6693_at	VIT_06s0004g06830	4.854	1.777	1.362	2.309	3.746	0	0.423	0.396	1.822	2.729	F1	Asparagine synthetase	Metabolism.Cellular metabolism.Nitrogen metabolism.Nitrogen assimilation	Metabolism.Primary metabolism.Amino acid metabolism.Asparagine, aspartate metabolism			0.0134142	0.236	VVTU6693_at
VVTU22064_s_at	VIT_06s0004g07550	1.052	5.642	6.343	7.099	7.324	0	0.783	1.271	5.015	6.234	F2	Wound-induced protein WI12	Unknown				0.00513494		VVTU22064_s_at
VVTU1000_at	VIT_06s0004g07660	0.27	1.123	1.176	1.384	1.174	0	0.196	0.19	0.086	-0.014	F1	Alanine--glyoxylate aminotransferase 2 2, mitochondrial	Metabolism.Primary metabolism.Amino acid metabolism.Alanine metabolism	Metabolism.Primary metabolism.Amino acid metabolism.Glycine metabolism	Metabolism.Primary metabolism.Generation of metabolite precursors and energy.Glyoxylate and dicarboxylate metabolism		0	0.121	VVTU29756_s_at VVTU1000_at
VVTU29756_s_at	VIT_06s0004g07660	0.481	0.975	1.361	1.459	1.389	0	0.195	0.217	0.151	0.182	F1	Alanine--glyoxylate aminotransferase 2 2, mitochondrial	Metabolism.Primary metabolism.Amino acid metabolism.Alanine metabolism	Metabolism.Primary metabolism.Amino acid metabolism.Glycine metabolism	Metabolism.Primary metabolism.Generation of metabolite precursors and energy.Glyoxylate and dicarboxylate metabolism		0	0.061	VVTU29756_s_at VVTU1000_at
VVTU3672_at	VIT_06s0004g07680	-0.481	-8.561	-8.905	-9.079	-9.044	0	-5.255	-5.568	-6.648	-7.389	S4	Nodulin	Unknown				0.0228994	35.773	VVTU3672_at VVTU18914_s_at
VVTU35071_at	VIT_06s0004g07770	-5.717	-5.551	-5.645	-4.949	-4.719	0	-1.673	-1.99	-2.476	-1.514	S4	Peroxidase	Response to stimulus.Stress response.Abiotic stress response.Oxidative stress response				0	0	VVTU35071_at
VVTU35510_s_at	VIT_06s0004g07790	0.21	4.632	4.81	5.327	5.628	0	2.784	2.932	4.51	4.922	F2	lateral organ boundaries DOMAIN 15	Regulation overview.Regulation of gene expression.Regulation of transcription.Transcription factor.AS2 family transcription factor				0.0754718		VVTU35510_s_at
VVTU28517_at	VIT_06s0004g07910	-0.842	1.577	1.51	0.895	-0.578	0	0.099	-0.112	-0.905	-1.412	F3	ovate family protein 3 OFP3	Development				0.00513494	2.331	VVTU28517_at
VVTU6816_at	VIT_06s0004g07960	-0.583	-0.426	-0.604	-0.658	-0.59	0	0.775	0.658	2.477	1.121	S1	glucose-6-phosphate/phosphate translocator	Transport overview.Ion transport.Anion transport.Phosphate transport	Transport overview.Macromolecule transport.Carbohydrate transport.Sugar transport			0	0.236	VVTU24208_s_at VVTU24749_s_at VVTU24377_at VVTU6816_at
VVTU21814_s_at	VIT_06s0004g07970	-0.651	-0.44	-0.34	-0.601	-0.497	0	0.628	0.816	2.194	1.131	S1	alpha-expansin 10 precursor	Cellular process.Cell growth and death.Cell growth	Cellular process.Cellular component organization and biogenesis.Cell wall organization and biogenesis.Cell wall metabolism.Cell wall modification			0	0.34	VVTU21814_s_at
VVTU19563_s_at	VIT_06s0004g08080	-1.457	-2.412	-2.513	-2.462	-2.068	0	-1.677	-1.789	-1.313	-1.605	S3	Zinc finger (C3HC4-type RING finger)	Regulation overview.Regulation of gene expression.Regulation of transcription.Transcription factor.Zinc finger C3HC4 family transcription factor				0	7.682	VVTU19563_s_at VVTU3776_at
VVTU3776_at	VIT_06s0004g08080	-1.314	-1.834	-1.942	-1.9	-1.691	0	-1.27	-1.56	-1.244	-1.382	S3	Zinc finger (C3HC4-type RING finger)	Regulation overview.Regulation of gene expression.Regulation of transcription.Transcription factor.Zinc finger C3HC4 family transcription factor				0.00780098	1.031	VVTU19563_s_at VVTU3776_at
VVTU12032_s_at	VIT_06s0004g08150	-1.223	-3.61	-3.603	-3.673	-2.305	0	-0.808	-0.188	-0.388	0.33	S2	trans-cinnamate 4-monooxygenase	Metabolism.Secondary metabolism.Phenylpropanoid metabolism.Phenylpropanoid biosynthesis				0	11.484	VVTU12032_s_at VVTU19140_s_at
VVTU19140_s_at	VIT_06s0004g08150	-0.725	-1.996	-2.22	-2.116	-1.677	0	-0.529	0.167	-0.259	0.256	S2	trans-cinnamate 4-monooxygenase	Metabolism.Secondary metabolism.Phenylpropanoid metabolism.Phenylpropanoid biosynthesis				0	3.055	VVTU12032_s_at VVTU19140_s_at
VVTU19222_at	VIT_06s0004g08170	1.949	0.65	0.729	0.344	0.211	0	0.31	0.295	0.525	0.312	F3	CENP-E like kinetochore protein	Unknown				0.0366205	0	VVTU19222_at VVTU2293_at
VVTU2293_at	VIT_06s0004g08170	2.204	0.295	0.308	0.322	-0.108	0	0.062	0.245	0.671	0.2	F3	CENP-E like kinetochore protein	Unknown				1.4483	0	VVTU19222_at VVTU2293_at
VVTU14440_at	VIT_06s0004g08190	-1.075	-0.68	-1.215	-1.689	-1.568	0	1.748	1.43	0.424	0.642	S2	Ethylene-responsive transcription factor cytokinin response factor 1	Regulation overview.Regulation of gene expression.Regulation of transcription.Transcription factor.AP2 family transcription factor				0	18.269	VVTU14440_at
VVTU12179_at	VIT_06s0004g08200	0.271	0.25	0.281	0.295	0.385	0	-0.352	-0.39	-0.675	-0.641	F3	Ubiquitin-conjugating enzyme E2 D/E	Metabolism.Primary metabolism.Protein metabolism and modification.Proteolysis.Ubiquitin-mediated proteolysis				0	0	VVTU12179_at
VVTU39650_s_at	VIT_06s0009g00310	-0.536	-3.12	-3.363	-2.891	-2.628	0	-3.802	-4.177	-4.224	-4.1	S3	Unknown protein	Unknown				0.159184	2.331	VVTU39650_s_at
VVTU25975_at	VIT_06s0009g00480	-1.276	-1.314	-1.347	-1.209	-1.286	0	-1.296	-1.429	-1.23	-1.357	S3	Aluminium-tolerance ALMT1	Unknown				4.61199	0.34	VVTU25975_at
VVTU16378_at	VIT_06s0009g00580	-1.303	-1.621	-1.808	-1.999	-2.076	0	-0.351	-0.542	-1.204	-1.59	S4	Receptor protein kinase	Signalling.Signalling pathway.Protein kinase				0	0	VVTU16378_at
VVTU1977_at	VIT_06s0009g00810	-0.831	-3.791	-4.138	-5.378	-6.135	0	-2.39	-2.5	-3.084	-4.286	S4	periplasmic beta-glucosidase precursor	Cellular process.Cellular component organization and biogenesis.Cell wall organization and biogenesis.Cell wall metabolism.Cell wall modification.Beta-glucoside modification				0.0134142	3.055	VVTU24910_at VVTU1977_at
VVTU4781_at	VIT_06s0009g00980	0.213	-0.342	-0.141	-0.756	-1.36	0	1.381	1.568	0.664	-0.388	S2	CXE carboxylesterase	Metabolism.Cellular metabolism.Esterase activity				0	16	VVTU4781_at
VVTU7601_at	VIT_06s0009g01070	-0.931	-2.178	-2.435	-3.262	-3.471	0	-0.434	-0.595	-1.089	-2.177	S4	Unknown protein	Unknown				0	13.583	VVTU7601_at
VVTU5888_at	VIT_06s0009g01110	0.192	-1.809	-2.164	-4.553	-5.052	0	0.071	0.008	-1.98	-3.313	S4	cation exchanger (CAX7)	Transport overview.Ion transport.Cation transport				0.0228994	0.153	VVTU5888_at
VVTU5868_at	VIT_06s0009g01140	0.22	0.353	0.28	0.442	1.109	0	3.574	3.908	5.958	6.258	S1	Amino acid permease	Transport overview.Macromolecule transport.Amino acid transport				0	0	VVTU5868_at
VVTU2208_at	VIT_06s0009g01150	-0.482	-0.358	-0.477	-0.14	-0.004	0	-0.71	-0.694	-0.852	-1.127	F4	La domain-containing protein	Xenoprotein.Protein from transposable element				0.0228994	0	VVTU125_at VVTU2208_at VVTU19306_at
VVTU8555_at	VIT_06s0009g01380	-0.402	-2.841	-2.739	-2.689	-2.454	0	-1.737	-1.705	-1.473	-1.686	S4	ethylene-insensitive 3 (EIN3)	Signalling.Hormone signalling.Ethylene signalling.Ethylene-mediated signalling pathway				0.00780098	33.638	VVTU8555_at
VVTU1050_s_at	VIT_06s0009g01410	-2.562	0.668	0.904	1.426	1.526	0	0.715	0.728	0.725	0.604	S1	no hit	Unknown				3.75585	0	VVTU1050_s_at
VVTU19923_s_at	VIT_06s0009g01420	-2.117	0.806	1.185	1.549	1.765	0	0.679	0.624	0.876	0.837	F1	protease inhibitor/seed storage/lipid transfer protein (LTP)	Transport overview.Macromolecule transport.Lipid transport				3.75585	0	VVTU19923_s_at
VVTU19209_s_at	VIT_06s0009g01670	0.261	-1.121	-1.391	-2.916	-3.432	0	-0.512	-0.642	-1.205	-2.011	S4	forkhead-associated domain-containing protein	Regulation overview.Regulation of gene expression.Regulation of transcription.Transcription factor.FHA family transcription factor				0.159184	0	VVTU2212_s_at VVTU19209_s_at
VVTU2212_s_at	VIT_06s0009g01670	0.291	-1.042	-1.332	-2.979	-3.514	0	-0.425	-0.436	-1.266	-2.168	S4	forkhead-associated domain-containing protein	Regulation overview.Regulation of gene expression.Regulation of transcription.Transcription factor.FHA family transcription factor				0.159184	0	VVTU2212_s_at VVTU19209_s_at
VVTU3853_x_at	VIT_06s0009g01920	0.02	0.817	0.948	1.185	1.796	0	-0.148	-0.114	0.6	1.577	F1	no hit	Unknown				0.0228994	27.607	VVTU3853_x_at VVTU8898_s_at
VVTU16894_at	VIT_06s0009g02340	-0.799	-1.692	-1.724	-2.044	-2.036	0	0.047	-0.004	-0.335	-1.25	S4	tryptophan/tyrosine permease family	Transport overview.Macromolecule transport.Amino acid transport				0	27.607	VVTU16894_at
VVTU6376_at	VIT_06s0009g02640	-1.701	-1.391	-1.426	-1.178	-0.917	0	0.066	-0.044	-0.172	-0.141	S2	hydroxymethylglutaryl-CoA lyase	Metabolism.Primary metabolism.Amino acid metabolism.Amino acid catabolism	Metabolism.Primary metabolism.Amino acid metabolism.Valine, leucine, and isoleucine metabolism.Valine, leucine, and isoleucine catabolism	Metabolism.Secondary metabolism.Terpenoid metabolism.Terpenoid catabolism.Mevalonate catabolism		0	0.034	VVTU6376_at
VVTU5334_at	VIT_06s0009g02700	-0.744	-0.655	-0.647	-1.222	-1.438	0	0.366	0.252	0.146	-0.199	S2	F-box family protein	Metabolism.Primary metabolism.Protein metabolism and modification.Proteolysis.Ubiquitin-mediated proteolysis				0	1.74	VVTU5334_at
VVTU35884_at	VIT_06s0009g03010	-0.265	-3.405	-2.927	-3.66	-3.812	0	1.288	1.731	0.871	0.651	S2	flavonoid 3',5'-hydroxylase [Vitis vinifera]	Metabolism.Secondary metabolism.Phenylpropanoid metabolism.Flavonoid metabolism.Flavonoid biosynthesis				0	0	VVTU35884_at
VVTU35067_at	VIT_06s0009g03450	-1.378	-1.997	-1.764	-2.154	-2.09	0	-0.365	-0.314	-0.403	-0.774	S4	LRP1 (LATERAL ROOT PRIMORDIUM 1)	Signalling.Hormone signalling.Auxin signalling.Auxin responsive				0	27.607	VVTU35067_at
VVTU14226_at	VIT_06s0009g03640	-1.34	-1.274	-1.4	-1.762	-1.705	0	0.747	0.561	0.081	-0.047	S2	annexin 1 (ANN1)	Response to stimulus.Stress response.Abiotic stress response	Signalling.Signalling pathway.Calcium sensors and signalling			0	31.753	VVTU14226_at
VVTU21596_at	VIT_06s0009g03680	-0.167	0.04	-0.139	-0.041	-0.075	0	1.103	0.93	0.92	0.82	S1	F-box family protein	Metabolism.Primary metabolism.Protein metabolism and modification.Proteolysis.Ubiquitin-mediated proteolysis				0	6.192	VVTU21596_at
VVTU4447_s_at	VIT_06s0009g03740	-0.222	-2.127	-2.351	-2.736	-2.186	0	-0.125	-0.244	0.002	0.085	S2	serine-glyoxylate aminotransferase	Metabolism.Primary metabolism.Amino acid metabolism.Glycine, serine, and threonine metabolism				0	0.037	VVTU4447_s_at
VVTU3026_at	VIT_06s0061g00010	-0.38	-1.409	-1.557	-2.405	-3.042	0	-0.224	-0.277	-0.869	-1.581	S4	magnesium-chelatase subunit chlD, chloroplast precursor	Metabolism.Primary metabolism.Cofactor metabolism.Tetrapyrrole metabolism.Chlorophyll metabolism.Chlorophyll biosynthesis	Metabolism.Primary metabolism.Generation of metabolite precursors and energy.Photosynthesis.Reaction center pigment biosynthesis			0.00780098	0	VVTU3026_at
VVTU9827_at	VIT_06s0061g00080	-0.311	-1.296	-1.458	-1.566	-1.95	0	-0.056	-0.296	-0.428	-0.815	S4	saccharopine dehydrogenase	Metabolism.Primary metabolism.Amino acid metabolism.Amino acid catabolism	Metabolism.Primary metabolism.Amino acid metabolism.Lysine metabolism.Lysine catabolism	Metabolism.Secondary metabolism.Alkaloid metabolism.Alkaloid biosynthesis.Alkaloid derived from ornithine biosynthesis		0	3.882	VVTU9827_at
VVTU12417_s_at	VIT_06s0061g00120	-0.043	0.257	0.43	2.118	1.644	0	0.181	0.009	1.826	5.44	S1	Beta-1,3-glucanase [Vitis riparia]	Metabolism.Primary metabolism.Carbohydrate metabolism.Polysaccharide metabolism.Beta-1,3 glucan metabolism.Beta-1,3 glucan catabolism				7.53522	0.121	VVTU12417_s_at
VVTU16180_at	VIT_06s0061g00150	-0.029	-3.035	-3.085	-3.439	-3.734	0	-1.97	-2.129	-2.421	-2.998	S4	Zinc finger (CCCH-type) family protein	Regulation overview.Regulation of gene expression.Regulation of transcription.Transcription factor.C3H family transcription factor				0.0754718	29.08	VVTU16180_at VVTU6386_at VVTU38783_at
VVTU11475_at	VIT_06s0061g00180	-1.199	0.303	0.443	1.297	1.793	0	0.73	0.548	0.957	1.656	S1	WD40	Unknown				5.87849	0	VVTU11475_at
VVTU4998_s_at	VIT_06s0061g00220	-1.933	-3.795	-3.948	-3.918	-3.769	0	-1.17	-1.53	-2.351	-2.806	S4	transcription initiation factor TFIIB	Metabolism.Primary metabolism.Nucleobase, nucleoside, nucleotide, nucleic acid metabolism.Nucleic acid metabolism.RNA metabolism.RNA biosynthesis				0	0.236	VVTU4998_s_at
VVTU4558_s_at	VIT_06s0061g00230	-6.218	-6.535	-6.712	-6.998	-7.024	0	-0.821	-0.86	-1.102	-1.573	S2	ABC transporter G member 7	Transport overview.Macromolecule transport.Multidrug transport.Multidrug ABC transport				0	4.871	VVTU4558_s_at
VVTU5544_at	VIT_06s0061g00240	-4.52	-4.731	-4.823	-4.844	-4.759	0	-1.835	-2.506	-4.087	-4.643	S3	ABC transporter G member 7	Transport overview.Macromolecule transport.Multidrug transport.Multidrug ABC transport				0	0	VVTU5544_at
VVTU4979_at	VIT_06s0061g00330	-0.185	-1.462	-1.781	-2.651	-3.358	0	-0.436	-0.508	-1.075	-1.757	S4	Unknown protein	Unknown				0.00780098	0	VVTU4979_at
VVTU15154_s_at	VIT_06s0061g00440	-1.542	-1.765	-1.781	-2.716	-3.47	0	-0.617	-0.631	-1.129	-1.542	S4	Heavy-metal-associated domain-containing protein	Unknown				0	18.269	VVTU15154_s_at
VVTU2767_at	VIT_06s0061g00560	-0.13	2.373	2.62	1.856	1.723	0	0.854	0.768	-0.055	0.42	F1	Exostosin FRA8 (FRAGILE FIBER8)	Metabolism.Primary metabolism.Carbohydrate metabolism.Oligosaccharide metabolism.N-Glycan metabolism.N-Glycan biosynthesis				0	1.74	VVTU2767_at VVTU38287_s_at
VVTU38287_s_at	VIT_06s0061g00560	-0.061	1.871	2.157	1.496	1.345	0	0.533	0.516	-0.109	0.26	F1	Exostosin FRA8 (FRAGILE FIBER8)	Metabolism.Primary metabolism.Carbohydrate metabolism.Oligosaccharide metabolism.N-Glycan metabolism.N-Glycan biosynthesis				0	1.74	VVTU2767_at VVTU38287_s_at
VVTU1437_at	VIT_06s0061g00620	-0.783	-5.352	-5.586	-6.182	-6.293	0	-2.695	-2.752	-3.043	-4.084	S4	short-chain dehydrogenase carbonyl reductase 3	Unknown				0	16	VVTU1437_at
VVTU5895_at	VIT_06s0061g00670	-0.146	-2.195	-2.393	-3.224	-3.513	0	-0.806	-1.17	-2.076	-2.812	S4	Salutaridine reductase	Metabolism.Secondary metabolism.Alkaloid metabolism.Alkaloid biosynthesis				0.0366205	29.696	VVTU5895_at
VVTU15548_at	VIT_06s0061g00710	-0.804	-0.292	-0.336	-1.107	-1.19	0	-0.198	-0.719	-2.411	-2.798	F4	Zinc finger (C3HC4-type RING finger)	Regulation overview.Regulation of gene expression.Regulation of transcription.Transcription factor.Zinc finger C3HC4 family transcription factor				0.895718	0	VVTU15548_at
VVTU861_s_at	VIT_06s0061g00730	1.232	-1.214	-1.785	-5.295	-6.11	0	-0.208	-0.319	-1.884	-4.011	S4	Aquaporin GAMMA-TIP3/TIP1;3	Transport overview.Water transport.Aquaporins.TIP				0.520523	0	VVTU861_s_at VVTU35872_at
VVTU21550_at	VIT_06s0061g00760	0.247	2.678	3.568	3.766	4.128	0	-0.155	0.051	0.08	1.321	F1	Zinc finger (C2H2 type) family	Regulation overview.Regulation of gene expression.Regulation of transcription.Transcription factor.C2H2 family transcription factor				0	0	VVTU21550_at
VVTU5779_at	VIT_06s0061g00790	1.028	1.49	1.398	1.358	1.203	0	0.825	0.865	1.084	0.87	F2	Pheophorbide a oxygenase	Cellular process.Cell growth and death.Cell death	Metabolism.Primary metabolism.Cofactor metabolism.Tetrapyrrole metabolism.Chlorophyll metabolism.Chlorophyll catabolism			0		VVTU5779_at
VVTU11763_at	VIT_06s0061g01060	-0.431	-0.382	-0.601	-1.074	-1.607	0	0.29	0.359	0.045	-0.594	S2	magnesium transporter CorA 10	Transport overview.Ion transport.Cation transport.Magnesium transport				0	1.74	VVTU11763_at VVTU6054_at
VVTU3478_at	VIT_06s0061g01070	1.089	1.738	1.639	2.237	2.412	0	1.266	1.31	1.944	2.384	F2	Oligopeptidase A	Metabolism.Primary metabolism.Protein metabolism and modification.Proteolysis.Peptidase-mediated proteolysis				0.296552		VVTU3478_at
VVTU17374_at	VIT_06s0061g01110	-0.426	3.053	3.464	3.196	2.736	0	0.652	0.589	0.479	0.439	F1	lecithine cholesterol acyltransferase	Metabolism.Primary metabolism.Lipid metabolism.Glycerolipid metabolism.Glycerophospholipid metabolism	Metabolism.Primary metabolism.Lipid metabolism.Steroid metabolism			0	0.121	VVTU17374_at VVTU14616_at
VVTU14616_at	VIT_06s0061g01110	0.061	4.137	4.525	4.602	4.435	0	1.738	1.8	1.856	1.928	F2	lecithine cholesterol acyltransferase	Metabolism.Primary metabolism.Lipid metabolism.Glycerolipid metabolism.Glycerophospholipid metabolism	Metabolism.Primary metabolism.Lipid metabolism.Steroid metabolism			0		VVTU17374_at VVTU14616_at
VVTU29946_x_at	VIT_06s0061g01230	-0.459	-0.576	-0.542	-1.653	-2.94	0	-1.533	-1.659	-2.927	-4.194	F4	Cellulose synthase CSLA02	Cellular process.Cellular component organization and biogenesis.Cell wall organization and biogenesis.Cell wall metabolism.Cell wall biosynthesis.Cellulose biosynthesis				0.0754718	0.061	VVTU29946_x_at
VVTU22667_at	VIT_06s0061g01290	-0.435	-2.676	-2.423	-1.952	-1.594	0	-1.544	-1.245	-2.358	-2.768	S3	no hit	Unknown				2.18426	0.236	VVTU22667_at
VVTU39783_at	VIT_06s0061g01300	0.138	-2.654	-2.455	-1.971	-1.868	0	-2.28	-1.737	-1.047	-0.263	S4	prephenate dehydratase	Metabolism.Cellular metabolism.Shikimate metabolism	Metabolism.Primary metabolism.Amino acid metabolism.Amino acid biosynthesis	Metabolism.Primary metabolism.Amino acid metabolism.Aromatic amino acid metabolism.Phenylalanine metabolism.Phenylalanine biosynthesis		0.0366205	4.871	VVTU39783_at
VVTU11947_at	VIT_06s0061g01380	1.724	-0.4	-1.092	-3.724	-3.988	0	-2.117	-3.031	-4.29	-4.394	F4	pop3 peptide	Unknown				0.296552	1.031	VVTU11947_at
VVTU24084_at	VIT_06s0061g01440	-0.232	1.101	1.179	2.064	2.287	0	-1.497	-1.634	-1.073	0.17	F1	Unknown protein	Unknown				0	0.034	VVTU24084_at
VVTU22989_at	VIT_06s0080g00070	-1.045	-1.42	-1.562	-2.739	-3.355	0	-0.054	-0.07	-0.26	-0.637	S2	S-receptor kinase	Signalling.Signalling pathway.Protein kinase				0	0	VVTU22989_at
VVTU14_at	VIT_06s0080g00150	0.207	-5.773	-5.64	-5.702	-5.867	0	-2.331	-2.262	-2.593	-2.815	S4	subtilisin-like proteinase AIR3	Metabolism.Primary metabolism.Protein metabolism and modification.Proteolysis.Peptidase-mediated proteolysis.Subtilase-mediated proteolysis				0	3.055	VVTU14_at
VVTU13069_s_at	VIT_06s0080g00320	0.298	-1.633	-1.677	-1.42	-1.609	0	-0.748	-0.622	-0.879	-1.037	S4	Esterase/lipase/thioesterase	Unknown				0.00780098	20.412	VVTU13069_s_at VVTU20192_s_at
VVTU35376_at	VIT_06s0080g00930	0.261	1.31	1.604	1.862	1.627	0	-0.449	-0.32	0.175	0.075	F1	Unknown protein	Unknown				0	0.79	VVTU35376_at
VVTU2872_at	VIT_06s0080g01090	-1.132	-1.281	-0.857	1.606	1.524	0	-0.109	0.908	2.487	2.315	S1	CCR4-NOT transcription complex subunit 7/8	Metabolism.Primary metabolism.Nucleobase, nucleoside, nucleotide, nucleic acid metabolism.Nucleic acid metabolism				0.159184	20.412	VVTU2872_at
VVTU2192_at	VIT_06s0080g01100	-0.23	-0.439	-0.487	-0.757	-0.722	0	0.542	0.555	0.503	0.415	S2	Unknown protein	Unknown				0	0.081	VVTU2192_at
VVTU1497_s_at	VIT_07s0005g00010	0.125	-1.692	-1.626	-2.372	-2.351	0	-0.824	-0.715	-1.11	-1.168	S4	Glutathione S-transferase 8 GSTF8	Metabolism.Primary metabolism.Coenzyme and prosthetic group metabolism.Glutathione metabolism	Response to stimulus.Stress response.Abiotic stress response.Oxidative stress response			0.00780098	0.081	VVTU15805_x_at VVTU1497_s_at VVTU2820_s_at VVTU22569_s_at
VVTU2820_s_at	VIT_07s0005g00010	0.165	-1.667	-1.608	-2.341	-2.32	0	-0.803	-0.665	-1.095	-1.122	S4	Glutathione S-transferase 8 GSTF8	Metabolism.Primary metabolism.Coenzyme and prosthetic group metabolism.Glutathione metabolism	Response to stimulus.Stress response.Abiotic stress response.Oxidative stress response			0.00780098	0.061	VVTU15805_x_at VVTU1497_s_at VVTU2820_s_at VVTU22569_s_at
VVTU39958_x_at	VIT_07s0005g00030	-0.465	-1.275	-1.099	-1.137	-0.588	0	-0.471	-0.065	0.584	0.639	S2	Glutathione S-transferase 8 GSTF8	Metabolism.Primary metabolism.Coenzyme and prosthetic group metabolism.Glutathione metabolism	Response to stimulus.Stress response.Abiotic stress response.Oxidative stress response			0	0.499	VVTU39958_x_at
VVTU9780_s_at	VIT_07s0005g00170	-0.497	-0.328	-0.249	0.037	0.344	0	-3.056	-2.965	-2.058	-1.604	F4	rubber elongation factor (REF)	Unknown				0	1.74	VVTU9780_s_at
VVTU12535_s_at	VIT_07s0005g00260	-2.22	0.177	0.552	1.199	1.285	0	0.878	0.838	1.518	2.186	S1	glutathione-conjugate transporter (MRP10)	Transport overview.Macromolecule transport.Multidrug transport.Multidrug ABC transport				0.296552	0.499	VVTU12535_s_at
VVTU28813_s_at	VIT_07s0005g00290	-0.552	1.491	1.823	1.976	1.948	0	0.371	0.416	0.657	0.818	F1	Universal stress protein (USP) family protein	Response to stimulus.Stress response				0.00513494	0.061	VVTU4186_s_at VVTU28813_s_at VVTU9746_s_at
VVTU4186_s_at	VIT_07s0005g00290	-0.308	0.647	0.69	0.959	0.855	0	-0.486	-0.367	0.08	0.339	F1	Universal stress protein (USP) family protein	Response to stimulus.Stress response				0	3.055	VVTU4186_s_at VVTU28813_s_at VVTU9746_s_at
VVTU9746_s_at	VIT_07s0005g00290	-0.374	0.501	0.415	0.751	0.686	0	-0.587	-0.415	0.022	0.235	F1	Universal stress protein (USP) family protein	Response to stimulus.Stress response				0	4.871	VVTU4186_s_at VVTU28813_s_at VVTU9746_s_at
VVTU10042_s_at	VIT_07s0005g00410	-0.137	0.381	0.175	-0.363	-1.11	0	1.195	1.238	0.959	0.579	S1	glycosyl hydrolase family 1 protein	Metabolism.Primary metabolism.Carbohydrate metabolism.Carbohydrate catabolism				0	0.061	VVTU15163_s_at VVTU6282_at VVTU10042_s_at
VVTU15163_s_at	VIT_07s0005g00410	-0.293	0.507	0.506	-0.319	-0.974	0	1.639	1.721	1.43	1.039	S1	glycosyl hydrolase family 1 protein	Metabolism.Primary metabolism.Carbohydrate metabolism.Carbohydrate catabolism				0	0.236	VVTU15163_s_at VVTU6282_at VVTU10042_s_at
VVTU6282_at	VIT_07s0005g00410	-0.632	0.015	0.026	-0.701	-1.471	0	1.117	1.276	0.896	0.575	S1	glycosyl hydrolase family 1 protein	Metabolism.Primary metabolism.Carbohydrate metabolism.Carbohydrate catabolism				0	0.34	VVTU15163_s_at VVTU6282_at VVTU10042_s_at
VVTU5232_at	VIT_07s0005g00510	-1.238	-2.248	-2.29	-2.644	-2.597	0	-1.38	-1.631	-2.216	-2.298	S3	monoglyceride lipase	Metabolism.Primary metabolism.Lipid metabolism.Glycerolipid metabolism.Glycerolipid catabolism				0.0366205	0.79	VVTU5232_at
VVTU3608_at	VIT_07s0005g00730	-0.687	-2.742	-2.848	-5.33	-6.353	0	-0.117	-0.192	-2.148	-3.799	S4	Pectinesterase family	Cellular process.Cellular component organization and biogenesis.Cell wall organization and biogenesis.Cell wall metabolism.Cell wall modification.Pectin modification				0.00780098	0.236	VVTU3608_at VVTU8837_s_at
VVTU8837_s_at	VIT_07s0005g00730	-0.689	-2.932	-3.066	-5.356	-5.257	0	0.015	-0.081	-2.593	-4.324	S4	Pectinesterase family	Cellular process.Cellular component organization and biogenesis.Cell wall organization and biogenesis.Cell wall metabolism.Cell wall modification.Pectin modification				0.00780098	35.773	VVTU3608_at VVTU8837_s_at
VVTU7937_at	VIT_07s0005g00820	-0.506	1.055	1.719	2.563	2.581	0	0.356	0.293	1.745	1.095	F1	AP2-like ethylene-responsive transcription factor	Regulation overview.Regulation of gene expression.Regulation of transcription.Transcription factor.AP2 family transcription factor.ERF subfamily transcription factor				0.0754718	0.081	VVTU7937_at
VVTU13709_at	VIT_07s0005g00830	3.361	0.664	1.129	0.357	0.256	0	0.345	0.4	0.158	0.248	F3	Subtilisin protease	Metabolism.Primary metabolism.Protein metabolism and modification.Proteolysis.Peptidase-mediated proteolysis.Subtilase-mediated proteolysis				0.0754718	0.037	VVTU13709_at VVTU20788_at
VVTU20788_at	VIT_07s0005g00830	1.477	-0.171	-0.265	-0.184	-0.066	0	-0.304	-0.382	-0.348	-0.368	F3	Subtilisin protease	Metabolism.Primary metabolism.Protein metabolism and modification.Proteolysis.Peptidase-mediated proteolysis.Subtilase-mediated proteolysis				0.520523	9.419	VVTU13709_at VVTU20788_at
VVTU3222_at	VIT_07s0005g00870	2.293	-0.136	-0.134	-0.181	0.393	0	-0.127	-0.112	-0.078	1.252	F3	erg-1	Response to stimulus.Stress response.Abiotic stress response				3.75585	0.037	VVTU3222_at
VVTU342_at	VIT_07s0005g01040	-1.601	-2.648	-2.419	-2.551	-2.218	0	-1.925	-1.735	-2.199	-2.22	S3	glycosyl transferase family 8 protein	Metabolism.Primary metabolism.Carbohydrate metabolism.Glycosyl transference				0.00884991	0.121	VVTU342_at
VVTU19633_s_at	VIT_07s0005g01050	-2.474	-0.46	-0.489	-0.736	-0.472	0	1.363	1.328	1.06	1.253	S1	Unknown protein	Unknown				0	11.484	VVTU3172_s_at VVTU19633_s_at
VVTU3172_s_at	VIT_07s0005g01050	-2.537	-0.781	-0.844	-1.056	-0.79	0	0.987	0.944	0.65	0.733	S2	Unknown protein	Unknown				0	3.055	VVTU3172_s_at VVTU19633_s_at
VVTU35669_s_at	VIT_07s0005g01130	0.897	0.704	0.727	1.19	1.865	0	0.316	0.144	0.153	0.874	F1	no hit	Unknown				0.00884991	20.412	VVTU35669_s_at
VVTU2365_s_at	VIT_07s0005g01180	-1.334	-3.212	-2.914	-2.754	-2.593	0	-2.003	-1.726	-2.19	-1.881	S3	Unknown protein	Unknown				0	7.682	VVTU2365_s_at
VVTU12711_at	VIT_07s0005g01290	-0.92	-1.637	-1.248	-2.13	-2.597	0	0.287	0.642	0.966	-0.069	S2	DnaJ homolog, subfamily C, member 7	Metabolism.Primary metabolism.Protein metabolism and modification.Protein folding.Chaperone-mediated protein folding.HSP-mediated protein folding.HSP-mediated protein folding co-chaperone				0	0	VVTU12711_at
VVTU6019_at	VIT_07s0005g01320	0.496	-0.698	-0.526	2.051	1.448	0	-1.321	-1.001	0.452	-0.008	F3	no hit	Unknown				0.0366205	4.871	VVTU6019_at
VVTU35638_s_at	VIT_07s0005g01340	0.344	-3.564	-3.502	-3.658	-3.676	0	-1.689	-1.815	-2.512	-2.664	S4	ribosomal protein L29e	Metabolism.Primary metabolism.Protein metabolism and modification.Translation				0.00884991	27.607	VVTU35638_s_at
VVTU1465_at	VIT_07s0005g01470	-1.347	-2.673	-2.564	-2.39	-2.451	0	-2.01	-2.108	-2.403	-1.382	S3	Unknown protein	Unknown				0.0366205	18.269	VVTU1465_at
VVTU15450_at	VIT_07s0005g01520	-3.149	-3.283	-3.123	-2.928	-3.024	0	-0.804	-0.93	-1.277	-1.86	S4	WRKY DNA-binding protein 35	Regulation overview.Regulation of gene expression.Regulation of transcription.Transcription factor.WRKY family transcription factor				0	0	VVTU15450_at
VVTU14034_s_at	VIT_07s0005g01710	0.257	4.232	4.099	3.255	2.99	0	2.782	2.602	2.58	2.443	F2	WRKY DNA-binding protein 23	Regulation overview.Regulation of gene expression.Regulation of transcription.Transcription factor.WRKY family transcription factor				0.0134142		VVTU2080_at VVTU14034_s_at
VVTU2080_at	VIT_07s0005g01710	0.295	3.885	3.767	3.289	2.998	0	2.742	2.647	2.677	2.633	F2	WRKY DNA-binding protein 23	Regulation overview.Regulation of gene expression.Regulation of transcription.Transcription factor.WRKY family transcription factor				0.0366205		VVTU2080_at VVTU14034_s_at
VVTU10275_at	VIT_07s0005g01790	-3.942	-4.999	-5.081	-5.478	-5.312	0	-2.305	-2.506	-4.132	-4.89	S3	Acyl-CoA synthetase long-chain member 2	Metabolism.Primary metabolism.Lipid metabolism.Fatty acid metabolism				0	0	VVTU10275_at
VVTU4910_at	VIT_07s0005g01830	-0.72	-1.402	-1.607	-2.945	-3.211	0	-0.107	-0.176	-0.89	-1.324	S4	Unknown protein	Unknown				0.00780098	0.121	VVTU17039_at VVTU4910_at
VVTU11587_at	VIT_07s0005g01950	0.4	2.493	2.526	2.993	2.932	0	0.512	0.438	0.675	1.643	F1	myb domain protein 78	Regulation overview.Regulation of gene expression.Regulation of transcription.Transcription factor.MYB family transcription factor				0	4.871	VVTU11587_at
VVTU9313_at	VIT_07s0005g02080	0.636	0.211	-0.043	0.247	-0.001	0	-0.746	-1.187	-1.584	0.367	F3	no hit	Unknown				0	31.117	VVTU9313_at
VVTU16075_at	VIT_07s0005g02120	-0.54	-2.132	-2.217	-2.381	-2.44	0	-0.842	-0.953	-1.311	-1.594	S4	cyclase/dehydrase	Unknown				0	34.469	VVTU16075_at
VVTU13925_s_at	VIT_07s0005g02230	0.919	-0.602	-0.782	-1.804	-2.475	0	-0.311	-0.689	-1.828	-0.657	F4	S-adenosylmethionine synthetase 1 (SAM1)	Metabolism.Primary metabolism.Amino acid metabolism.Methionine metabolism	Signalling.Hormone signalling.Ethylene signalling.Ethylene metabolism.Ethylene biosynthesis			6.60569	0	VVTU13925_s_at VVTU7893_x_at
VVTU7893_x_at	VIT_07s0005g02230	0.578	-0.669	-0.907	-1.698	-2.418	0	-0.433	-0.551	-1.69	-0.647	S4	S-adenosylmethionine synthetase 1 (SAM1)	Metabolism.Primary metabolism.Amino acid metabolism.Methionine metabolism	Signalling.Hormone signalling.Ethylene signalling.Ethylene metabolism.Ethylene biosynthesis			4.12605	0	VVTU13925_s_at VVTU7893_x_at
VVTU30935_at	VIT_07s0005g02420	-0.593	0.098	-0.176	-1.412	-1.467	0	-1.66	-1.081	0.036	0.814	S2	Haloacid dehalogenase hydrolase	Metabolism				10.858	0	VVTU30935_at
VVTU16092_at	VIT_07s0005g02440	-1.037	-5.393	-5.358	-5.243	-5.293	0	-4.103	-3.938	-4.405	-4.792	S3	Pectinacetylesterase	Cellular process.Cellular component organization and biogenesis.Cell wall organization and biogenesis.Cell wall metabolism.Cell wall modification.Pectin modification				0.159184	22.485	VVTU16092_at
VVTU1568_at	VIT_07s0005g02450	-1.204	-1.319	-1.367	-3.075	-2.891	0	0.181	0.217	-1.569	-1.541	S4	Unknown protein	Unknown				0.00780098	35.773	VVTU1568_at
VVTU4704_at	VIT_07s0005g02470	0.933	-2.947	-2.738	-3.207	-3.185	0	-1.953	-1.701	-1.886	-2.117	S4	cellulose synthase CESA3	Cellular process.Cellular component organization and biogenesis.Cell wall organization and biogenesis.Cell wall metabolism.Cell wall biosynthesis.Cellulose biosynthesis				0.0754718	3.055	VVTU4704_at VVTU22365_at VVTU26669_at
VVTU37903_at	VIT_07s0005g02480	-1.184	-3.202	-3.053	-4.016	-3.93	0	-1.264	-1.137	-2.814	-2.619	S4	myb domain protein 61	Regulation overview.Regulation of gene expression.Regulation of transcription.Transcription factor.MYB family transcription factor				0.00780098	27.607	VVTU37903_at
VVTU22272_at	VIT_07s0005g02570	-0.685	-0.416	-0.363	0.396	0.572	0	0.869	0.699	1.566	1.925	S1	WRKY DNA-binding protein 47	Regulation overview.Regulation of gene expression.Regulation of transcription.Transcription factor.WRKY family transcription factor				0.00780098	13.583	VVTU22415_s_at VVTU4651_at VVTU22272_at
VVTU22415_s_at	VIT_07s0005g02570	-1.358	0.836	0.786	0.61	0.269	0	1.3	1.304	1.483	1.415	S1	WRKY DNA-binding protein 47	Regulation overview.Regulation of gene expression.Regulation of transcription.Transcription factor.WRKY family transcription factor				0.00780098	27.607	VVTU22415_s_at VVTU4651_at VVTU22272_at
VVTU16659_at	VIT_07s0005g02660	1.17	1.034	1.113	1.058	1.113	0	-0.912	-0.981	-0.599	2.44	F1	ABC transporter B member 13	Transport overview.Macromolecule transport.Multidrug transport.Multidrug ABC transport				0	0.236	VVTU16659_at VVTU27503_s_at
VVTU27503_s_at	VIT_07s0005g02660	1.199	0.991	1.17	1.069	1.159	0	-1.41	-1.44	-0.968	2.451	F3	ABC transporter B member 13	Transport overview.Macromolecule transport.Multidrug transport.Multidrug ABC transport				0	1.359	VVTU16659_at VVTU27503_s_at
VVTU15023_at	VIT_07s0005g02700	0.22	0.678	0.941	1.26	1.949	0	-0.018	-0.197	0.424	0.991	F1	KCO5 (Ca2+ activated outward rectifying K+ channel 5)	Signalling.Signalling pathway.Calcium sensors and signalling	Transport overview.Ion transport.Cation transport.Potassium transport			0.00513494	0.79	VVTU15023_at
VVTU18424_s_at	VIT_07s0005g02710	1.12	2.943	3.045	3.463	3.035	0	1.832	1.938	3.373	3.153	F2	Unknown protein	Unknown				0.296552		VVTU18424_s_at
VVTU1423_at	VIT_07s0005g02950	1.256	1.623	1.631	0.814	-0.292	0	1.489	1.457	1.28	0.915	F2	AN3 (ANGUSITFOLIA3)	Regulation overview.Regulation of gene expression.Regulation of transcription.Transcription factor.GIF family transcription factor				10.858		VVTU1423_at
VVTU31031_at	VIT_07s0005g03810	-0.239	1.887	1.938	2.712	3.29	0	1.146	1.162	1.292	2.524	F2	Unknown protein	Unknown				0.0366205		VVTU31031_at
VVTU35364_s_at	VIT_07s0005g04110	2.66	0.38	-0.267	-0.717	-0.878	0	-0.93	-1.013	-1.026	-1.143	F3	Cellulose synthase CESA4	Cellular process.Cellular component organization and biogenesis.Cell wall organization and biogenesis.Cell wall metabolism.Cell wall biosynthesis.Cellulose biosynthesis				0.0366205	0	VVTU35364_s_at
VVTU13423_s_at	VIT_07s0005g04340	0.254	-0.003	0.002	0.182	-0.02	0	0.271	0.529	1.444	2.088	S1	Unknown protein	Unknown				0.0134142	0	VVTU37585_at VVTU35832_s_at VVTU6801_at VVTU13423_s_at
VVTU35832_s_at	VIT_07s0005g04340	0.288	-0.035	-0.083	0.178	0.035	0	0.381	0.504	1.422	2.163	S1	Unknown protein	Unknown				0.0134142	0	VVTU37585_at VVTU35832_s_at VVTU6801_at VVTU13423_s_at
VVTU37585_at	VIT_07s0005g04340	-0.152	-0.009	-0.026	0.456	0.332	0	0.12	0.309	1.379	1.562	S1	Unknown protein	Unknown				0.296552	0	VVTU37585_at VVTU35832_s_at VVTU6801_at VVTU13423_s_at
VVTU6801_at	VIT_07s0005g04340	0.325	0.03	0.156	0.652	0.269	0	0.464	1.126	2.124	2.668	S1	Unknown protein	Unknown				0.0134142	0	VVTU37585_at VVTU35832_s_at VVTU6801_at VVTU13423_s_at
VVTU34273_at	VIT_07s0005g04360	-0.443	0.001	-0.007	-0.119	-0.324	0	0.569	0.684	0.985	0.599	S1	Unknown protein	Unknown				0	3.055	VVTU34273_at
VVTU1194_at	VIT_07s0005g04400	-0.23	-1.378	-1.706	-1.991	-2.596	0	-0.424	-0.598	-1.079	-2.188	S4	photosystem II reaction centre W (PsbW)	Metabolism.Primary metabolism.Generation of metabolite precursors and energy.Photosynthesis.Photosystem II				0.0366205	35.773	VVTU1194_at
VVTU598_at	VIT_07s0005g04850	1.81	0.22	0.149	0.232	-0.009	0	-0.013	0.1	-0.089	-0.001	F3	alpha-expansin 19	Cellular process.Cell growth and death.Cell growth	Cellular process.Cellular component organization and biogenesis.Cell wall organization and biogenesis.Cell wall metabolism.Cell wall modification			0.520523	2.331	VVTU598_at
VVTU3962_s_at	VIT_07s0005g04890	0.184	1.677	2.58	3.362	3.475	0	3.557	3.918	5.166	5.944	F2	Glutathione S-transferase 25 GSTU7	Metabolism.Primary metabolism.Coenzyme and prosthetic group metabolism.Glutathione metabolism	Response to stimulus.Stress response.Abiotic stress response.Oxidative stress response			0.0366205		VVTU3962_s_at
VVTU12055_s_at	VIT_07s0005g04920	-0.122	-2.615	-2.868	-3.723	-4.468	0	-1.69	-1.707	-2.319	-3.133	S4	Photosystem I reaction center subunit IV B (PSAE B)	Metabolism.Primary metabolism.Generation of metabolite precursors and energy.Photosynthesis.Photosystem I				0.0754718	1.359	VVTU6684_s_at VVTU12055_s_at
VVTU6684_s_at	VIT_07s0005g04920	-0.244	-2.77	-2.702	-3.798	-4.416	0	-1.912	-1.851	-2.453	-3.184	S4	Photosystem I reaction center subunit IV B (PSAE B)	Metabolism.Primary metabolism.Generation of metabolite precursors and energy.Photosynthesis.Photosystem I				0.159184	3.882	VVTU6684_s_at VVTU12055_s_at
VVTU2449_at	VIT_07s0005g05520	-1.177	-0.966	-0.924	-1.03	-1.077	0	-1.22	-1.303	-1.336	-1.28	S3	pectate lyase	Cellular process.Cellular component organization and biogenesis.Cell wall organization and biogenesis.Cell wall metabolism.Cell wall catabolism.Pectin catabolism				3.75585	0.081	VVTU2449_at
VVTU14535_at	VIT_07s0005g05720	0.294	-0.362	-0.343	-0.12	-0.023	0	-0.555	-0.088	0.511	1.207	S1	Tetratricopeptide repeat domain male sterility MS5	Unknown				1.4483	0	VVTU14535_at
VVTU2751_s_at	VIT_07s0005g06160	0.207	-3.272	-3.181	-2.858	-2.2	0	-3.962	-4.301	-5.728	-3.542	F4	no hit	Unknown				0.0228994	6.192	VVTU2751_s_at
VVTU30514_at	VIT_07s0005g06200	0.234	-0.894	-0.846	-2.034	-2.442	0	-1.406	-1.007	-1.376	-1.411	S4	RPM1 (RESISTANCE TO P. SYRINGAE PV MACULICOLA 1)	Response to stimulus.Stress response.Biotic stress response				9.09397	0	VVTU30514_at
VVTU3482_at	VIT_07s0031g00060	0.546	-0.197	-0.088	-0.046	0.111	0	-0.491	-0.444	-0.731	-0.899	F4	3-beta-glucuronosyltransferase	Metabolism.Primary metabolism.Protein metabolism and modification.Protein processing.Protein glycosylation				0.00513494	1.031	VVTU3482_at VVTU24979_at
VVTU2574_at	VIT_07s0031g00080	-1.252	-1.77	-1.802	-1.945	-2.06	0	-0.599	-0.691	-0.564	-0.695	S4	WRKY DNA-binding protein 15	Regulation overview.Regulation of gene expression.Regulation of transcription.Transcription factor.WRKY family transcription factor				0	31.117	VVTU2574_x_at VVTU2574_at
VVTU2574_x_at	VIT_07s0031g00080	-1.317	-1.952	-1.916	-1.896	-1.983	0	-0.699	-0.875	-0.76	-0.825	S4	WRKY DNA-binding protein 15	Regulation overview.Regulation of gene expression.Regulation of transcription.Transcription factor.WRKY family transcription factor				0	20.412	VVTU2574_x_at VVTU2574_at
VVTU3224_at	VIT_07s0031g00110	2.638	0.404	0.224	-0.252	-0.527	0	-0.714	-0.729	-0.852	-0.512	F3	Unknown protein	Unknown				0.0228994	0.037	VVTU3224_at
VVTU24560_at	VIT_07s0031g00480	-0.403	-1.838	-1.805	-1.625	-2.276	0	-0.15	0.106	0.232	-0.195	S2	protein kinase family	Signalling.Signalling pathway.Protein kinase				0	0	VVTU4611_s_at VVTU24560_at
VVTU4611_s_at	VIT_07s0031g00480	-0.459	-2.299	-2.271	-2.064	-2.813	0	-0.211	-0.032	0.154	-0.313	S2	protein kinase family	Signalling.Signalling pathway.Protein kinase				0	0	VVTU4611_s_at VVTU24560_at
VVTU11715_at	VIT_07s0031g00490	-1.437	0.06	0.227	0.124	-0.145	0	0.181	0.258	0.387	1.024	S1	MAP3K protein kinase	Signalling.Signalling pathway.Protein kinase.MAPK cascade				0.0366205	27.607	VVTU11715_at VVTU24636_at
VVTU14041_at	VIT_07s0031g00590	-0.563	-1.98	-1.928	-2.116	-2.128	0	-0.596	-0.853	-1.269	-1.51	S4	Triacylglycerol lipase	Metabolism.Primary metabolism.Lipid metabolism.Glycerolipid metabolism.Glycerolipid catabolism				0	24.68	VVTU14041_at
VVTU34379_at	VIT_07s0031g00760	-0.266	-0.104	-0.497	-0.743	-0.742	0	-1.225	-2.004	-2.903	-2.466	F4	EF hand	Signalling.Signalling pathway.Calcium sensors and signalling				0.00513494	0	VVTU34379_at
VVTU23265_at	VIT_07s0031g00880	0.889	-0.021	-0.071	-0.743	-1.231	0	0.404	0.274	-0.491	0.145	S2	nodulation protein	Unknown				2.18426	0	VVTU24480_at VVTU23265_at
VVTU21432_at	VIT_07s0031g00920	-1.537	-3.147	-3.181	-3.125	-3.098	0	-0.214	-0.29	-0.51	-0.687	S2	inositol-3-phosphate synthase	Metabolism.Primary metabolism.Carbohydrate metabolism.Monosaccharide metabolism.Inositol phosphate metabolism				0	11.484	VVTU21432_at VVTU35836_s_at VVTU2993_s_at VVTU30360_s_at
VVTU2993_s_at	VIT_07s0031g00920	-0.86	-3.11	-2.894	-3.302	-3.068	0	-0.452	-0.542	-0.658	-0.859	S4	inositol-3-phosphate synthase	Metabolism.Primary metabolism.Carbohydrate metabolism.Monosaccharide metabolism.Inositol phosphate metabolism				0	1.74	VVTU21432_at VVTU35836_s_at VVTU2993_s_at VVTU30360_s_at
VVTU30360_s_at	VIT_07s0031g00920	-0.684	-3.054	-2.974	-3.348	-3.13	0	-0.594	-0.731	-0.784	-0.997	S4	inositol-3-phosphate synthase	Metabolism.Primary metabolism.Carbohydrate metabolism.Monosaccharide metabolism.Inositol phosphate metabolism				0	1.359	VVTU21432_at VVTU35836_s_at VVTU2993_s_at VVTU30360_s_at
VVTU35836_s_at	VIT_07s0031g00920	-0.883	-3.369	-3.036	-3.565	-3.224	0	-0.694	-0.707	-0.92	-1.113	S4	inositol-3-phosphate synthase	Metabolism.Primary metabolism.Carbohydrate metabolism.Monosaccharide metabolism.Inositol phosphate metabolism				0	6.192	VVTU21432_at VVTU35836_s_at VVTU2993_s_at VVTU30360_s_at
VVTU29284_at	VIT_07s0031g01130	-0.4	-0.195	-0.289	0.168	-0.015	0	-0.102	-0.044	1.208	2.561	S1	Ascorbate oxidase	Metabolism.Primary metabolism.Organic acid metabolism.Ascorbate and aldarate metabolism				0.0754718	0	VVTU29284_at
VVTU12910_s_at	VIT_07s0031g01160	1.565	1.243	1.996	2.933	2.499	0	-0.196	-0.233	1.564	0.7	F1	hyperosmotically inducible periplasmic protein	Cellular process.Cellular homeostasis.Heavy metal ion homeostasis				0	27.607	VVTU12910_s_at
VVTU8282_at	VIT_07s0031g01270	-1.826	-3.407	-3.592	-3.755	-3.06	0	-1.126	-1.179	-2.859	-2.363	S4	RING-H2 finger A2A	Regulation overview.Regulation of gene expression.Regulation of transcription.Transcription factor.Zinc finger C3HC4 family transcription factor				0	0.34	VVTU8282_at
VVTU5059_at	VIT_07s0031g01560	-0.667	-1.304	-1.204	-1.844	-1.874	0	-0.057	-0.038	-0.485	-1.007	S4	Unknown protein	Unknown				0	32.313	VVTU5059_at
VVTU1856_at	VIT_07s0031g01680	-4.995	-8.704	-8.847	-9.004	-8.967	0	-8.434	-8.935	-9.253	-9.042	S3	CYP86A1	Metabolism.Cellular metabolism.Oxidation reduction.Cytochrome P450 oxidoreductase				5.21399	0.499	VVTU1856_at
VVTU17134_at	VIT_07s0031g01930	-0.047	1.12	1.225	2.341	2.574	0	2.169	2.122	3.567	3.422	F2	myb TKI1 (TSL-KINASE INTERACTING PROTEIN 1)	Regulation overview.Regulation of gene expression.Regulation of transcription.Transcription factor.MYB-related family transcription factor				0.159184		VVTU9543_at VVTU17134_at
VVTU9543_at	VIT_07s0031g01930	-0.11	2.885	2.852	4.057	4.164	0	3.877	3.923	5.196	4.984	F2	myb TKI1 (TSL-KINASE INTERACTING PROTEIN 1)	Regulation overview.Regulation of gene expression.Regulation of transcription.Transcription factor.MYB-related family transcription factor				0.520523		VVTU9543_at VVTU17134_at
VVTU34575_s_at	VIT_07s0031g01940	0.717	0.989	1.115	1.159	1.197	0	0.071	0.095	0.512	0.494	F1	holocarboxylase synthetase	Metabolism.Primary metabolism.Coenzyme and prosthetic group metabolism.Biotin metabolism				0	31.753	VVTU34575_s_at VVTU13671_s_at VVTU988_s_at
VVTU22181_at	VIT_07s0031g02160	-0.019	-2.289	-2.516	-2.824	-2.837	0	-1.218	-1.324	-2.006	-2.401	S4	protein phosphatase 2C DBP	Regulation overview.Regulation of gene expression.Regulation of transcription.Transcription factor.DBP family transcription factor				0.0366205	33.638	VVTU22181_at
VVTU38138_at	VIT_07s0031g02180	-0.729	-1.589	-1.603	-1.848	-2.055	0	-0.925	-0.842	-0.671	-0.807	S4	protein kinase IRE1	Signalling.Signalling pathway.Protein kinase				0	2.331	VVTU38138_at VVTU26784_at
VVTU34750_s_at	VIT_07s0031g02200	-0.631	-4.012	-4.361	-5.405	-5.661	0	-1.316	-1.72	-2.772	-3.827	S4	Auxin efflux carrier	Signalling.Hormone signalling.Auxin signalling.Auxin transport				0.00780098	13.583	VVTU34750_s_at
VVTU6343_at	VIT_07s0031g02560	-1.376	-3.925	-4.522	-6.337	-6.222	0	-1.178	-1.23	-1.902	-2.817	S4	UVB-resistance protein UVR8	Response to stimulus.Stress response.Abiotic stress response.UV stress response				0	0	VVTU6343_at
VVTU2850_at	VIT_07s0031g02610	-0.298	-2.119	-2.11	-0.685	-0.11	0	-0.156	0.348	1.015	1.703	S2	NAC domain containing protein 2	Regulation overview.Regulation of gene expression.Regulation of transcription.Transcription factor.NAC family transcription factor				0	11.484	VVTU2850_at
VVTU15092_at	VIT_07s0031g02690	-0.417	-1.095	-1.304	-1.227	-1.043	0	0.049	-0.096	0.096	-0.092	S2	NADH dehydrogenase	Metabolism.Primary metabolism.Generation of metabolite precursors and energy.Electron transport.Respiratory-chain phosphorylation				0	4.871	VVTU36985_at VVTU15092_at
VVTU5531_at	VIT_07s0031g02740	0.097	0.531	0.348	-0.178	-0.132	0	-0.387	-1.102	-2.037	-1.488	F4	Auxin-responsive SAUR12	Signalling.Hormone signalling.Auxin signalling.Auxin responsive				0.00513494	0.121	VVTU5531_at
VVTU15069_at	VIT_07s0031g02770	-1.001	-1.467	-1.607	-1.688	-1.45	0	-1.536	-1.592	-1.653	-1.606	S3	Unknown protein	Unknown				5.87849	1.031	VVTU15069_at
VVTU198_at	VIT_07s0031g02780	-0.394	-1.415	-1.654	-2.334	-2.375	0	-0.276	-0.372	-0.8	-1.331	S4	cyclase/dehydrase	Unknown				0	2.331	VVTU198_at
VVTU341_at	VIT_07s0031g02900	2.008	3.629	3.427	3.516	2.827	0	2.522	2.563	1.653	0.125	F2	aspartyl protease	Metabolism.Primary metabolism.Protein metabolism and modification.Proteolysis.Peptidase-mediated proteolysis				0.00513494		VVTU341_at
VVTU285_at	VIT_07s0031g02950	-1.679	-3.446	-3.47	-3.468	-3.695	0	-1.506	-1.55	-1.325	-2.011	S4	AMMONIUM TRANSPORTER 2	Metabolism.Cellular metabolism.Nitrogen metabolism.Nitrogen assimilation	Transport overview.Ion transport.Cation transport.Ammonium transport			0	35.773	VVTU285_at
VVTU21083_s_at	VIT_07s0031g03030	0.765	1.016	1.272	1.756	2.027	0	-0.565	-0.509	0.183	0.529	F1	calmodulin-binding protein	Signalling.Signalling pathway.Calcium sensors and signalling				0	1.74	VVTU21083_s_at
VVTU226_s_at	VIT_07s0104g00090	-0.457	-1.555	-1.433	-1.837	-1.701	0	0.197	0.243	-0.474	-0.83	S2	TRANSPARENT TESTA 8 TT8	Regulation overview.Regulation of gene expression.Regulation of transcription.Transcription factor.bHLH family transcription factor				0	32.889	VVTU226_s_at
VVTU2796_s_at	VIT_07s0104g00150	0.796	1.021	1.016	1.202	1.289	0	-0.374	-0.401	-0.325	0.164	F1	outer envelope membrane protein	Unknown				0	9.419	VVTU2796_s_at
VVTU14456_at	VIT_07s0104g00180	-1.582	-1.155	-0.947	-2.18	-3.052	0	-2.023	-2.261	-3.072	-2.707	S3	nectarin IV NEC4	Unknown				0.895718	9.419	VVTU14456_at
VVTU17114_at	VIT_07s0104g00190	-1.908	-3.605	-3.728	-4.261	-4.441	0	-3.73	-4.136	-4.346	-4.774	S3	7S globulin precursor, basic	Metabolism.Primary metabolism.Generation of metabolite precursors and energy.Storage proteins				10.858	0.499	VVTU17114_at
VVTU40471_at	VIT_07s0104g00200	-0.19	-0.796	-0.827	-0.99	-1.083	0	-0.037	0.064	-0.075	0.215	S2	phenazine biosynthesis PhzC/PhzF	Metabolism.Primary metabolism.Amino acid metabolism.Aromatic amino acid metabolism				0	0	VVTU40471_at
VVTU25561_at	VIT_07s0104g00210	-0.117	-0.551	-0.559	-0.682	-0.804	0	0.115	0.221	0.065	0.428	S2	Phenazine biosynthesis PhzC/PhzF protein	Metabolism.Primary metabolism.Amino acid metabolism.Aromatic amino acid metabolism				0	0	VVTU25561_at
VVTU10855_at	VIT_07s0104g00350	0.61	3.184	3.455	2.385	2.678	0	2.732	2.699	0.859	1.178	F2	Circadian clock coupling factor ZGT	Signalling.Circadian clock signalling				0.0134142		VVTU10855_at
VVTU19116_s_at	VIT_07s0104g00410	0.153	-3.129	-3.263	-4.397	-4.476	0	-1.911	-1.973	-3.256	-4.198	S4	endo-1,3;1,4-beta-D-glucanase precursor	Metabolism.Primary metabolism.Carbohydrate metabolism.Polysaccharide metabolism.Beta-1,3 glucan metabolism.Beta-1,3 glucan catabolism				0.520523	33.638	VVTU19116_s_at
VVTU11942_s_at	VIT_07s0104g00420	0.108	-0.464	-0.621	-1.519	-2.316	0	0.119	0.17	-0.11	-0.823	S2	endo-1,3;1,4-beta-D-glucanase precursor	Metabolism.Primary metabolism.Carbohydrate metabolism.Polysaccharide metabolism.Beta-1,3 glucan metabolism.Beta-1,3 glucan catabolism				0.00884991	0	VVTU11942_s_at
VVTU12808_at	VIT_07s0104g00510	-0.059	-1.498	-1.67	-1.743	-1.645	0	-0.476	-0.57	-0.77	-1.119	S4	mRNA-binding protein precursor	Unknown				0	26.83	VVTU12808_at
VVTU16802_at	VIT_07s0104g00640	0.078	1.41	1.395	1.568	1.81	0	0.437	0.037	-0.596	0.041	F1	no hit	Unknown				0	0	VVTU16802_at
VVTU14488_s_at	VIT_07s0104g00730	-0.183	-1.898	-1.967	-2.679	-2.574	0	-0.179	-0.267	-0.457	-1.007	S4	Unknown protein	Unknown				0	0.037	VVTU14488_s_at
VVTU13184_at	VIT_07s0104g00760	-0.523	-1.805	-1.723	-1.946	-1.504	0	-0.756	-0.972	-0.919	-1.013	S4	Unknown protein	Unknown				0	27.607	VVTU13184_at VVTU10485_at
VVTU38391_at	VIT_07s0104g00790	-0.008	-3.191	-3.448	-3.587	-3.691	0	-1.635	-1.774	-2.253	-2.604	S4	Endonuclease	Metabolism.Primary metabolism.Nucleobase, nucleoside, nucleotide, nucleic acid metabolism.Nucleic acid metabolism.DNA metabolism.DNA repair				0.00780098	22.485	VVTU38391_at
VVTU4915_at	VIT_07s0104g00830	0.656	-3.032	-3.464	-3.532	-3.255	0	-4.015	-4.504	-4.739	-3.828	F4	Sugar transporter ERD6-like 7	Transport overview.Macromolecule transport.Carbohydrate transport.Sugar transport				0.159184	27.607	VVTU4915_at
VVTU8784_at	VIT_07s0104g01260	0.048	0.136	0.087	0.138	0.424	0	-0.029	-0.076	0.231	2.307	S1	flavin-containing monooxygenase	Metabolism.Cellular metabolism.Oxidation reduction.Flavin-containing monooxygenase				4.61199	0.061	VVTU8784_at
VVTU2754_at	VIT_07s0104g01400	0.183	1.23	0.989	-0.161	-0.239	0	-0.137	-0.112	-0.297	-0.207	F3	Glutaredoxin	Response to stimulus.Stress response.Abiotic stress response.Oxidative stress response				0.00884991	13.583	VVTU2754_at
VVTU13287_at	VIT_07s0104g01420	-0.193	2.587	2.508	1.698	1.269	0	-1.347	-1.628	-2.648	-2.258	F3	Glutaredoxin	Response to stimulus.Stress response.Abiotic stress response.Oxidative stress response				0	0	VVTU13287_at
VVTU6876_at	VIT_07s0104g01730	-3.837	-7.675	-7.696	-7.335	-6.42	0	-2.586	-2.508	-2.24	-1.619	S4	HAK5 (High affinity K+ transporter 5)	Transport overview.Ion transport.Cation transport.Potassium transport				0	29.696	VVTU6876_at
VVTU4407_at	VIT_07s0129g00030	-0.497	-1.669	-1.503	-1.616	-1.464	0	-2.151	-2.429	-2.848	-2.403	S3	short-root transcription factor (SHR)	Regulation overview.Regulation of gene expression.Regulation of transcription.Transcription factor.GRAS family transcription factor				0.0228994	0.34	VVTU23474_at VVTU4407_at
VVTU6145_s_at	VIT_07s0129g00290	-0.339	-1.627	-1.894	-2.615	-3.044	0	-0.711	-0.76	-1.336	-2.002	S4	formamidase, putative / formamide amidohydrolase, putative	Metabolism.Cellular metabolism.Nitrogen metabolism	Metabolism.Primary metabolism.Generation of metabolite precursors and energy.Glyoxylate and dicarboxylate metabolism			0.00884991	0.79	VVTU6145_s_at
VVTU13048_s_at	VIT_07s0129g00300	-0.888	-3.465	-3.287	-3.963	-4.327	0	-2.529	-2.614	-2.559	-3.406	S3	formamidase, putative / formamide amidohydrolase, putative	Metabolism.Cellular metabolism.Nitrogen metabolism	Metabolism.Primary metabolism.Generation of metabolite precursors and energy.Glyoxylate and dicarboxylate metabolism			0.0228994	35.773	VVTU21491_s_at VVTU13048_s_at
VVTU21491_s_at	VIT_07s0129g00300	-0.658	-4.591	-4.701	-4.952	-5.418	0	-2.961	-3.187	-2.636	-4.023	S4	formamidase, putative / formamide amidohydrolase, putative	Metabolism.Cellular metabolism.Nitrogen metabolism	Metabolism.Primary metabolism.Generation of metabolite precursors and energy.Glyoxylate and dicarboxylate metabolism			0.00780098	28.253	VVTU21491_s_at VVTU13048_s_at
VVTU10984_at	VIT_07s0129g00380	-1.359	-2.001	-2.198	-2.562	-2.596	0	-1.413	-1.703	-1.61	-1.512	S3	Phototropic-responsive NPH3	Signalling.Signalling pathway.Light signalling				0.00780098	27.607	VVTU10984_at
VVTU15394_s_at	VIT_07s0129g00470	-1.298	-1.763	-1.903	-2.385	-2.181	0	-0.312	-0.869	-1.066	-1.797	S4	Unknown protein	Unknown				0	3.055	VVTU40670_s_at VVTU15394_s_at VVTU9874_s_at
VVTU40670_s_at	VIT_07s0129g00470	-1.555	-2.859	-3.014	-3.38	-3.434	0	-0.601	-1.088	-1.602	-2.472	S4	Unknown protein	Unknown				0	7.682	VVTU40670_s_at VVTU15394_s_at VVTU9874_s_at
VVTU9874_s_at	VIT_07s0129g00470	-1.317	-1.673	-1.988	-2.335	-2.209	0	-0.232	-0.822	-1.054	-1.794	S4	Unknown protein	Unknown				0	2.331	VVTU40670_s_at VVTU15394_s_at VVTU9874_s_at
VVTU865_at	VIT_07s0129g00490	0.632	0.515	0.521	0.284	-0.477	0	-0.614	-0.572	-0.156	-0.845	F3	hydrogenobyrinic acid a,c-diamide synthase	Metabolism.Primary metabolism.Protein metabolism and modification.Proteolysis.Peptidase-mediated proteolysis.Subtilase-mediated proteolysis				0	11.484	VVTU865_at
VVTU12307_s_at	VIT_07s0129g00510	0	5.082	5.299	4.145	3.456	0	3.169	3.504	2.004	2.005	F2	no hit	Unknown				0.00513494		VVTU23497_at VVTU12307_s_at
VVTU1906_at	VIT_07s0129g00530	-0.496	-0.769	-0.701	-1.279	-1.693	0	0.71	0.82	0.788	0.385	S2	hydrolase, alpha/beta fold family	Unknown				0	0	VVTU1906_at
VVTU22627_at	VIT_07s0129g00800	-0.244	0.428	0.687	0.624	0.682	0	2.152	2.381	2.266	1.968	S1	CYP81E1 Isoflavone 2'-hydroxylase	Metabolism.Secondary metabolism.Phenylpropanoid metabolism.Flavonoid metabolism.Isoflavonoid biosynthesis				0	13.583	VVTU22627_at
VVTU35242_at	VIT_07s0129g00920	0.241	2.643	2.818	2.975	3.007	0	1.206	1.281	1.013	0.966	F2	Receptor-like protein kinase	Signalling.Signalling pathway.Protein kinase				0		VVTU35242_at
VVTU40870_at	VIT_07s0129g00930	-0.054	0.418	1.049	2.664	2.738	0	-0.004	0.047	0.395	0.522	F1	Unknown protein	Unknown				0.00884991	0	VVTU22236_s_at VVTU40870_at
VVTU22236_s_at	VIT_07s0129g00930	0.315	4.135	4.741	4.597	4.832	0	1.961	2.139	1.923	2.006	F2	Unknown protein	Unknown				0		VVTU22236_s_at VVTU40870_at
VVTU12596_at	VIT_07s0129g00970	1.176	-0.814	-0.822	-0.816	-0.867	0	-0.993	-1.055	-0.809	-0.833	F4	protein kinase family	Signalling.Signalling pathway.Protein kinase				0.895718	2.331	VVTU12596_at VVTU33750_at
VVTU20275_at	VIT_07s0129g01100	-1.756	-2.551	-2.642	-2.481	-2.205	0	-2.646	-2.525	-2.562	-2.45	S3	Cyclin D	Regulation overview.Regulation of cell cycle				4.61199	0.236	VVTU1470_at VVTU20275_at
VVTU35624_at	VIT_07s0130g00040	-1.663	-2.468	-2.448	-2.478	-2.303	0	-1.1	-1.35	-2.09	-1.338	S3	myb domain protein 4	Regulation overview.Regulation of gene expression.Regulation of transcription.Transcription factor.MYB family transcription factor				0	1.031	VVTU35624_at
VVTU10455_at	VIT_07s0130g00160	-1.124	-1.422	-1.256	-1.253	-1.11	0	-0.788	-0.697	-0.539	0.181	S4	no hit	Unknown				0	33.638	VVTU10455_at
VVTU14444_at	VIT_07s0130g00320	-1.054	-1.355	-1.282	-1.974	-2.388	0	-0.1	-0.173	-0.695	-1.18	S4	Esterase/lipase/thioesterase	Unknown				0	32.313	VVTU14444_at
VVTU40594_at	VIT_07s0141g00090	-0.141	-0.113	-0.13	-0.454	-0.23	0	0.109	-0.002	1.059	2.462	S1	Fatty acid elongase 1	Metabolism.Primary metabolism.Lipid metabolism.Fatty acid metabolism.Fatty acid biosynthesis				0.0134142	0	VVTU40594_at
VVTU9050_at	VIT_07s0141g00270	1.196	-0.94	-1.127	1.182	1.414	0	-2.178	-1.953	0.2	0.333	F3	Auxin-induced protein 22D	Signalling.Hormone signalling.Auxin signalling.Auxin-mediated signalling pathway				0.0366205	35.773	VVTU9050_at
VVTU19187_s_at	VIT_07s0141g00570	-0.447	-2.765	-2.625	-3.272	-3.337	0	-1.104	-1.122	-1.484	-2.144	S4	photosystem II reaction centre W (PsbW)	Metabolism.Primary metabolism.Generation of metabolite precursors and energy.Photosynthesis.Photosystem II				0	18.269	VVTU14365_at VVTU19187_s_at VVTU39378_x_at
VVTU232_at	VIT_07s0141g00720	1.508	-1.271	-1.303	-1.581	-2.026	0	-1.07	-1.066	-1.499	-1.634	F4	fimbrin 1	Cellular process.Cellular component organization and biogenesis.Cytoskeleton organization and biogenesis.Actin organization and biogenesis				3.75585	0.34	VVTU232_at
VVTU543_at	VIT_07s0141g00920	0.066	-1.637	-1.769	-1.854	-1.877	0	-0.56	-0.609	-0.319	0.191	S2	CYP94A1	Metabolism.Cellular metabolism.Oxidation reduction.Cytochrome P450 oxidoreductase				0	0	VVTU543_at
VVTU39716_at	VIT_07s0151g00450	1.314	-0.949	-0.998	-0.891	-1.011	0	-1.084	-1.178	-1.141	-1	F4	basic helix-loop-helix (bHLH) family	Regulation overview.Regulation of gene expression.Regulation of transcription.Transcription factor.bHLH family transcription factor				0.895718	7.682	VVTU39716_at
VVTU2491_at	VIT_07s0151g00520	-0.153	-1.951	-1.915	-2.304	-2.166	0	-0.274	-0.543	-1.22	-1.777	S4	homocysteine S-methyltransferase 3	Metabolism.Primary metabolism.Amino acid metabolism.Methionine metabolism				0.00780098	27.607	VVTU2491_at
VVTU29743_s_at	VIT_07s0151g00640	0.001	1.108	0.126	0.035	-0.086	0	0.007	-0.026	0.058	-0.053	F3	globulin-1 S allele precursor	Metabolism.Primary metabolism.Generation of metabolite precursors and energy.Storage proteins				0.895718	30.258	VVTU21811_s_at VVTU39975_s_at VVTU39844_x_at VVTU29743_s_at VVTU30006_s_at VVTU21576_x_at
VVTU39975_s_at	VIT_07s0151g00640	0.055	0.994	-0.184	-0.131	-0.118	0	-0.262	-0.411	-0.019	-0.164	F3	globulin-1 S allele precursor	Metabolism.Primary metabolism.Generation of metabolite precursors and energy.Storage proteins				0.520523	30.039	VVTU21811_s_at VVTU39975_s_at VVTU39844_x_at VVTU29743_s_at VVTU30006_s_at VVTU21576_x_at
VVTU6940_at	VIT_07s0151g00800	0.377	2.711	2.761	2.495	2.523	0	2.055	2.133	1.031	1.166	F2	no hit	Unknown				0.00513494		VVTU6940_at
VVTU4050_at	VIT_07s0191g00050	-0.868	-2.644	-2.836	-2.698	-2.488	0	-4.068	-4.136	-3.526	-2.559	S3	Peroxidase 17	Response to stimulus.Stress response.Abiotic stress response.Oxidative stress response				0.0754718	24.68	VVTU4050_at
VVTU30904_at	VIT_07s0191g00250	0.044	1.91	2.029	2.497	2.536	0	0.924	0.555	1.722	2.015	F2	Exo-1,3-beta-glucanase	Metabolism.Primary metabolism.Carbohydrate metabolism.Oligosaccharide metabolism.Oligosaccharide catabolism				0.0134142		VVTU30904_at
VVTU16165_at	VIT_07s0197g00060	-0.371	-0.46	-0.533	-0.87	-0.657	0	0.593	0.161	-1.556	-1.871	F4	Myb family	Regulation overview.Regulation of gene expression.Regulation of transcription.Transcription factor.MYB family transcription factor				7.53522	0	VVTU16165_at
VVTU39640_x_at	VIT_07s0197g00130	-0.056	0.179	0.067	0.775	1.052	0	0.32	0.824	1.912	1.822	S1	disease resistance protein (TIR-NBS-LRR class)	Diverse functions.Gene family with diverse functions.NBS-LRR superfamily	Response to stimulus.Stress response.Biotic stress response			0.159184	0.153	VVTU39640_x_at
VVTU7763_at	VIT_07s0205g00010	0.772	0.4	1.166	1.031	1.195	0	-1.272	-1.475	-0.899	-0.604	F3	unknown	Unknown				0	3.055	VVTU7763_at
VVTU13080_at	VIT_07s0205g00030	-1.628	-1.803	-1.986	-1.73	-1.606	0	-1.085	-1.123	0.322	0.783	S2	Zinc finger (C3HC4-type RING finger)	Regulation overview.Regulation of gene expression.Regulation of transcription.Transcription factor.Zinc finger C3HC4 family transcription factor				0	2.331	VVTU13080_at
VVTU13234_at	VIT_08s0007g00120	0.131	0.772	0.608	0.177	-0.464	0	0.271	0.137	-0.629	-1.84	F3	ubiquitin-conjugating enzyme 13 (UBC13), E2	Metabolism.Primary metabolism.Protein metabolism and modification.Proteolysis.Ubiquitin-mediated proteolysis				0.0366205	0.34	VVTU13234_at VVTU14159_s_at
VVTU16611_at	VIT_08s0007g00150	0.286	1.908	1.661	0.245	-0.652	0	0.54	0.492	-0.284	-0.632	F3	Zinc finger (C3HC4-type RING finger)	Regulation overview.Regulation of gene expression.Regulation of transcription.Transcription factor.Zinc finger C3HC4 family transcription factor				0.0228994	29.08	VVTU16611_at
VVTU634_at	VIT_08s0007g00160	-1.19	-1.13	-1.088	-1.37	-1.314	0	-1.339	-1.456	-1.711	-1.177	S3	glycosyltransferase family 14	Metabolism.Primary metabolism.Carbohydrate metabolism.Polysaccharide metabolism				3.75585	0.499	VVTU634_at
VVTU9333_at	VIT_08s0007g00210	-0.038	-1.442	-1.574	-1.754	-1.765	0	-0.179	-0.232	-0.662	-1.137	S4	Unknown protein	Unknown				0	28.253	VVTU9333_at
VVTU17359_at	VIT_08s0007g00470	-0.204	0.65	0.316	-0.879	-2.055	0	1.009	0.838	-0.064	-1.004	S2	rhomboid ATRBL1	Unknown				0.895718	16	VVTU17359_at
VVTU17971_s_at	VIT_08s0007g00530	-1.422	-2.989	-2.91	-2.571	-2.434	0	-0.275	-0.424	-0.483	-0.924	S4	3-beta hydroxysteroid dehydrogenase/isomerase protein	Metabolism.Primary metabolism.Lipid metabolism.Steroid metabolism				0	26.83	VVTU827_at VVTU17971_s_at
VVTU827_at	VIT_08s0007g00530	-1.239	-2.52	-2.454	-2.202	-2.143	0	-0.323	-0.328	-0.334	-0.635	S4	3-beta hydroxysteroid dehydrogenase/isomerase protein	Metabolism.Primary metabolism.Lipid metabolism.Steroid metabolism				0	35.773	VVTU827_at VVTU17971_s_at
VVTU14375_s_at	VIT_08s0007g00540	1.319	1.959	1.938	1.937	1.869	0	1.137	1.228	1.285	1.423	F2	haloacid dehalogenase hydrolase	Metabolism				0		VVTU7643_at VVTU18026_s_at VVTU14375_s_at
VVTU18026_s_at	VIT_08s0007g00540	1.766	2.804	3	2.691	2.692	0	1.539	1.61	1.74	1.86	F2	haloacid dehalogenase hydrolase	Metabolism				0		VVTU7643_at VVTU18026_s_at VVTU14375_s_at
VVTU7643_at	VIT_08s0007g00540	1.383	2.714	2.627	2.574	2.654	0	1.481	1.471	1.93	1.81	F2	haloacid dehalogenase hydrolase	Metabolism				0		VVTU7643_at VVTU18026_s_at VVTU14375_s_at
VVTU25243_at	VIT_08s0007g00600	1.067	-0.201	-0.301	-0.227	-0.276	0	-0.298	-0.45	-0.432	-0.47	F3	Laccase-17 precursor	Metabolism.Secondary metabolism.Phenylpropanoid metabolism.Lignin metabolism	Response to stimulus.Stress response.Abiotic stress response.Oxidative stress response			0.520523	13.583	VVTU25243_at
VVTU35328_at	VIT_08s0007g00690	2.889	0.771	0.242	-0.098	-0.206	0	-0.184	-0.208	-0.339	-0.406	F3	Laccase	Metabolism.Secondary metabolism.Phenylpropanoid metabolism.Lignin metabolism	Response to stimulus.Stress response.Abiotic stress response.Oxidative stress response			0.0754718	0	VVTU35328_at VVTU39639_x_at
VVTU4274_s_at	VIT_08s0007g00710	-1.071	-2.372	-2.697	-2.881	-2.707	0	-1.597	-2.082	-2.355	-2.547	S3	no hit	Unknown				0.159184	3.055	VVTU4274_s_at
VVTU9249_at	VIT_08s0007g00760	-0.69	-1.409	-1.348	-1.669	-1.455	0	-2.246	-2.64	-3.246	-2.612	F4	Thaumatin	Response to stimulus.Stress response				0.00513494	0.121	VVTU9249_at
VVTU196_at	VIT_08s0007g00820	1.038	4.067	3.854	3.633	3.312	0	2.394	2.417	2.65	3.16	F2	Proteinase inhibitor	Metabolism.Primary metabolism.Protein metabolism and modification.Proteolysis.Protease inhibition				0.00513494		VVTU196_at
VVTU1127_x_at	VIT_08s0007g00840	-0.118	-1.806	-1.874	-2.601	-2.773	0	-0.602	-0.616	-0.694	-1.267	S4	Ribulose bisphosphate carboxylase/oxygenase activase, chloroplast	Metabolism.Primary metabolism.Generation of metabolite precursors and energy.Photosynthesis.Calvin cycle				0	0	VVTU1127_x_at VVTU20872_s_at VVTU40177_x_at
VVTU20872_s_at	VIT_08s0007g00840	-0.094	-1.644	-1.62	-2.417	-2.57	0	-0.493	-0.533	-0.567	-1.174	S4	Ribulose bisphosphate carboxylase/oxygenase activase, chloroplast	Metabolism.Primary metabolism.Generation of metabolite precursors and energy.Photosynthesis.Calvin cycle				0	0	VVTU1127_x_at VVTU20872_s_at VVTU40177_x_at
VVTU1704_at	VIT_08s0007g00950	1.945	-0.086	-0.369	-0.31	-0.19	0	-0.394	-0.47	-0.794	-0.736	F3	no hit	Unknown				0.0366205	3.882	VVTU1704_at
VVTU4697_at	VIT_08s0007g01040	-0.353	-2.967	-3.283	-4.688	-5.041	0	-1.488	-1.675	-2.577	-3.999	S4	aldo-keto reductase	Metabolism.Primary metabolism.Carbohydrate metabolism.Carbohydrate oxidation reduction				0.0228994	11.484	VVTU18641_s_at VVTU4697_at
VVTU35128_at	VIT_08s0007g01370	2.302	0.1	-0.173	-0.083	0.107	0	-0.19	-0.178	-0.279	-0.063	F3	Protease inhibitor/seed storage/lipid transfer protein (LTP)	Transport overview.Macromolecule transport.Lipid transport				0.895718	1.74	VVTU35128_at
VVTU8236_s_at	VIT_08s0007g01400	0.719	0.407	0.282	0.104	0.231	0	0.056	-0.061	0.204	1.617	S1	Glutathione S-transferase 8 GSTU8	Metabolism.Primary metabolism.Coenzyme and prosthetic group metabolism.Glutathione metabolism	Response to stimulus.Stress response.Abiotic stress response.Oxidative stress response			3.75585	0	VVTU8236_s_at
VVTU8201_at	VIT_08s0007g01560	0.817	0.893	0.712	1.052	1.535	0	0.595	1.108	2.22	4.857	S1	photoassimilate-responsive protein	Unknown				2.18426	0	VVTU8201_at
VVTU3523_s_at	VIT_08s0007g01570	-0.835	-4.472	-4.883	-5.451	-5.844	0	-1.145	-1.296	-1.664	-2.454	S4	fructose 1,6-bisphosphatase	Metabolism.Primary metabolism.Carbohydrate metabolism.Glycolysis Gluconeogenesis.Gluconeogenesis				0	0.061	VVTU3523_s_at
VVTU6246_at	VIT_08s0007g01640	-0.995	-2.491	-2.9	-2.973	-2.976	0	-0.77	-0.832	-0.843	-0.899	S4	Fructokinase	Metabolism.Primary metabolism.Carbohydrate metabolism.Monosaccharide metabolism.Fructose and mannose metabolism	Metabolism.Primary metabolism.Carbohydrate metabolism.Polysaccharide metabolism.Starch and sucrose metabolism.Starch biosynthesis catabolism			0	4.871	VVTU4521_at VVTU6246_at
VVTU10253_at	VIT_08s0007g01900	0.554	-0.271	-0.433	0.345	-0.012	0	-1.393	-1.587	-0.399	-0.71	F4	proton-dependent oligopeptide transport (POT) family protein	Transport overview.Macromolecule transport.Oligopeptide transport				0.00513494	35.773	VVTU10253_at
VVTU38342_at	VIT_08s0007g01910	1.769	-0.434	-0.616	-0.742	-0.561	0	-0.787	-0.705	-0.781	-0.767	F3	Laccase	Metabolism.Secondary metabolism.Phenylpropanoid metabolism.Lignin metabolism	Response to stimulus.Stress response.Abiotic stress response.Oxidative stress response			0.895718	3.882	VVTU38342_at
VVTU1895_at	VIT_08s0007g02000	-5.982	-6.241	-6.292	-6.203	-6.186	0	-4.976	-5.372	-5.997	-5.889	S3	glycerol-3-phosphate acyltransferase 8	Metabolism.Primary metabolism.Lipid metabolism.Glycerolipid metabolism.Glycerophospholipid metabolism.Glycerophospholipid biosynthesis				0.0228994	0	VVTU1895_at
VVTU1819_at	VIT_08s0007g02030	-2.122	-3.145	-3.138	-3.152	-3.161	0	-2.024	-2.373	-2.981	-3.528	S3	AUX1 protein	Signalling.Hormone signalling.Auxin signalling.Auxin transport				0.0754718	0	VVTU4939_at VVTU1819_at
VVTU4939_at	VIT_08s0007g02030	-1.977	-2.943	-2.948	-2.896	-2.952	0	-1.936	-2.13	-2.701	-3.243	S3	AUX1 protein	Signalling.Hormone signalling.Auxin signalling.Auxin transport				0.0366205	0	VVTU4939_at VVTU1819_at
VVTU36179_s_at	VIT_08s0007g02190	-0.566	-2.55	-2.668	-3.732	-4.32	0	-1.485	-1.559	-2.204	-3.039	S4	LHCB4 chlorophyll A-B binding protein CP29	Metabolism.Primary metabolism.Generation of metabolite precursors and energy.Photosynthesis.Antenna proteins				0.0228994	7.682	VVTU27073_x_at VVTU5350_s_at VVTU36179_s_at VVTU40846_s_at
VVTU40846_s_at	VIT_08s0007g02190	-0.599	-2.543	-2.666	-3.902	-4.499	0	-1.5	-1.612	-2.202	-3.054	S4	LHCB4 chlorophyll A-B binding protein CP29	Metabolism.Primary metabolism.Generation of metabolite precursors and energy.Photosynthesis.Antenna proteins				0.0228994	2.331	VVTU27073_x_at VVTU5350_s_at VVTU36179_s_at VVTU40846_s_at
VVTU5350_s_at	VIT_08s0007g02190	-0.525	-2.481	-2.611	-3.888	-4.343	0	-1.447	-1.542	-2.143	-3.024	S4	LHCB4 chlorophyll A-B binding protein CP29	Metabolism.Primary metabolism.Generation of metabolite precursors and energy.Photosynthesis.Antenna proteins				0.0228994	2.331	VVTU27073_x_at VVTU5350_s_at VVTU36179_s_at VVTU40846_s_at
VVTU17468_at	VIT_08s0007g02260	0.492	0.193	-0.049	-0.55	-0.641	0	1.613	1.282	0.936	0.776	S1	carboxylic ester hydrolase	Metabolism.Cellular metabolism.Esterase activity				0	0	VVTU17468_at
VVTU2928_at	VIT_08s0007g02360	1.234	2.636	2.315	4.058	4.626	0	0.552	1.791	3.794	6.146	F2	harpin inducing protein 1-like 9	Response to stimulus.Stress response.Biotic stress response.Virus stress response				2.18426		VVTU2928_at
VVTU27086_at	VIT_08s0007g02380	-0.79	0.522	0.409	0.026	0.061	0	-0.406	-0.759	-1.968	-1.317	F4	heat shock protein	Metabolism.Primary metabolism.Protein metabolism and modification.Protein folding.Chaperone-mediated protein folding.HSP-mediated protein folding				0.00513494	0	VVTU27086_at
VVTU1835_s_at	VIT_08s0007g02470	0.418	0.585	0.704	-0.457	-1.941	0	-0.302	-0.595	-1.855	-3.795	F4	aspartyl protease	Metabolism.Primary metabolism.Protein metabolism and modification.Proteolysis.Peptidase-mediated proteolysis				0.0366205	1.031	VVTU1835_s_at
VVTU18822_at	VIT_08s0007g02570	0.219	2.467	2.659	2.585	2.607	0	1.215	1.301	1.387	1.311	F2	CCR4-NOT transcription complex subunit 7	Metabolism.Primary metabolism.Nucleobase, nucleoside, nucleotide, nucleic acid metabolism.Nucleic acid metabolism				0		VVTU18822_at
VVTU39584_s_at	VIT_08s0007g02800	-1.842	-2.891	-3.125	-3.195	-3.385	0	0.285	0.261	-0.151	-0.887	S2	Pro-X carboxypeptidase Lysosomal	Metabolism.Primary metabolism.Protein metabolism and modification.Proteolysis.Peptidase-mediated proteolysis				0	16	VVTU39584_s_at
VVTU14994_at	VIT_08s0007g02920	-1.39	-1.826	-1.663	-1.87	-1.878	0	-1.593	-1.732	-1.684	-1.521	S3	ATAN11 (ANTHOCYANIN11)	Unknown				0.520523	1.74	VVTU14994_at
VVTU27140_s_at	VIT_08s0007g03250	-0.653	-3.036	-3.144	-3.347	-2.968	0	-1.269	-1.377	-1.511	-2.064	S4	Unknown protein	Unknown				0	35.209	VVTU27140_s_at VVTU6886_at
VVTU6886_at	VIT_08s0007g03250	-0.494	-3.637	-3.594	-3.907	-3.377	0	-1.567	-1.609	-1.638	-2.308	S4	Unknown protein	Unknown				0	30.258	VVTU27140_s_at VVTU6886_at
VVTU8896_at	VIT_08s0007g03260	0.393	2.646	2.141	0.961	1.154	0	1.414	0.691	-0.295	-0.228	F1	Unknown protein	Unknown				0.00513494	9.419	VVTU8896_at
VVTU17065_s_at	VIT_08s0007g03370	-2.919	-2.802	-2.777	-2.979	-2.73	0	-0.047	-0.318	-0.515	-0.6	S2	Unknown protein	Unknown				0	2.331	VVTU17065_s_at
VVTU10829_s_at	VIT_08s0007g03570	-0.242	-1.125	-1.256	-0.905	-0.214	0	0.775	0.901	1.072	1.238	S1	anthocyanin membrane protein 1 (Anm1)	Unknown				0	0.79	VVTU10829_s_at
VVTU35458_at	VIT_08s0007g03680	1.044	-0.598	-1.156	-1.137	-1.005	0	-1.131	-1.334	-1.499	-1.529	F4	unknown	Unknown				0.520523	29.08	VVTU35458_at
VVTU25460_at	VIT_08s0007g03690	0.081	3.419	3.448	2.475	1.586	0	1.35	0.981	0.332	-0.487	F1	inosine-uridine preferring nucleoside hydrolase family protein	Metabolism.Primary metabolism.Nucleobase, nucleoside, nucleotide, nucleic acid metabolism.Nucleotide metabolism.Purine metabolism				0	3.055	VVTU25460_at
VVTU2753_s_at	VIT_08s0007g03770	-1.115	-1.606	-1.321	-0.624	-0.182	0	-1.138	-1.411	-1.341	-0.717	S3	Unknown protein	Unknown				3.75585	0	VVTU2753_s_at
VVTU15029_at	VIT_08s0007g03990	-2.881	-3.629	-3.782	-3.904	-3.961	0	-1.806	-1.945	-2.297	-2.872	S3	Cellulose synthase CSLA09	Cellular process.Cellular component organization and biogenesis.Cell wall organization and biogenesis.Cell wall metabolism.Cell wall biosynthesis.Cellulose biosynthesis				0	0	VVTU15029_at VVTU7934_s_at
VVTU7934_s_at	VIT_08s0007g03990	-2.872	-4.749	-4.592	-5.114	-5.244	0	-1.635	-1.679	-2.191	-2.825	S4	Cellulose synthase CSLA09	Cellular process.Cellular component organization and biogenesis.Cell wall organization and biogenesis.Cell wall metabolism.Cell wall biosynthesis.Cellulose biosynthesis				0	13.583	VVTU15029_at VVTU7934_s_at
VVTU40329_at	VIT_08s0007g04030	-0.788	-2.25	-2.478	-2.539	-2.381	0	-0.789	-0.792	-0.369	-0.293	S4	Unknown protein	Unknown				0	0.081	VVTU40329_at
VVTU4404_at	VIT_08s0007g04150	0.108	-1.779	-1.579	-1.59	-1.136	0	-1.791	-2.067	-2.583	-2.374	F4	RKL1 (Receptor-like kinase 1)	Signalling.Signalling pathway.Protein kinase				0.159184	1.359	VVTU16035_at VVTU4404_at
VVTU10989_at	VIT_08s0007g04180	0.003	2.193	2.628	2.972	3.251	0	1.261	1.143	-0.084	0.112	F1	Retrotransposon protein, Ty1-copia subclass	Xenoprotein.Protein from transposable element				0	0	VVTU10989_at
VVTU13526_at	VIT_08s0007g04240	-0.158	1.037	1.737	1.256	0.392	0	0.037	0.173	-0.079	0.035	F1	late embryogenesis abundant protein	Response to stimulus.Stress response.Abiotic stress response.Desiccation stress response				0	11.484	VVTU13991_s_at VVTU13526_at VVTU34389_s_at
VVTU13991_s_at	VIT_08s0007g04240	0.102	3.014	3.823	2.953	1.834	0	0.666	0.839	0.64	0.704	F1	late embryogenesis abundant protein	Response to stimulus.Stress response.Abiotic stress response.Desiccation stress response				0	16	VVTU13991_s_at VVTU13526_at VVTU34389_s_at
VVTU34389_s_at	VIT_08s0007g04240	-0.084	3.455	4.55	3.702	2.159	0	0.389	1.097	0.675	0.265	F1	late embryogenesis abundant protein	Response to stimulus.Stress response.Abiotic stress response.Desiccation stress response				0	6.192	VVTU13991_s_at VVTU13526_at VVTU34389_s_at
VVTU8433_at	VIT_08s0007g04340	-0.564	-1.984	-2.244	-2.659	-2.637	0	0.043	-0.21	-0.748	-1.545	S4	peptidylprolyl isomerase	Metabolism.Primary metabolism.Protein metabolism and modification.Protein folding.Peptidyl prolyl isomerase-mediated protein folding				0	28.253	VVTU8433_at
VVTU4544_at	VIT_08s0007g04380	1.622	-1.128	-1.312	-1.011	-0.612	0	-1.808	-1.883	-1.407	-0.994	F4	PAB7 (POLY(A) BINDING PROTEIN 7)	Metabolism.Primary metabolism.Protein metabolism and modification.Translation.Translational initiation				0.0366205	13.583	VVTU4544_at
VVTU2074_at	VIT_08s0007g04550	-0.892	0.724	0.471	0.352	-0.555	0	0.934	0.829	1.178	0.522	S1	NCS1 nucleoside transporter family protein	Transport overview.Macromolecule transport.Nucleobase or ascorbate transport				0.00884991	30.64	VVTU2074_at
VVTU8045_at	VIT_08s0007g04560	0.47	-0.765	-0.966	-1.358	-1.47	0	0.539	0.303	-1.131	-1.871	S2	PLATZ transcription factor	Regulation overview.Regulation of gene expression.Regulation of transcription.Transcription factor.PLATZ family transcription factor				0.520523	11.484	VVTU8045_at
VVTU1762_at	VIT_08s0007g04770	-0.426	-0.281	0.223	3.608	4.188	0	-0.243	-0.343	2.311	2.991	F1	Zinc finger (C2H2 type) family	Regulation overview.Regulation of gene expression.Regulation of transcription.Transcription factor.C2H2 family transcription factor				3.75585	0.79	VVTU1762_at
VVTU15176_at	VIT_08s0007g04890	-0.205	0.851	0.845	0.441	0.014	0	1.564	1.783	1.999	2.169	S1	ACT domain-containing protein	Unknown				0	0	VVTU15176_at
VVTU8462_at	VIT_08s0007g04950	-5.023	-5.761	-5.872	-5.577	-6.052	0	-4.171	-4.416	-5.699	-5.896	S3	xyloglucan endotransglucosylase/hydrolase 32	Cellular process.Cellular component organization and biogenesis.Cell wall organization and biogenesis.Cell wall metabolism.Cell wall modification.Xyloglucan modification				0.0228994	0	VVTU8462_at
VVTU8346_at	VIT_08s0007g05010	-0.913	-3.341	-3.693	-4.445	-4.699	0	0.083	-0.302	-1.056	-2.352	S4	Unknown protein	Unknown				0	4.871	VVTU8346_at
VVTU2390_at	VIT_08s0007g05060	0.295	-1.572	-1.803	-3.875	-4.43	0	-1.46	-1.561	-2.386	-2.883	S4	multidrug resistance protein 1	Transport overview.Macromolecule transport.Multidrug transport.Multidrug ABC transport				3.11799	0	VVTU2390_at VVTU39755_at
VVTU17550_at	VIT_08s0007g05260	-0.723	-2.15	-2.369	-3.034	-3.113	0	-0.606	-0.615	-0.528	-0.824	S4	glutamate synthase (GLU1), ferredoxin-dependent	Metabolism.Cellular metabolism.Nitrogen metabolism.Nitrogen assimilation				0	0	VVTU17549_at VVTU17550_at
VVTU20270_s_at	VIT_08s0007g05390	-0.833	0.606	1.228	2.861	3.494	0	0.182	0.049	1.02	1.434	F1	ARR3 typeA	Signalling.Hormone signalling.Cytokinin signalling.Cytokinin-mediated signalling pathway				0.159184	0	VVTU20270_s_at VVTU8196_s_at
VVTU8196_s_at	VIT_08s0007g05390	-0.376	0.912	1.618	3.22	3.869	0	0.547	0.5	1.377	1.772	F1	ARR3 typeA	Signalling.Hormone signalling.Cytokinin signalling.Cytokinin-mediated signalling pathway				0.0754718	0	VVTU20270_s_at VVTU8196_s_at
VVTU8969_s_at	VIT_08s0007g05560	1.061	1.106	1.019	1.399	1.249	0	0.304	0.421	1.329	1.166	F2	Protein kinase	Signalling.Signalling pathway.Protein kinase				0.0134142		VVTU8969_s_at
VVTU13949_at	VIT_08s0007g05580	0.447	2.753	2.615	2.867	2.737	0	0.801	1.446	2.684	4.732	F2	embryo-abundant protein	Unknown				0.895718		VVTU13949_at VVTU15909_s_at
VVTU15909_s_at	VIT_08s0007g05580	0.351	2.469	2.408	2.57	2.523	0	0.724	1.105	2.632	4.603	F2	embryo-abundant protein	Unknown				1.4483		VVTU13949_at VVTU15909_s_at
VVTU6002_s_at	VIT_08s0007g05720	0.036	1.128	0.859	0.499	0.307	0	0	-0.506	-2.67	-1.499	F3	no hit	Unknown				0	0	VVTU6002_s_at
VVTU9175_at	VIT_08s0007g05980	-0.69	-0.321	-0.648	-0.894	-1.752	0	0.532	0.546	0.571	0.151	S2	calmodulin binding protein	Signalling.Signalling pathway.Calcium sensors and signalling				0	0.037	VVTU9175_at
VVTU7438_at	VIT_08s0007g06060	-0.274	1.375	1.536	3.686	2.545	0	1.014	0.797	3.463	6.283	S1	Beta 1-3 glucanase	Metabolism.Primary metabolism.Carbohydrate metabolism.Polysaccharide metabolism.Beta-1,3 glucan metabolism.Beta-1,3 glucan catabolism				10.1413	0.236	VVTU7438_at
VVTU35366_at	VIT_08s0007g06140	-0.55	0.585	0.758	1.399	1.268	0	-0.489	-0.799	-0.593	0.206	F1	Anthranilate phosphoribosyltransferase	Metabolism.Primary metabolism.Amino acid metabolism.Amino acid biosynthesis	Metabolism.Primary metabolism.Amino acid metabolism.Aromatic amino acid metabolism.Tryptophan metabolism.Tryptophan biosynthesis			0	0	VVTU35366_at
VVTU6896_at	VIT_08s0007g06170	0.618	-0.891	-0.909	-1.421	-1.713	0	-1.75	-1.838	-2.513	-2.797	F4	Anthranilate phosphoribosyltransferase	Metabolism.Primary metabolism.Amino acid metabolism.Amino acid biosynthesis	Metabolism.Primary metabolism.Amino acid metabolism.Aromatic amino acid metabolism.Tryptophan metabolism.Tryptophan biosynthesis			0.0134142	7.682	VVTU6896_at
VVTU8563_at	VIT_08s0007g06270	-0.837	-2.898	-3.135	-3.381	-3.332	0	-1.766	-2.152	-2.274	-2.816	S3	squamosa promoter-binding protein 9 (SPL9)	Regulation overview.Regulation of gene expression.Regulation of transcription.Transcription factor.SBP family transcription factor				0.0134142	20.412	VVTU8563_at
VVTU35561_at	VIT_08s0007g06310	1.572	1.348	1.323	0.89	0.738	0	-0.368	-0.372	-0.755	-0.486	F3	myb family	Regulation overview.Regulation of gene expression.Regulation of transcription.Transcription factor.MYB-related family transcription factor				0	16	VVTU35561_at
VVTU16873_s_at	VIT_08s0007g06430	-0.079	1.065	0.84	0.614	0.501	0	0.022	0.252	0.05	0.237	F1	no hit	Unknown				0.00513494	27.607	VVTU13647_s_at VVTU21591_s_at VVTU16873_s_at
VVTU15413_at	VIT_08s0007g06470	0.111	0.194	0.408	1.315	1.857	0	-0.073	-0.232	0.605	0.47	F1	VQ motif-containing protein	Unknown				0.0366205	0	VVTU15413_at
VVTU1115_s_at	VIT_08s0007g06480	0.197	-1.628	-1.816	-2.14	-2.258	0	-0.645	-0.771	-0.955	-1.375	S4	Unknown protein	Unknown				0.00780098	0.79	VVTU1115_s_at
VVTU16633_at	VIT_08s0007g06680	-1.4	-1.268	-0.989	-0.742	-0.729	0	-1.837	-1.765	-1.181	-1.074	S3	PMR5 (POWDERY MILDEW RESISTANT 5)	Unknown				0.296552	0.236	VVTU29478_at VVTU16633_at
VVTU29478_at	VIT_08s0007g06680	-1.702	-1.605	-1.377	-0.857	-0.911	0	-2.05	-1.996	-1.262	-1.232	S3	PMR5 (POWDERY MILDEW RESISTANT 5)	Unknown				2.18426	0.121	VVTU29478_at VVTU16633_at
VVTU34204_s_at	VIT_08s0007g07000	1.647	-0.681	-1.267	-2.595	-2.745	0	-2.401	-2.33	-2.451	-2.64	F4	disease resistance-responsive	Diverse functions.Gene family with diverse functions.NBS-LRR superfamily	Response to stimulus.Stress response.Biotic stress response			0.296552	0.037	VVTU34204_s_at
VVTU1952_at	VIT_08s0007g07120	-0.33	0.519	0.39	-0.314	0.21	0	2.129	2.18	0.544	1.261	S1	kelch-like protein 18	Metabolism.Primary metabolism.Protein metabolism and modification.Proteolysis.Ubiquitin-mediated proteolysis				0	35.209	VVTU1952_at
VVTU11716_at	VIT_08s0007g07140	-5.462	-5.385	-5.396	-5.309	-4.801	0	-3.886	-4.108	-4.326	-4.967	S3	esterase/lipase/thioesterase family protein	Unknown				0.00780098	0	VVTU11716_at
VVTU12915_s_at	VIT_08s0007g07320	-0.324	1.473	1.589	1.662	1.752	0	0.452	0.526	0.905	1.289	F1	Unknown protein	Unknown				0.00513494	6.192	VVTU12915_s_at
VVTU12438_s_at	VIT_08s0007g07330	1.523	2.096	2.135	1.931	1.091	0	1.598	1.733	1.856	1.233	F2	no hit	Unknown				0.159184		VVTU12438_s_at
VVTU21_at	VIT_08s0007g07440	0.762	1.833	1.962	3.221	3.743	0	0.075	0.125	1.965	3.088	F1	PUMILIO 12 (APUM12)	Regulation overview.Regulation of gene expression.Regulation of translation.Translation repression				0.0134142	31.753	VVTU21_at
VVTU3773_at	VIT_08s0007g07530	-0.088	-1.221	-1.014	-0.95	-0.753	0	-0.349	-0.25	0.055	0.245	S2	3-oxoacyl-[acyl-carrier-protein] reductase, chloroplast	Metabolism.Cellular metabolism.Oxidation reduction				0	1.359	VVTU3773_at
VVTU6236_at	VIT_08s0007g07580	-0.322	0.352	0.745	-0.111	-0.001	0	-0.551	-0.822	-2.155	-1.805	F4	MYR1 (MYB-RELATED PROTEIN 1)	Regulation overview.Regulation of gene expression.Regulation of transcription.Transcription factor.G2-like family transcription factor				0.00513494	0	VVTU6236_at
VVTU39869_at	VIT_08s0007g07640	0.495	1.695	2.015	3.143	3.449	0	0.328	0.397	1.572	2.662	F1	NAC domain-containing protein 87	Regulation overview.Regulation of gene expression.Regulation of transcription.Transcription factor.NAC family transcription factor				0.00884991	18.269	VVTU39869_at VVTU22844_at
VVTU15412_at	VIT_08s0007g07670	0.355	4.036	4.113	4.538	4.525	0	2.831	3.105	3.527	3.871	F2	NAC domain containing protein 47	Regulation overview.Regulation of gene expression.Regulation of transcription.Transcription factor.NAC family transcription factor				0.159184		VVTU15412_at
VVTU11871_s_at	VIT_08s0007g07690	1.548	2.587	2.656	1.493	0.507	0	1.948	2.035	0.866	-0.047	F2	Polygalacturonase inhibiting protein PGIP1	Cellular process.Cellular component organization and biogenesis.Cell wall organization and biogenesis.Cell wall metabolism.Cell wall modification.Pectin modification.Pectin modification inhibition				0.0754718		VVTU11871_s_at
VVTU9637_at	VIT_08s0007g07780	0.221	0.399	0.761	1.679	1.711	0	0.157	0.126	0.075	-0.035	F1	polygalacturonase PG1	Cellular process.Cellular component organization and biogenesis.Cell wall organization and biogenesis.Cell wall metabolism.Cell wall modification.Pectin modification				0.00884991	0	VVTU9637_at
VVTU12071_at	VIT_08s0007g08020	2.332	2.97	3.506	4.103	2.814	0	2.685	2.844	4.319	3.104	F2	no hit	Unknown				1.4483		VVTU12071_at
VVTU1192_at	VIT_08s0007g08170	0.352	0.218	0.347	0.435	0.214	0	-0.24	-0.018	-0.975	-1.302	F3	Unknown protein	Unknown				0	0	VVTU1192_at
VVTU15501_at	VIT_08s0007g08250	-0.36	-0.217	-0.036	-1.332	-1.179	0	0.931	1.068	0.167	0.285	S2	Nuclear transcription factor Y subunit A-9	Regulation overview.Regulation of gene expression.Regulation of transcription.Transcription factor.CCAAT family transcription factor.HAP3-type-type				0	1.74	VVTU15501_at
VVTU676_at	VIT_08s0007g08290	-0.306	-0.33	-0.402	-0.819	-0.559	0	0.614	0.41	0.431	0.444	S2	GTP-binding protein TypA/BipA	Signalling.Signalling pathway.G-protein signalling pathway				0	1.74	VVTU676_at
VVTU13914_at	VIT_08s0007g08330	-0.257	6.383	6.603	5.951	6.259	0	1.377	1.521	-0.206	0.017	F1	polygalacturonase PG1	Cellular process.Cellular component organization and biogenesis.Cell wall organization and biogenesis.Cell wall metabolism.Cell wall modification.Pectin modification				0	0	VVTU13914_at VVTU14594_s_at VVTU21337_s_at
VVTU14594_s_at	VIT_08s0007g08330	0.081	5.699	5.677	5.285	5.581	0	1.903	1.699	0.219	0.125	F1	polygalacturonase PG1	Cellular process.Cellular component organization and biogenesis.Cell wall organization and biogenesis.Cell wall metabolism.Cell wall modification.Pectin modification				0	0	VVTU13914_at VVTU14594_s_at VVTU21337_s_at
VVTU21337_s_at	VIT_08s0007g08330	-0.059	6.743	6.884	6.219	6.563	0	2.082	2.025	0.265	0.244	F1	polygalacturonase PG1	Cellular process.Cellular component organization and biogenesis.Cell wall organization and biogenesis.Cell wall metabolism.Cell wall modification.Pectin modification				0	0	VVTU13914_at VVTU14594_s_at VVTU21337_s_at
VVTU1951_at	VIT_08s0007g08520	-0.91	-1.975	-1.69	1.114	1.067	0	-1.569	-0.269	2.217	1.821	S1	Unknown protein	Unknown				0.895718	35.773	VVTU1951_at
VVTU18125_s_at	VIT_08s0007g08540	-0.957	-3.963	-4.316	-5.024	-4.855	0	-1.94	-2.147	-2.137	-2.864	S4	Mg-chelatase subunit XANTHA-F	Metabolism.Primary metabolism.Cofactor metabolism.Tetrapyrrole metabolism.Chlorophyll metabolism.Chlorophyll biosynthesis	Metabolism.Primary metabolism.Generation of metabolite precursors and energy.Photosynthesis.Reaction center pigment biosynthesis			0	11.484	VVTU18125_s_at VVTU18132_s_at VVTU35580_at
VVTU18132_s_at	VIT_08s0007g08540	-0.971	-4.037	-4.198	-5.133	-4.799	0	-1.891	-2.101	-2.061	-2.839	S4	Mg-chelatase subunit XANTHA-F	Metabolism.Primary metabolism.Cofactor metabolism.Tetrapyrrole metabolism.Chlorophyll metabolism.Chlorophyll biosynthesis	Metabolism.Primary metabolism.Generation of metabolite precursors and energy.Photosynthesis.Reaction center pigment biosynthesis			0	11.484	VVTU18125_s_at VVTU18132_s_at VVTU35580_at
VVTU8319_at	VIT_08s0007g08680	-1.721	-3.878	-3.703	-4.699	-5.166	0	-2.979	-2.836	-3.897	-4.964	S3	Unknown protein	Unknown				0.520523	1.359	VVTU8319_at
VVTU37247_at	VIT_08s0007g08750	0.096	0.26	0.223	0.427	0.513	0	0.124	0.125	0.235	1.981	S1	heat shock transcription factor B3	Regulation overview.Regulation of gene expression.Regulation of transcription.Transcription factor.HSF family transcription factor	Response to stimulus.Stress response.Abiotic stress response.Temperature stress response			9.09397	0.153	VVTU37247_at VVTU7473_at
VVTU7473_at	VIT_08s0007g08750	0.119	0.26	0.25	0.716	0.663	0	0.134	0.126	0.435	3.699	S1	heat shock transcription factor B3	Regulation overview.Regulation of gene expression.Regulation of transcription.Transcription factor.HSF family transcription factor	Response to stimulus.Stress response.Abiotic stress response.Temperature stress response			5.21399	0.037	VVTU37247_at VVTU7473_at
VVTU15434_at	VIT_08s0007g09000	-2.903	-3.31	-3.393	-3.405	-3.139	0	-0.718	-0.905	-1.794	-2.858	S4	glycerol-3-phosphate dehydrogenase	Metabolism.Primary metabolism.Carbohydrate metabolism.Glycerol-3-P shuttle	Metabolism.Primary metabolism.Lipid metabolism.Glycerolipid metabolism.Glycerophospholipid metabolism.Glycerophospholipid biosynthesis			0	0	VVTU15434_at
VVTU15436_at	VIT_08s0032g00190	-0.69	-0.834	-0.917	-1.991	-2.465	0	-1.766	-2.209	-4.167	-3.908	F4	no hit	Unknown				0.0366205	0	VVTU15436_at
VVTU37459_at	VIT_08s0032g00240	-0.146	0.006	0.062	0.199	0.007	0	-0.116	0.015	0.048	1.099	S1	CYP71A22	Metabolism.Secondary metabolism.Alkaloid metabolism.Alkaloid biosynthesis.Monoterpenoid indole alkaloid biosynthesis				6.60569	1.031	VVTU37459_at
VVTU12496_at	VIT_08s0032g00310	0.366	0.175	0.239	0.489	0.401	0	-0.706	-0.908	-1.332	-1.644	F3	ubiquitin-conjugating enzyme E2 A	Metabolism.Primary metabolism.Protein metabolism and modification.Proteolysis.Ubiquitin-mediated proteolysis				0	0	VVTU12496_at
VVTU34963_s_at	VIT_08s0032g00470	0.162	-1.253	-1.39	-1.999	-2.251	0	-0.262	-0.239	-0.516	-0.573	S4	periplasmic beta-glucosidase precursor	Cellular process.Cellular component organization and biogenesis.Cell wall organization and biogenesis.Cell wall metabolism.Cell wall modification.Beta-glucoside modification				0	0	VVTU34963_s_at
VVTU4653_at	VIT_08s0032g00760	1.634	3.18	3.258	3.382	3.44	0	0.642	0.59	1.833	2.636	F2	Eukaryotic translation initiation factor 2B family	Metabolism.Primary metabolism.Protein metabolism and modification.Translation.Translational initiation				0		VVTU4653_at
VVTU20878_at	VIT_08s0040g00060	-0.885	-1.003	-0.895	-0.412	-0.18	0	-1.641	-1.868	-1.907	-0.772	F4	Receptor protein kinase	Signalling.Signalling pathway.Protein kinase				0.00513494	0.236	VVTU24150_at VVTU20878_at
VVTU4104_at	VIT_08s0040g00300	-0.275	-0.989	-1.15	-1.449	-1.483	0	-0.103	-0.106	-0.549	-0.844	S4	no hit	Unknown				0	22.485	VVTU4104_at
VVTU27518_s_at	VIT_08s0040g00390	-0.348	-1.293	-1.623	-2.935	-3.685	0	-0.468	-0.518	-1.189	-1.794	S4	Magnesium-protoporphyrin IX monomethyl ester [oxidative] cyclase	Metabolism.Primary metabolism.Cofactor metabolism.Tetrapyrrole metabolism.Chlorophyll metabolism.Chlorophyll biosynthesis	Metabolism.Primary metabolism.Generation of metabolite precursors and energy.Photosynthesis.Reaction center pigment biosynthesis			0.0134142	0	VVTU27518_s_at
VVTU14636_at	VIT_08s0040g00480	1.184	2.609	2.497	1.949	0.83	0	0.991	0.959	0.16	-0.945	F1	no hit	Unknown				0	18.269	VVTU14636_at
VVTU3866_at	VIT_08s0040g00490	2.471	1.02	1.405	0.577	1.854	0	-0.497	-0.635	-0.622	-0.339	F3	caspase	Metabolism.Primary metabolism.Protein metabolism and modification.Proteolysis.Peptidase-mediated proteolysis				0	34.099	VVTU3866_at
VVTU15695_at	VIT_08s0040g00510	-0.592	0.607	0.83	1.329	1.727	0	-0.563	-0.794	-0.157	0.961	F1	ZIFL2 (ZINC INDUCED FACILITATOR-LIKE 2)	Transport overview				0.00513494	0.34	VVTU15695_at
VVTU8264_at	VIT_08s0040g00780	-0.815	-3.902	-4.158	-4.419	-4.342	0	-0.896	-1.038	-2.566	-0.693	S4	P-coumaroyl shikimate 3'-hydroxylase isoform 1	Metabolism.Secondary metabolism.Phenylpropanoid metabolism.Phenylpropanoid biosynthesis				0	2.331	VVTU8264_at
VVTU1933_at	VIT_08s0040g00800	0.002	0.247	0.594	1.082	0.924	0	0.147	0.081	-0.119	0.22	F1	nodulin MtN21	Unknown				0.00884991	0.081	VVTU1933_at
VVTU28227_s_at	VIT_08s0040g00820	0.544	-1.642	-1.479	-2.546	-3.387	0	-2.154	-2.348	-3.989	-4.252	F4	CYP94A1	Metabolism.Cellular metabolism.Oxidation reduction.Cytochrome P450 oxidoreductase				0.296552	9.419	VVTU28227_s_at VVTU38551_at
VVTU7993_at	VIT_08s0040g00970	0.844	2.303	2.251	2.273	2.212	0	1.525	1.515	1.506	1.154	F2	plectin (myosin-like)	Unknown				0		VVTU27233_at VVTU7993_at
VVTU12795_s_at	VIT_08s0040g01130	-2.838	-5.206	-5.281	-5.681	-5.827	0	-4.539	-4.228	-4.63	-4.994	S3	serine carboxypeptidase II	Metabolism.Primary metabolism.Protein metabolism and modification.Proteolysis.Peptidase-mediated proteolysis				0.0754718	6.192	VVTU12795_s_at VVTU37492_s_at
VVTU37492_s_at	VIT_08s0040g01130	-2.016	-3.054	-3.053	-3.32	-3.256	0	-2.964	-2.968	-3.15	-3.212	S3	serine carboxypeptidase II	Metabolism.Primary metabolism.Protein metabolism and modification.Proteolysis.Peptidase-mediated proteolysis				3.75585	1.031	VVTU12795_s_at VVTU37492_s_at
VVTU8189_at	VIT_08s0040g01140	2.887	-1.357	-1.957	-2.865	-3.48	0	-3.09	-3.604	-4.309	-4.075	F4	serine carboxypeptidase K10B2.2 precursor	Metabolism.Primary metabolism.Protein metabolism and modification.Proteolysis.Peptidase-mediated proteolysis				0.0366205	3.882	VVTU8189_at
VVTU28614_s_at	VIT_08s0040g01190	0.168	2.38	2.697	2.76	2.727	0	1.553	1.651	1.6	1.524	F2	3-oxoacyl-reductase, chloroplast precursor	Metabolism.Cellular metabolism.Oxidation reduction				0.00513494		VVTU5212_s_at VVTU34698_s_at VVTU28614_s_at
VVTU34698_s_at	VIT_08s0040g01190	0.312	2.973	3.3	3.35	3.417	0	1.933	2.1	1.945	1.812	F2	3-oxoacyl-reductase, chloroplast precursor	Metabolism.Cellular metabolism.Oxidation reduction				0.00513494		VVTU5212_s_at VVTU34698_s_at VVTU28614_s_at
VVTU5212_s_at	VIT_08s0040g01190	0.242	2.694	2.943	2.948	2.968	0	1.843	1.936	1.807	1.637	F2	3-oxoacyl-reductase, chloroplast precursor	Metabolism.Cellular metabolism.Oxidation reduction				0.00513494		VVTU5212_s_at VVTU34698_s_at VVTU28614_s_at
VVTU12448_at	VIT_08s0040g01370	-0.606	-0.448	-0.5	-0.742	-0.154	0	-0.197	-0.366	-1.721	-1.4	F4	Heavy-metal-associated domain-containing protein	Unknown				2.18426	0	VVTU12448_at
VVTU1670_at	VIT_08s0040g01710	0.939	-0.609	-0.516	0.029	0.05	0	-0.655	-0.399	0.501	3.439	S1	Phenylalanine ammonia-lyase	Metabolism.Secondary metabolism.Phenylpropanoid metabolism.Phenylpropanoid biosynthesis				3.75585	0	VVTU1670_at VVTU35942_s_at
VVTU35942_s_at	VIT_08s0040g01710	0.956	-1.372	-1.965	-0.482	-0.351	0	-1.199	-0.859	0.431	3.286	S1	Phenylalanine ammonia-lyase	Metabolism.Secondary metabolism.Phenylpropanoid metabolism.Phenylpropanoid biosynthesis				0.520523	0.037	VVTU1670_at VVTU35942_s_at
VVTU14690_at	VIT_08s0040g01720	-0.332	-0.183	-0.291	-0.292	-0.259	0	0.464	0.43	0.681	0.78	S1	no hit	Unknown				0	0.34	VVTU12325_at VVTU14690_at
VVTU39735_s_at	VIT_08s0040g01760	0.144	-1.194	-1.06	-1.025	-0.738	0	-0.127	-0.098	-0.124	-0.148	S2	ribonucleoprotein (CP-RBP31)	Metabolism.Primary metabolism.Nucleobase, nucleoside, nucleotide, nucleic acid metabolism.Nucleic acid metabolism.RNA metabolism				0	16	VVTU39735_s_at VVTU19456_s_at
VVTU13394_at	VIT_08s0040g01950	0.032	5.076	5.311	5.564	5.588	0	3.125	3.192	3.725	3.852	F2	Zinc finger (C3HC4-type RING finger)	Regulation overview.Regulation of gene expression.Regulation of transcription.Transcription factor.Zinc finger C3HC4 family transcription factor				0.00884991		VVTU3269_at VVTU13394_at
VVTU3269_at	VIT_08s0040g01950	0.222	4.975	4.964	5.45	5.515	0	3.748	3.597	4.121	4.177	F2	Zinc finger (C3HC4-type RING finger)	Regulation overview.Regulation of gene expression.Regulation of transcription.Transcription factor.Zinc finger C3HC4 family transcription factor				0.0754718		VVTU3269_at VVTU13394_at
VVTU13268_at	VIT_08s0040g01970	1.28	-0.223	-0.261	-0.26	-0.151	0	-0.347	-0.441	-0.413	-0.242	F3	fasciclin arabinogalactan-protein (FLA11)	Cellular process.Cellular component organization and biogenesis.Cell wall organization and biogenesis.Cell wall structural protein				0.895718	7.682	VVTU13268_at
VVTU16316_at	VIT_08s0040g02180	-1.862	-2.149	-2.146	-1.927	-1.983	0	0.135	0.299	0.463	0.607	S2	Mlo3	Cellular process.Cell growth and death.Cell death	Response to stimulus.Stress response.Biotic stress response			0	3.882	VVTU16316_at VVTU27983_at
VVTU27983_at	VIT_08s0040g02180	-1.323	-1.344	-1.335	-1.416	-1.486	0	-0.258	-0.211	-0.003	0.227	S2	Mlo3	Cellular process.Cell growth and death.Cell death	Response to stimulus.Stress response.Biotic stress response			0	11.484	VVTU16316_at VVTU27983_at
VVTU20462_at	VIT_08s0040g02250	-1.207	-1.091	-1.132	-1.216	-1.245	0	-1.101	-1.104	-1.19	-1.215	S3	no hit	Unknown				1.4483	0.081	VVTU22517_at VVTU20462_at
VVTU22517_at	VIT_08s0040g02250	-3.438	-4.502	-4.706	-4.754	-4.825	0	-3.325	-3.62	-4.142	-4.728	S3	no hit	Unknown				0.0134142	0	VVTU22517_at VVTU20462_at
VVTU15022_at	VIT_08s0040g02600	-1.308	-1.134	-1.356	-1.176	-1.334	0	-0.497	-0.658	-0.61	-0.263	S4	F-box protein	Metabolism.Primary metabolism.Protein metabolism and modification.Proteolysis.Ubiquitin-mediated proteolysis				0	18.269	VVTU15022_at VVTU24554_at
VVTU14262_s_at	VIT_08s0040g02650	0.139	-2.447	-2.911	-3.638	-4.107	0	-2.292	-2.868	-4.473	-5.195	F4	Unknown protein	Unknown				3.75585	1.031	VVTU14262_s_at
VVTU5061_at	VIT_08s0040g02700	-0.014	2.978	3.369	2.877	2.555	0	0.181	0.261	-1.321	-0.79	F1	Heavy-metal-associated domain-containing protein	Unknown				0	0	VVTU5061_at
VVTU9343_at	VIT_08s0040g02730	0.029	0.255	0.32	0.754	1.04	0	0.481	1.109	2.708	4.46	S1	exocyst subunit EXO70 H4	Cellular process.Cellular transport.Protein trafficking.Vesicle-mediated trafficking				0.0754718	0	VVTU9343_at
VVTU15062_at	VIT_08s0040g02760	-0.841	-0.297	-0.404	-0.379	-0.28	0	0.287	0.397	0.796	0.66	S1	ankyrin repeat	Diverse functions.Gene family with diverse functions.Ankyrin domain family				0	18.269	VVTU15062_at
VVTU7907_at	VIT_08s0040g02800	-0.07	-1.174	-1.26	-1.519	-0.975	0	-0.121	-0.167	-0.187	-0.014	S2	Lipin	Metabolism.Primary metabolism.Lipid metabolism				0	2.331	VVTU7907_at
VVTU9666_at	VIT_08s0040g02820	-4.255	-5.059	-5.259	-5.387	-5.339	0	0.144	0.037	-0.829	-1.137	S2	Unknown protein	Unknown				0	22.485	VVTU9666_at
VVTU473_at	VIT_08s0040g02840	1.05	0.314	-0.049	-0.303	0.111	0	-0.018	-0.119	-0.292	-0.121	F3	ABC transporter G member 29	Transport overview.Macromolecule transport.Multidrug transport.Multidrug ABC transport				0.895718	7.682	VVTU473_at
VVTU5303_at	VIT_08s0040g02900	-0.971	-2.11	-2.099	-2.234	-2.105	0	-0.756	-0.941	-1.446	-1.974	S3	ALUMINUM SENSITIVE 3	Transport overview.Ion transport.Cation transport.Heavy metal ion transport.Aluminium transport				0.00780098	0.153	VVTU5303_at
VVTU22621_at	VIT_08s0040g02970	-1.047	-1.178	-1.107	-1.182	-1.165	0	-1.028	-1.114	-1.282	-1.2	S3	Protein phosphatase 2C	Signalling.Signalling pathway.Protein phosphatase.PP2C				3.11799	0	VVTU22621_at VVTU4676_s_at VVTU16360_at
VVTU4676_s_at	VIT_08s0040g02970	-1.371	-1.634	-1.825	-1.712	-1.531	0	-1.418	-1.639	-1.791	-1.656	S3	Protein phosphatase 2C	Signalling.Signalling pathway.Protein phosphatase.PP2C				2.18426	0	VVTU22621_at VVTU4676_s_at VVTU16360_at
VVTU7377_at	VIT_08s0040g03070	-0.633	-0.839	-0.589	-1.125	-1.071	0	0.171	0.35	-0.192	-0.379	S2	TTG2 (TRANSPARENT TESTA GLABRA 2)	Development	Regulation overview.Regulation of gene expression.Regulation of transcription.Transcription factor.WRKY family transcription factor			0	27.607	VVTU7377_at
VVTU35602_s_at	VIT_08s0040g03150	1.161	0.554	0.497	-1.037	-2.07	0	0.562	0.338	-1.056	-1.595	F3	L-ascorbate peroxidase 1, cytosolic (APX1)	Metabolism.Primary metabolism.Organic acid metabolism.Ascorbate and aldarate metabolism	Response to stimulus.Stress response.Abiotic stress response.Oxidative stress response			3.75585	0.499	VVTU35602_s_at
VVTU40684_s_at	VIT_08s0040g03230	-0.865	-1.454	-1.637	-2.406	-2.743	0	-0.158	-0.491	-1.397	-1.991	S4	Unknown protein	Unknown				0.00780098	20.412	VVTU40684_s_at
VVTU1351_at	VIT_08s0040g03400	-3.101	-5.659	-5.736	-5.868	-6.014	0	-3.231	-3.598	-4.862	-5.455	S3	short-chain dehydrogenase/reductase	Unknown				0.00780098	0.034	VVTU1351_at
VVTU27762_at	VIT_08s0056g00100	-0.567	-2.638	-3.179	-3.501	-3.583	0	-0.12	-0.112	-0.438	-0.716	S2	protein kinase	Signalling.Signalling pathway.Protein kinase				0	0	VVTU27762_at VVTU9195_at
VVTU9195_at	VIT_08s0056g00100	-0.638	-2.822	-3.024	-3.939	-4.161	0	0.067	-0.014	-0.275	-0.579	S2	protein kinase	Signalling.Signalling pathway.Protein kinase				0	0	VVTU27762_at VVTU9195_at
VVTU35270_at	VIT_08s0056g00180	-0.889	2.365	2.541	2.535	2.684	0	1.019	0.775	1.236	2.614	F1	translation initiation factor IF-2B subunit delta	Metabolism.Primary metabolism.Protein metabolism and modification.Translation.Translational initiation				0.0134142	11.484	VVTU35270_at
VVTU16064_at	VIT_08s0056g00260	-3.339	-3.142	-3.255	-3.578	-3.438	0	-0.131	-0.188	-0.583	-0.653	S2	harpin-induced protein	Response to stimulus.Stress response.Biotic stress response.Virus stress response				0	3.055	VVTU16064_at
VVTU3202_at	VIT_08s0056g00290	-1.156	2.606	2.709	2.653	2.351	0	1.751	1.692	2.1	2.257	F2	Calcium-binding protein CML	Response to stimulus.Stress response.Biotic stress response				0.895718		VVTU3202_at
VVTU21853_at	VIT_08s0056g00640	-0.793	-2.276	-2.307	-2.284	-2.534	0	-0.4	-0.492	-1.009	-1.324	S4	Transposon protein, CACTA, En/Spm sub-class	Xenoprotein.Protein from transposable element				0	35.773	VVTU27095_s_at VVTU21853_at
VVTU27095_s_at	VIT_08s0056g00640	-0.91	-2.795	-2.888	-2.914	-3.159	0	-0.514	-0.72	-1.14	-1.702	S4	Transposon protein, CACTA, En/Spm sub-class	Xenoprotein.Protein from transposable element				0	31.753	VVTU27095_s_at VVTU21853_at
VVTU6980_s_at	VIT_08s0056g00730	0.871	0.967	1.128	1.639	1.664	0	-0.291	-0.122	0.802	1.234	F1	SEC14 cytosolic factor	Signalling.Signalling pathway.Phosphatidylinositol signalling	Transport overview.Macromolecule transport.Lipid transport.Phosphatidylinositol/Phosphatidyl choline transport			0.00513494	13.583	VVTU6980_s_at
VVTU4502_at	VIT_08s0056g01000	0.01	-2.036	-2.286	-3.626	-3.965	0	-0.137	-0.269	-1.317	-2.019	S4	MATE efflux family protein	Transport overview.Macromolecule transport.Multidrug transport				0.00780098	0	VVTU4502_at
VVTU8874_at	VIT_08s0056g01160	-0.343	-0.538	-0.919	-1.682	-1.946	0	0.114	-0.142	-0.643	-1.108	S4	BDG1 (BODYGUARD1) hydrolase	Unknown				0.0134142	18.269	VVTU8874_at
VVTU14352_at	VIT_08s0056g01300	-0.13	0.876	1.389	2.347	3.335	0	-0.988	-1.052	-1.219	-0.63	F1	cupin, RmlC-type	Unknown				0	0	VVTU14352_at
VVTU27967_at	VIT_08s0058g00150	-2.502	-2.342	-2.34	-2.277	-2.27	0	-1.537	-1.422	-0.46	-0.236	S4	AMMONIUM TRANSPORTER 2	Metabolism.Cellular metabolism.Nitrogen metabolism.Nitrogen assimilation	Transport overview.Ion transport.Cation transport.Ammonium transport			0	35.773	VVTU27967_at
VVTU3556_at	VIT_08s0058g00400	0.418	6.474	6.412	5.337	5.077	0	4.022	3.96	4.375	5.171	F2	no hit	Unknown				0.0228994		VVTU3556_at
VVTU18285_at	VIT_08s0058g00450	0.185	2.828	2.577	1.748	1.582	0	0.812	0.686	0.291	0.319	F1	substrate carrier, Mitochondrial	Transport overview.Mitochondrial membrane transport				0	13.583	VVTU18285_at
VVTU22198_s_at	VIT_08s0058g00590	-1.502	-1.666	-1.94	-2.768	-3.1	0	-0.087	-0.365	-1.287	-1.857	S4	macrophage migration inhibitory factor	Unknown				0	16	VVTU22198_s_at
VVTU10036_at	VIT_08s0058g00860	-0.122	0.24	0.172	0.465	0.192	0	-0.016	-0.07	0.253	2.173	S1	Unknown protein	Unknown				8.40888	0.153	VVTU10036_at
VVTU3214_at	VIT_08s0058g00930	-0.521	-3.662	-3.743	-4.419	-4.143	0	-0.358	-0.782	-1.697	-2.814	S4	Alanine--glyoxylate aminotransferase 2 3, mitochondrial	Metabolism.Primary metabolism.Amino acid metabolism.Alanine metabolism	Metabolism.Primary metabolism.Amino acid metabolism.Glycine metabolism	Metabolism.Primary metabolism.Generation of metabolite precursors and energy.Glyoxylate and dicarboxylate metabolism		0	31.753	VVTU3214_at
VVTU2376_at	VIT_08s0058g01030	1.408	-0.112	-0.009	-0.01	0.022	0	-0.048	-0.106	-0.315	-0.262	F3	saposin B domain-containing protein	Metabolism.Primary metabolism.Lipid metabolism				0.296552	9.419	VVTU2376_at
VVTU20951_x_at	VIT_08s0058g01040	-0.44	-0.189	-0.115	-0.139	-0.039	0	1.021	0.994	0.167	0.257	S1	SOS2 (SALT OVERLY SENSITIVE 2)	Signalling.Signalling pathway.Protein kinase	Signalling.Signalling pathway.Stress response signalling.Salt stress response signalling			0	6.192	VVTU5780_x_at VVTU20951_x_at VVTU33513_x_at
VVTU5780_x_at	VIT_08s0058g01040	-0.332	0.001	0.067	-0.015	0.211	0	1.146	1.085	0.394	0.421	S1	SOS2 (SALT OVERLY SENSITIVE 2)	Signalling.Signalling pathway.Protein kinase	Signalling.Signalling pathway.Stress response signalling.Salt stress response signalling			0	9.419	VVTU5780_x_at VVTU20951_x_at VVTU33513_x_at
VVTU5630_at	VIT_08s0058g01090	1.897	-1.021	-1.005	-0.831	-0.859	0	-1.377	-1.545	-1.709	-1.457	F4	CBL-interacting protein kinase 14 (CIPK14)	Signalling.Signalling pathway.Protein kinase				0.0228994	27.607	VVTU8757_at VVTU5630_at
VVTU8757_at	VIT_08s0058g01090	1.766	-1.016	-1.011	-0.564	-0.784	0	-1.232	-1.311	-1.397	-1.118	F4	CBL-interacting protein kinase 14 (CIPK14)	Signalling.Signalling pathway.Protein kinase				0.0366205	26.83	VVTU8757_at VVTU5630_at
VVTU19711_s_at	VIT_08s0058g01210	-3.39	-2.672	-2.527	-4.704	-4.961	0	-0.634	-0.544	-1.367	-2.135	S4	Non-specific lipid transfer protein LTP1	Transport overview.Macromolecule transport.Lipid transport				0	35.773	VVTU30196_x_at VVTU19711_s_at VVTU19711_x_at
VVTU30196_x_at	VIT_08s0058g01210	-4.684	-4.134	-3.751	-5.474	-5.596	0	-1.301	-1.043	-2.541	-3.484	S4	Non-specific lipid transfer protein LTP1	Transport overview.Macromolecule transport.Lipid transport				0	0.081	VVTU30196_x_at VVTU19711_s_at VVTU19711_x_at
VVTU14659_s_at	VIT_08s0058g01230	-5.236	-4.09	-3.999	-4.229	-4.425	0	0.163	0.195	0.147	0.054	S2	Non-specific lipid-transfer protein	Transport overview.Macromolecule transport.Lipid transport				0	13.583	VVTU35231_x_at VVTU14659_x_at VVTU6464_at VVTU39509_x_at VVTU3661_x_at VVTU14659_s_at VVTU39617_x_at VVTU3661_at
VVTU14659_x_at	VIT_08s0058g01230	-4.999	-3.767	-3.47	-3.775	-4.038	0	0.094	0.11	0.021	-0.044	S2	Non-specific lipid-transfer protein	Transport overview.Macromolecule transport.Lipid transport				0	4.871	VVTU35231_x_at VVTU14659_x_at VVTU6464_at VVTU39509_x_at VVTU3661_x_at VVTU14659_s_at VVTU39617_x_at VVTU3661_at
VVTU35231_x_at	VIT_08s0058g01230	-5.451	-4.6	-4.571	-5.041	-5.035	0	0.268	0.329	0.01	-0.156	S2	Non-specific lipid-transfer protein	Transport overview.Macromolecule transport.Lipid transport				0	18.269	VVTU35231_x_at VVTU14659_x_at VVTU6464_at VVTU39509_x_at VVTU3661_x_at VVTU14659_s_at VVTU39617_x_at VVTU3661_at
VVTU3661_at	VIT_08s0058g01230	-1.783	-1.144	-1.086	-1.289	-1.18	0	0.737	0.42	0.262	0.035	S2	Non-specific lipid-transfer protein	Transport overview.Macromolecule transport.Lipid transport				0	3.882	VVTU35231_x_at VVTU14659_x_at VVTU6464_at VVTU39509_x_at VVTU3661_x_at VVTU14659_s_at VVTU39617_x_at VVTU3661_at
VVTU3661_x_at	VIT_08s0058g01230	-1.839	-1.379	-1.493	-1.534	-1.57	0	0.704	0.524	0.369	0.086	S2	Non-specific lipid-transfer protein	Transport overview.Macromolecule transport.Lipid transport				0	20.412	VVTU35231_x_at VVTU14659_x_at VVTU6464_at VVTU39509_x_at VVTU3661_x_at VVTU14659_s_at VVTU39617_x_at VVTU3661_at
VVTU39509_x_at	VIT_08s0058g01230	-3.253	-2.634	-2.343	-2.383	-2.863	0	0.29	0.308	0.205	-0.209	S2	Non-specific lipid-transfer protein	Transport overview.Macromolecule transport.Lipid transport				0	3.055	VVTU35231_x_at VVTU14659_x_at VVTU6464_at VVTU39509_x_at VVTU3661_x_at VVTU14659_s_at VVTU39617_x_at VVTU3661_at
VVTU39617_x_at	VIT_08s0058g01230	-5.213	-4.331	-4.27	-4.567	-4.627	0	0.592	0.508	0.307	0.019	S2	Non-specific lipid-transfer protein	Transport overview.Macromolecule transport.Lipid transport				0	16	VVTU35231_x_at VVTU14659_x_at VVTU6464_at VVTU39509_x_at VVTU3661_x_at VVTU14659_s_at VVTU39617_x_at VVTU3661_at
VVTU6464_at	VIT_08s0058g01230	-3.261	-2.448	-2.34	-2.263	-2.52	0	0.12	0.567	0.251	0.063	S2	Non-specific lipid-transfer protein	Transport overview.Macromolecule transport.Lipid transport				0	16	VVTU35231_x_at VVTU14659_x_at VVTU6464_at VVTU39509_x_at VVTU3661_x_at VVTU14659_s_at VVTU39617_x_at VVTU3661_at
VVTU2546_at	VIT_08s0058g01270	-0.79	-1.295	-1.275	-1.591	-1.245	0	0.888	0.982	-0.155	-0.017	S2	Zinc finger (C3HC4-type RING finger)	Regulation overview.Regulation of gene expression.Regulation of transcription.Transcription factor.Zinc finger C3HC4 family transcription factor				0	35.773	VVTU2546_at
VVTU524_at	VIT_08s0058g01310	-0.423	-1.254	-1.348	-1.292	-1.099	0	-0.238	-0.247	-0.309	-0.136	S4	Elongation factor P, putative, expressed	Metabolism.Primary metabolism.Protein metabolism and modification.Translation.Translational elongation				0	9.419	VVTU524_at
VVTU4629_at	VIT_08s0058g01450	-0.553	-0.43	-0.567	-1.015	-1.094	0	0.555	0.476	0.095	-0.603	S2	STN8 (state transition 8)	Metabolism.Primary metabolism.Generation of metabolite precursors and energy.Photosynthesis.Photosystem II				0	35.773	VVTU4629_at
VVTU1707_at	VIT_08s0105g00300	-1.762	-1.428	-1.318	-2.231	-2.348	0	-0.1	0.036	-1.03	-1.159	S4	Phospholipase C	Metabolism.Primary metabolism.Lipid metabolism.Glycerolipid metabolism.Glycerophospholipid metabolism	Signalling.Signalling pathway.Phospholipid signalling			0	7.682	VVTU1707_at VVTU6091_s_at
VVTU6091_s_at	VIT_08s0105g00300	-1.486	-1.032	-0.851	-1.827	-1.682	0	-0.07	0.175	-0.85	-0.868	S4	Phospholipase C	Metabolism.Primary metabolism.Lipid metabolism.Glycerolipid metabolism.Glycerophospholipid metabolism	Signalling.Signalling pathway.Phospholipid signalling			0	6.192	VVTU1707_at VVTU6091_s_at
VVTU5073_at	VIT_08s0105g00430	-0.701	-2.363	-2.614	-3.057	-3.332	0	-1.062	-1.11	-1.324	-1.862	S4	omega-3 fatty acid desaturase, chloroplast precursor	Metabolism.Primary metabolism.Lipid metabolism.Fatty acid metabolism.Fatty acid biosynthesis.Unsaturated fatty acid biosynthesis				0	2.331	VVTU5073_at
VVTU5439_at	VIT_08s0105g00590	-0.885	-2.09	-2.11	-2.13	-2.215	0	-0.612	-0.787	-0.851	-1.138	S4	chlorophyll synthetase	Metabolism.Primary metabolism.Cofactor metabolism.Tetrapyrrole metabolism.Chlorophyll metabolism.Chlorophyll biosynthesis	Metabolism.Primary metabolism.Generation of metabolite precursors and energy.Photosynthesis.Reaction center pigment biosynthesis			0	35.773	VVTU13050_s_at VVTU5439_at
VVTU2907_at	VIT_08s0217g00100	0.238	0.982	1.102	0.99	0.981	0	-0.082	0.036	-0.36	-0.172	F1	pyruvate decarboxylase isozyme 2	Metabolism.Primary metabolism.Organic acid metabolism.Pyruvate fermentation				0	0	VVTU2907_at
VVTU2395_at	VIT_09s0002g00320	2.421	1.213	1.292	-0.016	-1.598	0	0.406	0.193	-0.449	-1.16	F3	pectinesterase PME3	Cellular process.Cellular component organization and biogenesis.Cell wall organization and biogenesis.Cell wall metabolism.Cell wall modification.Pectin modification				0.159184	0	VVTU2395_at
VVTU15385_at	VIT_09s0002g00330	1.465	2.22	2.356	0.721	-0.997	0	2.054	2.107	1.284	0.248	S1	pectinesterase PME1	Cellular process.Cellular component organization and biogenesis.Cell wall organization and biogenesis.Cell wall metabolism.Cell wall modification.Pectin modification				10.858	0.34	VVTU15385_at VVTU5404_at
VVTU4253_at	VIT_09s0002g00370	0.846	1.398	1.094	0.711	0.279	0	-0.275	0.048	-0.478	-0.131	F3	Unknown protein	Unknown				0	7.682	VVTU4253_at
VVTU6371_at	VIT_09s0002g00540	0.521	-4.963	-5.057	-5.696	-5.737	0	-3.312	-3.51	-4.21	-5.033	S4	lipase GDSL 1	Unknown				0.296552	30.258	VVTU6371_at
VVTU15562_at	VIT_09s0002g00570	-0.54	-2.14	-2.327	-2.198	-2.091	0	0.916	0.525	0.754	0.263	S2	lipase GDSL 1	Unknown				0	0.236	VVTU15562_at VVTU29863_at
VVTU29863_at	VIT_09s0002g00570	-0.655	-2.759	-2.726	-2.658	-2.494	0	0.899	0.703	0.799	0.28	S2	lipase GDSL 1	Unknown				0	0.236	VVTU15562_at VVTU29863_at
VVTU16907_at	VIT_09s0002g00580	-0.103	1.133	0.519	0.795	1.887	0	-0.101	-0.067	-0.068	0.175	F1	lipase GDSL 3	Unknown				0	0.236	VVTU8179_at VVTU16907_at
VVTU8179_at	VIT_09s0002g00580	-0.017	1.67	0.946	1.388	2.911	0	0.092	0.088	-0.114	0.747	F1	lipase GDSL 3	Unknown				0	0.153	VVTU8179_at VVTU16907_at
VVTU37583_at	VIT_09s0002g00700	0.192	-1.264	-1.119	-1.38	-1.426	0	-0.596	-0.806	-1.025	-0.113	S4	dormancy/auxin associated protein	Unknown				0.0366205	1.031	VVTU37583_at
VVTU10381_at	VIT_09s0002g00760	0.36	0.665	0.555	1.296	1.838	0	-0.035	-0.191	0.223	0.157	F1	Unknown protein	Unknown				0	0	VVTU10381_at
VVTU957_at	VIT_09s0002g00810	0.492	-0.305	-0.646	-1.419	-2.69	0	0.256	0.318	-0.097	-0.831	S2	S-2-hydroxy-acid oxidase, peroxisomal	Metabolism.Primary metabolism.Generation of metabolite precursors and energy.Glyoxylate and dicarboxylate metabolism				0.0228994	0	VVTU957_at
VVTU16247_at	VIT_09s0002g00960	-1.482	-4.221	-4.375	-4.947	-5.164	0	-1.983	-2.156	-2.709	-3.517	S4	inter-alpha-trypsin inhibitor heavy chain	Unknown				0	35.773	VVTU16250_at VVTU16247_at
VVTU16250_at	VIT_09s0002g00960	-1.278	-3.51	-3.519	-3.787	-4.025	0	-1.698	-1.879	-2.148	-2.815	S4	inter-alpha-trypsin inhibitor heavy chain	Unknown				0	27.607	VVTU16250_at VVTU16247_at
VVTU7545_s_at	VIT_09s0002g01000	0.174	-0.633	-0.719	-2.115	-2.729	0	0.095	-0.015	-0.721	-1.142	S2	Ferredoxin 4Fe-4S, iron-sulfur binding	Unknown				0.0366205	0	VVTU7545_s_at
VVTU26404_x_at	VIT_09s0002g01060	0.754	-1.532	-1.676	-2.98	-4.075	0	-0.53	-0.531	-0.863	-1.712	S4	Unknown protein	Unknown				0.0366205	0	VVTU26404_x_at
VVTU8975_at	VIT_09s0002g01080	-2.36	-2.017	-2.219	-1.041	-0.717	0	-1.527	-1.085	0.922	1.06	S2	Lipoxygenase	Metabolism.Primary metabolism.Lipid metabolism.Fatty acid metabolism.Oxylipin biosynthesis				0.00780098	35.773	VVTU8975_at VVTU9356_at
VVTU9356_at	VIT_09s0002g01080	-1.008	-1.022	-0.958	-0.485	-0.377	0	-0.917	-0.762	0.271	0.378	S2	Lipoxygenase	Metabolism.Primary metabolism.Lipid metabolism.Fatty acid metabolism.Oxylipin biosynthesis				0.0754718	35.773	VVTU8975_at VVTU9356_at
VVTU7778_at	VIT_09s0002g01090	-0.357	0.523	0.338	0.128	-0.341	0	2.477	2.402	2.308	2.98	S1	flavonoid 3-monooxygenase	Metabolism.Secondary metabolism.Phenylpropanoid metabolism.Flavonoid metabolism.Flavonoid biosynthesis				0	0	VVTU7778_at
VVTU1614_at	VIT_09s0002g01320	-0.048	0.182	0.036	1.03	1.235	0	0.034	-0.026	-0.14	0.547	F1	germin-like protein	Metabolism.Primary metabolism.Generation of metabolite precursors and energy.Storage proteins				0.0754718	0.236	VVTU1614_at
VVTU14485_at	VIT_09s0002g01520	1.019	-1.422	-1.565	-1.172	-0.635	0	-2.423	-2.222	-2.362	-1.813	F4	Unknown protein	Unknown				0.00513494	27.607	VVTU14485_at
VVTU5620_at	VIT_09s0002g01530	0.331	0.486	0.682	1.266	1.566	0	0.005	-0.031	0.189	0.289	F1	Unknown protein	Unknown				0.00513494	0	VVTU5620_at
VVTU1827_at	VIT_09s0002g01650	-1.482	-1.169	-1.23	-1.255	-1.297	0	-0.769	-0.941	-1.324	-1.427	S3	5'-nucleotidase surE	Metabolism.Primary metabolism.Nucleobase, nucleoside, nucleotide, nucleic acid metabolism.Nucleotide metabolism.Purine metabolism				0.159184	0	VVTU1827_at
VVTU14941_at	VIT_09s0002g02230	-1.827	-3.304	-3.133	-4.103	-4.15	0	-2.379	-2.212	-3.503	-3.933	S3	Harpin-induced 1	Response to stimulus.Stress response.Biotic stress response.Virus stress response				0.159184	0.153	VVTU14941_at
VVTU8042_at	VIT_09s0002g02300	0.555	0.559	0.562	0.586	0.561	0	-0.362	-0.732	-0.903	-0.876	F3	INDETERMINATE(ID)-DOMAIN 7	Regulation overview.Regulation of gene expression.Regulation of transcription.Transcription factor.C2H2 family transcription factor				0	0	VVTU8042_at
VVTU9698_at	VIT_09s0002g02420	0.683	-2.038	-2.059	-2.651	-2.458	0	0.791	0.596	0.294	-0.236	S2	Dual-specific kinase DSK1	Signalling.Signalling pathway.Protein kinase				0	0	VVTU9698_at
VVTU4014_at	VIT_09s0002g02450	0.867	-0.304	-0.239	-0.182	-0.271	0	-1.181	-1.306	-0.585	-0.325	F4	phosphatase	Signalling.Signalling pathway.Protein phosphatase				0.00513494	7.682	VVTU4014_at
VVTU8748_at	VIT_09s0002g02490	-1.051	-1.724	-1.632	-1.69	-1.942	0	-1.594	-1.621	-1.997	-1.998	S3	dof zinc finger protein 1	Regulation overview.Regulation of gene expression.Regulation of transcription.Transcription factor.C2C2-DOF family transcription factor				7.53522	0.081	VVTU8748_at
VVTU9056_at	VIT_09s0002g02620	-0.51	-0.429	-0.355	-0.89	-0.896	0	-1.397	-1.734	-3.429	-2.638	F4	Lectin jacalin	Unknown				0.00513494	0	VVTU9056_at
VVTU9476_at	VIT_09s0002g02670	0.139	-0.944	-1.136	-0.957	-0.891	0	0.031	-0.119	-0.221	-0.442	S4	RNA methyltransferase	Metabolism.Primary metabolism.Nucleobase, nucleoside, nucleotide, nucleic acid metabolism.Nucleic acid metabolism.RNA metabolism.RNA processing				0	27.607	VVTU9476_at
VVTU21727_s_at	VIT_09s0002g02940	1.13	2.551	2.353	2.418	2.178	0	1.752	2.084	2.8	2.795	F2	Myo-inositol oxygenase 1	Metabolism.Primary metabolism.Organic acid metabolism.Ascorbate and aldarate metabolism				3.11799		VVTU3597_at VVTU29746_s_at VVTU21727_s_at
VVTU29746_s_at	VIT_09s0002g02940	1.877	3.517	3.13	3.173	2.964	0	2.562	2.841	3.722	3.747	F2	Myo-inositol oxygenase 1	Metabolism.Primary metabolism.Organic acid metabolism.Ascorbate and aldarate metabolism				3.11799		VVTU3597_at VVTU29746_s_at VVTU21727_s_at
VVTU3597_at	VIT_09s0002g02940	1.105	2.407	2.077	2.211	1.845	0	1.715	2	2.495	2.499	F2	Myo-inositol oxygenase 1	Metabolism.Primary metabolism.Organic acid metabolism.Ascorbate and aldarate metabolism				3.75585		VVTU3597_at VVTU29746_s_at VVTU21727_s_at
VVTU5856_at	VIT_09s0002g02970	0.099	0.529	0.415	0.991	1.056	0	0.116	0.003	0.318	4.181	S1	no hit	Unknown				10.858	0.153	VVTU5856_at
VVTU8428_at	VIT_09s0002g02980	-1.126	-2.859	-2.989	-2.932	-3.209	0	-0.738	-0.912	-1.274	-1.334	S4	FRK1 (FLG22-INDUCED RECEPTOR-LIKE KINASE 1)	Signalling.Signalling pathway.Protein kinase				0	28.253	VVTU8428_at
VVTU7013_at	VIT_09s0002g03140	-5.242	-8.129	-8.267	-8.779	-8.699	0	-3.586	-3.814	-6.049	-7.647	S3	Lipase GDSL	Unknown				0	0	VVTU7013_at
VVTU7657_at	VIT_09s0002g03340	1.371	1.219	1.072	1.884	1.828	0	0.019	0.18	0.605	0.755	F1	no hit	Unknown				0	35.773	VVTU7657_at
VVTU1297_at	VIT_09s0002g03410	-0.5	-0.98	-0.969	-0.975	-0.981	0	-2.288	-2.189	-2.509	-2.039	F4	Phytochrome-associated protein 1 (PAP1)	Signalling.Hormone signalling.Auxin signalling.Auxin-mediated signalling pathway				0	0.499	VVTU1297_at
VVTU7195_at	VIT_09s0002g03440	0.197	0.469	0.784	1.244	1.32	0	-0.608	-0.347	0.621	0.631	F1	protein kinase	Signalling.Signalling pathway.Protein kinase				0.00513494	16	VVTU7816_at VVTU7195_at
VVTU7816_at	VIT_09s0002g03440	0.47	0.829	1.14	1.367	1.514	0	-0.442	-0.157	0.655	0.673	F1	protein kinase	Signalling.Signalling pathway.Protein kinase				0	27.607	VVTU7816_at VVTU7195_at
VVTU4048_at	VIT_09s0002g03450	0.339	0.597	0.69	-0.362	-0.695	0	0.629	0.795	0.647	0.793	S1	Taurine dioxygenase	Unknown				0.159184	0	VVTU4048_at
VVTU13256_at	VIT_09s0002g03460	0.267	-1.484	-1.894	-1.865	-2.257	0	-0.283	-0.029	0.301	0.196	S2	Taurine dioxygenase	Unknown				0	0	VVTU13256_at
VVTU6634_at	VIT_09s0002g03510	-0.006	0.318	0.549	1.495	2.037	0	0.144	0.144	0.32	0.411	F1	ELF7 (EARLY FLOWERING 7)	Cellular process.Cellular component organization and biogenesis.Chromosome organization and biogenesis.Chromatin organization	Development.Reproductive development.Flowering	Regulation overview.Regulation of gene expression.Epigenetic regulation of gene expression		0.0228994	0	VVTU6634_at
VVTU22747_s_at	VIT_09s0002g03610	0.142	-0.818	-0.84	-0.669	-0.133	0	0.233	0.217	0.557	1.134	S1	MYB DIVARICATA	Development	Regulation overview.Regulation of gene expression.Regulation of transcription.Transcription factor.MYB family transcription factor			0	0.081	VVTU3464_at VVTU22747_s_at
VVTU5179_at	VIT_09s0002g03690	-0.471	1.497	1.814	1.628	1.622	0	0.692	0.693	0.397	0.634	F1	Avr9/Cf-9 rapidly elicited protein 146	Unknown				0.00513494	0.236	VVTU5179_at
VVTU14983_at	VIT_09s0002g03740	-1.005	-2.352	-2.138	-2.187	-1.852	0	-1.621	-1.844	-1.795	-1.815	S3	HOMEOBOX GENE 8	Regulation overview.Regulation of gene expression.Regulation of transcription.Transcription factor.Homeobox domain family transcription factor				0.0366205	2.331	VVTU14983_at VVTU6304_at
VVTU35087_s_at	VIT_09s0002g03780	-0.242	-3.006	-3.045	-3.056	-2.83	0	-2.161	-2.156	-2.024	-1.772	S4	integral membrane family protein UPF0497	Unknown				0.0134142	27.607	VVTU35087_s_at
VVTU16448_at	VIT_09s0002g03870	0.183	-0.469	-0.299	0.154	-0.252	0	-1.04	-0.998	-0.855	-1.197	F4	RPS5 (RESISTANT TO P. SYRINGAE 5)	Diverse functions.Gene family with diverse functions.NBS-LRR superfamily	Response to stimulus.Stress response.Biotic stress response			0	0.499	VVTU30896_at VVTU16448_at
VVTU4551_at	VIT_09s0002g03940	-3.181	-4.086	-4.068	-3.985	-3.783	0	-2.781	-3.209	-3.267	-3.113	S3	AP2/EREBP transcription factor	Regulation overview.Regulation of gene expression.Regulation of transcription.Transcription factor.AP2 family transcription factor.DREB subfamily transcription factor				0.00780098	0.034	VVTU4551_at
VVTU9519_at	VIT_09s0002g03950	0.277	1.221	0.962	1.711	2.122	0	0.026	-0.008	0.546	0.973	F1	Unknown protein	Unknown				0	0.499	VVTU9519_at
VVTU10689_at	VIT_09s0002g04010	-0.561	-1.172	-1.547	-1.462	-1.427	0	-0.026	-0.266	-0.54	-0.709	S4	Ferredoxin	Metabolism.Primary metabolism.Generation of metabolite precursors and energy.Electron transport	Metabolism.Primary metabolism.Generation of metabolite precursors and energy.Photosynthesis.Photosynthetic-chain phosphorylation			0	35.773	VVTU10689_at
VVTU3186_s_at	VIT_09s0002g04120	1.134	0.984	0.958	1.075	0.86	0	-1.615	-1.666	-2.369	-2.274	F3	ethylene-responsive protein	Regulation overview.Regulation of gene expression.Regulation of transcription.Transcription factor.bHLH family transcription factor				0	0	VVTU3186_s_at VVTU30915_at
VVTU29968_at	VIT_09s0002g04130	1.028	-0.764	-1.008	-2.667	-3.281	0	-0.129	-0.435	-0.795	-1.393	S2	Proton-dependent oligopeptide transport (POT) family protein	Transport overview.Macromolecule transport.Oligopeptide transport				0.296552	0	VVTU5900_at VVTU29968_at
VVTU5900_at	VIT_09s0002g04130	0.874	-1.031	-1.368	-3.023	-4.176	0	-0.232	-0.451	-0.962	-1.781	S4	Proton-dependent oligopeptide transport (POT) family protein	Transport overview.Macromolecule transport.Oligopeptide transport				0.0754718	0	VVTU5900_at VVTU29968_at
VVTU13810_at	VIT_09s0002g04160	-0.377	-1.814	-1.821	-1.719	-1.574	0	-0.284	-0.565	0.181	1.143	S2	Thioesterase family	Unknown				0	0	VVTU13810_at
VVTU2970_at	VIT_09s0002g04260	-0.006	-2.379	-2.246	-1.717	-1.251	0	-0.783	-0.593	-0.546	-0.698	S4	Unknown protein	Unknown				0	34.469	VVTU2970_at
VVTU38238_s_at	VIT_09s0002g04320	-0.603	-2.791	-2.774	-3.723	-4.274	0	-1.849	-1.823	-2.26	-2.944	S4	Photosystem I reaction center subunit VI PSAH	Metabolism.Primary metabolism.Generation of metabolite precursors and energy.Photosynthesis.Photosystem I				0.0228994	11.484	VVTU31859_at VVTU5556_x_at VVTU5556_at VVTU38238_s_at
VVTU9990_at	VIT_09s0002g04500	1.54	1.376	1.374	1.871	1.304	0	0.849	0.855	1.267	0.871	F2	carnitine/acylcarnitine carrier, Mitochondrial	Transport overview.Mitochondrial membrane transport.Mitochondrial membrane carbon compound transport				0		VVTU9990_at
VVTU1566_at	VIT_09s0002g04620	0.762	2.008	2.022	2.045	2.189	0	1.126	1.079	1.026	1.361	F2	Unknown protein	Unknown				0		VVTU1566_at
VVTU3730_at	VIT_09s0002g04780	1.009	0.072	-0.208	0.379	1.672	0	-0.635	-1.062	-0.852	1.094	F3	sulfate transporter 3.4	Transport overview.Ion transport.Anion transport.Sulfate transport				0.00513494	35.773	VVTU3730_at
VVTU2764_s_at	VIT_09s0002g04840	2.199	2.386	2.895	3.172	2.737	0	-0.663	-1.134	-2.578	-2.75	F3	no hit	Unknown				0	0	VVTU2764_s_at
VVTU8163_at	VIT_09s0002g04850	1.073	0.451	0.154	0.045	0.015	0	0.117	0.046	0.077	-0.018	F3	no hit	Unknown				0.895718	1.359	VVTU8163_at
VVTU10507_at	VIT_09s0002g05080	0.415	2.541	2.497	1.407	1.147	0	1.036	1.322	0.044	0.384	F1	kelch repeat-containing F-box family protein	Unknown				0	27.607	VVTU10507_at
VVTU3361_at	VIT_09s0002g05150	-0.343	2.063	2.427	2.955	2.898	0	2.87	3.064	4.013	3.877	F2	IAA19	Signalling.Hormone signalling.Auxin signalling.Auxin-mediated signalling pathway				0.895718		VVTU3361_at
VVTU12302_s_at	VIT_09s0002g05180	-0.247	0.094	-0.23	-0.414	-1.165	0	0.52	0.946	0.446	-0.208	S2	no hit	Unknown				0.00884991	11.484	VVTU22741_x_at VVTU12134_x_at VVTU12302_s_at VVTU22741_s_at
VVTU22741_s_at	VIT_09s0002g05180	-0.197	-1.085	-1.374	-1.9	-2.75	0	-0.197	-0.484	-0.996	-1.662	S4	no hit	Unknown				0.0134142	0.153	VVTU22741_x_at VVTU12134_x_at VVTU12302_s_at VVTU22741_s_at
VVTU27308_at	VIT_09s0002g05200	-0.314	-0.547	-0.712	-0.523	-0.573	0	0.315	0.366	0.502	0.459	S2	phosphoribulokinase/uridine kinase	Metabolism.Primary metabolism.Nucleobase, nucleoside, nucleotide, nucleic acid metabolism.Nucleotide metabolism.Pyrimidine metabolism				0	0.061	VVTU27308_at
VVTU29480_x_at	VIT_09s0002g05490	0.049	-1.504	-1.481	-1.278	-1.346	0	-0.638	-0.641	-0.133	0.298	S2	ABC transporter g family pleiotropic drug resistance 12 PDR12	Transport overview.Macromolecule transport.Multidrug transport.Multidrug ABC transport				0	0.081	VVTU29480_x_at
VVTU22839_at	VIT_09s0002g05570	-1.764	1.11	1.246	1.966	1.71	0	2.998	3.288	4.046	3.95	S1	ABC transporter g family pleiotropic drug resistance 12 PDR12	Transport overview.Macromolecule transport.Multidrug transport.Multidrug ABC transport				0.00780098	32.313	VVTU22839_at VVTU36277_at
VVTU3401_at	VIT_09s0002g05600	-0.14	-1.468	-1.42	-1.295	-1.396	0	-0.805	-0.682	-0.413	0.004	S4	ABC transporter g family pleiotropic drug resistance 12 PDR12	Transport overview.Macromolecule transport.Multidrug transport.Multidrug ABC transport				0	0.499	VVTU3401_at
VVTU2201_at	VIT_09s0002g05710	0.301	1.558	1.726	1.685	1.917	0	0.209	0.35	0.769	1.46	F1	ATP:ADP antiporter	Transport overview.Macromolecule transport.Nucleotide transport				0	35.773	VVTU2201_at VVTU8133_s_at
VVTU8133_s_at	VIT_09s0002g05710	0.354	1.386	1.383	1.509	1.664	0	0.188	0.233	0.604	1.193	F1	ATP:ADP antiporter	Transport overview.Macromolecule transport.Nucleotide transport				0	27.607	VVTU2201_at VVTU8133_s_at
VVTU3151_at	VIT_09s0002g05820	0.248	0.945	1.118	0.348	0.278	0	-0.092	-0.087	-1.012	-0.974	F3	unknown	Unknown				0	0.34	VVTU3151_at
VVTU2343_at	VIT_09s0002g05930	0.073	0.461	0.327	-0.038	-0.17	0	1.6	1.363	0.226	-0.125	S1	Unknown protein	Unknown				0.0228994	24.68	VVTU2343_at
VVTU15030_at	VIT_09s0002g05990	-1.064	-0.486	-0.779	-0.388	-0.203	0	0.741	0.438	0.905	0.291	S2	6-4 photolyase	Metabolism.Primary metabolism.Nucleobase, nucleoside, nucleotide, nucleic acid metabolism.Nucleic acid metabolism.DNA metabolism.DNA repair				0.00780098	20.412	VVTU15030_at
VVTU184_at	VIT_09s0002g06400	0.542	1.484	1.48	0.781	0.706	0	2.574	2.718	1.36	1.165	F2	no hit	Unknown				0.0228994		VVTU184_at
VVTU11834_at	VIT_09s0002g06420	2.685	7.382	7.632	7.685	7.764	0	4.377	4.592	4.71	4.892	F2	Lactoylglutathione lyase	Metabolism.Primary metabolism.Organic acid metabolism.Pyruvate fermentation	Response to stimulus.Stress response.Abiotic stress response.Oxidative stress response			0		VVTU11834_at VVTU27059_s_at
VVTU27059_s_at	VIT_09s0002g06420	3.041	7.646	7.879	7.814	7.971	0	4.48	4.608	4.768	5.04	F2	Lactoylglutathione lyase	Metabolism.Primary metabolism.Organic acid metabolism.Pyruvate fermentation	Response to stimulus.Stress response.Abiotic stress response.Oxidative stress response			0		VVTU11834_at VVTU27059_s_at
VVTU9784_at	VIT_09s0002g06430	0.146	2.62	2.671	1.559	1.345	0	1.811	1.779	0.678	0.29	F2	Lactoylglutathione lyase	Metabolism.Primary metabolism.Organic acid metabolism.Pyruvate fermentation	Response to stimulus.Stress response.Abiotic stress response.Oxidative stress response			0.0134142		VVTU9784_at VVTU16968_x_at
VVTU9809_at	VIT_09s0002g06680	4.38	1.847	1.613	-0.591	-1.405	0	-1.585	-1.926	-1.905	-1.784	F3	Embryo-specific 3	Unknown				0.00513494	0	VVTU9809_at
VVTU299_at	VIT_09s0002g06770	-2.917	-1.189	-1.23	-2.912	-3.051	0	-0.66	-0.782	-2.491	-2.16	S4	Unknown protein	Unknown				0.159184	0.79	VVTU299_at
VVTU3230_at	VIT_09s0002g06780	-1.774	-1.317	-1.121	-1.303	-1.495	0	-0.447	-0.57	-1.243	-1.5	S3	Unknown protein	Unknown				0.00884991	0	VVTU3230_at
VVTU39175_at	VIT_09s0002g06890	-0.166	0.179	-0.033	0.694	0.644	0	0.005	-0.12	0.48	3.763	S1	dicyanin blue copper protein	Response to stimulus.Stress response.Abiotic stress response.Oxidative stress response				4.61199	0.081	VVTU39175_at
VVTU7840_at	VIT_09s0002g06920	1.411	-1.534	-1.522	-1.445	-1.556	0	-1.349	-1.392	-1.472	-0.038	F4	Unknown protein	Unknown				8.40888	0.34	VVTU7840_at
VVTU3709_at	VIT_09s0002g06970	-0.378	4.676	5.151	4.503	4.292	0	-0.196	-0.073	0.572	0.956	F1	Palmitoyl-monogalactosyldiacylglycerol delta-7 desaturase, chloroplast	Metabolism.Primary metabolism.Lipid metabolism.Fatty acid metabolism.Fatty acid biosynthesis.Unsaturated fatty acid biosynthesis				0	0.79	VVTU3709_at
VVTU37806_s_at	VIT_09s0002g06980	-0.511	0.342	0.621	0.337	0.095	0	-0.623	-0.665	0.064	0.184	F3	Chloroplast post-illumination chlorophyll fluorescence increase protein	Unknown				0.00884991	27.607	VVTU37806_s_at VVTU3921_s_at
VVTU3921_s_at	VIT_09s0002g06980	-0.516	0.347	0.604	0.266	0.056	0	-0.694	-0.666	0.06	0.152	F3	Chloroplast post-illumination chlorophyll fluorescence increase protein	Unknown				0.00884991	27.607	VVTU37806_s_at VVTU3921_s_at
VVTU10836_s_at	VIT_09s0002g07140	1.875	0.238	0.208	0.218	0.141	0	0.048	0.163	-0.079	-0.065	F3	unknown	Unknown				0.520523	2.331	VVTU10836_s_at
VVTU7600_at	VIT_09s0002g07500	-0.599	-1.169	-1.48	-1.579	-1.608	0	-0.646	-0.705	-0.505	-0.692	S4	hydrolase, alpha/beta fold	Unknown				0	6.192	VVTU7600_at
VVTU3010_at	VIT_09s0002g07530	-0.406	-1.065	-0.963	0.356	1.293	0	0.072	-0.144	0.928	1.363	S1	Tetratricopeptide helical	Unknown				0.159184	13.583	VVTU3010_at VVTU3421_at VVTU17818_s_at
VVTU609_at	VIT_09s0002g07890	0.72	-0.85	-0.692	-0.997	-1.154	0	-1.968	-1.919	-1.905	-2.086	F4	R protein disease resistance protein	Response to stimulus.Stress response.Biotic stress response				0.00513494	27.607	VVTU609_at
VVTU13021_s_at	VIT_09s0002g08090	0.136	-2.056	-2.2	-3.328	-3.486	0	-1.034	-1.027	-1.38	-1.424	S4	Oxidoreductase, 2OG-Fe(II) oxygenase	Metabolism.Cellular metabolism.Oxidation reduction.2OG-Fe(II) oxygenase superfamily				0.00780098	0	VVTU13021_s_at VVTU3363_at VVTU17338_x_at VVTU17338_s_at
VVTU17338_s_at	VIT_09s0002g08090	-0.095	-1.922	-2.313	-3.401	-3.624	0	-0.791	-0.902	-1.394	-1.523	S4	Oxidoreductase, 2OG-Fe(II) oxygenase	Metabolism.Cellular metabolism.Oxidation reduction.2OG-Fe(II) oxygenase superfamily				0.00780098	0	VVTU13021_s_at VVTU3363_at VVTU17338_x_at VVTU17338_s_at
VVTU17338_x_at	VIT_09s0002g08090	0.055	-2.026	-2.161	-3.146	-3.413	0	-0.867	-0.842	-1.238	-1.472	S4	Oxidoreductase, 2OG-Fe(II) oxygenase	Metabolism.Cellular metabolism.Oxidation reduction.2OG-Fe(II) oxygenase superfamily				0.00780098	0	VVTU13021_s_at VVTU3363_at VVTU17338_x_at VVTU17338_s_at
VVTU38000_at	VIT_09s0002g08240	-1.125	-0.917	-0.824	-0.234	-0.229	0	-0.618	-0.536	-0.009	-0.23	S2	R protein MLA10	Response to stimulus.Stress response.Biotic stress response				0.159184	0.061	VVTU38000_at
VVTU39342_at	VIT_09s0002g08660	-0.116	0.481	0.75	1.407	1.855	0	-0.496	-0.289	0.854	1.221	F1	F-box protein (FBL14)	Metabolism.Primary metabolism.Protein metabolism and modification.Proteolysis.Ubiquitin-mediated proteolysis				0.0366205	9.419	VVTU39342_at
VVTU409_at	VIT_09s0002g08680	1.173	-0.758	-0.905	-1.131	-1.094	0	-0.206	-0.487	-0.742	-0.793	F4	unknown	Unknown				3.75585	0.499	VVTU409_at
VVTU35944_at	VIT_09s0018g00240	-0.594	-0.497	-0.253	2.07	1.556	0	0.322	0.982	4.127	3.271	S1	WRKY DNA-binding protein 40	Regulation overview.Regulation of gene expression.Regulation of transcription.Transcription factor.WRKY family transcription factor				0.159184	6.192	VVTU35944_at
VVTU16071_at	VIT_09s0018g00290	-0.486	-2.047	-2.308	-2.8	-3.032	0	0.244	0.054	-0.438	-1.366	S2	Unknown protein	Unknown				0	1.74	VVTU16071_at
VVTU7482_at	VIT_09s0018g00780	0.3	2.735	3.127	3.302	3.48	0	1.552	1.525	1.637	1.759	F2	HcrVf1 protein	Diverse functions.Gene family with diverse functions.NBS-LRR superfamily	Response to stimulus.Stress response.Biotic stress response			0.00513494		VVTU7482_at
VVTU12415_at	VIT_09s0018g01190	0.206	-2.937	-2.507	-3.235	-3.106	0	-1.537	-1.403	-2.22	-0.772	S4	Anthranilate N-benzoyltransferase	Metabolism.Cellular metabolism.Phytoalexin metabolism.Phytoalexin biosynthesis	Metabolism.Secondary metabolism.Aromatic compound metabolism.Aromatic compound biosynthesis			0.00780098	1.359	VVTU12415_at
VVTU6308_at	VIT_09s0018g01220	-0.685	0.466	0.393	-0.207	-0.545	0	-0.332	-0.486	-1.304	-1.159	F4	Zinc finger (C3HC4-type RING finger)	Regulation overview.Regulation of gene expression.Regulation of transcription.Transcription factor.Zinc finger C3HC4 family transcription factor				0.00884991	0.499	VVTU6308_at
VVTU20724_at	VIT_09s0018g01240	-0.035	-1.408	-1.75	-2.454	-3.01	0	-0.612	-0.601	-1.185	-1.73	S4	balbiani ring 1	Unknown				0.0134142	0	VVTU20724_at
VVTU430_at	VIT_09s0018g01650	-3.128	-3.074	-3.26	-3.382	-3.284	0	-0.671	-0.795	-1.223	-1.966	S4	WRINKLED1 (AP2/ERBP)	Regulation overview.Regulation of gene expression.Regulation of transcription.Transcription factor.AP2 family transcription factor.ERF subfamily transcription factor				0	0	VVTU430_at
VVTU16573_at	VIT_09s0018g01680	-1.138	-0.52	-0.524	-0.867	-0.92	0	-0.911	-0.845	-1.312	-1.147	S3	Unknown protein	Unknown				1.4483	0.061	VVTU16573_at
VVTU7390_s_at	VIT_09s0018g01780	-0.359	-1.587	-1.782	-2.311	-2.491	0	-0.571	-0.861	-1.288	-1.667	S4	ACT DOMAIN REPEAT 1 (ACR1) uridylyltransferase	Metabolism.Primary metabolism.Nucleobase, nucleoside, nucleotide, nucleic acid metabolism.Nucleic acid metabolism.RNA metabolism.RNA processing				0.00780098	18.269	VVTU7390_s_at
VVTU3136_at	VIT_09s0018g01870	-1.002	-4.211	-4.555	-5.663	-6.196	0	-2.062	-2.078	-3.025	-3.116	S4	D-3-phosphoglycerate dehydrogenase, chloroplast precursor (3-PGDH)	Metabolism.Primary metabolism.Amino acid metabolism.Amino acid biosynthesis	Metabolism.Primary metabolism.Amino acid metabolism.Glycine, serine, and threonine metabolism.Glycine, serine, and threonine biosynthesis			0	0.236	VVTU3136_at
VVTU9752_at	VIT_09s0054g00340	-0.035	-1.423	-1.366	-2.315	-2.091	0	1.645	1.545	0.475	-0.128	S2	no hit	Unknown				0	2.331	VVTU9752_at
VVTU12483_at	VIT_09s0054g00430	-1.252	-4.18	-4.559	-6.193	-6.334	0	-1.794	-2.312	-4.843	-6.293	S4	Unknown protein	Unknown				0.159184	0.79	VVTU12483_at
VVTU7830_at	VIT_09s0054g00530	-2.005	-2.315	-2.162	-1.845	-1.849	0	-0.16	-0.275	-0.638	-0.545	S4	zinc finger (B-box type)	Regulation overview.Regulation of gene expression.Regulation of transcription.Transcription factor.Zinc finger B-box family transcription factor				0	0.236	VVTU7830_at
VVTU6638_at	VIT_09s0054g00610	0.184	1.62	1.808	2.432	3.05	0	0.942	1.004	1.378	2.087	F2	F-box domain containing protein	Metabolism.Primary metabolism.Protein metabolism and modification.Proteolysis.Ubiquitin-mediated proteolysis				0.0366205		VVTU6638_at
VVTU8152_at	VIT_09s0054g00690	5.07	1.992	3.476	0.172	0.136	0	0.237	0.037	0.117	0.121	F3	vacuolar processing enzyme alpha	Metabolism.Primary metabolism.Protein metabolism and modification.Proteolysis.Peptidase-mediated proteolysis.Vacuolar proteolysis				0.00513494	0	VVTU8152_at
VVTU6755_at	VIT_09s0054g00800	0.012	-1.344	-1.274	-1.695	-1.246	0	-0.381	-0.311	-0.701	-0.24	S4	Unknown protein	Unknown				0	3.882	VVTU6755_at
VVTU8621_at	VIT_09s0054g01080	-0.088	0.486	0.641	0.519	0.17	0	2.147	2.746	1.49	0.809	S1	Polygalacturonase QRT3	Cellular process.Cellular component organization and biogenesis.Cell wall organization and biogenesis.Cell wall metabolism.Cell wall modification.Pectin modification				0	35.773	VVTU8621_at
VVTU26819_at	VIT_09s0054g01220	-6.44	-6.739	-6.597	-6.848	-6.582	0	-2.137	-2.533	-4.067	-3.704	S3	cycloartenol synthase	Metabolism.Primary metabolism.Lipid metabolism.Steroid metabolism.Steroid biosynthesis	Signalling.Hormone signalling.Brassinosteroid signalling.Brassinosteroid metabolism.Brassinosteroid biosynthesis			0	0	VVTU26819_at
VVTU26944_at	VIT_09s0054g01410	-0.147	0.034	-0.043	-0.025	-0.012	0	0.107	0.187	1.03	1.497	S1	beta-amyrin synthase	Metabolism.Secondary metabolism.Terpenoid metabolism.Triterpenoid metabolism.Triterpenoid biosynthesis				0.0228994	0	VVTU26944_at
VVTU12458_at	VIT_09s0054g01620	-0.397	-1.42	-1.341	-1.373	-0.686	0	-0.366	-0.472	-0.705	-0.521	S4	Myb family	Regulation overview.Regulation of gene expression.Regulation of transcription.Transcription factor.MYB family transcription factor				0	13.583	VVTU12458_at
VVTU11141_at	VIT_09s0054g01760	-0.372	-1.662	-1.655	-2.174	-2.198	0	0.057	0.01	-1.077	-1.543	S4	Unknown protein	Unknown				0	27.607	VVTU11141_at
VVTU3652_at	VIT_09s0070g00030	-0.065	-0.884	-0.96	-0.731	-1.029	0	-0.042	0.07	0.429	0.544	S2	Stromal cell-derived factor 2 protein precursor (SDF2 protein)	Unknown				0	0	VVTU3652_at
VVTU6542_at	VIT_09s0070g00140	-2.147	0.328	0.814	0.729	0.712	0	0.081	-0.007	-0.925	-0.974	F3	CBL-interacting protein kinase 6 (CIPK6)	Signalling.Signalling pathway.Protein kinase				0.0754718	0	VVTU6542_at
VVTU11628_at	VIT_09s0070g00210	0.426	0.514	0.311	0.141	0.137	0	-0.48	-0.828	-1.73	-1.145	F3	Metal transporter Nramp1	Transport overview.Ion transport.Cation transport.Heavy metal ion transport				0	0.081	VVTU11628_at
VVTU12930_s_at	VIT_09s0070g00240	-1.486	-4.389	-4.789	-3.913	-4.054	0	-1.091	-1.378	-2.058	0.318	S4	cinnamoyl-CoA reductase	Metabolism.Secondary metabolism.Phenylpropanoid metabolism.Lignin metabolism.Lignin biosynthesis				0	7.682	VVTU12930_s_at
VVTU536_at	VIT_09s0096g00660	0.791	0.706	0.735	2.211	3.821	0	0.158	0.178	0.085	1.175	F1	C2-HC type zinc finger protein C.e-MyT1	Metabolism.Primary metabolism.Nucleobase, nucleoside, nucleotide, nucleic acid metabolism.Nucleic acid metabolism.DNA metabolism				0.00884991	0	VVTU536_at
VVTU6324_at	VIT_10s0003g00040	0.361	-1.505	-1.838	-2.759	-3.166	0	-3.25	-3.503	-4.063	-4.08	F4	Dof zinc finger protein DOF1.4	Regulation overview.Regulation of gene expression.Regulation of transcription.Transcription factor.C2C2-DOF family transcription factor				0.0228994	24.68	VVTU6324_at
VVTU12503_at	VIT_10s0003g00050	-2.086	-4.018	-4.271	-4.297	-4.515	0	-1.531	-1.776	-1.547	-2.162	S4	squamosa promoter-binding protein 3 (SPL3)	Regulation overview.Regulation of gene expression.Regulation of transcription.Transcription factor.SBP family transcription factor				0	31.753	VVTU12503_at
VVTU4537_s_at	VIT_10s0003g00090	0.059	-1.842	-1.824	-2.665	-2.732	0	-0.792	-0.833	-1.258	-1.691	S4	DRM1 dormancy/auxin associated	Unknown				0.00884991	0.79	VVTU4537_s_at VVTU35319_x_at VVTU35319_s_at
VVTU1016_at	VIT_10s0003g00260	-0.337	-0.389	-0.023	-0.323	0.311	0	-0.595	-0.362	-1.403	-1.274	F4	DnaJ homolog, subfamily B, member 4	Metabolism.Primary metabolism.Protein metabolism and modification.Protein folding.Chaperone-mediated protein folding.HSP-mediated protein folding.HSP-mediated protein folding co-chaperone				0.0134142	0	VVTU1016_at
VVTU765_at	VIT_10s0003g00300	-0.112	-1.346	-1.425	-1.907	-2.395	0	-0.035	-0.002	0.002	-0.328	S2	ACCLIMATION OF PHOTOSYNTHESIS TO ENVIRONMENT	Transport overview.Ion transport.Anion transport.Phosphate transport	Transport overview.Macromolecule transport.Carbohydrate transport.Sugar transport.Triose-phosphate transport			0	0	VVTU765_at
VVTU4659_at	VIT_10s0003g00390	0.101	3.599	3.645	2.858	2.043	0	2.252	2.163	1.427	0.8	F2	Glutaredoxin	Response to stimulus.Stress response.Abiotic stress response.Oxidative stress response				0.00513494		VVTU4659_at
VVTU38159_at	VIT_10s0003g00420	-1.53	-2.968	-3.052	-3.362	-3.588	0	-2.67	-2.768	-2.902	-3.297	S3	Auxin response factor 3	Signalling.Hormone signalling.Auxin signalling.Auxin-mediated signalling pathway				0.895718	3.882	VVTU38159_at
VVTU6973_at	VIT_10s0003g00480	0.379	0.156	-0.079	-0.033	0.089	0	0.019	0.054	0.051	1.988	S1	Isoflavone methyltransferase/ Orcinol O-methyltransferase 1 oomt1	Metabolism.Secondary metabolism.Phenylpropanoid metabolism.Flavonoid metabolism.Isoflavonoid metabolism				3.11799	0	VVTU6973_at
VVTU6960_at	VIT_10s0003g00550	-0.255	-1.728	-1.416	-1.675	-1.235	0	-0.765	-0.867	-0.705	-0.222	S4	RAB GTPase RABA1F	Cellular process.Cellular transport.Protein trafficking	Signalling.Signalling pathway.G-protein signalling pathway			0	18.269	VVTU6960_at
VVTU4581_at	VIT_10s0003g00580	0.603	-2.406	-2.53	-2.234	-2.097	0	-1.944	-1.888	-0.705	0.155	S4	ERF/AP2 transcription factor sub B-3 (ATERF-2)	Signalling.Hormone signalling.Ethylene signalling.Ethylene responsive				0.0366205	0.121	VVTU4581_at
VVTU2375_at	VIT_10s0003g00620	-5.57	-5.979	-5.992	-5.988	-6.032	0	-0.973	-0.994	-2.385	-3.613	S4	Lipase GDSL	Unknown				0	0	VVTU2375_at
VVTU40551_at	VIT_10s0003g00890	0.146	-1.101	-1.303	-1.615	-1.654	0	-0.261	-0.287	-0.532	-0.925	S4	magnesium-chelatase subunit chlI, chloroplast precursor	Metabolism.Primary metabolism.Cofactor metabolism.Tetrapyrrole metabolism.Chlorophyll metabolism.Chlorophyll biosynthesis	Metabolism.Primary metabolism.Generation of metabolite precursors and energy.Photosynthesis.Reaction center pigment biosynthesis			0.00780098	0.34	VVTU40551_at
VVTU25038_s_at	VIT_10s0003g00990	1.191	1.663	1.824	1.461	1.438	0	0.702	0.834	0.596	0.434	F2	pyruvate decarboxylase isozyme 2	Metabolism.Primary metabolism.Organic acid metabolism.Pyruvate fermentation				0		VVTU2387_at VVTU25038_s_at VVTU25038_at
VVTU461_at	VIT_10s0003g01020	1.106	6.05	6.053	5.752	4.516	0	1.238	1.588	2.947	2.843	F2	Unknown protein	Unknown				0		VVTU461_at
VVTU15303_at	VIT_10s0003g01050	2.216	-1.907	-1.902	-1.868	-1.916	0	-2.229	-2.125	-1.998	-2.182	F4	CHUP1 (CHLOROPLAST UNUSUAL POSITIONING 1)	Cellular process.Cellular component organization and biogenesis.Cytoskeleton organization and biogenesis.Actin organization and biogenesis				0.895718	7.682	VVTU15303_at
VVTU916_at	VIT_10s0003g01070	-0.153	-0.55	-0.501	-1.504	-1.885	0	-1.331	-1.702	-2.117	-1.857	F4	Unknown protein	Unknown				0.159184	24.68	VVTU916_at
VVTU15775_at	VIT_10s0003g01160	-0.531	-0.399	-0.407	-0.245	-0.104	0	-0.5	-0.445	-0.106	2.069	S1	basic helix-loop-helix (bHLH) family	Regulation overview.Regulation of gene expression.Regulation of transcription.Transcription factor.bHLH family transcription factor				1.4483	0.499	VVTU15775_at
VVTU23026_s_at	VIT_10s0003g01410	-0.267	3.76	3.322	2.751	2.226	0	1.017	0.608	0.448	0.714	F1	CBL-interacting protein kinase 20 (CIPK20)	Signalling.Signalling pathway.Protein kinase				0	6.192	VVTU23026_s_at VVTU14917_s_at
VVTU2291_s_at	VIT_10s0003g01430	0.819	2.206	2.368	2.337	2.265	0	-0.774	-0.615	0.948	1.271	F1	MEE62 (maternal effect embryo arrest 62)	Signalling.Signalling pathway.Protein kinase				0	28.253	VVTU2291_s_at VVTU25807_at
VVTU25807_at	VIT_10s0003g01430	0.98	3.109	3.257	2.88	2.839	0	-0.381	-0.152	1.258	1.571	F1	MEE62 (maternal effect embryo arrest 62)	Signalling.Signalling pathway.Protein kinase				0	29.696	VVTU2291_s_at VVTU25807_at
VVTU17406_s_at	VIT_10s0003g01460	1.113	1.618	1.715	1.386	0.547	0	1.045	1.394	1.114	0.327	F2	Nucleobase-ascorbate transporter 2 (NAT2)	Transport overview.Macromolecule transport.Nucleobase or ascorbate transport				0.0228994		VVTU17406_s_at
VVTU15801_at	VIT_10s0003g01490	-1.202	0.078	-0.005	-0.844	-1.426	0	0.48	0.319	-0.221	-0.846	S2	NIK3 (NSP-INTERACTING KINASE 3)	Signalling.Signalling pathway.Protein kinase				0.0366205	16	VVTU15801_at
VVTU26279_s_at	VIT_10s0003g01500	0.687	1.355	1.72	1.903	1.923	0	0.096	0.139	0.566	0.704	F1	Zinc finger (C3HC4-type RING finger)	Regulation overview.Regulation of gene expression.Regulation of transcription.Transcription factor.Zinc finger C3HC4 family transcription factor				0	1.74	VVTU26279_s_at
VVTU3303_s_at	VIT_10s0003g01600	-1.477	-1.759	-1.514	-1.094	-1.267	0	-0.414	-0.382	-0.126	0.204	S2	WRKY DNA-binding protein 65	Regulation overview.Regulation of gene expression.Regulation of transcription.Transcription factor.WRKY family transcription factor				0	22.485	VVTU3303_s_at
VVTU13157_at	VIT_10s0003g01900	1.44	0.223	0.117	-0.31	-0.548	0	1.013	0.916	0.893	0.921	S1	RKF1 (RECEPTOR-LIKE KINASE IN FLOWERS 1)	Signalling.Signalling pathway.Protein kinase				0.00884991	0	VVTU13157_at
VVTU37267_at	VIT_10s0003g01960	-2.843	-3.528	-3.576	-3.616	-3.557	0	-2.607	-2.83	-3.059	-2.743	S3	RKF1 (RECEPTOR-LIKE KINASE IN FLOWERS 1)	Signalling.Signalling pathway.Protein kinase				0.00780098	0.121	VVTU37267_at
VVTU3872_at	VIT_10s0003g02040	0.007	1.12	0.305	0.372	0.276	0	0.107	0.074	0.002	0.267	F1	Unknown protein	Unknown				0.0228994	32.889	VVTU3872_at
VVTU27617_s_at	VIT_10s0003g02120	-0.111	-2.318	-2.323	-2.23	-2.234	0	0.913	0.279	-0.29	-1.416	S2	Lipase GDSL	Unknown				0	35.773	VVTU27949_at VVTU27617_s_at
VVTU27949_at	VIT_10s0003g02120	-0.06	-1.394	-1.579	-1.37	-1.519	0	0.388	-0.23	-0.6	-1.107	S4	Lipase GDSL	Unknown				0.00780098	27.607	VVTU27949_at VVTU27617_s_at
VVTU13351_at	VIT_10s0003g02440	3.289	-0.135	-0.084	-0.233	-0.222	0	-0.49	-0.518	-0.36	-0.154	F3	xyloglucan endotransglucosylase/hydrolase 23	Cellular process.Cellular component organization and biogenesis.Cell wall organization and biogenesis.Cell wall metabolism.Cell wall modification.Xyloglucan modification				0.0754718	0	VVTU13351_at
VVTU1837_at	VIT_10s0003g02620	-0.644	-0.583	-0.373	0.216	0.531	0	-1.433	-1.788	-0.664	0.242	F4	AWPM19	Unknown				0.0228994	9.419	VVTU1837_at
VVTU14579_at	VIT_10s0003g02960	1.22	0.3	0.166	0.14	0.22	0	0.017	-0.146	-0.175	-0.091	F3	glycosyl hydrolase family 17 protein	Metabolism.Primary metabolism.Carbohydrate metabolism.Carbohydrate catabolism				0.0228994	3.882	VVTU14579_at
VVTU8181_s_at	VIT_10s0003g03190	0.515	1.968	1.897	1.93	1.906	0	0.928	0.987	1.28	1.565	F2	RNA recognition motif (RRM)-containing	Unknown				0.00513494		VVTU10004_s_at VVTU8181_s_at VVTU40689_s_at
VVTU1122_at	VIT_10s0003g03250	1.057	0.734	0.749	0.042	-0.663	0	0.293	0.054	-0.733	-1.198	F3	Unknown protein	Unknown				0.0366205	31.117	VVTU1122_at
VVTU34564_s_at	VIT_10s0003g03270	-0.665	-1.516	-1.462	-1.385	-1.386	0	0.22	-0.163	-0.628	-1.234	S4	Inward rectifying potassium channel	Transport overview.Ion transport.Cation transport.Potassium transport				0	0.79	VVTU34564_s_at
VVTU21294_s_at	VIT_10s0003g03300	0.501	0.497	0.663	0.54	1.34	0	-0.069	-0.081	-0.322	0.23	F1	Unknown protein	Unknown				0	2.331	VVTU21294_s_at
VVTU17555_s_at	VIT_10s0003g03750	-0.907	1.238	0.771	0.573	0.095	0	-1.457	-1.836	-3.58	-2.933	F4	9-cis-epoxycarotenoid dioxygenase 2	Metabolism.Secondary metabolism.Terpenoid metabolism.Tetraterpenoid metabolism.Tetraterpenoid biosynthesis.Carotenoid biosynthesis	Signalling.Hormone signalling.ABA signalling.ABA metabolism.ABA biosynthesis			0	0	VVTU17555_s_at
VVTU16750_at	VIT_10s0003g03930	-2.254	-3.15	-3.017	-2.641	-2.364	0	-0.236	-0.418	-0.197	0.274	S2	inositol transporter 2	Transport overview.Macromolecule transport.Carbohydrate transport.Sugar transport				0	35.773	VVTU16750_at
VVTU7645_at	VIT_10s0003g03950	-0.013	1.196	1.14	1.059	1.448	0	-0.277	-0.175	-0.325	-0.447	F1	AERO1 (arabidopsis endoplasmic reticulum oxidoreductins 1)	Unknown				0	0	VVTU7645_at
VVTU6550_at	VIT_10s0003g04000	-0.8	-4.597	-4.873	-4.968	-5.251	0	0.256	-0.123	-2.282	-2.849	S4	ATP-dependent RNA helicase DDX51	Metabolism.Primary metabolism.Nucleobase, nucleoside, nucleotide, nucleic acid metabolism.Nucleic acid metabolism.RNA metabolism				0	35.209	VVTU24071_at VVTU6550_at
VVTU15741_at	VIT_10s0003g04080	0.017	0.314	0.179	0.639	0.817	0	0.045	0.116	0.447	2.543	S1	no hit	Unknown				9.09397	0.236	VVTU15741_at
VVTU2555_at	VIT_10s0003g04090	0.698	-2.28	-2.512	-2.418	-2.399	0	-1.383	-1.389	-1.178	-0.873	S4	Remorin	Unknown				0.00884991	0.499	VVTU2555_at
VVTU7053_at	VIT_10s0003g04390	-0.952	-2.23	-2.186	-2.877	-3.104	0	-0.68	-0.872	-1.074	-1.335	S4	ABC transporter C member 11	Transport overview.Macromolecule transport.Multidrug transport.Multidrug ABC transport				0	1.031	VVTU7053_at
VVTU7746_at	VIT_10s0003g04470	-0.934	-2.393	-2.619	-3.422	-3.974	0	-0.738	-0.724	-1.196	-2.184	S4	glutathione S-conjugate ABC transporter (MRP2)	Transport overview.Macromolecule transport.Multidrug transport.Multidrug ABC transport				0	0.79	VVTU7746_at
VVTU12237_at	VIT_10s0003g04540	-0.068	0.128	0.189	0.331	-0.253	0	0.336	0.598	1.538	1.038	S1	CATIONIC AMINO ACID TRANSPORTER 1	Transport overview.Macromolecule transport.Amino acid transport				0.00884991	0	VVTU37259_at VVTU12237_at
VVTU37259_at	VIT_10s0003g04540	0.131	0.401	0.605	0.476	0.045	0	0.436	0.588	1.495	1.181	S1	CATIONIC AMINO ACID TRANSPORTER 1	Transport overview.Macromolecule transport.Amino acid transport				0.296552	0	VVTU37259_at VVTU12237_at
VVTU10123_at	VIT_10s0003g04950	-3	-0.682	-1.429	-2.111	-1.796	0	5.189	4.937	4.585	3.77	S1	Esterase/lipase/thioesterase	Unknown				0	4.871	VVTU10123_at
VVTU21950_at	VIT_10s0003g04990	-2.426	-5.449	-5.417	-5.43	-5.497	0	-4.493	-4.529	-3.991	-4.481	S3	FERONIA receptor-like kinase	Signalling.Signalling pathway.Protein kinase				0.0134142	16	VVTU21950_at
VVTU15630_at	VIT_10s0003g05420	-3.751	-4.799	-4.815	-4.796	-4.046	0	-2.691	-2.993	-3.445	-2.382	S3	S-2-hydroxy-acid oxidase, peroxisomal	Metabolism.Primary metabolism.Generation of metabolite precursors and energy.Glyoxylate and dicarboxylate metabolism				0	0.499	VVTU15630_at
[truncated: 1,698 more rows]
