# Supplementary material for: Berry Flesh and Skin Ripening Features in Vitis vinifera as Assessed by Transcriptional Profiling
Source: PLoS One. 2012 Jun 29;7(6):e39547. doi: 10.1371/journal.pone.0039547 (PMC3386993; doi:10.1371/journal.pone.0039547)
Supplement: Table S6 — Functional enrichment in clusters of transcripts differentially accumulated between flesh and skin. (XLSX) [file pone.0039547.s008.xlsx]

## Sheet: TS6
Table S6. Functional enrichment in clusters of transcripts differentially accumulated between flesh and skin. Significant enrichment on each expression pattern cluster from the transcripts identified as differentially expressed between flesh and skin after the reduction of significant probeset redundancy is shown. Significant probesets according to 1% FDR in a two-classes SAM time course (slope o…
Term	Term level	Term size	Cluster positives	Cluster %	Reference list %	Log odds ratio	Adj p-value
F1: specifically, earlier, or more highly up-regulated in flesh
Oil body organization and biogenesis	3	9	4	1.67	0.03	4.13758	0.00218746
C2H2 family transcription factor	5	60	6	2.5	0.29	2.16935	0.040547
F2: up-regulated in both
Response to stimulus	1	699	20	10.15	3.66	1.08894	0.0174648
Stress response	2	698	20	10.15	3.66	1.09047	0.0174648
Oxidative stress response	4	224	10	5.08	1.15	1.52119	0.0311437
F3: generally non-induced
None
F4: down-regulated in both
None
S1: specifically, earlier, or more highly up-regulated in skin
Stilbenoid metabolism	4	17	10	3.57	0.04	4.58058	2.92545e-12
Stilbenoid biosynthesis	5	17	10	3.57	0.04	4.58058	2.92545e-12
Secondary metabolism	2	484	33	11.79	2.44	1.67361	8.19852e-11
Phenylpropanoid metabolism	3	217	22	7.86	1.06	2.07717	2.91835e-10
Phytoalexin metabolism	3	29	10	3.57	0.1	3.5814	8.57314e-10
Phytoalexin biosynthesis	4	29	10	3.57	0.1	3.5814	8.57314e-10
WRKY family transcription factor	5	39	9	3.21	0.16	3.01499	4.65789e-07
Cellular metabolism	2	419	19	6.79	2.17	1.18924	0.00167618
Macromolecule transport	2	428	19	6.79	2.22	1.16649	0.00199576
Transport overview	1	827	28	10	4.33	0.897849	0.00345374
S2: without outstanding changes in skin and tending to be repressed in flesh
Flavonoid biosynthesis	5	89	17	4.56	0.39	2.49523	1.21343e-09
Phenylpropanoid metabolism	3	217	23	6.17	1.06	1.81662	1.68525e-08
Flavonoid metabolism	4	110	17	4.56	0.51	2.23815	1.68525e-08
Signalling	1	1432	62	16.62	7.46	0.904744	5.57807e-07
Signalling pathway	2	1059	51	13.67	5.49	1.00261	5.57807e-07
Protein kinase	3	600	36	9.65	3.07	1.21472	5.57807e-07
Secondary metabolism	2	484	31	8.31	2.47	1.27584	1.18543e-06
Macromolecule transport	2	428	28	7.51	2.18	1.29271	3.47064e-06
Multidrug transport	3	108	12	3.22	0.52	1.84398	0.00012615
Anthocyanin biosynthesis	6	33	7	1.88	0.14	2.60131	0.000215617
Anthocyanin-glycoside biosynthesis	7	22	6	1.61	0.09	2.93049	0.000215617
Transport overview	1	827	36	9.65	4.31	0.863631	0.000564826
Fatty acid metabolism	4	143	12	3.22	0.71	1.53122	0.00159472
Multidrug ABC transport	4	81	8	2.14	0.4	1.70265	0.0103279
S3: down-regulated in both
Lipid metabolism	3	372	15	6.36	1.93	1.23775	0.0244276
Wax metabolism	4	8	3	1.27	0.03	3.86296	0.0244276
Wax biosynthesis	5	8	3	1.27	0.03	3.86296	0.0244276
S4: specifically, earlier, or more highly down-regulated in flesh
Photosynthesis	4	229	44	8.45	1.02	2.19572	1.12731e-21
Generation of metabolite precursors and energy	3	528	54	10.36	2.6	1.46469	3.9882e-14
Metabolism	1	5235	212	40.69	27.59	0.588297	3.47945e-08
Photosynthetic-chain phosphorylation	5	55	14	2.69	0.23	2.50434	3.70597e-08
Chlorophyll metabolism	5	26	9	1.73	0.09	2.93437	2.64882e-06
Reaction center pigment biosynthesis	5	14	6	1.15	0.04	3.27733	0.000129343
Chlorophyll biosynthesis	6	15	6	1.15	0.05	3.15949	0.000180435
Photosystem II	5	56	10	1.92	0.25	2.04466	0.000223984
Transport overview	1	827	47	9.02	4.28	0.79548	0.000223984
Primary metabolism	2	4435	168	32.25	23.43	0.441419	0.000278593
Tetrapyrrole metabolism	4	48	9	1.73	0.21	2.10281	0.000374749
Cofactor metabolism	3	53	9	1.73	0.24	1.98191	0.000802314
Calvin cycle	5	54	8	1.54	0.25	1.81761	0.0061233
Electron transport	4	242	18	3.45	1.23	1.05537	0.00771131
Ion transport	2	287	20	3.84	1.47	0.986721	0.00771131
Multidrug transport	3	108	11	2.11	0.53	1.39305	0.00912201
Secondary metabolism	2	484	28	5.37	2.5	0.793456	0.009317
Peptidase-mediated proteolysis	5	277	19	3.65	1.42	0.968225	0.0113432
Macromolecule transport	2	428	25	4.8	2.21	0.800598	0.0146866
Multidrug ABC transport	4	81	9	1.73	0.4	1.48789	0.0146866
Cell wall metabolism	4	220	16	3.07	1.12	1.02826	0.0149689
Nitrogen assimilation	4	14	4	0.77	0.05	2.64473	0.0149689
Cellular metabolism	2	419	24	4.61	2.17	0.778262	0.0217691
Cellulose biosynthesis	6	41	6	1.15	0.19	1.79994	0.0255917
Glyoxylate and dicarboxylate metabolism	4	29	5	0.96	0.13	1.99357	0.0276704
Photosystem I	5	17	4	0.77	0.07	2.3822	0.0276704
Glycerolipid metabolism	4	111	10	1.92	0.55	1.25515	0.0276704
Nitrate transport	4	8	3	0.58	0.03	3.04854	0.0276704
Lipid metabolism	3	372	21	4.03	1.93	0.759279	0.0424859
Subtilase-mediated proteolysis	6	47	6	1.15	0.23	1.64138	0.0424859
Nitrogen metabolism	3	65	7	1.34	0.32	1.44967	0.047872
F1+2: up-regulated with higher expression in flesh
Oil body organization and biogenesis	3	9	4	0.93	0.03	3.53685	0.00811074
Regulation of gene expression	2	1265	52	12.09	6.63	0.661629	0.00811074
Regulation of transcription	3	1204	50	11.63	6.31	0.670441	0.00811074
Transcription factor	4	1181	48	11.16	6.19	0.643959	0.0119197
NAC family transcription factor	5	32	6	1.4	0.14	2.29722	0.0119197
Regulation overview	1	1359	52	12.09	7.14	0.581475	0.0226427
F3+4: down-regulated with higher expression in flesh
Carbohydrate metabolism enzyme inhibitor	4	20	5	1.32	0.08	2.79632	0.0136731
Invertase/pectin methylesterase inhibitor family	5	20	5	1.32	0.08	2.79632	0.0136731
Cell wall metabolism	4	220	14	3.7	1.12	1.22007	0.0371352
Cell wall organization and biogenesis	3	260	15	3.97	1.34	1.11628	0.0383171
Auxin signalling	3	103	9	2.38	0.51	1.55533	0.0383171
F1-4: higher expression in flesh
Cell wall metabolism	4	220	27	3.35	1.08	1.15966	0.00051969
Cell wall modification	5	113	18	2.24	0.53	1.45702	0.00051969
Regulation of transcription	3	1204	85	10.56	6.24	0.57282	0.000904181
Cell wall organization and biogenesis	3	260	28	3.48	1.29	1.01106	0.000960769
Regulation of gene expression	2	1265	87	10.81	6.57	0.543959	0.000960769
AS2 family transcription factor	5	18	7	0.87	0.06	2.65936	0.000960769
Transcription factor	4	1181	82	10.19	6.13	0.551954	0.00107805
Regulation overview	1	1359	90	11.18	7.08	0.502189	0.00214275
Auxin signalling	3	103	15	1.86	0.49	1.34782	0.00255832
Response to stimulus	1	699	52	6.46	3.61	0.612137	0.00545348
Stress response	2	698	52	6.46	3.6	0.613742	0.00545348
C2C2-DOF family transcription factor	5	14	5	0.62	0.05	2.52116	0.0116279
C2H2 family transcription factor	5	60	10	1.24	0.28	1.50349	0.0116279
Oil body organization and biogenesis	3	9	4	0.5	0.03	2.88478	0.0177815
Pectin modification	6	65	10	1.24	0.31	1.4079	0.0197225
Virus stress response	4	17	5	0.62	0.07	2.23331	0.0252268
Abiotic stress response	3	369	30	3.73	1.89	0.697306	0.02662
Oxidative stress response	4	224	21	2.61	1.13	0.849582	0.02662
Lignin metabolism	4	28	6	0.75	0.12	1.81019	0.0377709
Carbohydrate metabolism enzyme inhibitor	4	20	5	0.62	0.08	2.01	0.0432604
Invertase/pectin methylesterase inhibitor family	5	20	5	0.62	0.08	2.01	0.0432604
S1+2: non down-regulated with higher expression in skin
Phenylpropanoid metabolism	3	217	44	6.8	0.96	2.02198	6.80251e-19
Secondary metabolism	2	484	63	9.74	2.33	1.50966	2.4633e-17
Flavonoid biosynthesis	5	89	21	3.25	0.38	2.18451	4.89996e-10
Flavonoid metabolism	4	110	23	3.55	0.48	2.03123	4.94704e-10
Macromolecule transport	2	428	46	7.11	2.11	1.26589	1.2446e-09
Stilbenoid metabolism	4	17	10	1.55	0.04	3.70214	3.50332e-09
Stilbenoid biosynthesis	5	17	10	1.55	0.04	3.70214	3.50332e-09
WRKY family transcription factor	5	39	13	2.01	0.14	2.65598	2.72954e-08
Transport overview	1	827	63	9.74	4.23	0.89411	2.49939e-07
Protein kinase	3	600	50	7.73	3.04	0.981914	5.98016e-07
Phytoalexin metabolism	3	29	10	1.55	0.11	2.70294	1.44508e-06
Phytoalexin biosynthesis	4	29	10	1.55	0.11	2.70294	1.44508e-06
Multidrug transport	3	108	17	2.63	0.5	1.67421	9.07916e-06
Signalling	1	1432	85	13.14	7.45	0.630712	2.6723e-05
Signalling pathway	2	1059	68	10.51	5.48	0.705739	2.6723e-05
Cellular metabolism	2	419	35	5.41	2.12	0.969124	6.35832e-05
Multidrug ABC transport	4	81	12	1.85	0.38	1.59597	0.000851627
Anthocyanin-glycoside biosynthesis	7	22	6	0.93	0.09	2.35787	0.00281917
Phenylpropanoid biosynthesis	4	53	9	1.39	0.24	1.75488	0.00281917
Anthocyanin biosynthesis	6	33	7	1.08	0.14	2.02752	0.00384857
Fatty acid metabolism	4	143	14	2.16	0.71	1.12423	0.0145713
Sugar transport	4	62	8	1.24	0.3	1.43018	0.0399851
Carbohydrate transport	3	64	8	1.24	0.31	1.3937	0.0471409
S3+4: down-regulated with higher expression in skin
Photosynthesis	4	229	48	6.4	1.01	1.90572	1.08706e-18
Generation of metabolite precursors and energy	3	528	63	8.4	2.59	1.23963	2.56557e-12
Photosynthetic-chain phosphorylation	5	55	16	2.13	0.22	2.30542	5.95108e-08
Metabolism	1	5235	276	36.8	27.58	0.42463	8.27923e-06
Chlorophyll metabolism	5	26	9	1.2	0.09	2.55214	5.92286e-05
Lipid metabolism	3	372	36	4.8	1.87	0.973733	0.000116402
Transport overview	1	827	62	8.27	4.25	0.707064	0.000150345
Reaction center pigment biosynthesis	5	14	6	0.8	0.04	2.8969	0.000798692
Photosystem II	5	56	11	1.47	0.25	1.7805	0.000871475
Chlorophyll biosynthesis	6	15	6	0.8	0.05	2.77906	0.00102886
Cell wall metabolism	4	220	23	3.07	1.1	1.04942	0.0016779
Cellular metabolism	2	419	35	4.67	2.14	0.807907	0.00204287
Cell wall organization and biogenesis	3	260	25	3.33	1.31	0.957034	0.00263959
Tetrapyrrole metabolism	4	48	9	1.2	0.22	1.72056	0.00515292
Macromolecule transport	2	428	34	4.53	2.19	0.751245	0.00563842
Glycerolipid metabolism	4	111	14	1.87	0.54	1.25478	0.00567385
Secondary metabolism	2	484	37	4.93	2.49	0.710775	0.00567385
Wax metabolism	4	8	4	0.53	0.02	3.18212	0.00573082
Wax biosynthesis	5	8	4	0.53	0.02	3.18212	0.00573082
Cell wall modification	5	113	14	1.87	0.55	1.23426	0.00584497
Cofactor metabolism	3	53	9	1.2	0.24	1.59966	0.00749167
Ion transport	2	287	25	3.33	1.46	0.846752	0.00749167
Glycerophospholipid metabolism	5	75	10	1.33	0.36	1.315	0.0237182
Glyoxylate and dicarboxylate metabolism	4	29	6	0.8	0.13	1.84002	0.0241804
Auxin signalling	3	103	12	1.6	0.51	1.1621	0.0241804
Monoterpenoid metabolism	4	20	5	0.67	0.08	2.08424	0.0245042
Monoterpenoid biosynthesis	5	20	5	0.67	0.08	2.08424	0.0245042
Primary metabolism	2	4435	214	28.53	23.47	0.263536	0.0246247
Cellulose biosynthesis	6	41	7	0.93	0.19	1.60403	0.0254099
Pectin modification	6	65	9	1.2	0.31	1.35782	0.0254099
Calvin cycle	5	54	8	1.07	0.26	1.43596	0.0281056
Multidrug transport	3	108	12	1.6	0.53	1.10833	0.0281056
Multidrug ABC transport	4	81	10	1.33	0.39	1.22637	0.0302232
Nitrogen assimilation	4	14	4	0.53	0.06	2.2655	0.0356752
Electron transport	4	242	20	2.67	1.23	0.784658	0.0356752
Peptidase-mediated proteolysis	5	277	22	2.93	1.42	0.742266	0.0356752
Hormone signalling	2	372	27	3.6	1.92	0.646581	0.0416152
Subtilase-mediated proteolysis	6	47	7	0.93	0.22	1.44118	0.0456083
S1-4: higher expression in skin
Secondary metabolism	2	484	98	7.07	2.23	1.20612	1.57221e-17
Phenylpropanoid metabolism	3	217	58	4.18	0.92	1.55127	9.12813e-16
Photosynthesis	4	229	55	3.97	1	1.40488	7.33964e-13
Transport overview	1	827	125	9.01	4.05	0.853732	1.21727e-12
Macromolecule transport	2	428	80	5.77	2.01	1.09519	1.21727e-12
Flavonoid biosynthesis	5	89	29	2.09	0.35	1.81684	4.13412e-10
Flavonoid metabolism	4	110	31	2.24	0.46	1.6088	4.49465e-09
WRKY family transcription factor	5	39	18	1.3	0.12	2.38392	4.84376e-09
Cellular metabolism	2	419	70	5.05	2.01	0.951104	7.31057e-09
Multidrug transport	3	108	29	2.09	0.46	1.54063	4.66765e-08
Generation of metabolite precursors and energy	3	528	76	5.48	2.61	0.773219	9.8075e-07
Phytoalexin metabolism	3	29	13	0.94	0.09	2.32707	2.08009e-06
Phytoalexin biosynthesis	4	29	13	0.94	0.09	2.32707	2.08009e-06
Photosynthetic-chain phosphorylation	5	55	18	1.3	0.21	1.8166	2.08009e-06
Stilbenoid metabolism	4	17	10	0.72	0.04	2.88973	2.48283e-06
Stilbenoid biosynthesis	5	17	10	0.72	0.04	2.88973	2.48283e-06
Multidrug ABC transport	4	81	22	1.59	0.34	1.55231	2.48283e-06
Metabolism	1	5235	467	33.67	27.49	0.291978	2.68392e-05
Lipid metabolism	3	372	54	3.89	1.83	0.77436	5.26952e-05
Signalling	1	1432	153	11.03	7.37	0.443111	6.10527e-05
Cell wall metabolism	4	220	37	2.67	1.05	0.944083	7.02313e-05
Chlorophyll metabolism	5	26	10	0.72	0.09	2.06253	0.000267357
Photosystem II	5	56	15	1.08	0.24	1.5292	0.000276403
Protein kinase	3	600	74	5.34	3.03	0.589018	0.000279087
Anthocyanin-glycoside biosynthesis	7	22	9	0.65	0.07	2.16425	0.000371247
Fatty acid metabolism	4	143	26	1.87	0.67	1.0343	0.000442488
Cell wall organization and biogenesis	3	260	39	2.81	1.27	0.807316	0.000485849
Cell wall modification	5	113	22	1.59	0.52	1.11713	0.000601828
Cellulose biosynthesis	6	41	12	0.87	0.17	1.65085	0.000648875
Ion transport	2	287	40	2.88	1.42	0.720631	0.00187241
Anthocyanin biosynthesis	6	33	10	0.72	0.13	1.69922	0.00204873
Phenylpropanoid biosynthesis	4	53	13	0.94	0.23	1.4094	0.00211136
Nitrate transport	4	8	5	0.36	0.02	3.04048	0.0021525
Anion transport	3	63	14	1.01	0.28	1.28077	0.00340297
Terpenoid metabolism	3	148	24	1.73	0.71	0.894272	0.00431525
Oligopeptide transport	3	30	9	0.65	0.12	1.68422	0.00431525
Signalling pathway	2	1059	109	7.86	5.48	0.386627	0.00476473
Reaction center pigment biosynthesis	5	14	6	0.43	0.05	2.24241	0.00531958
AP2 family transcription factor	5	60	13	0.94	0.27	1.24772	0.00654869
Chlorophyll biosynthesis	6	15	6	0.43	0.05	2.12457	0.00789634
Hormone signalling	2	372	45	3.24	1.89	0.556872	0.0131341
Pectin modification	6	65	13	0.94	0.3	1.14634	0.013681
MYB family transcription factor	5	90	16	1.15	0.43	1.00207	0.0139121
Raffinose metabolism	5	8	4	0.29	0.02	2.52888	0.0248017
Wax metabolism	4	8	4	0.29	0.02	2.52888	0.0248017
Wax biosynthesis	5	8	4	0.29	0.02	2.52888	0.0248017
Nucleotide transport	3	13	5	0.36	0.05	2.05937	0.0253672
Cell wall biosynthesis	5	72	13	0.94	0.34	1.01964	0.0319237
Tetrapyrrole metabolism	4	48	10	0.72	0.22	1.19626	0.0331232
Lignin biosynthesis	5	9	4	0.29	0.03	2.30568	0.0384568
ERF subfamily transcription factor	6	34	8	0.58	0.15	1.35185	0.0384568
Amino acid metabolism	3	305	36	2.6	1.55	0.525695	0.0487629
Transcription factor	4	1181	112	8.07	6.16	0.290827	0.0487629
The highest level non-redundant significat categories are highlighted in black. Adj p-value, p-value < 0.05 in a Fisher’s exact test after Benjamini and Hochberg correction.
