# Supplementary material for: Berry Flesh and Skin Ripening Features in Vitis vinifera as Assessed by Transcriptional Profiling
Source: PLoS One. 2012 Jun 29;7(6):e39547. doi: 10.1371/journal.pone.0039547 (PMC3386993; doi:10.1371/journal.pone.0039547)
Supplement: Table S7 — Probesets showing significant changes throughout ripening and taking place in the same way in flesh and skin. (XLSX) [file pone.0039547.s009.xlsx]

## Sheet: TS7
Table S7. Probesets showing significant changes throughout ripening and taking place in the same way in flesh and skin. Significant probesets aaccording to a p-value < 0.01 in an ANOVA 5-class analysis, and at least 3-fold change in one stage or 2-fold in two stages, and non-significant between flesh and skin. Averaged expression of flesh and skin at each stage across the three replicates and the…
Grapegen probeset	Unique transcript	Log2 (P/P)	Log2 (V1/P)	Log2 (V2/P)	Log2 (R1/P)	Log2 (R2/P)	SOM cluster	Cluster description	Annotation	Functional category 1	Functional category 2	Functional category 3	Functional category 4	Redundant grapegen probesets	adj. p-value ANOVA	Log2 SD_P	Log2 SD_V1	Log2 SD_V2	Log2 SD_R1	Log2 SD_R2
VVTU35894_s_at	CD715820	0	0.84	0.906	1.276	1.19	FS1	Up-regulated after pre-veraison	no hit	Unknown				VVTU14745_s_at VVTU35894_s_at	2.62841e-07	0.312254	0.299528	0.236636	0.35988	0.506129
VVTU28205_at	CF207102	0	1.525	1.618	1.789	1.601	FS1	Up-regulated after pre-veraison	gag-pol polyprotein	Unknown				VVTU28205_at	6.11898e-08	0.319212	0.426879	0.521445	0.521853	0.631738
VVTU15327_at	DT037912	0	0.927	1.434	1.566	1.219	FS1	Up-regulated after pre-veraison	no hit	Unknown				VVTU15327_at	0.000916672	0.50926	0.430949	0.395761	0.56908	0.845347
VVTU20246_at	DV220749	0	0.938	1.008	1.164	1.202	FS1	Up-regulated after pre-veraison	no hit	Unknown				VVTU5245_at VVTU20246_at	0	0.283197	0.161773	0.145123	0.163242	0.229945
VVTU2837_s_at	GSVIVP00009539001	0	3.661	3.428	3.718	3.647	FS1	Up-regulated after pre-veraison	Ethylene responsive element binding protein 5	Regulation overview.Regulation of gene expression.Regulation of transcription.Transcription factor.AP2 family transcription factor.ERF subfamily transcription factor				VVTU2837_s_at	0	0.504735	0.448841	0.569827	0.677603	1.2741
VVTU10026_at	GSVIVP00011106001	0	0.993	0.914	1.045	1.068	FS1	Up-regulated after pre-veraison	SWIB complex BAF60b domain-containing protein	Unknown				VVTU10026_at VVTU13074_at	5.28742e-09	0.305317	0.33723	0.255055	0.211157	0.298494
VVTU17481_s_at	GSVIVP00011290001	0	1.358	1.45	1.654	0.767	FS1	Up-regulated after pre-veraison	Copper amine oxidase	Metabolism.Cellular metabolism.Nitrogen metabolism.Amine metabolism				VVTU17481_s_at	2.65508e-10	0.43832	0.167695	0.177414	0.435032	0.564756
VVTU2626_at	VIT_17s0000g05580	0	4.858	4.966	4.768	4.233	FS1	Up-regulated after pre-veraison	isopiperitenol dehydrogenase	Metabolism.Secondary metabolism.Terpenoid metabolism.Monoterpenoid metabolism.Monoterpenoid biosynthesis				VVTU2626_at	0	0.804477	0.225363	0.180241	0.29602	0.411332
VVTU9344_s_at	VIT_18s0001g11610	0	2.785	2.781	3.405	3.883	FS1	Up-regulated after pre-veraison	no hit	Unknown				VVTU9344_s_at	0	0.485656	0.592553	0.354101	0.809285	0.59332
VVTU22743_at	VIT_16s0039g02330	0	1.901	1.836	2.098	1.862	FS1	Up-regulated after pre-veraison	unknown	Unknown				VVTU22743_at	0	0.639414	0.290879	0.248232	0.441172	0.382104
VVTU34309_at	VIT_17s0000g08770	0	1.63	1.54	1.601	1.509	FS1	Up-regulated after pre-veraison	Cysteine-rich receptor-like protein kinase 2	Signalling.Signalling pathway.Protein kinase				VVTU34309_at	3.01092e-10	0.49762	0.202938	0.223739	0.391584	0.590324
VVTU13917_at	VIT_17s0000g08230	0	1.839	1.918	1.965	1.508	FS1	Up-regulated after pre-veraison	Unknown protein	Unknown				VVTU13917_at VVTU4610_at	0	0.289301	0.453564	0.364283	0.31205	0.236302
VVTU4610_at	VIT_17s0000g08230	0	1.541	1.64	1.553	1.346	FS1	Up-regulated after pre-veraison	Unknown protein	Unknown				VVTU13917_at VVTU4610_at	0	0.211451	0.397925	0.378188	0.304798	0.39256
VVTU14898_at	VIT_17s0000g08140	0	1.63	1.715	1.695	1.597	FS1	Up-regulated after pre-veraison	MLK/Raf-related protein kinase 1	Signalling.Signalling pathway.Protein kinase				VVTU14898_at VVTU28249_x_at VVTU28249_at	0	0.133035	0.0754037	0.099252	0.125444	0.128964
VVTU28249_at	VIT_17s0000g08140	0	1.865	2.049	1.982	1.988	FS1	Up-regulated after pre-veraison	MLK/Raf-related protein kinase 1	Signalling.Signalling pathway.Protein kinase				VVTU14898_at VVTU28249_x_at VVTU28249_at	0	0.264199	0.15929	0.208895	0.311041	0.351081
VVTU28249_x_at	VIT_17s0000g08140	0	1.837	1.989	1.943	1.924	FS1	Up-regulated after pre-veraison	MLK/Raf-related protein kinase 1	Signalling.Signalling pathway.Protein kinase				VVTU14898_at VVTU28249_x_at VVTU28249_at	0	0.261716	0.184389	0.178656	0.291125	0.352388
VVTU16743_s_at	VIT_17s0000g07510	0	0.976	1.122	1.257	1.485	FS1	Up-regulated after pre-veraison	Myb family	Regulation overview.Regulation of gene expression.Regulation of transcription.Transcription factor.MYB-related family transcription factor				VVTU16743_s_at VVTU2422_s_at	3.84376e-11	0.238222	0.225271	0.232286	0.398286	0.425869
VVTU2422_s_at	VIT_17s0000g07510	0	0.974	1.052	1.192	1.351	FS1	Up-regulated after pre-veraison	Myb family	Regulation overview.Regulation of gene expression.Regulation of transcription.Transcription factor.MYB-related family transcription factor				VVTU16743_s_at VVTU2422_s_at	0	0.182062	0.212574	0.220932	0.267018	0.318921
VVTU22197_at	VIT_17s0000g06570	0	0.767	0.846	1.015	1.19	FS1	Up-regulated after pre-veraison	timing of CAB expression 1 protein	Signalling.Signalling pathway.Circadian clock signalling				VVTU22197_at	1.84959e-07	0.195793	0.200983	0.284411	0.36517	0.458341
VVTU12481_s_at	VIT_17s0000g06370	0	1.283	1.19	1.087	1.166	FS1	Up-regulated after pre-veraison	Thioredoxin 2	Cellular process.Cellular homeostasis.Cell redox homeostasis				VVTU12481_s_at	4.7897e-08	0.36771	0.148417	0.170704	0.43779	0.505691
VVTU2763_at	VIT_17s0000g06180	0	1.544	1.508	1.732	1.905	FS1	Up-regulated after pre-veraison	hydrolase, alpha/beta fold	Unknown				VVTU2763_at	0	0.317573	0.327402	0.317875	0.195265	0.173403
VVTU11951_s_at	VIT_17s0000g03720	0	1.482	1.585	1.423	1.572	FS1	Up-regulated after pre-veraison	lateral organ boundaries protein 41	Regulation overview.Regulation of gene expression.Regulation of transcription.Transcription factor.AS2 family transcription factor				VVTU11951_s_at	2.99586e-06	0.527655	0.227743	0.423575	0.587772	0.683334
VVTU38545_at	VIT_17s0000g03340	0	1.206	1.334	1.798	1.815	FS1	Up-regulated after pre-veraison	Wall-associated kinase 4	Signalling.Signalling pathway.Protein kinase				VVTU38545_at	2.56406e-12	0.344869	0.176474	0.187865	0.440118	0.60541
VVTU7572_at	VIT_17s0000g02280	0	1.103	1.298	1.706	1.628	FS1	Up-regulated after pre-veraison	suppressor of lin-12 protein	Unknown				VVTU7572_at	0	0.481045	0.248852	0.154432	0.0915793	0.22164
VVTU34418_at	VIT_17s0000g02180	0	1.27	1.427	1.451	1.367	FS1	Up-regulated after pre-veraison	Unknown protein	Unknown				VVTU34418_at VVTU11520_at	1.63923e-07	0.330482	0.341518	0.319524	0.496582	0.589091
VVTU28621_at	VIT_17s0000g02140	0	2.962	3.065	2.293	1.862	FS1	Up-regulated after pre-veraison	3-hydroxyisobutyrate dehydrogenase	Metabolism.Primary metabolism.Amino acid metabolism.Amino acid catabolism	Metabolism.Primary metabolism.Amino acid metabolism.Valine, leucine, and isoleucine metabolism.Valine, leucine, and isoleucine catabolism			VVTU28621_at	0	0.817109	0.335234	0.266172	0.552228	0.647087
VVTU4278_at	VIT_17s0000g01280	0	1.541	1.351	1.669	1.619	FS1	Up-regulated after pre-veraison	WRKY DNA-binding protein 75	Regulation overview.Regulation of gene expression.Regulation of transcription.Transcription factor.WRKY family transcription factor				VVTU4278_at	1.11765e-08	0.26718	0.273853	0.452926	0.675438	0.452138
VVTU35374_at	VIT_17s0000g09490	0	1.276	1.198	1.131	1.198	FS1	Up-regulated after pre-veraison	QUINOLINATE SYNTHASE	Metabolism.Primary metabolism.Coenzyme and prosthetic group metabolism.Nicotinate and nicotinamide metabolism.NAD biosynthesis				VVTU35374_at	7.66769e-10	0.455975	0.316207	0.330864	0.257066	0.18747
VVTU2340_at	VIT_18s0001g13950	0	0.958	1.007	1.192	1.143	FS1	Up-regulated after pre-veraison	RNA polymerase Rpa43 subunit	Metabolism.Primary metabolism.Nucleobase, nucleoside, nucleotide, nucleic acid metabolism.Nucleic acid metabolism.RNA metabolism.RNA biosynthesis				VVTU2340_at	0	0.256778	0.143049	0.151275	0.232109	0.281923
VVTU5676_s_at	VIT_18s0001g01640	0	2.013	2.067	1.988	1.949	FS1	Up-regulated after pre-veraison	UDP-sugar pyrophospharylase	Metabolism.Primary metabolism.Carbohydrate metabolism.Monosaccharide metabolism.Nucleotide sugar metabolism				VVTU5676_s_at VVTU7699_at	0	0.392176	0.315138	0.295408	0.215344	0.133141
VVTU7699_at	VIT_18s0001g01640	0	2.17	2.15	1.917	1.915	FS1	Up-regulated after pre-veraison	UDP-sugar pyrophospharylase	Metabolism.Primary metabolism.Carbohydrate metabolism.Monosaccharide metabolism.Nucleotide sugar metabolism				VVTU5676_s_at VVTU7699_at	0	0.313116	0.359532	0.44698	0.321346	0.529316
VVTU1547_s_at	VIT_18s0001g14520	0	1.389	1.583	1.853	1.865	FS1	Up-regulated after pre-veraison	Unknown protein	Unknown				VVTU1547_s_at	2.16111e-07	0.567894	0.391577	0.447832	0.60951	0.639271
VVTU3196_at	VIT_18s0001g02100	0	2.785	2.6	1.965	2.671	FS1	Up-regulated after pre-veraison	Unknown protein	Unknown				VVTU3196_at	0	0.342723	0.707909	0.608599	0.42337	0.59795
VVTU6898_at	VIT_18s0001g02770	0	3.431	3.232	2.134	2.694	FS1	Up-regulated after pre-veraison	alpha-L-fucosidase 2 precursor	Metabolism.Primary metabolism.Carbohydrate metabolism.Oligosaccharide metabolism.Glycan metabolism.Glycan catabolism				VVTU6898_at	5.45544e-06	1.39028	0.335842	0.427879	0.894653	1.52001
VVTU29574_x_at	VIT_18s0001g00360	0	0.811	0.951	1.08	1.121	FS1	Up-regulated after pre-veraison	no hit	Unknown				VVTU11975_x_at VVTU30155_x_at VVTU16091_x_at VVTU27298_x_at VVTU39495_x_at VVTU2252_s_at VVTU39457_at VVTU16091_s_at VVTU21319_s_at VVTU39457_s_at VVTU39495_s_at VVTU11975_s_at VVTU4332_s_at VVTU13130_s_at VVTU39457_x_at VVTU29574_x_at VVTU30155_s_at VVTU	1.06781e-05	0.321886	0.370309	0.312341	0.426037	0.364011
VVTU30155_x_at	VIT_18s0001g00360	0	0.948	1.149	1.197	1.267	FS1	Up-regulated after pre-veraison	no hit	Unknown				VVTU11975_x_at VVTU30155_x_at VVTU16091_x_at VVTU27298_x_at VVTU39495_x_at VVTU2252_s_at VVTU39457_at VVTU16091_s_at VVTU21319_s_at VVTU39457_s_at VVTU39495_s_at VVTU11975_s_at VVTU4332_s_at VVTU13130_s_at VVTU39457_x_at VVTU29574_x_at VVTU30155_s_at VVTU	3.39542e-06	0.445632	0.400498	0.341	0.424697	0.362687
VVTU14993_at	VIT_18s0001g03950	0	1.472	1.639	1.72	1.793	FS1	Up-regulated after pre-veraison	Pm27 protein	Unknown				VVTU14993_at VVTU4247_at	0	0.20673	0.240352	0.18257	0.423356	0.417465
VVTU842_at	VIT_18s0001g05570	0	2.475	2.542	2.05	1.503	FS1	Up-regulated after pre-veraison	Hexose transporter HT2	Transport overview.Macromolecule transport.Carbohydrate transport.Sugar transport				VVTU842_at	0	0.417701	0.143183	0.172561	0.353389	0.574416
VVTU2234_s_at	VIT_18s0001g05690	0	2.427	2.501	2.575	2.334	FS1	Up-regulated after pre-veraison	Protein phosphatase 2C	Signalling.Signalling pathway.Protein phosphatase.PP2C				VVTU2234_s_at	0	0.426162	0.541781	0.474284	0.39582	0.312631
VVTU3411_s_at	VIT_18s0001g07090	0	0.926	1.062	1.226	1.051	FS1	Up-regulated after pre-veraison	Unknown protein	Unknown				VVTU3411_s_at	7.02498e-09	0.380104	0.346609	0.273537	0.212422	0.307145
VVTU39265_at	VIT_18s0001g07240	0	0.892	1.061	1.186	1.204	FS1	Up-regulated after pre-veraison	14-3-3 protein GF14 kappa (GRF8)	Signalling.Signalling pathway.14-3-3 family interactome				VVTU14153_at VVTU39265_at VVTU21603_at	2.56406e-12	0.293457	0.193958	0.247555	0.269475	0.291011
VVTU3965_at	VIT_18s0001g07600	0	1.695	1.747	1.942	2.138	FS1	Up-regulated after pre-veraison	Unknown protein	Unknown				VVTU3965_at	0	0.223272	0.189171	0.227968	0.191049	0.253132
VVTU1332_s_at	VIT_18s0001g08300	0	2.324	2.072	1.422	1.864	FS1	Up-regulated after pre-veraison	tubulin alpha-6 chain	Cellular process.Cellular component organization and biogenesis.Cytoskeleton organization and biogenesis.Microtubule organization and biogenesis				VVTU1332_s_at	2.14616e-10	0.642032	0.423086	0.443005	0.547134	0.570868
VVTU450_at	VIT_18s0001g08490	0	1.373	1.422	1.412	1.13	FS1	Up-regulated after pre-veraison	early-responsive to dehydration	Unknown				VVTU450_at	1.02549e-11	0.476348	0.345342	0.25903	0.254378	0.225945
VVTU1565_at	VIT_18s0001g00900	0	1.046	1.33	1.614	1.697	FS1	Up-regulated after pre-veraison	EMB1793	Development.Reproductive development.Embryo development				VVTU1565_at	0	0.341919	0.307578	0.33369	0.322842	0.364201
VVTU6104_at	VIT_18s0001g09570	0	1.002	1.145	1.324	1.455	FS1	Up-regulated after pre-veraison	Chalcone reductase	Metabolism.Secondary metabolism.Phenylpropanoid metabolism.Flavonoid metabolism.Flavonoid biosynthesis				VVTU6104_at VVTU18425_at	0	0.111184	0.132582	0.0964826	0.227666	0.184157
VVTU2631_at	VIT_18s0001g09850	0	1.854	2.357	2.865	2.835	FS1	Up-regulated after pre-veraison	myb domain protein R1	Regulation overview.Regulation of gene expression.Regulation of transcription.Transcription factor.MYB family transcription factor				VVTU2631_at	0	0.528801	0.411488	0.265969	0.406256	0.609811
VVTU2924_s_at	VIT_18s0001g01080	0	0.928	1.028	1	0.665	FS1	Up-regulated after pre-veraison	Unknown protein	Unknown				VVTU2924_s_at	2.56406e-12	0.150232	0.334241	0.231427	0.0956404	0.21137
VVTU3101_at	VIT_18s0001g01120	0	1.208	1.373	1.461	1.708	FS1	Up-regulated after pre-veraison	proteasome 26S regulatory subunit S3 (RPN3)	Metabolism.Primary metabolism.Protein metabolism and modification.Proteolysis.Ubiquitin-mediated proteolysis				VVTU6330_at VVTU3101_at	0	0.210232	0.144605	0.166999	0.168522	0.144708
VVTU4229_at	VIT_18s0001g01130	0	1.435	1.461	1.302	1.035	FS1	Up-regulated after pre-veraison	alpha-expansin 1 precursor	Cellular process.Cell growth and death.Cell growth	Cellular process.Cellular component organization and biogenesis.Cell wall organization and biogenesis.Cell wall metabolism.Cell wall modification			VVTU4229_at	8.961e-11	0.70056	0.105828	0.0624479	0.145821	0.254186
VVTU15387_at	VIT_18s0001g11760	0	1.408	1.748	1.784	2.031	FS1	Up-regulated after pre-veraison	MATE efflux family protein	Transport overview.Macromolecule transport.Multidrug transport				VVTU15387_at	0	0.475053	0.385226	0.338972	0.220148	0.29421
VVTU10620_at	VIT_18s0001g12060	0	1.089	1.044	1.263	1.237	FS1	Up-regulated after pre-veraison	peroxisomal biogenesis factor 11 (PEX11)	Cellular process.Cellular component organization and biogenesis.Organelle organization and biogenesis.Peroxisome organization and biogenesis				VVTU10620_at	0	0.195962	0.206914	0.201142	0.204322	0.30094
VVTU146_at	VIT_18s0001g12260	0	1.839	1.839	1.778	1.857	FS1	Up-regulated after pre-veraison	INCOMPLETE ROOT HAIR ELONGATION	Signalling.Protein kinase				VVTU146_at	0	0.285249	0.201362	0.193747	0.28736	0.266484
VVTU28141_at	VIT_18s0001g12830	0	1.986	2.071	2.06	1.691	FS1	Up-regulated after pre-veraison	1,4-beta-mannan endohydrolase	Metabolism.Primary metabolism.Carbohydrate metabolism.Monosaccharide metabolism.Fructose and mannose metabolism				VVTU28141_at	0	0.547558	0.386305	0.368676	0.395673	0.470168
VVTU37186_at	VIT_01s0010g01680	0	1.809	1.855	1.559	2.118	FS1	Up-regulated after pre-veraison	Glutaredoxin	Response to stimulus.Stress response.Abiotic stress response.Oxidative stress response				VVTU37186_at	1.28181e-11	0.321596	0.364558	0.396309	0.515575	0.611258
VVTU18724_s_at	VIT_01s0010g02030	0	2.565	2.757	2.701	2.64	FS1	Up-regulated after pre-veraison	gamma-thionin precursor	Response to stimulus.Stress response.Biotic stress response				VVTU21399_s_at VVTU18724_s_at	0	0.291757	0.156449	0.120319	0.0457403	0.194082
VVTU21399_s_at	VIT_01s0010g02030	0	1.554	1.534	1.54	1.522	FS1	Up-regulated after pre-veraison	gamma-thionin precursor	Response to stimulus.Stress response.Biotic stress response				VVTU21399_s_at VVTU18724_s_at	0	0.322629	0.139971	0.0859165	0.0838182	0.0695328
VVTU14785_s_at	VIT_01s0010g02210	0	1.201	1.103	1.02	0.597	FS1	Up-regulated after pre-veraison	FRK1 (FLG22-INDUCED RECEPTOR-LIKE KINASE 1)	Signalling.Signalling pathway.Protein kinase				VVTU14785_s_at	1.19916e-06	0.521941	0.362066	0.320884	0.301338	0.251891
VVTU8228_s_at	VIT_16s0100g00270	0	4.749	4.609	4.279	3.909	FS1	Up-regulated after pre-veraison	peptidoglycan-binding LysM domain-containing protein	Signalling.Signalling pathway.Protein kinase				VVTU8228_s_at	0	0.586204	0.374481	0.261604	0.299503	0.463345
VVTU38606_at	VIT_16s0100g00700	0	1.19	1.032	0.787	1.714	FS1	Up-regulated after pre-veraison	TFL1 (TERMINAL FLOWER 1)	Development.Reproductive development.Flowering	Signalling.Signalling pathway.Signalling molecules.Signalling peptide			VVTU38606_at	1.3692e-05	0.240052	0.440662	0.575944	0.529198	0.61237
VVTU9534_at	VIT_16s0100g00570	0	5.232	5.431	5.343	4.881	FS1	Up-regulated after pre-veraison	dehydration-responsive protein	Unknown				VVTU9534_at	0	0.389016	0.223561	0.196837	0.261765	0.167132
VVTU8659_at	VIT_07s0104g00120	0	1.158	1.256	1.818	1.565	FS1	Up-regulated after pre-veraison	Unknown protein	Unknown				VVTU8659_at VVTU11041_at	0	0.26088	0.278933	0.281557	0.287746	0.445864
VVTU30418_at	VIT_07s0104g01480	0	0.777	0.893	1.077	1.157	FS1	Up-regulated after pre-veraison	Cold-induced thioredoxin domain	Unknown				VVTU3835_at VVTU30418_x_at VVTU30418_at	3.7601e-07	0.29305	0.232142	0.302545	0.379079	0.399629
VVTU30418_x_at	VIT_07s0104g01480	0	0.775	0.85	1.108	1.198	FS1	Up-regulated after pre-veraison	Cold-induced thioredoxin domain	Unknown				VVTU3835_at VVTU30418_x_at VVTU30418_at	2.17725e-06	0.331858	0.225068	0.30704	0.375532	0.478864
VVTU1752_at	VIT_07s0104g00930	0	2.456	2.42	2.073	2.238	FS1	Up-regulated after pre-veraison	gibberellin receptor GID1L2	Signalling.Hormone signalling.Gibberellic acid signalling.Gibberellic acid-mediated signalling pathway				VVTU8869_at VVTU1752_at	0	0.622435	0.23102	0.200174	0.286984	0.378277
VVTU8869_at	VIT_07s0104g00930	0	2.431	2.334	1.816	2.038	FS1	Up-regulated after pre-veraison	gibberellin receptor GID1L2	Signalling.Hormone signalling.Gibberellic acid signalling.Gibberellic acid-mediated signalling pathway				VVTU8869_at VVTU1752_at	0	0.429801	0.197563	0.22041	0.239095	0.283293
VVTU1082_at	VIT_13s0106g00250	0	2.637	2.802	3.36	2.248	FS1	Up-regulated after pre-veraison	carboxylic ester hydrolase	Metabolism.Cellular metabolism.Esterase activity				VVTU1082_at	0	0.508443	0.526281	0.631784	0.491333	0.576872
VVTU2659_at	VIT_14s0108g00480	0	1.81	1.92	2.449	2.316	FS1	Up-regulated after pre-veraison	basic helix-loop-helix (bHLH) family	Regulation overview.Regulation of gene expression.Regulation of transcription.Transcription factor.bHLH family transcription factor				VVTU2659_at	0	0.386394	0.206202	0.245953	0.198094	0.197737
VVTU39896_at	VIT_14s0108g00630	0	4.262	4.269	3.758	2.724	FS1	Up-regulated after pre-veraison	Amino acid permease	Transport overview.Macromolecule transport.Amino acid transport				VVTU39896_at	0	0.394638	1.00679	0.875049	0.572697	0.724492
VVTU25466_at	VIT_14s0108g01060	0	1.353	1.433	1.708	2.12	FS1	Up-regulated after pre-veraison	pentatricopeptide (PPR) repeat-containing protein	Diverse functions.Gene family with diverse functions.Pentatricopeptide domain family				VVTU25466_at	0	0.39328	0.238566	0.30746	0.401777	0.54163
VVTU2891_s_at	VIT_02s0109g00230	0	2.944	3.012	3.003	2.671	FS1	Up-regulated after pre-veraison	early-responsive to dehydration protein / ERD protein	Unknown				VVTU2891_s_at VVTU745_at	0	0.525815	0.244894	0.249576	0.199488	0.241691
VVTU745_at	VIT_02s0109g00230	0	4.655	4.52	3.794	3.035	FS1	Up-regulated after pre-veraison	early-responsive to dehydration protein / ERD protein	Unknown				VVTU2891_s_at VVTU745_at	0	0.429148	0.545968	0.341562	0.351211	0.290722
VVTU12602_at	VIT_01s0011g05000	0	1.616	1.51	2.131	1.746	FS1	Up-regulated after pre-veraison	Auxin-independent growth promoter	Unknown				VVTU12602_at	0	0.558165	0.464076	0.397555	0.117611	0.382359
VVTU16861_at	VIT_01s0011g04960	0	1.558	1.59	1.886	1.937	FS1	Up-regulated after pre-veraison	Unknown protein	Unknown				VVTU16861_at	0	0.315585	0.304242	0.314033	0.315934	0.189299
VVTU12520_s_at	VIT_01s0011g06450	0	3.899	3.996	4.972	5.279	FS1	Up-regulated after pre-veraison	deoxymugineic acid synthase	Metabolism.Cellular metabolism.Iron metabolism.Iron assimilation	Metabolism.Primary metabolism.Amino acid metabolism.Methionine metabolism			VVTU2504_s_at VVTU12520_s_at	0	1.22465	0.215326	0.229881	0.367746	0.36095
VVTU2504_s_at	VIT_01s0011g06450	0	3.802	3.851	4.783	5.111	FS1	Up-regulated after pre-veraison	deoxymugineic acid synthase	Metabolism.Cellular metabolism.Iron metabolism.Iron assimilation	Metabolism.Primary metabolism.Amino acid metabolism.Methionine metabolism			VVTU2504_s_at VVTU12520_s_at	0	1.13872	0.190678	0.218862	0.345876	0.366788
VVTU29696_at	VIT_01s0011g04050	0	0.917	0.963	1.047	1.004	FS1	Up-regulated after pre-veraison	Nucleotidyltransferase	Unknown				VVTU36605_at VVTU29696_at	3.07668e-06	0.154464	0.335338	0.334905	0.361293	0.423128
VVTU2858_at	VIT_01s0011g06250	0	2.412	2.464	2.343	2.22	FS1	Up-regulated after pre-veraison	xyloglucan endotransglycosylase	Cellular process.Cellular component organization and biogenesis.Cell wall organization and biogenesis.Cell wall metabolism.Cell wall modification.Xyloglucan modification				VVTU2858_at	0	0.381286	0.290397	0.197185	0.305978	0.356654
VVTU4346_at	VIT_01s0011g01540	0	1.038	1.177	1.499	1.525	FS1	Up-regulated after pre-veraison	Unknown protein	Unknown				VVTU4346_at	0	0.180488	0.186018	0.106648	0.190221	0.229753
VVTU11933_s_at	VIT_01s0011g01520	0	1.19	1.218	1.226	1.256	FS1	Up-regulated after pre-veraison	peroxisomal 2,4-dienoyl-CoA reductase	Metabolism.Primary metabolism.Lipid metabolism.Fatty acid metabolism.Fatty acid catabolism.Fatty acid beta-oxidation				VVTU11933_s_at	2.56406e-12	0.341619	0.27329	0.305204	0.306241	0.17542
VVTU7596_at	VIT_01s0011g01510	0	1.422	1.398	1.321	1.23	FS1	Up-regulated after pre-veraison	KUP11 (K+ uptake permease 11)	Transport overview.Ion transport.Cation transport.Potassium transport				VVTU15892_at VVTU7596_at	5.1279e-12	0.198198	0.2781	0.284737	0.319819	0.397594
VVTU3184_at	VIT_01s0011g01050	0	1.97	2.039	2.453	2.685	FS1	Up-regulated after pre-veraison	vacuolar sorting receptor 6	Cellular process.Cellular transport.Protein trafficking.Vesicle-mediated trafficking				VVTU3184_at	0	0.587573	0.366782	0.260429	0.257839	0.2655
VVTU11142_at	VIT_01s0011g00450	0	0.981	1.02	1.261	1.209	FS1	Up-regulated after pre-veraison	magnesium transporter CorA	Transport overview.Ion transport.Cation transport.Magnesium transport				VVTU11142_at VVTU14828_at	0	0.163257	0.170966	0.0710352	0.20142	0.14817
VVTU5909_at	VIT_01s0011g05650	0	0.966	0.932	1.171	1.441	FS1	Up-regulated after pre-veraison	1-aminocyclopropane-1-carboxylate oxidase	Signalling.Hormone signalling.Ethylene signalling.Ethylene metabolism.Ethylene biosynthesis				VVTU5909_at VVTU13059_at	1.84189e-08	0.486591	0.254099	0.186547	0.423987	0.275525
VVTU16624_at	VIT_03s0038g01650	0	1.784	1.957	2.818	2.288	FS1	Up-regulated after pre-veraison	ABA-responsive protein (HVA22a)	Response to stimulus.Stress response.Abiotic stress response	Signalling.Hormone signalling.ABA signalling.ABA-responsive			VVTU16624_at	0	0.326033	0.299258	0.192247	0.250691	0.504595
VVTU1135_at	VIT_10s0116g01730	0	1.476	1.528	2.062	2.141	FS1	Up-regulated after pre-veraison	soluble starch synthase 3, chloroplast precursor	Metabolism.Primary metabolism.Carbohydrate metabolism.Polysaccharide metabolism.Starch and sucrose metabolism.Starch biosynthesis catabolism.Starch biosynthesis				VVTU1135_at	0	0.562286	0.265857	0.213395	0.309826	0.237989
VVTU2859_at	VIT_10s0116g00550	0	1.424	1.507	1.837	1.786	FS1	Up-regulated after pre-veraison	oligosaccharide transporter OST3/OST6	Transport overview.Macromolecule transport.Carbohydrate transport.Oligosaccharide transport				VVTU2859_at	0	0.263476	0.432156	0.360547	0.267687	0.212653
VVTU3395_x_at	VIT_11s0118g00200	0	2.174	2.291	2.343	2.315	FS1	Up-regulated after pre-veraison	sucrose-phosphate synthase	Metabolism.Primary metabolism.Carbohydrate metabolism.Polysaccharide metabolism.Starch and sucrose metabolism.Sucrose biosynthesis				VVTU3395_x_at VVTU7220_x_at	0	0.186656	0.291581	0.313084	0.190808	0.220812
VVTU7220_x_at	VIT_11s0118g00200	0	2.046	2.065	2.136	2.031	FS1	Up-regulated after pre-veraison	sucrose-phosphate synthase	Metabolism.Primary metabolism.Carbohydrate metabolism.Polysaccharide metabolism.Starch and sucrose metabolism.Sucrose biosynthesis				VVTU3395_x_at VVTU7220_x_at	0	0.205365	0.283418	0.290144	0.26421	0.286756
VVTU34738_s_at	VIT_11s0118g00240	0	1.412	1.608	1.555	1.638	FS1	Up-regulated after pre-veraison	PURPLE ACID PHOSPHATASE 26	Metabolism.Cellular metabolism.Phosphate metabolism				VVTU40591_s_at VVTU34738_s_at	0	0.464946	0.241568	0.312984	0.296438	0.389461
VVTU40591_s_at	VIT_11s0118g00240	0	1.058	1.235	1.176	1.173	FS1	Up-regulated after pre-veraison	PURPLE ACID PHOSPHATASE 26	Metabolism.Cellular metabolism.Phosphate metabolism				VVTU40591_s_at VVTU34738_s_at	0	0.328508	0.183541	0.158604	0.140712	0.171886
VVTU7676_at	VIT_11s0118g00250	0	1.707	1.809	1.743	1.776	FS1	Up-regulated after pre-veraison	IMP dehydrogenase/GMP reductase	Metabolism.Primary metabolism.Nucleobase, nucleoside, nucleotide, nucleic acid metabolism.Nucleotide metabolism.Purine metabolism				VVTU7676_at	0	0.458572	0.300868	0.372026	0.272578	0.370174
VVTU7441_at	VIT_11s0118g00300	0	0.987	0.953	1.045	1.16	FS1	Up-regulated after pre-veraison	ARP2/3 complex 21 kDa subunit	Cellular process.Cellular component organization and biogenesis.Cytoskeleton organization and biogenesis.Actin organization and biogenesis				VVTU7441_at	0	0.161429	0.225311	0.229705	0.198864	0.215827
VVTU3198_at	VIT_11s0118g00590	0	1.157	1.235	1.039	0.863	FS1	Up-regulated after pre-veraison	Unknown protein	Unknown				VVTU3198_at	0	0.265534	0.0924343	0.109271	0.13345	0.103691
VVTU9695_s_at	VIT_11s0118g00790	0	0.763	0.865	1.179	1.169	FS1	Up-regulated after pre-veraison	Pto-like serine/threonine kinase	Signalling.Signalling pathway.Protein kinase				VVTU9695_s_at	7.62651e-05	0.492627	0.405323	0.405474	0.290187	0.337416
VVTU9796_at	VIT_11s0118g00830	0	1.08	1.163	1.34	1.253	FS1	Up-regulated after pre-veraison	D111/G-patch domain-containing protein	Unknown				VVTU9796_at	0	0.201962	0.107929	0.0869459	0.162286	0.190295
VVTU34574_s_at	VIT_02s0012g01400	0	1.764	1.836	1.639	2.159	FS1	Up-regulated after pre-veraison	PLATZ transcription factor	Regulation overview.Regulation of gene expression.Regulation of transcription.Transcription factor.PLATZ family transcription factor				VVTU35740_s_at VVTU34574_s_at	0	0.708924	0.138938	0.18793	0.284703	0.311984
VVTU35740_s_at	VIT_02s0012g01400	0	1.769	1.871	1.729	2.227	FS1	Up-regulated after pre-veraison	PLATZ transcription factor	Regulation overview.Regulation of gene expression.Regulation of transcription.Transcription factor.PLATZ family transcription factor				VVTU35740_s_at VVTU34574_s_at	0	0.692616	0.164299	0.250015	0.335416	0.329248
VVTU34392_at	VIT_02s0012g01320	0	1.007	1.172	1.201	1.59	FS1	Up-regulated after pre-veraison	MYC jasmonic acid 3	Regulation overview.Regulation of gene expression.Regulation of transcription.Transcription factor.bHLH family transcription factor	Signalling.Hormone signalling.Jasmonate signalling.Jasmonate-mediated signalling pathway			VVTU13141_at VVTU34392_at	6.63625e-09	0.353602	0.249317	0.284982	0.480031	0.457974
VVTU8928_at	VIT_02s0012g01010	0	0.954	1.012	1.137	1.08	FS1	Up-regulated after pre-veraison	Leucine-rich repeat	Diverse functions.Gene family with diverse functions.NBS-LRR superfamily				VVTU8928_at	4.5976e-09	0.506174	0.15259	0.15903	0.23175	0.247671
VVTU2167_s_at	VIT_02s0012g00760	0	1.717	1.848	1.828	2.102	FS1	Up-regulated after pre-veraison	Haloacid dehalogenase hydrolase	Metabolism				VVTU2167_s_at VVTU39910_s_at	0	0.247992	0.193424	0.232222	0.275037	0.601803
VVTU39910_s_at	VIT_02s0012g00760	0	1.78	1.892	1.87	2.124	FS1	Up-regulated after pre-veraison	Haloacid dehalogenase hydrolase	Metabolism				VVTU2167_s_at VVTU39910_s_at	0	0.23111	0.206284	0.215823	0.280268	0.608257
VVTU890_x_at	VIT_02s0012g00500	0	5.03	5.125	5.38	5.428	FS1	Up-regulated after pre-veraison	invertase/pectin methylesterase inhibitor	Metabolism.Primary metabolism.Carbohydrate metabolism.Carbohydrate metabolism enzyme inhibitor.Invertase/pectin methylesterase inhibitor family				VVTU890_x_at	0	1.60015	0.217073	0.172346	0.245788	0.216466
VVTU12925_at	VIT_02s0012g00170	0	2.598	2.708	2.869	2.699	FS1	Up-regulated after pre-veraison	1,4-alpha-D-glucan maltohydrolase	Metabolism.Primary metabolism.Carbohydrate metabolism.Polysaccharide metabolism.Starch and sucrose metabolism.Starch biosynthesis catabolism.Starch catabolism				VVTU12925_at	0	0.68278	0.424974	0.380968	0.293351	0.298603
VVTU2198_at	VIT_02s0012g02090	0	1.281	1.397	1.722	1.994	FS1	Up-regulated after pre-veraison	Unknown protein	Unknown				VVTU2198_at	0	0.241512	0.1595	0.18287	0.120447	0.166223
VVTU1541_s_at	VIT_18s0122g00600	0	1.241	1.532	1.697	1.917	FS1	Up-regulated after pre-veraison	Unknown protein	Unknown				VVTU1541_s_at	0	0.278423	0.17154	0.245617	0.346521	0.274414
VVTU191_at	VIT_18s0122g00480	0	0.964	1.118	1.173	1.36	FS1	Up-regulated after pre-veraison	U2 snRNP auxiliary factor small subunit	Regulation overview.Regulation of gene expression.Regulation of transcription.Transcription factor.C3H family transcription factor				VVTU191_at	3.23944e-10	0.364247	0.221704	0.278884	0.33402	0.341861
VVTU20899_at	VIT_00s0125g00210	0	0.784	0.931	1.031	1.249	FS1	Up-regulated after pre-veraison	Serine/theronine protein kinase 2	Signalling.Signalling pathway.Protein kinase				VVTU20899_at	4.37498e-06	0.308279	0.346343	0.469322	0.366476	0.310789
VVTU997_at	VIT_18s0001g02070	0	0.968	0.97	1.016	1.153	FS1	Up-regulated after pre-veraison	Unknown protein	Unknown				VVTU997_at	0	0.115876	0.240493	0.203566	0.108715	0.0975869
VVTU4367_at	VIT_01s0127g00270	0	0.785	1.015	1.074	1.189	FS1	Up-regulated after pre-veraison	signal recognition particle receptor beta subunit	Unknown				VVTU4367_at	0	0.273182	0.204286	0.224238	0.166059	0.230018
VVTU12747_s_at	VIT_14s0128g00120	0	0.975	1.07	1.436	1.283	FS1	Up-regulated after pre-veraison	RING-H2 finger protein ATL3B	Regulation overview.Regulation of gene expression.Regulation of transcription.Transcription factor.Zinc finger C3HC4 family transcription factor				VVTU19748_s_at VVTU12747_s_at VVTU6088_s_at	2.04254e-09	0.500852	0.0657833	0.21515	0.272503	0.466218
VVTU19748_s_at	VIT_14s0128g00120	0	0.847	1.005	1.283	1.259	FS1	Up-regulated after pre-veraison	RING-H2 finger protein ATL3B	Regulation overview.Regulation of gene expression.Regulation of transcription.Transcription factor.Zinc finger C3HC4 family transcription factor				VVTU19748_s_at VVTU12747_s_at VVTU6088_s_at	7.90331e-07	0.571679	0.202956	0.19378	0.367585	0.423972
VVTU6088_s_at	VIT_14s0128g00120	0	0.949	1.052	1.392	1.267	FS1	Up-regulated after pre-veraison	RING-H2 finger protein ATL3B	Regulation overview.Regulation of gene expression.Regulation of transcription.Transcription factor.Zinc finger C3HC4 family transcription factor				VVTU19748_s_at VVTU12747_s_at VVTU6088_s_at	5.06e-09	0.550669	0.0668961	0.206938	0.241623	0.399979
VVTU7995_at	VIT_07s0129g00180	0	1.231	1.362	1.397	1.164	FS1	Up-regulated after pre-veraison	Ca2+-ATPase 2 ACA2, plasma membrane	Signalling.Signalling pathway.Calcium sensors and signalling	Transport overview.Ion transport.Cation transport			VVTU7995_at	2.56306e-11	0.49408	0.24919	0.259274	0.22835	0.240106
VVTU38565_s_at	VIT_07s0129g00620	0	1.127	1.135	1.154	0.935	FS1	Up-regulated after pre-veraison	metal transporter Nramp3	Transport overview.Ion transport.Cation transport.Heavy metal ion transport				VVTU38565_s_at VVTU685_at	0	0.334393	0.105179	0.134373	0.108943	0.163913
VVTU685_at	VIT_07s0129g00620	0	1.031	1.042	1.255	0.982	FS1	Up-regulated after pre-veraison	metal transporter Nramp3	Transport overview.Ion transport.Cation transport.Heavy metal ion transport				VVTU38565_s_at VVTU685_at	2.57882e-10	0.332297	0.217956	0.18147	0.239763	0.364161
VVTU23205_s_at	VIT_01s0137g00430	0	2.614	2.504	3.023	3.955	FS1	Up-regulated after pre-veraison	Cellulase	Cellular process.Cellular component organization and biogenesis.Cell wall organization and biogenesis.Cell wall metabolism.Cell wall catabolism.Cellulose catabolism				VVTU23205_s_at VVTU3799_at	0	0.613725	0.386719	0.463379	0.670521	0.266618
VVTU15230_at	VIT_19s0138g00140	0	1.472	1.447	1.293	1.051	FS1	Up-regulated after pre-veraison	ATSYTE/NTMC2T6.1/NTMC2TYPE6.1/SYTE	Unknown				VVTU15230_at	0	0.30552	0.216633	0.249169	0.278844	0.289682
VVTU2535_at	VIT_19s0014g01640	0	1.339	1.396	1.601	1.694	FS1	Up-regulated after pre-veraison	Malate dehydrogenase	Metabolism.Primary metabolism.Generation of metabolite precursors and energy.Citric acid cycle				VVTU2535_at	0	0.263653	0.41522	0.416865	0.328684	0.202886
VVTU1442_s_at	VIT_19s0014g01710	0	1.08	1.031	0.945	1.034	FS1	Up-regulated after pre-veraison	Sodium/calcium exchanger family protein	Signalling.Signalling pathway.Calcium sensors and signalling	Transport overview.Ion transport.Cation transport			VVTU38372_s_at VVTU1442_s_at	1.66793e-05	0.240562	0.279823	0.427391	0.481729	0.349098
VVTU38372_s_at	VIT_19s0014g01710	0	1.1	1.047	0.962	0.986	FS1	Up-regulated after pre-veraison	Sodium/calcium exchanger family protein	Signalling.Signalling pathway.Calcium sensors and signalling	Transport overview.Ion transport.Cation transport			VVTU38372_s_at VVTU1442_s_at	6.48823e-06	0.248014	0.258158	0.401478	0.492716	0.322292
VVTU3991_at	VIT_19s0014g02190	0	2.823	3.134	3.74	4.021	FS1	Up-regulated after pre-veraison	tyrosine aminotransferase	Metabolism.Primary metabolism.Amino acid metabolism.Aromatic amino acid metabolism.Phenylalanine metabolism	Metabolism.Primary metabolism.Amino acid metabolism.Aromatic amino acid metabolism.Tyrosine metabolism	Metabolism.Primary metabolism.Amino acid metabolism.Methionine metabolism	Metabolism.Secondary metabolism.Alkaloid metabolism.Alkaloid biosynthesis	VVTU3991_at	0	0.807034	0.328423	0.355998	0.848039	0.811924
VVTU5844_at	VIT_19s0014g02650	0	2.171	2.282	2.811	2.68	FS1	Up-regulated after pre-veraison	glycosyl transferase family 14 protein	Metabolism.Primary metabolism.Carbohydrate metabolism.Oligosaccharide metabolism.N-Glycan metabolism.N-Glycan biosynthesis				VVTU5844_at	0	0.394307	0.503619	0.456118	0.334376	0.267556
VVTU2687_s_at	VIT_19s0014g03130	0	1.736	1.736	1.285	1.013	FS1	Up-regulated after pre-veraison	stem-specific protein TSJT1	Unknown				VVTU2687_s_at	2.56406e-12	0.507567	0.217635	0.272489	0.199181	0.51902
VVTU13940_s_at	VIT_19s0014g03290	0	4.353	4.533	3.619	3.901	FS1	Up-regulated after pre-veraison	NAC domain containing protein 19	Regulation overview.Regulation of gene expression.Regulation of transcription.Transcription factor.NAC family transcription factor				VVTU37106_s_at VVTU13940_s_at VVTU2853_s_at	0	0.452243	0.437154	0.526423	0.755507	0.438435
VVTU2853_s_at	VIT_19s0014g03290	0	4.723	4.738	4.215	4.291	FS1	Up-regulated after pre-veraison	NAC domain containing protein 19	Regulation overview.Regulation of gene expression.Regulation of transcription.Transcription factor.NAC family transcription factor				VVTU37106_s_at VVTU13940_s_at VVTU2853_s_at	0	0.90952	0.339349	0.345615	0.618902	0.490224
VVTU37106_s_at	VIT_19s0014g03290	0	4.916	4.962	4.055	4.331	FS1	Up-regulated after pre-veraison	NAC domain containing protein 19	Regulation overview.Regulation of gene expression.Regulation of transcription.Transcription factor.NAC family transcription factor				VVTU37106_s_at VVTU13940_s_at VVTU2853_s_at	0	0.56716	0.418195	0.540686	0.754149	0.450494
VVTU16251_at	VIT_19s0014g03510	0	0.822	1.026	1.114	1.201	FS1	Up-regulated after pre-veraison	ARF GTPase activator, ARF-GAP DOMAIN 5	Signalling.Signalling pathway.G-protein signalling pathway				VVTU16251_at	5.95468e-05	0.471562	0.416954	0.442705	0.303246	0.366628
VVTU698_at	VIT_19s0014g03700	0	1.284	1.532	1.221	0.869	FS1	Up-regulated after pre-veraison	cyclic nucleotide-regulated ion channel 4	Signalling.Signalling pathway.Calcium sensors and signalling	Transport overview.Ion transport.Cation transport			VVTU698_at	0	0.529445	0.20585	0.158013	0.175338	0.215572
VVTU35236_at	VIT_19s0014g03730	0	3.38	3.391	2.885	2.635	FS1	Up-regulated after pre-veraison	no hit	Unknown				VVTU35236_at	0	0.613403	0.281836	0.417974	0.796455	0.737556
VVTU12846_at	VIT_19s0014g00960	0	2.106	2.239	1.028	1.696	FS1	Up-regulated after pre-veraison	Spg1p (septum-promoting GTPase)	Signalling.Signalling pathway.G-protein signalling pathway				VVTU12846_at VVTU22061_at	2.05063e-11	0.406885	0.339329	0.465935	0.74032	0.456251
VVTU7335_at	VIT_07s0141g00580	0	1.063	1.169	1.446	1.549	FS1	Up-regulated after pre-veraison	glycosyl transferase family 8 protein	Metabolism.Primary metabolism.Carbohydrate metabolism.Glycosyl transference				VVTU7335_at VVTU7355_at	2.5534e-10	0.156901	0.230356	0.167999	0.41653	0.552461
VVTU7355_at	VIT_07s0141g00580	0	1.471	1.587	2.146	2.213	FS1	Up-regulated after pre-veraison	glycosyl transferase family 8 protein	Metabolism.Primary metabolism.Carbohydrate metabolism.Glycosyl transference				VVTU7335_at VVTU7355_at	0	0.135779	0.20803	0.173414	0.112847	0.118945
VVTU13826_s_at	VIT_01s0146g00310	0	0.956	1.145	1.298	1.37	FS1	Up-regulated after pre-veraison	pyruvate dehydrogenase E1 component subunit beta	Metabolism.Primary metabolism.Carbohydrate metabolism.Glycolysis Gluconeogenesis.Pyruvate decarboxylation				VVTU13826_s_at	0	0.232618	0.236396	0.148486	0.128483	0.0908344
VVTU6669_at	VIT_01s0146g00100	0	1.415	1.317	1.718	1.721	FS1	Up-regulated after pre-veraison	ACT domain containing protein (ACR4)	Unknown				VVTU6669_at	0	0.236255	0.278568	0.265469	0.338155	0.369449
VVTU11900_at	VIT_19s0015g01300	0	4.896	4.846	4.881	4.464	FS1	Up-regulated after pre-veraison	amino acid permease 7	Transport overview.Macromolecule transport.Amino acid transport				VVTU11900_at VVTU21885_at VVTU16963_at	0	0.635613	0.166237	0.230746	0.450353	0.657028
VVTU16963_at	VIT_19s0015g01300	0	2.212	2.154	2.206	1.987	FS1	Up-regulated after pre-veraison	amino acid permease 7	Transport overview.Macromolecule transport.Amino acid transport				VVTU11900_at VVTU21885_at VVTU16963_at	0	0.301075	0.159411	0.174156	0.240188	0.440574
VVTU21885_at	VIT_19s0015g01300	0	2.383	2.277	2.746	2.593	FS1	Up-regulated after pre-veraison	amino acid permease 7	Transport overview.Macromolecule transport.Amino acid transport				VVTU11900_at VVTU21885_at VVTU16963_at	0	0.369271	0.280771	0.180991	0.278834	0.464049
VVTU21395_s_at	VIT_19s0015g01400	0	1.074	1.151	1.311	1.346	FS1	Up-regulated after pre-veraison	DNA damage-inducible protein 1	Metabolism.Primary metabolism.Protein metabolism and modification.Protein folding				VVTU998_x_at VVTU21395_s_at	2.56406e-12	0.303111	0.336047	0.292448	0.260082	0.220522
VVTU18908_s_at	VIT_19s0015g01940	0	0.7	0.925	1.024	1.109	FS1	Up-regulated after pre-veraison	Peroxisomal targeting signal 1 receptor; PTS1 receptor; Pex5p	Cellular process.Cellular component organization and biogenesis.Organelle organization and biogenesis.Peroxisome organization and biogenesis.Peroxisome membrane organization and biogenesis				VVTU6471_at VVTU18908_s_at	0.00143435	0.349148	0.253522	0.225454	0.559794	0.566786
VVTU28941_x_at	VIT_19s0015g02880	0	1.167	1.096	1.187	1.411	FS1	Up-regulated after pre-veraison	Glutathione S-transferase 20 GSTU20	Metabolism.Primary metabolism.Coenzyme and prosthetic group metabolism.Glutathione metabolism	Response to stimulus.Stress response.Abiotic stress response.Oxidative stress response			VVTU28941_x_at VVTU33653_x_at	2.1248e-08	0.278514	0.442735	0.409734	0.298951	0.35818
VVTU37421_s_at	VIT_19s0015g00760	0	1.414	1.479	1.365	1.344	FS1	Up-regulated after pre-veraison	SEC14 cytosolic factor	Signalling.Signalling pathway.Phosphatidylinositol signalling	Transport overview.Macromolecule transport.Lipid transport.Phosphatidylinositol/Phosphatidyl choline transport			VVTU37421_s_at	0	0.2939	0.229171	0.231535	0.28573	0.184791
VVTU39392_at	VIT_01s0150g00380	0	4.767	5.294	6.918	6.765	FS1	Up-regulated after pre-veraison	Unknown protein	Unknown				VVTU39392_at	0	0.467485	0.696676	0.754533	0.618893	0.32547
VVTU6546_at	VIT_01s0150g00430	0	1.164	1.15	1.142	1.063	FS1	Up-regulated after pre-veraison	Unknown protein	Unknown				VVTU6546_at	0.00137223	0.371269	0.432518	0.534648	0.436	0.475385
VVTU8099_s_at	VIT_01s0150g00580	0	0.842	1.03	0.984	1.24	FS1	Up-regulated after pre-veraison	Ribosomal protein L10 (RPL10B) 60S	Metabolism.Primary metabolism.Protein metabolism and modification.Translation				VVTU12859_s_at VVTU8099_s_at	0.000410391	0.152265	0.440309	0.477064	0.47801	0.405121
VVTU5186_at	VIT_07s0151g00830	0	1.371	1.506	1.374	1.419	FS1	Up-regulated after pre-veraison	HSP20 chaperone	Metabolism.Primary metabolism.Protein metabolism and modification.Protein folding.Chaperone-mediated protein folding.HSP-mediated protein folding				VVTU5186_at	2.30685e-11	0.360576	0.377036	0.359864	0.370101	0.256256
VVTU6477_at	VIT_07s0151g01080	0	1.279	1.313	1.319	1.256	FS1	Up-regulated after pre-veraison	Unknown protein	Unknown				VVTU6477_at	1.00252e-05	0.673845	0.26682	0.3492	0.415714	0.393855
VVTU5105_at	VIT_00s1525g00010	0	0.801	0.814	1.132	1.036	FS1	Up-regulated after pre-veraison	GAE3 (UDP-D-GLUCURONATE 4-EPIMERASE 3)	Cellular process.Cellular component organization and biogenesis.Cell wall organization and biogenesis.Cell wall metabolism.Cell wall biosynthesis.Cell wall glycan monomers generation	Metabolism.Primary metabolism.Carbohydrate metabolism.Monosaccharide metabolism.Nucleotide sugar metabolism			VVTU5105_at	7.79293e-10	0.266841	0.308534	0.326153	0.246406	0.146429
VVTU28385_at	VIT_02s0154g00190	0	1.308	1.531	1.541	1.447	FS1	Up-regulated after pre-veraison	flavin-containing monooxygenase 3	Metabolism.Cellular metabolism.Oxidation reduction.Flavin-containing monooxygenase				VVTU28385_at	0	0.306832	0.147684	0.16861	0.307017	0.0890591
VVTU5697_at	VIT_11s0016g02540	0	0.773	0.844	1.036	1.023	FS1	Up-regulated after pre-veraison	xaa-Pro dipeptidase	Metabolism.Primary metabolism.Protein metabolism and modification.Proteolysis.Peptidase-mediated proteolysis				VVTU5697_at	6.64764e-07	0.256453	0.377516	0.319791	0.287722	0.207411
VVTU12369_at	VIT_11s0016g03200	0	1.626	1.765	1.887	2.243	FS1	Up-regulated after pre-veraison	gibberellin oxidase	Metabolism.Secondary metabolism.Terpenoid metabolism.Diterpenoid metabolism.Diterpenoid biosynthesis	Signalling.Hormone signalling.Gibberellic acid signalling.Gibberellic acid metabolism.Gibberellic acid biosynthesis			VVTU12369_at	0	0.353052	0.513132	0.472448	0.165361	0.389663
VVTU16384_s_at	VIT_11s0016g03660	0	1.564	1.743	1.705	1.741	FS1	Up-regulated after pre-veraison	glucose transporter 2 plastidic	Transport overview.Macromolecule transport.Carbohydrate transport.Sugar transport				VVTU16384_s_at	0	0.53687	0.161399	0.153902	0.186551	0.207179
VVTU7173_at	VIT_11s0016g03980	0	1.368	1.449	1.788	1.922	FS1	Up-regulated after pre-veraison	Unknown protein	Unknown				VVTU7173_at	0	0.512654	0.391637	0.309151	0.235664	0.210448
VVTU38479_s_at	VIT_11s0016g05530	0	6.498	6.739	6.45	6.088	FS1	Up-regulated after pre-veraison	Plastocyanin domain-containing protein	Metabolism.Primary metabolism.Generation of metabolite precursors and energy.Electron transport	Metabolism.Primary metabolism.Generation of metabolite precursors and energy.Photosynthesis.Photosynthetic-chain phosphorylation			VVTU38479_s_at	0	1.26937	0.25501	0.211735	0.431585	0.750429
VVTU4946_at	VIT_11s0016g05770	0	3.822	3.737	2.922	2.828	FS1	Up-regulated after pre-veraison	alkaline alpha galactosidase 2	Metabolism.Primary metabolism.Carbohydrate metabolism.Monosaccharide metabolism.Galactose metabolism	Metabolism.Primary metabolism.Lipid metabolism.Glycerolipid metabolism	Metabolism.Primary metabolism.Lipid metabolism.Sphingolipid metabolism		VVTU4946_at	0	0.423273	0.361696	0.367782	0.521524	0.499192
VVTU2557_at	VIT_00s1682g00010	0	1.31	1.38	1.626	0.733	FS1	Up-regulated after pre-veraison	Copper amine oxidase	Metabolism.Cellular metabolism.Nitrogen metabolism.Amine metabolism				VVTU2557_at	1.28181e-11	0.330952	0.18702	0.135732	0.352894	0.575972
VVTU6936_at	VIT_03s0017g00460	0	0.875	0.981	1.172	1.103	FS1	Up-regulated after pre-veraison	magnesium-dependent phosphatase 1	Unknown				VVTU6936_at	0	0.223764	0.162584	0.135789	0.177956	0.186037
VVTU33390_s_at	VIT_03s0017g00830	0	0.99	1.109	1.032	0.851	FS1	Up-regulated after pre-veraison	2OG-Fe(II) oxygenase	Metabolism.Cellular metabolism.Oxidation reduction.2OG-Fe(II) oxygenase superfamily				VVTU33390_s_at	4.28769e-06	0.57399	0.361214	0.271651	0.191518	0.181307
VVTU16914_at	VIT_14s0171g00340	0	0.915	1.033	1.181	1.007	FS1	Up-regulated after pre-veraison	F-box family protein	Metabolism.Primary metabolism.Protein metabolism and modification.Proteolysis.Ubiquitin-mediated proteolysis				VVTU16914_at	0	0.308749	0.189011	0.12408	0.121018	0.274624
VVTU40389_s_at	VIT_14s0171g00400	0	4.294	4.308	4.245	4.311	FS1	Up-regulated after pre-veraison	LYSINE HISTIDINE TRANSPORTER 1	Transport overview.Macromolecule transport.Amino acid transport				VVTU8407_s_at VVTU40389_s_at	0	0.664469	0.726202	0.587349	0.513203	0.860097
VVTU8407_s_at	VIT_14s0171g00400	0	4.269	4.237	4.078	4.121	FS1	Up-regulated after pre-veraison	LYSINE HISTIDINE TRANSPORTER 1	Transport overview.Macromolecule transport.Amino acid transport				VVTU8407_s_at VVTU40389_s_at	0	0.743475	0.664356	0.446512	0.519574	0.696358
VVTU18587_s_at	VIT_05s0077g00280	0	1.046	1.075	0.706	0.636	FS1	Up-regulated after pre-veraison	beta-amylase	Metabolism.Primary metabolism.Carbohydrate metabolism.Polysaccharide metabolism.Starch and sucrose metabolism.Starch biosynthesis catabolism.Starch catabolism				VVTU1222_at VVTU15830_s_at VVTU18587_s_at	2.55263e-05	0.477716	0.342807	0.43433	0.188833	0.215553
VVTU40226_x_at	VIT_19s0177g00090	0	1.009	1.113	0.969	0.629	FS1	Up-regulated after pre-veraison	Albumin, 2S	Metabolism.Primary metabolism.Generation of metabolite precursors and energy.Storage proteins				VVTU40197_x_at VVTU3774_x_at VVTU16993_x_at VVTU16993_at VVTU32375_at VVTU21799_x_at VVTU34560_s_at VVTU35314_s_at VVTU4712_s_at VVTU40278_x_at VVTU40226_x_at VVTU9569_x_at VVTU32281_at VVTU32623_s_at VVTU35037_x_at VVTU39582_x_at VVTU9791_x_at VVTU21807_	0	0.219565	0.259952	0.202418	0.274068	0.168915
VVTU24297_at	VIT_00s0179g00090	0	1.43	1.516	1.407	1.382	FS1	Up-regulated after pre-veraison	TIFY 4B (Protein PEAPOD 2)	Regulation overview.Regulation of gene expression.Regulation of transcription.Transcription factor.ZIM family transcription factor				VVTU24297_at	0	0.243018	0.211778	0.262415	0.284019	0.315924
VVTU3838_at	VIT_09s0018g01940	0	1.056	1.125	1.337	1.496	FS1	Up-regulated after pre-veraison	pyruvate dehydrogenase E1 component alpha subunit	Metabolism.Primary metabolism.Carbohydrate metabolism.Glycolysis Gluconeogenesis.Pyruvate decarboxylation				VVTU3838_at	0	0.300276	0.19511	0.12823	0.175185	0.130151
VVTU26057_at	VIT_09s0018g01370	0	3.311	3.448	3.933	4.316	FS1	Up-regulated after pre-veraison	STE20/SPS1 proline-alanine-rich protein kinase	Signalling.Signalling pathway.Protein kinase				VVTU26057_at	0	0.47568	0.481658	0.502395	0.300441	0.260758
VVTU30962_at	VIT_09s0018g01390	0	2.654	2.752	3.186	3.596	FS1	Up-regulated after pre-veraison	STE20/SPS1 proline-alanine-rich protein kinase	Signalling.Signalling pathway.Protein kinase				VVTU5117_at VVTU30962_at	0	0.409589	0.421118	0.474066	0.330881	0.571077
VVTU5117_at	VIT_09s0018g01390	0	1.737	1.911	2.19	2.628	FS1	Up-regulated after pre-veraison	STE20/SPS1 proline-alanine-rich protein kinase	Signalling.Signalling pathway.Protein kinase				VVTU5117_at VVTU30962_at	4.07692e-10	0.256391	0.505288	0.487884	0.704057	0.827779
VVTU834_at	VIT_13s0019g02200	0	2.429	2.591	1.929	2.161	FS1	Up-regulated after pre-veraison	protein phosphatase 2CA AHG3 PP2CA	Signalling.Hormone signalling.ABA signalling.ABA-mediated signalling pathway	Signalling.Signalling pathway.Protein phosphatase			VVTU834_at VVTU12476_at	0	0.510819	0.124658	0.186978	0.264772	0.253868
VVTU4732_at	VIT_13s0019g01100	0	1.325	1.356	1.445	1.543	FS1	Up-regulated after pre-veraison	Unknown protein	Unknown				VVTU4732_at	0	0.431081	0.291018	0.325017	0.144047	0.119426
VVTU8357_at	VIT_13s0019g04640	0	1.003	1.017	1.036	1.118	FS1	Up-regulated after pre-veraison	PUMILIO 4	Regulation overview.Regulation of gene expression.Regulation of translation.Translation repression				VVTU8357_at	1.57683e-08	0.278118	0.259701	0.287788	0.250462	0.365451
VVTU25693_at	VIT_13s0019g04450	0	2.051	2.139	2.102	2.054	FS1	Up-regulated after pre-veraison	ATSYTA/NTMC2T1.1/NTMC2TYPE1.1/SYTA	Unknown				VVTU25693_at	0	0.533967	0.429726	0.384267	0.292184	0.132005
VVTU5051_at	VIT_00s0194g00110	0	1.075	1.1	1.282	1.465	FS1	Up-regulated after pre-veraison	4-nitrophenylphosphatase	Metabolism				VVTU5051_at	0	0.393849	0.178235	0.185663	0.169833	0.220525
VVTU24877_at	VIT_09s0002g00340	0	0.998	1.058	1.019	1.24	FS1	Up-regulated after pre-veraison	alanine aminotransferase 2	Metabolism.Primary metabolism.Amino acid metabolism				VVTU24877_at	0.00218903	0.540715	0.35563	0.410974	0.550997	0.444615
VVTU21727_s_at	VIT_09s0002g02940	0	1.587	1.654	2.044	1.922	FS1	Up-regulated after pre-veraison	Myo-inositol oxygenase 1	Metabolism.Primary metabolism.Organic acid metabolism.Ascorbate and aldarate metabolism				VVTU3597_at VVTU29746_s_at VVTU21727_s_at	4.30512e-10	0.757321	0.526131	0.253797	0.38045	0.352062
VVTU3597_at	VIT_09s0002g02940	0	1.509	1.486	1.801	1.62	FS1	Up-regulated after pre-veraison	Myo-inositol oxygenase 1	Metabolism.Primary metabolism.Organic acid metabolism.Ascorbate and aldarate metabolism				VVTU3597_at VVTU29746_s_at VVTU21727_s_at	5.08663e-08	0.814369	0.491712	0.178153	0.314395	0.387932
VVTU18130_s_at	VIT_09s0002g03380	0	0.749	0.892	1.077	1.218	FS1	Up-regulated after pre-veraison	Poly(A) polymerase	Metabolism.Primary metabolism.Nucleobase, nucleoside, nucleotide, nucleic acid metabolism.Nucleic acid metabolism.RNA metabolism.RNA processing				VVTU7187_s_at VVTU15545_at VVTU18130_s_at	6.15404e-06	0.369247	0.245609	0.286752	0.397837	0.484902
VVTU1735_s_at	VIT_09s0002g04280	0	3.052	3.071	3.241	3.134	FS1	Up-regulated after pre-veraison	dynein light chain LC6, flagellar outer arm	Cellular process.Cellular component organization and biogenesis.Cytoskeleton organization and biogenesis.Microtubule organization and biogenesis.Microtubule-driven movement				VVTU1735_s_at	0	0.540629	0.357781	0.181955	0.321754	0.321488
VVTU1566_at	VIT_09s0002g04620	0	1.185	1.169	1.154	1.394	FS1	Up-regulated after pre-veraison	Unknown protein	Unknown				VVTU1566_at	0.000828246	0.453882	0.469539	0.506585	0.582496	0.522634
VVTU3361_at	VIT_09s0002g05150	0	2.638	2.917	3.655	3.559	FS1	Up-regulated after pre-veraison	IAA19	Signalling.Hormone signalling.Auxin signalling.Auxin-mediated signalling pathway				VVTU3361_at	0	1.037	0.544121	0.459727	0.689045	0.581152
VVTU5971_at	VIT_09s0002g06790	0	1.566	1.83	1.347	1.59	FS1	Up-regulated after pre-veraison	small heat shock protein (HSP26.5-P) 26.5 kDa class I	Metabolism.Primary metabolism.Protein metabolism and modification.Protein folding.Chaperone-mediated protein folding.HSP-mediated protein folding				VVTU5971_at	2.12317e-08	0.741438	0.301167	0.272909	0.47902	0.364158
VVTU34304_s_at	VIT_09s0002g07110	0	1.939	1.994	2.223	2.463	FS1	Up-regulated after pre-veraison	KEG (KEEP ON GOING)	Signalling.Hormone signalling.ABA signalling.ABA-mediated signalling pathway				VVTU34304_s_at	0	0.203023	0.535363	0.5459	0.533143	0.535952
VVTU1452_at	VIT_09s0002g08100	0	1.224	1.195	1.203	1.35	FS1	Up-regulated after pre-veraison	Calcineurin	Signalling.Signalling pathway.Calcium sensors and signalling				VVTU1452_at	0	0.417754	0.229803	0.115079	0.188067	0.142174
VVTU4430_at	VIT_09s0002g08270	0	1.301	1.162	1.458	1.73	FS1	Up-regulated after pre-veraison	Leucine-rich repeat	Diverse functions.Gene family with diverse functions.NBS-LRR superfamily				VVTU4430_at	0	0.29058	0.251343	0.240794	0.410536	0.248362
VVTU33533_s_at	VIT_05s0020g01490	0	1.811	1.95	1.882	1.456	FS1	Up-regulated after pre-veraison	Rapid ALkalinization Factor RALFL33	Signalling.Signalling pathway.Signalling molecules.Signalling peptide				VVTU33533_s_at VVTU7329_s_at VVTU35612_s_at VVTU35612_at	0	0.286779	0.18209	0.187377	0.268788	0.320719
VVTU35612_at	VIT_05s0020g01490	0	1.046	1.056	0.999	0.659	FS1	Up-regulated after pre-veraison	Rapid ALkalinization Factor RALFL33	Signalling.Signalling pathway.Signalling molecules.Signalling peptide				VVTU33533_s_at VVTU7329_s_at VVTU35612_s_at VVTU35612_at	8.27125e-10	0.376488	0.150314	0.162485	0.233439	0.344669
VVTU35612_s_at	VIT_05s0020g01490	0	1.168	1.241	1.11	0.735	FS1	Up-regulated after pre-veraison	Rapid ALkalinization Factor RALFL33	Signalling.Signalling pathway.Signalling molecules.Signalling peptide				VVTU33533_s_at VVTU7329_s_at VVTU35612_s_at VVTU35612_at	0	0.326091	0.0868049	0.069328	0.103991	0.293233
VVTU7329_s_at	VIT_05s0020g01490	0	1.088	1.151	1.028	0.659	FS1	Up-regulated after pre-veraison	Rapid ALkalinization Factor RALFL33	Signalling.Signalling pathway.Signalling molecules.Signalling peptide				VVTU33533_s_at VVTU7329_s_at VVTU35612_s_at VVTU35612_at	0	0.257449	0.0907857	0.0737711	0.103289	0.293687
VVTU7760_at	VIT_05s0020g02820	0	0.757	0.92	1.011	1.058	FS1	Up-regulated after pre-veraison	ubiquitin activating enzyme E1c (ECR1)	Metabolism.Primary metabolism.Protein metabolism and modification.Proteolysis.Ubiquitin-mediated proteolysis				VVTU18538_s_at VVTU7760_at	0.00208292	0.372764	0.342591	0.372232	0.449576	0.434808
VVTU257_at	VIT_05s0020g03030	0	1.491	1.389	1.792	1.373	FS1	Up-regulated after pre-veraison	Leucine-rich repeat family protein	Diverse functions.Gene family with diverse functions.NBS-LRR superfamily				VVTU257_at	0	0.491714	0.142467	0.101949	0.329458	0.228095
VVTU28081_s_at	VIT_05s0020g03050	0	1.128	1.169	1.276	1.643	FS1	Up-regulated after pre-veraison	no hit	Unknown				VVTU28081_s_at	0.000141065	0.538469	0.408149	0.346079	0.603465	0.679465
VVTU5143_at	VIT_05s0020g03060	0	0.961	1.278	1.252	1.525	FS1	Up-regulated after pre-veraison	Cyclin-T1-4	Regulation overview.Regulation of cell cycle				VVTU5143_at	7.466e-06	0.343429	0.330749	0.434596	0.555513	0.588198
VVTU22393_s_at	VIT_05s0020g03160	0	0.99	1.066	1.216	1.222	FS1	Up-regulated after pre-veraison	transmembrane protein 49	Unknown				VVTU22393_s_at	0	0.102179	0.297269	0.244807	0.184176	0.186944
VVTU2474_at	VIT_05s0020g00390	0	1.62	1.637	1.735	1.927	FS1	Up-regulated after pre-veraison	Unknown protein	Unknown				VVTU2474_at	0	0.227375	0.227073	0.266896	0.185072	0.220513
VVTU5247_at	VIT_05s0020g04570	0	4.095	4.104	4.163	4.102	FS1	Up-regulated after pre-veraison	CBL-interacting protein kinase 7 (CIPK7)	Signalling.Signalling pathway.Protein kinase				VVTU8864_at VVTU5247_at	0	0.565075	0.587587	0.484867	0.671111	0.514304
VVTU4193_at	VIT_05s0020g04850	0	1.999	2.135	2.188	1.67	FS1	Up-regulated after pre-veraison	H1flk	Cellular process.Cellular component organization and biogenesis.Chromosome organization and biogenesis.Chromatin assembly				VVTU22570_at VVTU4193_at	3.58766e-11	0.812664	0.465672	0.496855	0.294051	0.259053
VVTU2388_at	VIT_00s0203g00180	0	2.04	2.024	1.494	1.375	FS1	Up-regulated after pre-veraison	Unknown protein	Unknown				VVTU2388_at	2.33962e-09	0.989059	0.131653	0.114663	0.374813	0.398385
VVTU21413_s_at	VIT_11s0206g00020	0	2.297	2.232	1.466	1.432	FS1	Up-regulated after pre-veraison	isopentenyl diphosphate isomerase 2	Metabolism.Secondary metabolism.Terpenoid metabolism.Terpenoid biosynthesis				VVTU21413_s_at	0	0.267287	0.24307	0.265835	0.398428	0.397977
VVTU36159_s_at	VIT_07s0141g00520	0	2.214	2.4	2.604	2.696	FS1	Up-regulated after pre-veraison	serine carboxypeptidase 1 precursor	Metabolism.Primary metabolism.Protein metabolism and modification.Proteolysis.Peptidase-mediated proteolysis				VVTU36159_s_at	0	0.208531	0.288068	0.310878	0.297995	0.159614
VVTU22112_at	VIT_15s0021g00470	0	1.296	1.259	1.18	1.109	FS1	Up-regulated after pre-veraison	beta-phosphoglucomutase	Metabolism.Primary metabolism.Carbohydrate metabolism.Polysaccharide metabolism.Starch and sucrose metabolism.Starch biosynthesis catabolism				VVTU22112_at	6.8557e-06	0.310994	0.390952	0.321497	0.434233	0.595802
VVTU39792_at	VIT_04s0210g00170	0	1.016	1.042	0.84	0.837	FS1	Up-regulated after pre-veraison	squamosa promoter-binding protein 12 (SPL12)	Regulation overview.Regulation of gene expression.Regulation of transcription.Transcription factor.SBP family transcription factor				VVTU39792_at	4.38216e-05	0.492818	0.242993	0.312394	0.414162	0.227165
VVTU35459_at	VIT_14s0219g00110	0	2.276	2.541	2.929	3.254	FS1	Up-regulated after pre-veraison	Unknown protein	Unknown				VVTU35459_at	0	0.575373	0.54564	0.492826	0.416193	0.334932
VVTU14425_at	VIT_14s0219g00190	0	0.82	0.886	1.063	1.141	FS1	Up-regulated after pre-veraison	Steroid nuclear receptor, ligand-binding	Unknown				VVTU14425_at	0.00480037	0.190855	0.442729	0.467715	0.500422	0.543224
VVTU3343_at	VIT_14s0219g00250	0	0.73	0.864	1.032	1.209	FS1	Up-regulated after pre-veraison	Ku70-binding	Metabolism.Primary metabolism.Nucleobase, nucleoside, nucleotide, nucleic acid metabolism.Nucleic acid metabolism.DNA metabolism				VVTU3343_at	4.14591e-07	0.196889	0.371048	0.357457	0.38924	0.301307
VVTU18660_s_at	VIT_16s0022g00960	0	2.798	2.7	2.757	2.727	FS1	Up-regulated after pre-veraison	invertase/pectin methylesterase inhibitor	Metabolism.Primary metabolism.Carbohydrate metabolism.Carbohydrate metabolism enzyme inhibitor.Invertase/pectin methylesterase inhibitor family				VVTU18870_at VVTU19688_at VVTU21415_s_at VVTU18660_s_at VVTU18888_s_at	0	1.30739	0.0990371	0.030711	0.0718077	0.0651519
VVTU18888_s_at	VIT_16s0022g00960	0	2.775	2.682	2.735	2.703	FS1	Up-regulated after pre-veraison	invertase/pectin methylesterase inhibitor	Metabolism.Primary metabolism.Carbohydrate metabolism.Carbohydrate metabolism enzyme inhibitor.Invertase/pectin methylesterase inhibitor family				VVTU18870_at VVTU19688_at VVTU21415_s_at VVTU18660_s_at VVTU18888_s_at	0	1.29909	0.102112	0.0281895	0.0677221	0.0635412
VVTU21415_s_at	VIT_16s0022g00960	0	1.872	1.575	1.758	1.676	FS1	Up-regulated after pre-veraison	invertase/pectin methylesterase inhibitor	Metabolism.Primary metabolism.Carbohydrate metabolism.Carbohydrate metabolism enzyme inhibitor.Invertase/pectin methylesterase inhibitor family				VVTU18870_at VVTU19688_at VVTU21415_s_at VVTU18660_s_at VVTU18888_s_at	5.047e-07	0.602218	0.598652	0.426044	0.666027	0.445266
VVTU29438_s_at	VIT_16s0022g02230	0	1.477	1.571	2.001	2.008	FS1	Up-regulated after pre-veraison	Leucine-rich repeat receptor protein kinase EXS	Signalling.Signalling pathway.Protein kinase				VVTU3115_at VVTU4349_s_at VVTU29438_s_at	0	0.440211	0.136517	0.110365	0.135915	0.152319
VVTU3115_at	VIT_16s0022g02230	0	1.702	1.745	2.204	2.201	FS1	Up-regulated after pre-veraison	Leucine-rich repeat receptor protein kinase EXS	Signalling.Signalling pathway.Protein kinase				VVTU3115_at VVTU4349_s_at VVTU29438_s_at	0	0.230583	0.128625	0.152079	0.150711	0.234123
VVTU4349_s_at	VIT_16s0022g02230	0	1.438	1.719	2.023	1.929	FS1	Up-regulated after pre-veraison	Leucine-rich repeat receptor protein kinase EXS	Signalling.Signalling pathway.Protein kinase				VVTU3115_at VVTU4349_s_at VVTU29438_s_at	0	0.344351	0.175154	0.182523	0.20646	0.26275
VVTU13267_at	VIT_16s0022g01770	0	1.676	1.821	2.036	2.145	FS1	Up-regulated after pre-veraison	Phosphopyruvate hydratase.	Metabolism.Primary metabolism.Carbohydrate metabolism.Glycolysis Gluconeogenesis				VVTU13267_at VVTU18575_s_at VVTU18624_s_at VVTU18979_s_at VVTU18544_s_at	0	0.540405	0.446654	0.443149	0.380825	0.268733
VVTU16622_at	VIT_00s0225g00230	0	6.22	6.964	8.49	8.056	FS1	Up-regulated after pre-veraison	alliin lyase precursor	Metabolism.Cellular metabolism.Sulfur metabolism.Sulfur compound metabolism	Metabolism.Primary metabolism.Amino acid metabolism.Cysteine metabolism	Response to stimulus.Stress response.Biotic stress response		VVTU16622_at	0	0.204198	0.752159	0.435193	0.721968	0.663669
VVTU11880_at	VIT_00s0229g00060	0	1.227	1.27	1.453	1.699	FS1	Up-regulated after pre-veraison	Nodulin MtN21 family	Unknown				VVTU11880_at	0	0.416985	0.330499	0.261252	0.282518	0.12846
VVTU21315_at	VIT_04s0023g02150	0	2.137	2.174	2.457	2.269	FS1	Up-regulated after pre-veraison	phosphatidic acid phosphatase / PAP2	Metabolism.Primary metabolism.Lipid metabolism.Glycerolipid metabolism.Glycerophospholipid metabolism				VVTU38489_at VVTU21315_at VVTU4675_at	0	0.275716	0.218922	0.222603	0.255938	0.262466
VVTU4675_at	VIT_04s0023g02150	0	2.989	2.837	2.876	2.502	FS1	Up-regulated after pre-veraison	phosphatidic acid phosphatase / PAP2	Metabolism.Primary metabolism.Lipid metabolism.Glycerolipid metabolism.Glycerophospholipid metabolism				VVTU38489_at VVTU21315_at VVTU4675_at	0	0.293706	0.132943	0.152042	0.277346	0.34635
VVTU4599_at	VIT_04s0023g01800	0	2.716	3.06	2.841	2.513	FS1	Up-regulated after pre-veraison	Maf, septum formation protein	Cellular process.Cell growth and death.Cell division				VVTU4599_at	0	0.786898	0.209419	0.204362	0.625604	0.660473
VVTU34648_s_at	VIT_04s0023g01110	0	1.678	1.669	1.435	0.917	FS1	Up-regulated after pre-veraison	PQ-loop repeat protein	Unknown				VVTU34648_s_at	0	0.483228	0.105233	0.149038	0.18822	0.316383
VVTU35264_at	VIT_04s0023g00050	0	2.064	2.172	2.055	1.734	FS1	Up-regulated after pre-veraison	Sterol glucosyltransferase	Metabolism.Primary metabolism.Lipid metabolism.Steroid metabolism.Steroid biosynthesis				VVTU35264_at	0	0.426189	0.38163	0.325681	0.28878	0.25997
VVTU32695_s_at	VIT_04s0023g03550	0	5.902	5.945	5.722	4.638	FS1	Up-regulated after pre-veraison	Thaumatin	Response to stimulus.Stress response				VVTU32695_s_at	0	0.623085	0.34689	0.347492	0.29549	0.585728
VVTU6781_s_at	VIT_04s0023g03420	0	0.969	1.048	1.139	0.895	FS1	Up-regulated after pre-veraison	alcium-dependent protein kinase 16 CPK16	Signalling.Signalling pathway.Protein kinase				VVTU6781_s_at	1.81504e-10	0.415761	0.252966	0.199684	0.154608	0.186029
VVTU18061_s_at	VIT_04s0023g03130	0	2.663	2.889	3.312	3.786	FS1	Up-regulated after pre-veraison	Histone H1	Cellular process.Cellular component organization and biogenesis.Chromosome organization and biogenesis.Chromatin assembly				VVTU18061_s_at VVTU3975_s_at	0	0.606236	0.121274	0.131467	0.209297	0.321635
VVTU3975_s_at	VIT_04s0023g03130	0	2.487	2.725	3.092	3.377	FS1	Up-regulated after pre-veraison	Histone H1	Cellular process.Cellular component organization and biogenesis.Chromosome organization and biogenesis.Chromatin assembly				VVTU18061_s_at VVTU3975_s_at	0	0.57757	0.109105	0.116389	0.206251	0.251496
VVTU3677_s_at	VIT_04s0023g03120	0	1.883	1.922	2.467	2.852	FS1	Up-regulated after pre-veraison	Histone H3	Cellular process.Cellular component organization and biogenesis.Chromosome organization and biogenesis.Chromatin assembly				VVTU3677_s_at	0	0.366602	0.218295	0.2137	0.218584	0.22691
VVTU5854_at	VIT_00s2342g00010	0	2.407	2.513	2.492	2.097	FS1	Up-regulated after pre-veraison	PUB9 (PLANT U-BOX9)	Cellular process.Cell growth and death.Cell death	Metabolism.Primary metabolism.Protein metabolism and modification.Proteolysis.Ubiquitin-mediated proteolysis			VVTU5854_at	0	0.316615	0.170257	0.182385	0.258582	0.158587
VVTU2068_at	VIT_15s0024g00820	0	1.243	1.304	1.213	1.008	FS1	Up-regulated after pre-veraison	stress-induced protein	Unknown				VVTU2068_at	4.09983e-11	0.19374	0.197721	0.247508	0.199029	0.527407
VVTU9138_at	VIT_00s0245g00060	0	0.784	0.856	1.115	1.199	FS1	Up-regulated after pre-veraison	no hit	Unknown				VVTU9138_at	8.07039e-10	0.188657	0.333512	0.333236	0.212345	0.259348
VVTU1265_s_at	VIT_02s0025g01180	0	1.165	1.335	1.419	1.527	FS1	Up-regulated after pre-veraison	Carrier protein, Mitochondrial	Transport overview.Mitochondrial membrane transport				VVTU1265_s_at	0	0.296209	0.138195	0.0867852	0.0965704	0.140322
VVTU2778_at	VIT_02s0025g01610	0	2.199	2.209	1.663	1.283	FS1	Up-regulated after pre-veraison	Phosphatidylinositol 3-and 4-kinase	Signalling.Signalling pathway.Protein kinase				VVTU2778_at	0	0.269907	0.230099	0.204906	0.237653	0.465641
VVTU23055_s_at	VIT_02s0025g01720	0	1.141	1.378	1.591	1.721	FS1	Up-regulated after pre-veraison	GDA2	Unknown				VVTU23055_s_at VVTU12952_x_at VVTU31987_s_at	0	0.471542	0.335745	0.365113	0.212151	0.31348
VVTU31987_s_at	VIT_02s0025g01720	0	1.419	1.77	1.779	1.855	FS1	Up-regulated after pre-veraison	GDA2	Unknown				VVTU23055_s_at VVTU12952_x_at VVTU31987_s_at	3.36707e-08	0.465501	0.62036	0.579268	0.437142	0.454195
VVTU5561_at	VIT_02s0025g00030	0	1.503	1.554	1.908	1.971	FS1	Up-regulated after pre-veraison	Zinc finger (C3HC4-type RING finger)	Regulation overview.Regulation of gene expression.Regulation of transcription.Transcription factor.Zinc finger C3HC4 family transcription factor				VVTU5561_at	0	0.303505	0.394281	0.379061	0.291793	0.229596
VVTU9302_at	VIT_02s0025g02170	0	1.23	1.372	1.75	1.956	FS1	Up-regulated after pre-veraison	trehalase precursor	Metabolism.Primary metabolism.Carbohydrate metabolism.Oligosaccharide metabolism.Trehalose metabolism				VVTU9302_at	0	0.360672	0.192897	0.164727	0.175388	0.150305
VVTU5959_at	VIT_02s0025g03220	0	1.217	1.031	1.243	0.553	FS1	Up-regulated after pre-veraison	Trihelix DNA-binding protein (GT2)	Regulation overview.Regulation of gene expression.Regulation of transcription.Transcription factor.Trihelix family transcription factor				VVTU5959_at	2.56406e-12	0.247073	0.201504	0.232329	0.207103	0.395763
VVTU34264_s_at	VIT_02s0025g03290	0	1.179	0.952	1.499	1.571	FS1	Up-regulated after pre-veraison	hydroxyproline-rich glycoprotein	Cellular process.Cellular component organization and biogenesis.Cell wall organization and biogenesis.Cell wall structural protein				VVTU4677_at VVTU34264_s_at	1.30176e-06	0.224894	0.304987	0.227526	0.630672	0.700654
VVTU4677_at	VIT_02s0025g03290	0	1.702	1.804	1.972	2.102	FS1	Up-regulated after pre-veraison	hydroxyproline-rich glycoprotein	Cellular process.Cellular component organization and biogenesis.Cell wall organization and biogenesis.Cell wall structural protein				VVTU4677_at VVTU34264_s_at	0	0.480983	0.230797	0.216473	0.096699	0.223203
VVTU6148_at	VIT_02s0025g03510	0	1.101	1.186	1.444	1.686	FS1	Up-regulated after pre-veraison	bromo-adjacenty (BAH) domain-containing protein	Unknown				VVTU6148_at	0	0.255462	0.113208	0.152682	0.145569	0.156083
VVTU2770_at	VIT_02s0025g03580	0	1.348	1.617	1.223	0.965	FS1	Up-regulated after pre-veraison	DNA-binding family protein	Unknown				VVTU2770_at VVTU37241_at	0	0.215776	0.188611	0.183556	0.159835	0.234592
VVTU37241_at	VIT_02s0025g03580	0	1.244	1.517	1.141	0.824	FS1	Up-regulated after pre-veraison	DNA-binding family protein	Unknown				VVTU2770_at VVTU37241_at	0	0.123596	0.254526	0.207949	0.203428	0.26058
VVTU16784_s_at	VIT_02s0025g03600	0	1.719	1.819	1.889	2.01	FS1	Up-regulated after pre-veraison	phospholipid hydroperoxide glutathione peroxidase	Metabolism.Primary metabolism.Coenzyme and prosthetic group metabolism.Glutathione metabolism	Response to stimulus.Stress response.Abiotic stress response.Oxidative stress response			VVTU16784_s_at	0	0.178995	0.0710121	0.0754017	0.0801433	0.141312
VVTU40371_s_at	VIT_02s0025g04300	0	6.584	6.46	6.371	6.621	FS1	Up-regulated after pre-veraison	Thaumatin	Response to stimulus.Stress response				VVTU40371_s_at	0	1.20134	0.282308	0.32029	0.252121	0.441123
VVTU40583_s_at	VIT_02s0025g04330	0	9.551	9.573	9.3	9.251	FS1	Up-regulated after pre-veraison	Thaumatin VVTL1 [Vitis vinifera]	Response to stimulus.Stress response				VVTU40583_s_at	0	1.03581	0.152627	0.11765	0.252834	0.199254
VVTU2983_s_at	VIT_02s0025g04560	0	1.443	1.567	1.95	1.96	FS1	Up-regulated after pre-veraison	copper amine oxidase	Metabolism.Cellular metabolism.Nitrogen metabolism.Amine metabolism				VVTU2983_s_at VVTU27834_at	0	0.368215	0.44527	0.470235	0.382026	0.2942
VVTU33319_at	VIT_02s0025g04660	0	2.391	2.18	2.617	2.894	FS1	Up-regulated after pre-veraison	Senescence-inducible chloroplast stay-green protein 1	Metabolism.Primary metabolism.Cofactor metabolism.Tetrapyrrole metabolism.Chlorophyll metabolism.Chlorophyll catabolism				VVTU33319_at	0	0.382875	0.315915	0.28146	0.386381	0.332295
VVTU5319_s_at	VIT_02s0025g00820	0	2.63	2.849	3.457	3.167	FS1	Up-regulated after pre-veraison	cation/hydrogen exchanger (CHX18)	Transport overview.Ion transport.Cation transport	Transport overview.Ion transport.Cation transport.Proton transport			VVTU5319_s_at	0	0.405928	0.164339	0.189802	0.42707	0.260699
VVTU37876_at	VIT_00s0253g00040	0	1.136	1.183	1.556	0.788	FS1	Up-regulated after pre-veraison	monocopper oxidase SKS17 (SKU5 Similar 17)	Metabolism.Cellular metabolism.Oxidation reduction.Copper oxidase family				VVTU6408_at VVTU37876_at	9.03516e-07	0.420548	0.40638	0.382126	0.43496	0.488412
VVTU6408_at	VIT_00s0253g00040	0	1.518	1.602	1.98	1.079	FS1	Up-regulated after pre-veraison	monocopper oxidase SKS17 (SKU5 Similar 17)	Metabolism.Cellular metabolism.Oxidation reduction.Copper oxidase family				VVTU6408_at VVTU37876_at	2.19204e-05	0.681282	0.49681	0.489268	0.394041	0.814572
VVTU6485_at	VIT_07s0255g00160	0	1.214	1.267	1.56	1.704	FS1	Up-regulated after pre-veraison	Unknown protein	Unknown				VVTU6485_at	0	0.429969	0.136077	0.130069	0.210231	0.293334
VVTU29544_s_at	VIT_01s0026g00980	0	1.62	1.76	2.689	1.726	FS1	Up-regulated after pre-veraison	glycosyl transferase family 8 protein	Metabolism.Primary metabolism.Carbohydrate metabolism.Glycosyl transference				VVTU4786_at VVTU29544_s_at	8.70535e-11	0.902145	0.297698	0.392625	0.248283	0.622524
VVTU4786_at	VIT_01s0026g00980	0	1.958	2.133	3.224	2.229	FS1	Up-regulated after pre-veraison	glycosyl transferase family 8 protein	Metabolism.Primary metabolism.Carbohydrate metabolism.Glycosyl transference				VVTU4786_at VVTU29544_s_at	0	0.712505	0.310716	0.370408	0.378792	0.606225
VVTU26515_at	VIT_01s0026g00280	0	1.589	1.612	1.325	1.485	FS1	Up-regulated after pre-veraison	trehalose 6-phosphate synthase	Metabolism.Primary metabolism.Carbohydrate metabolism.Oligosaccharide metabolism.Trehalose metabolism				VVTU26515_at VVTU5258_at	3.55275e-07	0.441751	0.444917	0.421872	0.406811	0.653389
VVTU5258_at	VIT_01s0026g00280	0	1.335	1.34	1.372	1.357	FS1	Up-regulated after pre-veraison	trehalose 6-phosphate synthase	Metabolism.Primary metabolism.Carbohydrate metabolism.Oligosaccharide metabolism.Trehalose metabolism				VVTU26515_at VVTU5258_at	1.10077e-08	0.572646	0.305491	0.27792	0.385877	0.321361
VVTU2715_s_at	VIT_01s0026g00220	0	2.211	2.197	1.375	1.378	FS1	Up-regulated after pre-veraison	Aldehyde dehydrogenase 1 precursor	Metabolism.Primary metabolism.Lipid metabolism.Fatty acid metabolism	Metabolism.Primary metabolism.Organic acid metabolism.Carboxylic acid metabolism			VVTU2715_s_at	0	0.419666	0.205036	0.228833	0.503666	0.688427
VVTU10022_at	VIT_01s0026g02210	0	1.17	1.241	1.372	1.611	FS1	Up-regulated after pre-veraison	Unknown protein	Unknown				VVTU10022_at	2.62941e-05	0.393969	0.486192	0.432556	0.672838	0.50397
VVTU9593_s_at	VIT_00s0265g00130	0	1.077	1.135	1.056	0.969	FS1	Up-regulated after pre-veraison	Unknown protein	Unknown				VVTU9593_s_at	2.06142e-08	0.225666	0.291933	0.32231	0.344601	0.291589
VVTU16480_at	VIT_19s0027g00230	0	3.547	3.376	2.762	2.65	FS1	Up-regulated after pre-veraison	NAC domain-containing protein 22	Regulation overview.Regulation of gene expression.Regulation of transcription.Transcription factor.NAC family transcription factor				VVTU16480_at VVTU6169_at	0	0.189718	0.23865	0.23703	0.29315	0.56129
VVTU6169_at	VIT_19s0027g00230	0	4.355	4.181	3.381	3.225	FS1	Up-regulated after pre-veraison	NAC domain-containing protein 22	Regulation overview.Regulation of gene expression.Regulation of transcription.Transcription factor.NAC family transcription factor				VVTU16480_at VVTU6169_at	0	0.25836	0.193799	0.276462	0.347813	0.726454
VVTU3707_at	VIT_19s0027g00700	0	1.274	1.217	1.561	1.405	FS1	Up-regulated after pre-veraison	iojap protein	Cellular process.Cellular component organization and biogenesis.Organelle organization and biogenesis.Plastid organization and biogenesis				VVTU3707_at	0	0.393462	0.272231	0.234163	0.177949	0.209586
VVTU29454_at	VIT_12s0028g03900	0	1.385	1.539	1.638	1.494	FS1	Up-regulated after pre-veraison	no hit	Unknown				VVTU29454_x_at VVTU29454_at	5.05555e-07	0.913938	0.25077	0.287938	0.325889	0.325855
VVTU17744_s_at	VIT_12s0028g02440	0	1.645	1.536	1.296	1.121	FS1	Up-regulated after pre-veraison	unknown protein	Unknown				VVTU2876_s_at VVTU17744_s_at VVTU21815_x_at	5.30948e-05	0.570816	0.546519	0.599735	0.577321	0.415813
VVTU17342_at	VIT_12s0028g03890	0	1.177	1.158	1.061	0.944	FS1	Up-regulated after pre-veraison	Unknown protein	Unknown				VVTU34825_at VVTU17342_at	2.56406e-12	0.235401	0.16802	0.0997978	0.345003	0.323044
VVTU9284_at	VIT_12s0028g01050	0	1.034	1.097	1.138	1.192	FS1	Up-regulated after pre-veraison	HELICASE IN VASCULAR TISSUE AND TAPETUM	Metabolism.Primary metabolism.Nucleobase, nucleoside, nucleotide, nucleic acid metabolism.Nucleic acid metabolism.DNA metabolism				VVTU9284_at	0	0.21545	0.242361	0.265169	0.179934	0.211424
VVTU36816_s_at	VIT_12s0028g03730	0	0.808	1.039	0.908	1.139	FS1	Up-regulated after pre-veraison	hydroxyproline-rich glycoprotein	Cellular process.Cellular component organization and biogenesis.Cell wall organization and biogenesis.Cell wall structural protein				VVTU36816_s_at VVTU6352_s_at	2.11453e-05	0.231495	0.307323	0.366144	0.398638	0.471917
VVTU21331_s_at	VIT_00s0291g00050	0	2.633	2.769	2.684	2.684	FS1	Up-regulated after pre-veraison	Octicosapeptide/Phox/Bem1p (PB1) domain-containing protein	Unknown				VVTU21331_s_at VVTU8650_s_at VVTU7288_s_at VVTU39945_s_at VVTU3407_s_at	0	0.3596	0.415861	0.467883	0.602059	0.559521
VVTU7288_s_at	VIT_00s0291g00050	0	2.703	2.823	2.708	2.708	FS1	Up-regulated after pre-veraison	Octicosapeptide/Phox/Bem1p (PB1) domain-containing protein	Unknown				VVTU21331_s_at VVTU8650_s_at VVTU7288_s_at VVTU39945_s_at VVTU3407_s_at	0	0.259637	0.435409	0.432068	0.599598	0.566772
VVTU8650_s_at	VIT_00s0291g00050	0	2.714	2.817	2.737	2.735	FS1	Up-regulated after pre-veraison	Octicosapeptide/Phox/Bem1p (PB1) domain-containing protein	Unknown				VVTU21331_s_at VVTU8650_s_at VVTU7288_s_at VVTU39945_s_at VVTU3407_s_at	0	0.221575	0.4233	0.441595	0.606582	0.541874
VVTU781_s_at	VIT_10s0003g02200	0	0.762	0.877	1.065	1.089	FS1	Up-regulated after pre-veraison	Protein kinase PKN/PRK1	Signalling.Signalling pathway.Protein kinase				VVTU781_s_at	5.1279e-12	0.248041	0.217486	0.209733	0.213362	0.236615
VVTU9714_at	VIT_10s0003g02450	0	2.281	2.387	3.174	3.284	FS1	Up-regulated after pre-veraison	flavonol synthase	Metabolism.Secondary metabolism.Phenylpropanoid metabolism.Flavonoid metabolism.Flavonoid biosynthesis				VVTU9714_at	0	0.901908	0.406119	0.245821	0.22974	0.188713
VVTU1854_at	VIT_10s0003g02880	0	0.667	0.935	1.18	1.039	FS1	Up-regulated after pre-veraison	Starch synthase protein	Metabolism.Primary metabolism.Carbohydrate metabolism.Polysaccharide metabolism.Starch and sucrose metabolism.Starch biosynthesis catabolism.Starch biosynthesis				VVTU4840_at VVTU1854_at VVTU27971_at VVTU27966_at VVTU28395_s_at	0.00466967	0.332208	0.493078	0.503056	0.379009	0.540374
VVTU40689_s_at	VIT_10s0003g03190	0	1.303	1.4	1.56	1.685	FS1	Up-regulated after pre-veraison	RNA recognition motif (RRM)-containing	Unknown				VVTU10004_s_at VVTU8181_s_at VVTU40689_s_at	4.76653e-06	0.675286	0.559467	0.47717	0.492979	0.34828
VVTU8181_s_at	VIT_10s0003g03190	0	1.167	1.161	1.324	1.455	FS1	Up-regulated after pre-veraison	RNA recognition motif (RRM)-containing	Unknown				VVTU10004_s_at VVTU8181_s_at VVTU40689_s_at	0.000110203	0.474031	0.590635	0.495717	0.475348	0.31195
VVTU24609_at	VIT_10s0003g04180	0	1.903	1.987	1.568	1.14	FS1	Up-regulated after pre-veraison	early-responsive to dehydration stress protein (ERD4)	Unknown				VVTU35368_s_at VVTU24609_at	2.56406e-12	0.382871	0.271155	0.222593	0.54179	0.573493
VVTU35368_s_at	VIT_10s0003g04180	0	1.419	1.526	1.406	1.108	FS1	Up-regulated after pre-veraison	early-responsive to dehydration stress protein (ERD4)	Unknown				VVTU35368_s_at VVTU24609_at	0	0.337287	0.163298	0.167067	0.255175	0.271153
VVTU888_at	VIT_10s0003g00410	0	2.591	2.749	3.747	2.803	FS1	Up-regulated after pre-veraison	MLO6 (MILDEW RESISTANCE LOCUS O 6)	Cellular process.Cell growth and death.Cell death	Response to stimulus.Stress response.Biotic stress response			VVTU888_at	0	0.50057	0.566544	0.468349	0.456974	0.718744
VVTU21202_at	VIT_10s0003g04500	0	1.31	1.466	1.213	1.088	FS1	Up-regulated after pre-veraison	Ankyrin	Diverse functions.Gene family with diverse functions.Ankyrin domain family				VVTU21202_at	0.00609968	0.630008	0.553618	0.625305	0.538638	0.532372
VVTU13636_s_at	VIT_10s0003g00880	0	1.53	1.685	1.749	2.02	FS1	Up-regulated after pre-veraison	Nudix hydrolase 15	Metabolism.Primary metabolism.Nucleobase, nucleoside, nucleotide, nucleic acid metabolism.Nudix hydrolase family				VVTU13636_s_at VVTU29977_s_at VVTU7734_at	0	0.468132	0.243502	0.176188	0.269862	0.322929
VVTU29977_s_at	VIT_10s0003g00880	0	1.552	1.904	1.84	2.097	FS1	Up-regulated after pre-veraison	Nudix hydrolase 15	Metabolism.Primary metabolism.Nucleobase, nucleoside, nucleotide, nucleic acid metabolism.Nudix hydrolase family				VVTU13636_s_at VVTU29977_s_at VVTU7734_at	0	0.608892	0.281097	0.154736	0.263632	0.326938
VVTU407_at	VIT_14s0030g01730	0	1.057	1.042	0.702	0.755	FS1	Up-regulated after pre-veraison	no hit	Unknown				VVTU407_at	0.00525381	0.297274	0.474373	0.565874	0.415598	0.288112
VVTU35860_s_at	VIT_07s0031g00190	0	2.106	2.088	2.095	1.42	FS1	Up-regulated after pre-veraison	Ethylene-responsive transcription factor ERF011	Regulation overview.Regulation of gene expression.Regulation of transcription.Transcription factor.AP2 family transcription factor.DREB subfamily transcription factor				VVTU35860_s_at	0	0.543458	0.430732	0.521698	0.324572	0.463275
VVTU12000_s_at	VIT_07s0031g00350	0	3.324	3.255	2.619	2.921	FS1	Up-regulated after pre-veraison	caffeoyl-CoA O-methyltransferase 1	Metabolism.Secondary metabolism.Phenylpropanoid metabolism.Phenylpropanoid biosynthesis				VVTU18768_s_at VVTU12000_s_at VVTU2903_s_at	3.49565e-09	1.55516	0.395277	0.431555	0.692084	0.677271
VVTU18768_s_at	VIT_07s0031g00350	0	3.532	3.59	2.856	3.16	FS1	Up-regulated after pre-veraison	caffeoyl-CoA O-methyltransferase 1	Metabolism.Secondary metabolism.Phenylpropanoid metabolism.Phenylpropanoid biosynthesis				VVTU18768_s_at VVTU12000_s_at VVTU2903_s_at	4.63202e-09	1.64563	0.475506	0.526562	0.803931	0.738585
VVTU2903_s_at	VIT_07s0031g00350	0	3.286	3.251	2.593	2.905	FS1	Up-regulated after pre-veraison	caffeoyl-CoA O-methyltransferase 1	Metabolism.Secondary metabolism.Phenylpropanoid metabolism.Phenylpropanoid biosynthesis				VVTU18768_s_at VVTU12000_s_at VVTU2903_s_at	2.67127e-09	1.53851	0.35631	0.405061	0.695753	0.674916
VVTU35265_s_at	VIT_07s0031g00700	0	0.77	0.949	1.113	1.134	FS1	Up-regulated after pre-veraison	caltractin / centrin	Metabolism.Primary metabolism.Nucleobase, nucleoside, nucleotide, nucleic acid metabolism.Nucleic acid metabolism.DNA metabolism	Signalling.Signalling pathway.Calcium sensors and signalling			VVTU35265_s_at	1.26594e-06	0.545357	0.248791	0.205286	0.267117	0.341647
VVTU15719_at	VIT_08s0032g00280	0	1.085	1.164	1.658	1.501	FS1	Up-regulated after pre-veraison	Regulator of chromosome condensation (RCC1)	Signalling.Signalling pathway.G-protein signalling pathway.RCC1 superfamily protein				VVTU9779_at VVTU15719_at	0	0.398262	0.178942	0.137738	0.189743	0.28964
VVTU21174_s_at	VIT_08s0032g00840	0	0.811	0.974	1.142	1.326	FS1	Up-regulated after pre-veraison	Sucrose-phosphatase.	Metabolism.Primary metabolism.Carbohydrate metabolism.Polysaccharide metabolism.Starch and sucrose metabolism.Sucrose biosynthesis				VVTU21174_s_at	0	0.151605	0.091077	0.0838716	0.100135	0.084639
VVTU16382_at	VIT_00s0324g00050	0	4.373	4.726	4.182	4.005	FS1	Up-regulated after pre-veraison	UDP-glucose glucosyltransferase	Metabolism.Secondary metabolism.Aromatic compound metabolism.Aromatic compound glysosylation				VVTU16382_at VVTU25757_x_at	0	0.238342	0.322862	0.310186	0.930926	1.00606
VVTU25694_s_at	VIT_12s0034g02390	0	1.833	1.896	1.871	2.105	FS1	Up-regulated after pre-veraison	T-complex protein 11	Unknown				VVTU25694_s_at	0	0.471758	0.214615	0.176451	0.219539	0.324345
VVTU7382_x_at	VIT_12s0034g01970	0	5.691	5.752	6.288	6.526	FS1	Up-regulated after pre-veraison	cupin	Unknown				VVTU7382_x_at VVTU18414_x_at	0	1.24322	0.351412	0.345899	0.656361	0.654785
VVTU822_at	VIT_00s0347g00030	0	3.239	3.396	4.241	4.439	FS1	Up-regulated after pre-veraison	zinc finger (B-box type)	Regulation overview.Regulation of gene expression.Regulation of transcription.Transcription factor.Zinc finger B-box family transcription factor				VVTU822_at	0	0.52473	0.555681	0.504342	0.394847	0.355323
VVTU10110_at	VIT_12s0035g01050	0	3.78	4.218	4.192	5.101	FS1	Up-regulated after pre-veraison	Octicosapeptide/Phox/Bem1p (PB1) domain-containing protein	Unknown				VVTU10110_at VVTU22346_at VVTU35716_at	0	0.302421	0.317316	0.311716	0.444139	0.427024
VVTU22346_at	VIT_12s0035g01050	0	1.455	1.562	1.256	1.662	FS1	Up-regulated after pre-veraison	Octicosapeptide/Phox/Bem1p (PB1) domain-containing protein	Unknown				VVTU10110_at VVTU22346_at VVTU35716_at	0	0.528672	0.219883	0.243346	0.221855	0.357112
VVTU15588_at	VIT_12s0035g01890	0	1.028	1.096	1	0.884	FS1	Up-regulated after pre-veraison	RNA recognition motif (RRM)-containing	Unknown				VVTU9688_at VVTU37336_at VVTU15588_at	0.000739989	0.374197	0.232328	0.194403	0.474383	0.632122
VVTU37336_at	VIT_12s0035g01890	0	0.863	0.985	1.166	1.252	FS1	Up-regulated after pre-veraison	RNA recognition motif (RRM)-containing	Unknown				VVTU9688_at VVTU37336_at VVTU15588_at	6.41233e-07	0.448526	0.23336	0.153519	0.394363	0.464136
VVTU9688_at	VIT_12s0035g01890	0	0.748	0.899	1.15	1.095	FS1	Up-regulated after pre-veraison	RNA recognition motif (RRM)-containing	Unknown				VVTU9688_at VVTU37336_at VVTU15588_at	0	0.362735	0.098741	0.0841646	0.145204	0.134746
VVTU13252_s_at	VIT_14s0036g01020	0	0.789	0.973	1.011	1.2	FS1	Up-regulated after pre-veraison	polyubiquitin (UBQ4)	Metabolism.Primary metabolism.Protein metabolism and modification.Proteolysis.Ubiquitin-mediated proteolysis				VVTU9177_s_at VVTU13252_x_at VVTU13252_s_at	2.21971e-09	0.506381	0.1415	0.161609	0.133115	0.302588
VVTU9177_s_at	VIT_14s0036g01020	0	0.812	0.985	1.02	1.241	FS1	Up-regulated after pre-veraison	polyubiquitin (UBQ4)	Metabolism.Primary metabolism.Protein metabolism and modification.Proteolysis.Ubiquitin-mediated proteolysis				VVTU9177_s_at VVTU13252_x_at VVTU13252_s_at	3.58989e-09	0.50945	0.1344	0.174792	0.14114	0.314206
VVTU33869_s_at	VIT_14s0036g00420	0	1.445	1.565	1.346	1.356	FS1	Up-regulated after pre-veraison	Phosphoenolpyruvate carboxylase kinase	Metabolism.Primary metabolism.Carbohydrate metabolism.Glycolysis Gluconeogenesis.Glycolysis Gluconeogenesis activator				VVTU33869_s_at	2.85573e-08	0.321198	0.253978	0.174875	0.454917	0.703718
VVTU2081_at	VIT_00s0360g00020	0	1.318	1.213	1.125	0.966	FS1	Up-regulated after pre-veraison	Unknown protein	Unknown				VVTU2081_at VVTU34583_s_at	0	0.258571	0.161776	0.202776	0.205077	0.199319
VVTU34583_s_at	VIT_00s0360g00020	0	1.625	1.588	1.455	1.37	FS1	Up-regulated after pre-veraison	Unknown protein	Unknown				VVTU2081_at VVTU34583_s_at	0	0.264473	0.248107	0.348406	0.355077	0.335683
VVTU5210_at	VIT_11s0037g01230	0	2.552	2.528	1.979	1.44	FS1	Up-regulated after pre-veraison	basic helix-loop-helix (bHLH) family	Regulation overview.Regulation of gene expression.Regulation of transcription.Transcription factor.bHLH family transcription factor				VVTU5210_at	0	0.685635	0.224174	0.315486	0.36209	0.441796
VVTU271_at	VIT_03s0038g02190	0	1.269	1.428	1.443	1.443	FS1	Up-regulated after pre-veraison	Nodulin	Unknown				VVTU271_at	0.000393938	1.03807	0.468094	0.322771	0.337451	0.220086
VVTU16206_at	VIT_03s0038g01310	0	1.562	1.797	2.277	2.321	FS1	Up-regulated after pre-veraison	Auxin responsive SAUR protein	Signalling.Hormone signalling.Auxin signalling.Auxin responsive				VVTU16206_at	0	0.35548	0.255008	0.35555	0.22941	0.200399
VVTU15457_at	VIT_03s0038g00880	0	1.586	1.606	1.557	1.651	FS1	Up-regulated after pre-veraison	Amidophosphoribosyltransferase 2	Metabolism.Primary metabolism.Amino acid metabolism.Glutamine metabolism	Metabolism.Primary metabolism.Nucleobase, nucleoside, nucleotide, nucleic acid metabolism.Nucleotide metabolism.Purine metabolism			VVTU6956_at VVTU15457_at	1.97988e-07	0.500227	0.408828	0.464008	0.577392	0.525084
VVTU6956_at	VIT_03s0038g00880	0	1.191	1.191	1.332	1.419	FS1	Up-regulated after pre-veraison	Amidophosphoribosyltransferase 2	Metabolism.Primary metabolism.Amino acid metabolism.Glutamine metabolism	Metabolism.Primary metabolism.Nucleobase, nucleoside, nucleotide, nucleic acid metabolism.Nucleotide metabolism.Purine metabolism			VVTU6956_at VVTU15457_at	0	0.361706	0.225119	0.211711	0.208262	0.226986
VVTU5352_at	VIT_03s0038g04400	0	0.793	0.867	1.045	1.273	FS1	Up-regulated after pre-veraison	C3H2C3 RING-finger protein	Metabolism.Primary metabolism.Nucleobase, nucleoside, nucleotide, nucleic acid metabolism.Nucleic acid metabolism.DNA metabolism				VVTU5352_at VVTU34897_at	1.6722e-09	0.236875	0.333616	0.290332	0.328768	0.196662
VVTU12839_at	VIT_03s0038g00760	0	0.958	1.205	1.336	1.166	FS1	Up-regulated after pre-veraison	Arginine decarboxylase (Fragment)	Metabolism.Primary metabolism.Amino acid metabolism.Arginine and proline metabolism				VVTU12839_at VVTU8198_at	6.16322e-05	0.604193	0.292583	0.285771	0.545586	0.421816
VVTU8198_at	VIT_03s0038g00760	0	0.801	1.006	1.291	1.155	FS1	Up-regulated after pre-veraison	Arginine decarboxylase (Fragment)	Metabolism.Primary metabolism.Amino acid metabolism.Arginine and proline metabolism				VVTU12839_at VVTU8198_at	5.37986e-11	0.400407	0.291955	0.148878	0.300933	0.151482
VVTU7318_s_at	VIT_03s0038g04700	0	1.256	1.291	1.477	1.416	FS1	Up-regulated after pre-veraison	isoflavone reductase	Metabolism.Secondary metabolism.Phenylpropanoid metabolism.Flavonoid metabolism.Isoflavonoid biosynthesis				VVTU7318_s_at	0.00830313	0.674758	0.730321	0.291694	0.758205	0.346471
VVTU5703_at	VIT_03s0038g03730	0	0.987	0.954	1.351	1.445	FS1	Up-regulated after pre-veraison	niemann-Pick C1 protein precursor	Transport overview.Macromolecule transport.Lipid transport				VVTU5703_at	0	0.265008	0.155123	0.152814	0.155842	0.167171
VVTU579_at	VIT_16s0039g02250	0	0.935	0.973	1.077	1.235	FS1	Up-regulated after pre-veraison	cytochrome c oxidase subunit XI assembly protein	Metabolism.Primary metabolism.Generation of metabolite precursors and energy.Electron transport.Respiratory-chain phosphorylation				VVTU579_at	0	0.273556	0.226995	0.199986	0.163953	0.132114
VVTU15590_at	VIT_16s0039g02500	0	1.471	1.462	1.377	1.279	FS1	Up-regulated after pre-veraison	shikimate kinase	Metabolism.Cellular metabolism.Shikimate metabolism	Metabolism.Primary metabolism.Amino acid metabolism.Amino acid biosynthesis	Metabolism.Primary metabolism.Amino acid metabolism.Aromatic amino acid metabolism.Aromatic amino acid biosynthesis		VVTU15590_at	0	0.38774	0.173748	0.260517	0.304544	0.29064
VVTU12879_at	VIT_16s0039g00700	0	1.169	1.114	0.991	0.748	FS1	Up-regulated after pre-veraison	RCP1 (ROOT CAP 1)	Transport overview.Macromolecule transport.Carbohydrate transport				VVTU12879_at	0	0.133396	0.167726	0.146639	0.137952	0.173587
VVTU6003_at	VIT_16s0039g00720	0	2.489	2.658	2.008	1.444	FS1	Up-regulated after pre-veraison	Folate-biopterin transporter	Transport overview				VVTU6003_at	0	0.308408	0.545771	0.467668	0.452281	0.356832
VVTU25899_at	VIT_06s0004g06850	0	1.664	1.746	1.639	1.914	FS1	Up-regulated after pre-veraison	MAPKKK14	Signalling.Hormone signalling.Ethylene signalling.Ethylene-mediated signalling pathway	Signalling.Signalling pathway.Protein kinase.MAPK cascade			VVTU25899_at	7.69151e-12	0.403143	0.337571	0.443169	0.395982	0.486634
VVTU12278_at	VIT_06s0004g06010	0	0.899	1.087	0.907	1.164	FS1	Up-regulated after pre-veraison	transformer serine/arginine-rich ribonucleoprotein	Metabolism.Primary metabolism.Nucleobase, nucleoside, nucleotide, nucleic acid metabolism.Nucleic acid metabolism.RNA metabolism.RNA processing.mRNA processing.mRNA splicing				VVTU37297_at VVTU35496_s_at VVTU12278_at VVTU31966_x_at	1.29402e-08	0.57381	0.240952	0.192615	0.0831024	0.149474
VVTU35496_s_at	VIT_06s0004g06010	0	1.059	1.281	1.182	1.54	FS1	Up-regulated after pre-veraison	transformer serine/arginine-rich ribonucleoprotein	Metabolism.Primary metabolism.Nucleobase, nucleoside, nucleotide, nucleic acid metabolism.Nucleic acid metabolism.RNA metabolism.RNA processing.mRNA processing.mRNA splicing				VVTU37297_at VVTU35496_s_at VVTU12278_at VVTU31966_x_at	2.81924e-11	0.53179	0.164496	0.211337	0.253834	0.333405
VVTU22702_at	VIT_06s0004g05800	0	1.71	1.686	1.836	1.765	FS1	Up-regulated after pre-veraison	phosphatidic acid phosphatase / PAP2	Metabolism.Primary metabolism.Lipid metabolism.Glycerolipid metabolism.Glycerophospholipid metabolism				VVTU22702_at	0	0.277799	0.14295	0.0855019	0.221479	0.283189
VVTU35788_s_at	VIT_06s0004g05730	0	1.41	1.511	1.306	1.253	FS1	Up-regulated after pre-veraison	Universal stress protein (USP) family protein	Response to stimulus.Stress response				VVTU35788_s_at	0	0.361804	0.225982	0.201321	0.316126	0.223905
VVTU29002_s_at	VIT_06s0004g05560	0	0.952	1.062	1.026	1.182	FS1	Up-regulated after pre-veraison	invertase/pectin methylesterase inhibitor	Metabolism.Primary metabolism.Carbohydrate metabolism.Carbohydrate metabolism enzyme inhibitor.Invertase/pectin methylesterase inhibitor family				VVTU13923_s_at VVTU29002_s_at	8.19398e-11	0.337661	0.120427	0.183077	0.314317	0.32253
VVTU28496_at	VIT_06s0004g05100	0	0.975	1.127	1.206	1.518	FS1	Up-regulated after pre-veraison	PUMILIO 1 (APUM1)	Regulation overview.Regulation of gene expression.Regulation of translation.Translation repression				VVTU28496_at	0	0.265156	0.142161	0.260671	0.197576	0.261432
VVTU6255_at	VIT_06s0004g04940	0	0.835	0.864	1.071	1.164	FS1	Up-regulated after pre-veraison	TELOMERE REPEAT BINDING FACTOR like TRFL2	Regulation overview.Regulation of gene expression.Regulation of transcription.Transcription factor.MYB-related family transcription factor				VVTU6255_at VVTU33766_at	0	0.367205	0.0713499	0.102941	0.214661	0.153687
VVTU3157_at	VIT_06s0004g04490	0	1.702	1.807	2.715	2.448	FS1	Up-regulated after pre-veraison	Unknown protein	Unknown				VVTU3157_at	0	0.490095	0.477449	0.463461	0.28226	0.446102
VVTU15799_at	VIT_06s0004g04350	0	1.249	1.112	1.053	1.005	FS1	Up-regulated after pre-veraison	Unknown protein	Unknown				VVTU15799_at	0	0.332541	0.117082	0.154703	0.231555	0.307305
VVTU5447_at	VIT_06s0004g03990	0	0.9	0.973	1.049	1.313	FS1	Up-regulated after pre-veraison	Nudix hydrolase 9	Metabolism.Primary metabolism.Nucleobase, nucleoside, nucleotide, nucleic acid metabolism.Nudix hydrolase family				VVTU5447_at	0	0.148031	0.0954139	0.136241	0.181087	0.190489
VVTU1474_at	VIT_06s0004g03910	0	4.62	4.616	4.464	4.644	FS1	Up-regulated after pre-veraison	Unknown protein	Unknown				VVTU1474_at	0	0.63073	0.592992	0.522374	0.431111	0.433359
VVTU10797_at	VIT_06s0004g03810	0	1.562	1.913	1.665	1.713	FS1	Up-regulated after pre-veraison	kinesin motor protein	Cellular process.Cellular component organization and biogenesis.Cytoskeleton organization and biogenesis.Microtubule organization and biogenesis.Microtubule-driven movement				VVTU39518_at VVTU10797_at VVTU9277_s_at	4.71984e-06	0.53476	0.457045	0.546562	0.847745	0.507744
VVTU9277_s_at	VIT_06s0004g03810	0	1.886	1.852	2.044	2.5	FS1	Up-regulated after pre-veraison	kinesin motor protein	Cellular process.Cellular component organization and biogenesis.Cytoskeleton organization and biogenesis.Microtubule organization and biogenesis.Microtubule-driven movement				VVTU39518_at VVTU10797_at VVTU9277_s_at	0	0.594815	0.449386	0.292543	0.33828	0.419187
VVTU9627_s_at	VIT_06s0004g03310	0	1.111	1.236	1.02	0.954	FS1	Up-regulated after pre-veraison	hydrolase, alpha/beta fold	Unknown				VVTU9627_s_at	2.07743e-05	0.692257	0.366001	0.236049	0.203301	0.227965
VVTU36305_at	VIT_06s0004g02980	0	1.179	1.291	1.506	1.387	FS1	Up-regulated after pre-veraison	Kelch repeat-containing F-box protein	Unknown				VVTU36305_at VVTU4265_at	0	0.291145	0.228473	0.258242	0.302046	0.314802
VVTU4265_at	VIT_06s0004g02980	0	0.866	0.886	1.146	1.067	FS1	Up-regulated after pre-veraison	Kelch repeat-containing F-box protein	Unknown				VVTU36305_at VVTU4265_at	0	0.22677	0.131001	0.114776	0.0767735	0.129817
VVTU25472_x_at	VIT_06s0004g02560	0	4.799	4.671	4.981	4.46	FS1	Up-regulated after pre-veraison	Kiwellin Ripening-related protein grip22	Unknown				VVTU16635_x_at VVTU3840_x_at VVTU27335_x_at VVTU25472_x_at	0	0.29202	0.499946	0.352059	0.562184	0.612619
VVTU27335_x_at	VIT_06s0004g02560	0	4.594	4.66	3.985	3.34	FS1	Up-regulated after pre-veraison	Kiwellin Ripening-related protein grip22	Unknown				VVTU16635_x_at VVTU3840_x_at VVTU27335_x_at VVTU25472_x_at	0	0.19271	0.234025	0.181023	0.411671	0.890092
VVTU3840_x_at	VIT_06s0004g02560	0	8.703	8.728	8.45	7.986	FS1	Up-regulated after pre-veraison	Kiwellin Ripening-related protein grip22	Unknown				VVTU16635_x_at VVTU3840_x_at VVTU27335_x_at VVTU25472_x_at	0	0.880029	0.073264	0.052073	0.191057	0.547463
VVTU2777_s_at	VIT_06s0004g07830	0	0.965	0.95	1.028	1.301	FS1	Up-regulated after pre-veraison	SOS2 (SALT OVERLY SENSITIVE 2)	Signalling.Signalling pathway.Protein kinase	Signalling.Signalling pathway.Stress response signalling.Salt stress response signalling			VVTU2777_s_at	0	0.173254	0.202216	0.199436	0.233641	0.301345
VVTU15757_at	VIT_06s0004g00380	0	0.863	1.141	1.457	1.356	FS1	Up-regulated after pre-veraison	Unknown protein	Unknown				VVTU15757_at	2.01885e-10	0.294991	0.457788	0.342957	0.316376	0.232986
VVTU1138_at	VIT_06s0004g07560	0	2.105	1.975	2.188	2.073	FS1	Up-regulated after pre-veraison	ribosomal protein S29 28S	Metabolism.Primary metabolism.Protein metabolism and modification.Translation				VVTU1138_at	0	0.142647	0.476171	0.450292	0.219295	0.238452
VVTU13126_s_at	VIT_08s0040g01270	0	2.247	2.028	1.947	1.974	FS1	Up-regulated after pre-veraison	dual specificity protein phosphatase	Signalling.Signalling pathway.Calcium sensors and signalling	Signalling.Signalling pathway.Protein phosphatase			VVTU13126_s_at	0	0.109881	0.278268	0.241035	0.130956	0.267847
VVTU10167_at	VIT_08s0040g03390	0	0.75	0.866	1.189	1.076	FS1	Up-regulated after pre-veraison	unknown	Unknown				VVTU10167_at	3.44398e-07	0.461276	0.270235	0.214302	0.309828	0.341923
VVTU27360_s_at	VIT_08s0040g01170	0	2.389	2.621	2.41	2.142	FS1	Up-regulated after pre-veraison	hydroxymethylglutaryl-CoA lyase	Metabolism.Primary metabolism.Amino acid metabolism.Amino acid catabolism	Metabolism.Primary metabolism.Amino acid metabolism.Valine, leucine, and isoleucine metabolism.Valine, leucine, and isoleucine catabolism	Metabolism.Secondary metabolism.Terpenoid metabolism.Terpenoid catabolism.Mevalonate catabolism		VVTU27360_s_at	0	0.239274	0.244844	0.274611	0.248874	0.377109
VVTU7993_at	VIT_08s0040g00970	0	1.453	1.423	1.429	1.223	FS1	Up-regulated after pre-veraison	plectin (myosin-like)	Unknown				VVTU27233_at VVTU7993_at	6.38191e-05	0.599135	0.452468	0.408879	0.442112	0.584865
VVTU102_at	VIT_08s0040g00500	0	0.737	0.804	1.016	1.058	FS1	Up-regulated after pre-veraison	Cupin, RmlC-type	Unknown				VVTU102_at	0	0.217883	0.126631	0.106835	0.177235	0.153013
VVTU28132_s_at	VIT_08s0040g00430	0	0.975	1.161	1.232	1.291	FS1	Up-regulated after pre-veraison	COP9 signalosome complex subunit 2	Metabolism.Primary metabolism.Protein metabolism and modification.Proteolysis.Ubiquitin-mediated proteolysis.Deubiquitination				VVTU28132_s_at	2.05063e-11	0.313906	0.313419	0.271942	0.29501	0.255077
VVTU40865_at	VIT_08s0040g02610	0	3.83	3.899	4.223	3.688	FS1	Up-regulated after pre-veraison	no hit	Unknown				VVTU40865_at	0	0.248142	0.298932	0.403399	0.532177	0.670277
VVTU14620_at	VIT_18s0041g00740	0	3.036	3.155	3.472	3.458	FS1	Up-regulated after pre-veraison	UDP-glucose: anthocyanidin 5,3-O-glucosyltransferase	Metabolism.Secondary metabolism.Phenylpropanoid metabolism.Flavonoid metabolism.Flavonoid biosynthesis.Anthocyanin biosynthesis.Anthocyanin-glycoside biosynthesis				VVTU14620_at	0	0.343164	0.635283	0.464293	0.40569	0.241635
VVTU26462_at	VIT_04s0043g00760	0	1.057	1.187	1.199	1.414	FS1	Up-regulated after pre-veraison	UDP-N-acetylglucosamine--peptide N-acetylglucosaminyltransferase SEC	Metabolism.Primary metabolism.Protein metabolism and modification.Protein modification.Protein N-glycosylation				VVTU26462_at VVTU26533_at VVTU34653_s_at VVTU21481_at	1.52703e-07	0.319431	0.192095	0.176089	0.429236	0.622612
VVTU26533_at	VIT_04s0043g00760	0	0.974	1.152	1.055	1.165	FS1	Up-regulated after pre-veraison	UDP-N-acetylglucosamine--peptide N-acetylglucosaminyltransferase SEC	Metabolism.Primary metabolism.Protein metabolism and modification.Protein modification.Protein N-glycosylation				VVTU26462_at VVTU26533_at VVTU34653_s_at VVTU21481_at	0.00063147	0.359285	0.248263	0.180581	0.501354	0.719087
VVTU34653_s_at	VIT_04s0043g00760	0	0.832	0.988	1.132	1.355	FS1	Up-regulated after pre-veraison	UDP-N-acetylglucosamine--peptide N-acetylglucosaminyltransferase SEC	Metabolism.Primary metabolism.Protein metabolism and modification.Protein modification.Protein N-glycosylation				VVTU26462_at VVTU26533_at VVTU34653_s_at VVTU21481_at	0	0.213138	0.135213	0.105119	0.184919	0.324156
VVTU2150_s_at	VIT_04s0044g01940	0	1.07	1.163	1.134	1.167	FS1	Up-regulated after pre-veraison	diacylglycerol O-acyltransferase 1	Metabolism.Primary metabolism.Lipid metabolism.Glycerolipid metabolism.Glycerolipid biosynthesis				VVTU2150_s_at VVTU5679_at VVTU26082_at	0	0.221129	0.14717	0.136659	0.137423	0.181454
VVTU5679_at	VIT_04s0044g01940	0	1.092	1.09	0.862	0.831	FS1	Up-regulated after pre-veraison	diacylglycerol O-acyltransferase 1	Metabolism.Primary metabolism.Lipid metabolism.Glycerolipid metabolism.Glycerolipid biosynthesis				VVTU2150_s_at VVTU5679_at VVTU26082_at	0	0.239784	0.258149	0.204539	0.135507	0.188478
VVTU30108_s_at	VIT_04s0044g00710	0	1.389	1.527	1.292	1.213	FS1	Up-regulated after pre-veraison	UTP--glucose-1-phosphate uridylyltransferase	Metabolism.Primary metabolism.Carbohydrate metabolism.Monosaccharide metabolism.Galactose metabolism	Metabolism.Primary metabolism.Carbohydrate metabolism.Monosaccharide metabolism.Pentose glucuronate interconversion	Metabolism.Primary metabolism.Carbohydrate metabolism.Polysaccharide metabolism.Starch and sucrose metabolism.Starch biosynthesis catabolism.Starch biosynthesis		VVTU13519_s_at VVTU30108_s_at	0	0.305879	0.254058	0.312904	0.348133	0.251005
VVTU21725_at	VIT_15s0046g03600	0	2.902	2.961	3.166	2.548	FS1	Up-regulated after pre-veraison	(+)-neomenthol dehydrogenase	Metabolism.Secondary metabolism.Terpenoid metabolism.Monoterpenoid metabolism.Monoterpenoid biosynthesis				VVTU21725_at VVTU40420_at	0	0.839616	0.458533	0.363018	0.431558	0.367342
VVTU40420_at	VIT_15s0046g03600	0	1.298	1.381	1.297	1.167	FS1	Up-regulated after pre-veraison	(+)-neomenthol dehydrogenase	Metabolism.Secondary metabolism.Terpenoid metabolism.Monoterpenoid metabolism.Monoterpenoid biosynthesis				VVTU21725_at VVTU40420_at	4.35588e-11	0.343979	0.225286	0.303982	0.447268	0.238221
VVTU4771_s_at	VIT_15s0046g03090	0	2.987	3.08	2.887	2.694	FS1	Up-regulated after pre-veraison	DTA2 (DOWNSTREAM TARGET OF AGL15 2)	Unknown				VVTU4771_s_at	7.18228e-09	1.50227	0.464557	0.501221	0.430349	0.732944
VVTU15500_at	VIT_15s0048g01920	0	1.245	1.284	1.466	1.492	FS1	Up-regulated after pre-veraison	F-box family protein	Metabolism.Primary metabolism.Protein metabolism and modification.Proteolysis.Ubiquitin-mediated proteolysis				VVTU5981_at VVTU15500_at	0	0.363129	0.300304	0.237081	0.251838	0.304705
VVTU5981_at	VIT_15s0048g01920	0	1.159	1.26	1.299	1.212	FS1	Up-regulated after pre-veraison	F-box family protein	Metabolism.Primary metabolism.Protein metabolism and modification.Proteolysis.Ubiquitin-mediated proteolysis				VVTU5981_at VVTU15500_at	0	0.127926	0.239255	0.167365	0.13968	0.240792
VVTU4131_s_at	VIT_15s0048g02860	0	1.686	1.828	1.48	1.146	FS1	Up-regulated after pre-veraison	Auxin-responsive SAUR29	Signalling.Hormone signalling.Auxin signalling.Auxin responsive				VVTU4131_s_at	1.02549e-11	0.649313	0.0896748	0.228246	0.270167	0.458271
VVTU15039_at	VIT_15s0048g01420	0	1.069	1.441	1.284	1.036	FS1	Up-regulated after pre-veraison	plastocyanin domain-containing protein	Metabolism.Primary metabolism.Generation of metabolite precursors and energy.Electron transport	Metabolism.Primary metabolism.Generation of metabolite precursors and energy.Photosynthesis.Photosynthetic-chain phosphorylation			VVTU12524_at VVTU15039_at	0.00101955	0.501081	0.370418	0.396382	0.475736	0.762708
VVTU10143_s_at	VIT_15s0048g01230	0	1.567	1.744	1.662	1.777	FS1	Up-regulated after pre-veraison	1-acylglycerol-3-phosphate O-acyltransferase	Metabolism.Primary metabolism.Lipid metabolism.Glycerolipid metabolism.Glycerophospholipid metabolism.Glycerophospholipid biosynthesis				VVTU10143_s_at VVTU20708_s_at VVTU10144_at	0	0.3537	0.251034	0.343848	0.355636	0.402058
VVTU10144_at	VIT_15s0048g01230	0	1.402	1.452	1.523	1.498	FS1	Up-regulated after pre-veraison	1-acylglycerol-3-phosphate O-acyltransferase	Metabolism.Primary metabolism.Lipid metabolism.Glycerolipid metabolism.Glycerophospholipid metabolism.Glycerophospholipid biosynthesis				VVTU10143_s_at VVTU20708_s_at VVTU10144_at	2.56306e-11	0.365505	0.337524	0.323962	0.383741	0.38683
VVTU16773_at	VIT_05s0049g01980	0	1.774	1.841	2.051	2.175	FS1	Up-regulated after pre-veraison	3-isopropylmalate dehydratase large subunit 2	Metabolism.Primary metabolism.Amino acid metabolism.Amino acid biosynthesis	Metabolism.Primary metabolism.Amino acid metabolism.Valine, leucine, and isoleucine metabolism.Valine, leucine, and isoleucine biosynthesis			VVTU16773_at	0	0.59646	0.412914	0.365688	0.333462	0.273132
VVTU14382_s_at	VIT_05s0049g02210	0	1.06	1.225	1.35	1.285	FS1	Up-regulated after pre-veraison	Unknown protein	Unknown				VVTU14382_s_at VVTU21503_x_at	7.24009e-07	0.215932	0.467335	0.519825	0.441334	0.3015
VVTU27205_s_at	VIT_05s0049g00510	0	6.096	6.126	6.114	6.111	FS1	Up-regulated after pre-veraison	Ethylene response factor ERF1	Signalling.Hormone signalling.Ethylene signalling.Ethylene-mediated signalling pathway				VVTU15120_x_at VVTU34291_x_at VVTU27173_x_at VVTU27205_s_at	0	1.87931	0.0826307	0.0714612	0.0486287	0.0724209
VVTU12246_s_at	VIT_05s0049g00520	0	1.119	0.912	1.041	0.865	FS1	Up-regulated after pre-veraison	no hit	Unknown				VVTU21757_x_at VVTU38148_x_at VVTU42_x_at VVTU21493_x_at VVTU16453_x_at VVTU12246_s_at VVTU9556_s_at VVTU15120_s_at VVTU16634_s_at VVTU1992_s_at VVTU21448_s_at VVTU21493_s_at VVTU22695_s_at VVTU22718_s_at VVTU26560_s_at VVTU27173_s_at VVTU27205_x_at VVTU2	4.17227e-07	0.317185	0.319942	0.198555	0.364901	0.374403
VVTU14656_s_at	VIT_05s0049g00520	0	4.918	4.92	4.947	4.947	FS1	Up-regulated after pre-veraison	no hit	Unknown				VVTU21757_x_at VVTU38148_x_at VVTU42_x_at VVTU21493_x_at VVTU16453_x_at VVTU12246_s_at VVTU9556_s_at VVTU15120_s_at VVTU16634_s_at VVTU1992_s_at VVTU21448_s_at VVTU21493_s_at VVTU22695_s_at VVTU22718_s_at VVTU26560_s_at VVTU27173_s_at VVTU27205_x_at VVTU2	0	0.474275	0.0503059	0.0317737	0.0415739	0.0501543
VVTU15120_s_at	VIT_05s0049g00520	0	1.001	0.959	1.003	0.957	FS1	Up-regulated after pre-veraison	no hit	Unknown				VVTU21757_x_at VVTU38148_x_at VVTU42_x_at VVTU21493_x_at VVTU16453_x_at VVTU12246_s_at VVTU9556_s_at VVTU15120_s_at VVTU16634_s_at VVTU1992_s_at VVTU21448_s_at VVTU21493_s_at VVTU22695_s_at VVTU22718_s_at VVTU26560_s_at VVTU27173_s_at VVTU27205_x_at VVTU2	2.34308e-07	0.246245	0.334883	0.154777	0.39249	0.346239
VVTU15968_s_at	VIT_05s0049g00520	0	4.92	4.913	4.941	4.939	FS1	Up-regulated after pre-veraison	no hit	Unknown				VVTU21757_x_at VVTU38148_x_at VVTU42_x_at VVTU21493_x_at VVTU16453_x_at VVTU12246_s_at VVTU9556_s_at VVTU15120_s_at VVTU16634_s_at VVTU1992_s_at VVTU21448_s_at VVTU21493_s_at VVTU22695_s_at VVTU22718_s_at VVTU26560_s_at VVTU27173_s_at VVTU27205_x_at VVTU2	0	0.489567	0.0480939	0.0326218	0.0404886	0.0415996
VVTU16453_s_at	VIT_05s0049g00520	0	8.669	8.802	8.758	8.708	FS1	Up-regulated after pre-veraison	no hit	Unknown				VVTU21757_x_at VVTU38148_x_at VVTU42_x_at VVTU21493_x_at VVTU16453_x_at VVTU12246_s_at VVTU9556_s_at VVTU15120_s_at VVTU16634_s_at VVTU1992_s_at VVTU21448_s_at VVTU21493_s_at VVTU22695_s_at VVTU22718_s_at VVTU26560_s_at VVTU27173_s_at VVTU27205_x_at VVTU2	0	1.34209	0.0966454	0.0416991	0.0467431	0.053108
VVTU16634_s_at	VIT_05s0049g00520	0	1.15	1.032	1.045	0.944	FS1	Up-regulated after pre-veraison	no hit	Unknown				VVTU21757_x_at VVTU38148_x_at VVTU42_x_at VVTU21493_x_at VVTU16453_x_at VVTU12246_s_at VVTU9556_s_at VVTU15120_s_at VVTU16634_s_at VVTU1992_s_at VVTU21448_s_at VVTU21493_s_at VVTU22695_s_at VVTU22718_s_at VVTU26560_s_at VVTU27173_s_at VVTU27205_x_at VVTU2	2.20618e-07	0.28134	0.32273	0.177869	0.409022	0.400679
VVTU1992_s_at	VIT_05s0049g00520	0	1.215	1.053	1.048	0.982	FS1	Up-regulated after pre-veraison	no hit	Unknown				VVTU21757_x_at VVTU38148_x_at VVTU42_x_at VVTU21493_x_at VVTU16453_x_at VVTU12246_s_at VVTU9556_s_at VVTU15120_s_at VVTU16634_s_at VVTU1992_s_at VVTU21448_s_at VVTU21493_s_at VVTU22695_s_at VVTU22718_s_at VVTU26560_s_at VVTU27173_s_at VVTU27205_x_at VVTU2	7.08449e-09	0.247502	0.303942	0.195968	0.368731	0.387637
VVTU21448_s_at	VIT_05s0049g00520	0	1.071	0.987	1.069	0.896	FS1	Up-regulated after pre-veraison	no hit	Unknown				VVTU21757_x_at VVTU38148_x_at VVTU42_x_at VVTU21493_x_at VVTU16453_x_at VVTU12246_s_at VVTU9556_s_at VVTU15120_s_at VVTU16634_s_at VVTU1992_s_at VVTU21448_s_at VVTU21493_s_at VVTU22695_s_at VVTU22718_s_at VVTU26560_s_at VVTU27173_s_at VVTU27205_x_at VVTU2	5.48239e-08	0.213539	0.349825	0.240577	0.329116	0.363526
VVTU21490_s_at	VIT_05s0049g00520	0	4.945	4.943	4.971	4.972	FS1	Up-regulated after pre-veraison	no hit	Unknown				VVTU21757_x_at VVTU38148_x_at VVTU42_x_at VVTU21493_x_at VVTU16453_x_at VVTU12246_s_at VVTU9556_s_at VVTU15120_s_at VVTU16634_s_at VVTU1992_s_at VVTU21448_s_at VVTU21493_s_at VVTU22695_s_at VVTU22718_s_at VVTU26560_s_at VVTU27173_s_at VVTU27205_x_at VVTU2	0	0.436913	0.0315597	0.0275711	0.0308998	0.043059
VVTU21493_s_at	VIT_05s0049g00520	0	1.232	1.133	1.171	1.056	FS1	Up-regulated after pre-veraison	no hit	Unknown				VVTU21757_x_at VVTU38148_x_at VVTU42_x_at VVTU21493_x_at VVTU16453_x_at VVTU12246_s_at VVTU9556_s_at VVTU15120_s_at VVTU16634_s_at VVTU1992_s_at VVTU21448_s_at VVTU21493_s_at VVTU22695_s_at VVTU22718_s_at VVTU26560_s_at VVTU27173_s_at VVTU27205_x_at VVTU2	1.95026e-09	0.143038	0.309268	0.193393	0.404638	0.428551
VVTU21765_s_at	VIT_05s0049g00520	0	1.074	1.012	1.049	0.95	FS1	Up-regulated after pre-veraison	no hit	Unknown				VVTU21757_x_at VVTU38148_x_at VVTU42_x_at VVTU21493_x_at VVTU16453_x_at VVTU12246_s_at VVTU9556_s_at VVTU15120_s_at VVTU16634_s_at VVTU1992_s_at VVTU21448_s_at VVTU21493_s_at VVTU22695_s_at VVTU22718_s_at VVTU26560_s_at VVTU27173_s_at VVTU27205_x_at VVTU2	8.46699e-06	0.342253	0.207236	0.212706	0.390892	0.532235
VVTU22695_s_at	VIT_05s0049g00520	0	1.048	0.983	1.047	0.909	FS1	Up-regulated after pre-veraison	no hit	Unknown				VVTU21757_x_at VVTU38148_x_at VVTU42_x_at VVTU21493_x_at VVTU16453_x_at VVTU12246_s_at VVTU9556_s_at VVTU15120_s_at VVTU16634_s_at VVTU1992_s_at VVTU21448_s_at VVTU21493_s_at VVTU22695_s_at VVTU22718_s_at VVTU26560_s_at VVTU27173_s_at VVTU27205_x_at VVTU2	7.37897e-07	0.22589	0.306311	0.173211	0.463274	0.372657
VVTU22718_s_at	VIT_05s0049g00520	0	1.041	1.051	1.057	0.986	FS1	Up-regulated after pre-veraison	no hit	Unknown				VVTU21757_x_at VVTU38148_x_at VVTU42_x_at VVTU21493_x_at VVTU16453_x_at VVTU12246_s_at VVTU9556_s_at VVTU15120_s_at VVTU16634_s_at VVTU1992_s_at VVTU21448_s_at VVTU21493_s_at VVTU22695_s_at VVTU22718_s_at VVTU26560_s_at VVTU27173_s_at VVTU27205_x_at VVTU2	5.03795e-09	0.188263	0.315477	0.162169	0.328154	0.391947
VVTU26560_s_at	VIT_05s0049g00520	0	1.16	1.037	1.135	1.015	FS1	Up-regulated after pre-veraison	no hit	Unknown				VVTU21757_x_at VVTU38148_x_at VVTU42_x_at VVTU21493_x_at VVTU16453_x_at VVTU12246_s_at VVTU9556_s_at VVTU15120_s_at VVTU16634_s_at VVTU1992_s_at VVTU21448_s_at VVTU21493_s_at VVTU22695_s_at VVTU22718_s_at VVTU26560_s_at VVTU27173_s_at VVTU27205_x_at VVTU2	7.29562e-09	0.221429	0.350052	0.156521	0.3849	0.37156
VVTU27173_s_at	VIT_05s0049g00520	0	1.197	1.06	1.1	1.072	FS1	Up-regulated after pre-veraison	no hit	Unknown				VVTU21757_x_at VVTU38148_x_at VVTU42_x_at VVTU21493_x_at VVTU16453_x_at VVTU12246_s_at VVTU9556_s_at VVTU15120_s_at VVTU16634_s_at VVTU1992_s_at VVTU21448_s_at VVTU21493_s_at VVTU22695_s_at VVTU22718_s_at VVTU26560_s_at VVTU27173_s_at VVTU27205_x_at VVTU2	2.27352e-10	0.183799	0.314901	0.165942	0.336624	0.376057
VVTU27205_x_at	VIT_05s0049g00520	0	5.526	5.849	5.787	5.788	FS1	Up-regulated after pre-veraison	no hit	Unknown				VVTU21757_x_at VVTU38148_x_at VVTU42_x_at VVTU21493_x_at VVTU16453_x_at VVTU12246_s_at VVTU9556_s_at VVTU15120_s_at VVTU16634_s_at VVTU1992_s_at VVTU21448_s_at VVTU21493_s_at VVTU22695_s_at VVTU22718_s_at VVTU26560_s_at VVTU27173_s_at VVTU27205_x_at VVTU2	0	0.351953	0.487813	0.321075	0.234266	0.224237
VVTU34291_s_at	VIT_05s0049g00520	0	0.756	0.856	1.012	1.028	FS1	Up-regulated after pre-veraison	no hit	Unknown				VVTU21757_x_at VVTU38148_x_at VVTU42_x_at VVTU21493_x_at VVTU16453_x_at VVTU12246_s_at VVTU9556_s_at VVTU15120_s_at VVTU16634_s_at VVTU1992_s_at VVTU21448_s_at VVTU21493_s_at VVTU22695_s_at VVTU22718_s_at VVTU26560_s_at VVTU27173_s_at VVTU27205_x_at VVTU2	0.00176581	0.208037	0.306573	0.324721	0.562165	0.485598
VVTU35298_s_at	VIT_05s0049g00520	0	7.277	7.235	7.26	7.247	FS1	Up-regulated after pre-veraison	no hit	Unknown				VVTU21757_x_at VVTU38148_x_at VVTU42_x_at VVTU21493_x_at VVTU16453_x_at VVTU12246_s_at VVTU9556_s_at VVTU15120_s_at VVTU16634_s_at VVTU1992_s_at VVTU21448_s_at VVTU21493_s_at VVTU22695_s_at VVTU22718_s_at VVTU26560_s_at VVTU27173_s_at VVTU27205_x_at VVTU2	0	1.1124	0.070291	0.0896938	0.0626836	0.0878801
VVTU35933_s_at	VIT_05s0049g00520	0	7.405	7.451	7.468	7.447	FS1	Up-regulated after pre-veraison	no hit	Unknown				VVTU21757_x_at VVTU38148_x_at VVTU42_x_at VVTU21493_x_at VVTU16453_x_at VVTU12246_s_at VVTU9556_s_at VVTU15120_s_at VVTU16634_s_at VVTU1992_s_at VVTU21448_s_at VVTU21493_s_at VVTU22695_s_at VVTU22718_s_at VVTU26560_s_at VVTU27173_s_at VVTU27205_x_at VVTU2	0	1.00055	0.0850874	0.0799016	0.0683672	0.0870381
VVTU36791_s_at	VIT_05s0049g00520	0	8.399	8.445	8.447	8.437	FS1	Up-regulated after pre-veraison	no hit	Unknown				VVTU21757_x_at VVTU38148_x_at VVTU42_x_at VVTU21493_x_at VVTU16453_x_at VVTU12246_s_at VVTU9556_s_at VVTU15120_s_at VVTU16634_s_at VVTU1992_s_at VVTU21448_s_at VVTU21493_s_at VVTU22695_s_at VVTU22718_s_at VVTU26560_s_at VVTU27173_s_at VVTU27205_x_at VVTU2	0	1.30171	0.0322416	0.0190991	0.0119423	0.0299427
VVTU39891_s_at	VIT_05s0049g00520	0	7.387	7.339	7.364	7.361	FS1	Up-regulated after pre-veraison	no hit	Unknown				VVTU21757_x_at VVTU38148_x_at VVTU42_x_at VVTU21493_x_at VVTU16453_x_at VVTU12246_s_at VVTU9556_s_at VVTU15120_s_at VVTU16634_s_at VVTU1992_s_at VVTU21448_s_at VVTU21493_s_at VVTU22695_s_at VVTU22718_s_at VVTU26560_s_at VVTU27173_s_at VVTU27205_x_at VVTU2	0	1.17373	0.0727239	0.098834	0.0639219	0.082779
VVTU39937_s_at	VIT_05s0049g00520	0	8.967	9.089	9.047	9.002	FS1	Up-regulated after pre-veraison	no hit	Unknown				VVTU21757_x_at VVTU38148_x_at VVTU42_x_at VVTU21493_x_at VVTU16453_x_at VVTU12246_s_at VVTU9556_s_at VVTU15120_s_at VVTU16634_s_at VVTU1992_s_at VVTU21448_s_at VVTU21493_s_at VVTU22695_s_at VVTU22718_s_at VVTU26560_s_at VVTU27173_s_at VVTU27205_x_at VVTU2	0	1.40864	0.0988674	0.0329407	0.0428544	0.062176
VVTU40570_s_at	VIT_05s0049g00520	0	7.181	7.136	7.156	7.149	FS1	Up-regulated after pre-veraison	no hit	Unknown				VVTU21757_x_at VVTU38148_x_at VVTU42_x_at VVTU21493_x_at VVTU16453_x_at VVTU12246_s_at VVTU9556_s_at VVTU15120_s_at VVTU16634_s_at VVTU1992_s_at VVTU21448_s_at VVTU21493_s_at VVTU22695_s_at VVTU22718_s_at VVTU26560_s_at VVTU27173_s_at VVTU27205_x_at VVTU2	0	1.09774	0.072815	0.095234	0.0669656	0.0853992
VVTU40589_s_at	VIT_05s0049g00520	0	8.435	8.483	8.481	8.461	FS1	Up-regulated after pre-veraison	no hit	Unknown				VVTU21757_x_at VVTU38148_x_at VVTU42_x_at VVTU21493_x_at VVTU16453_x_at VVTU12246_s_at VVTU9556_s_at VVTU15120_s_at VVTU16634_s_at VVTU1992_s_at VVTU21448_s_at VVTU21493_s_at VVTU22695_s_at VVTU22718_s_at VVTU26560_s_at VVTU27173_s_at VVTU27205_x_at VVTU2	0	1.33968	0.0302379	0.019752	0.0184917	0.0235513
VVTU42_s_at	VIT_05s0049g00520	0	0.994	1.002	1.106	1.196	FS1	Up-regulated after pre-veraison	no hit	Unknown				VVTU21757_x_at VVTU38148_x_at VVTU42_x_at VVTU21493_x_at VVTU16453_x_at VVTU12246_s_at VVTU9556_s_at VVTU15120_s_at VVTU16634_s_at VVTU1992_s_at VVTU21448_s_at VVTU21493_s_at VVTU22695_s_at VVTU22718_s_at VVTU26560_s_at VVTU27173_s_at VVTU27205_x_at VVTU2	3.57199e-06	0.204036	0.316545	0.205832	0.420966	0.569184
VVTU8129_s_at	VIT_05s0049g00520	0	8.927	9.053	9.009	8.963	FS1	Up-regulated after pre-veraison	no hit	Unknown				VVTU21757_x_at VVTU38148_x_at VVTU42_x_at VVTU21493_x_at VVTU16453_x_at VVTU12246_s_at VVTU9556_s_at VVTU15120_s_at VVTU16634_s_at VVTU1992_s_at VVTU21448_s_at VVTU21493_s_at VVTU22695_s_at VVTU22718_s_at VVTU26560_s_at VVTU27173_s_at VVTU27205_x_at VVTU2	0	1.38825	0.0940562	0.0388212	0.0433599	0.0605399
VVTU9556_s_at	VIT_05s0049g00520	0	1.13	1.081	1.061	0.976	FS1	Up-regulated after pre-veraison	no hit	Unknown				VVTU21757_x_at VVTU38148_x_at VVTU42_x_at VVTU21493_x_at VVTU16453_x_at VVTU12246_s_at VVTU9556_s_at VVTU15120_s_at VVTU16634_s_at VVTU1992_s_at VVTU21448_s_at VVTU21493_s_at VVTU22695_s_at VVTU22718_s_at VVTU26560_s_at VVTU27173_s_at VVTU27205_x_at VVTU2	1.00922e-07	0.205065	0.293158	0.240098	0.299078	0.459524
VVTU9776_s_at	VIT_05s0049g00520	0	8.792	8.917	8.876	8.836	FS1	Up-regulated after pre-veraison	no hit	Unknown				VVTU21757_x_at VVTU38148_x_at VVTU42_x_at VVTU21493_x_at VVTU16453_x_at VVTU12246_s_at VVTU9556_s_at VVTU15120_s_at VVTU16634_s_at VVTU1992_s_at VVTU21448_s_at VVTU21493_s_at VVTU22695_s_at VVTU22718_s_at VVTU26560_s_at VVTU27173_s_at VVTU27205_x_at VVTU2	0	1.38651	0.0944507	0.0343692	0.0446637	0.054866
VVTU34515_s_at	VIT_05s0049g00570	0	3.038	3.254	3.231	3.224	FS1	Up-regulated after pre-veraison	no hit	Unknown				VVTU37404_x_at VVTU34515_s_at VVTU35493_x_at	0	0.315022	0.510482	0.412106	0.308726	0.213989
VVTU37404_x_at	VIT_05s0049g00570	0	0.926	1.09	0.97	1.046	FS1	Up-regulated after pre-veraison	no hit	Unknown				VVTU37404_x_at VVTU34515_s_at VVTU35493_x_at	2.78482e-06	0.245737	0.401511	0.381785	0.395888	0.253664
VVTU24958_x_at	VIT_05s0049g00660	0	1.107	1.105	0.927	0.805	FS1	Up-regulated after pre-veraison	no hit	Unknown				VVTU12775_at VVTU24958_x_at VVTU36177_at	3.4582e-05	0.446188	0.392428	0.43636	0.322487	0.236268
VVTU37404_s_at	VIT_05s0049g00730	0	2.709	2.915	2.847	2.885	FS1	Up-regulated after pre-veraison	no hit	Unknown				VVTU37404_s_at VVTU12401_s_at VVTU35662_s_at VVTU2339_s_at VVTU15020_at	0	0.359308	0.482777	0.405874	0.292582	0.249466
VVTU16819_x_at	VIT_05s0049g00760	0	2.852	3.132	3.343	3.221	FS1	Up-regulated after pre-veraison	no hit	Unknown				VVTU21384_x_at VVTU16873_x_at VVTU35260_x_at VVTU21305_x_at VVTU39937_x_at VVTU21653_x_at VVTU21433_s_at VVTU35100_s_at VVTU21417_x_at VVTU16819_x_at	0	0.299059	0.53661	0.375291	0.466268	0.347393
VVTU21305_x_at	VIT_05s0049g00760	0	7.322	7.742	7.883	7.847	FS1	Up-regulated after pre-veraison	no hit	Unknown				VVTU21384_x_at VVTU16873_x_at VVTU35260_x_at VVTU21305_x_at VVTU39937_x_at VVTU21653_x_at VVTU21433_s_at VVTU35100_s_at VVTU21417_x_at VVTU16819_x_at	0	0.512469	0.519365	0.322928	0.468576	0.375083
VVTU21384_x_at	VIT_05s0049g00760	0	7.763	8.294	8.388	8.372	FS1	Up-regulated after pre-veraison	no hit	Unknown				VVTU21384_x_at VVTU16873_x_at VVTU35260_x_at VVTU21305_x_at VVTU39937_x_at VVTU21653_x_at VVTU21433_s_at VVTU35100_s_at VVTU21417_x_at VVTU16819_x_at	0	0.461859	0.576893	0.354979	0.550487	0.423625
VVTU21417_x_at	VIT_05s0049g00760	0	2.377	2.588	2.841	2.697	FS1	Up-regulated after pre-veraison	no hit	Unknown				VVTU21384_x_at VVTU16873_x_at VVTU35260_x_at VVTU21305_x_at VVTU39937_x_at VVTU21653_x_at VVTU21433_s_at VVTU35100_s_at VVTU21417_x_at VVTU16819_x_at	0	0.362793	0.637908	0.532287	0.511677	0.520951
VVTU21433_s_at	VIT_05s0049g00760	0	2.546	2.257	2.349	2.245	FS1	Up-regulated after pre-veraison	no hit	Unknown				VVTU21384_x_at VVTU16873_x_at VVTU35260_x_at VVTU21305_x_at VVTU39937_x_at VVTU21653_x_at VVTU21433_s_at VVTU35100_s_at VVTU21417_x_at VVTU16819_x_at	0	0.261491	0.530543	0.197376	0.765806	0.609663
VVTU21653_x_at	VIT_05s0049g00760	0	3.327	3.79	3.963	3.963	FS1	Up-regulated after pre-veraison	no hit	Unknown				VVTU21384_x_at VVTU16873_x_at VVTU35260_x_at VVTU21305_x_at VVTU39937_x_at VVTU21653_x_at VVTU21433_s_at VVTU35100_s_at VVTU21417_x_at VVTU16819_x_at	0	0.348407	0.615988	0.449358	0.622105	0.410842
VVTU35100_s_at	VIT_05s0049g00760	0	2.557	2.31	2.385	2.3	FS1	Up-regulated after pre-veraison	no hit	Unknown				VVTU21384_x_at VVTU16873_x_at VVTU35260_x_at VVTU21305_x_at VVTU39937_x_at VVTU21653_x_at VVTU21433_s_at VVTU35100_s_at VVTU21417_x_at VVTU16819_x_at	0	0.29497	0.506305	0.189529	0.780781	0.62491
VVTU35260_x_at	VIT_05s0049g00760	0	1.207	1.122	1.579	1.405	FS1	Up-regulated after pre-veraison	no hit	Unknown				VVTU21384_x_at VVTU16873_x_at VVTU35260_x_at VVTU21305_x_at VVTU39937_x_at VVTU21653_x_at VVTU21433_s_at VVTU35100_s_at VVTU21417_x_at VVTU16819_x_at	5.0531e-07	0.220111	0.269947	0.215709	0.658664	0.617578
VVTU39937_x_at	VIT_05s0049g00760	0	6.928	7.23	7.2	7.138	FS1	Up-regulated after pre-veraison	no hit	Unknown				VVTU21384_x_at VVTU16873_x_at VVTU35260_x_at VVTU21305_x_at VVTU39937_x_at VVTU21653_x_at VVTU21433_s_at VVTU35100_s_at VVTU21417_x_at VVTU16819_x_at	0	0.331316	0.289464	0.177649	0.314205	0.2719
VVTU8356_at	VIT_07s0005g01240	0	2.572	2.967	3.939	3.323	FS1	Up-regulated after pre-veraison	triacylglycerol lipase	Metabolism.Primary metabolism.Lipid metabolism.Glycerolipid metabolism.Glycerolipid catabolism				VVTU8356_at	0	0.480867	0.252023	0.273273	0.389419	0.508265
VVTU40378_at	VIT_07s0005g01250	0	1.014	1.121	1.214	1.235	FS1	Up-regulated after pre-veraison	Unknown protein	Unknown				VVTU40378_at	0	0.184854	0.0774744	0.0569049	0.133106	0.102124
VVTU1631_at	VIT_07s0005g00140	0	1.233	1.664	1.038	1.775	FS1	Up-regulated after pre-veraison	peripheral-type benzodiazepine receptor	Unknown				VVTU1631_at	1.41062e-05	0.334492	0.714272	0.705288	0.494783	0.453547
VVTU40568_s_at	VIT_07s0005g03310	0	1.063	1.112	1.212	1.283	FS1	Up-regulated after pre-veraison	cofilin	Cellular process.Cellular component organization and biogenesis.Cytoskeleton organization and biogenesis.Actin depolymerization				VVTU40568_s_at VVTU6083_at	5.1279e-12	0.481383	0.272866	0.239073	0.131085	0.0773751
VVTU18616_at	VIT_07s0005g00390	0	3.35	3.321	2.547	2.047	FS1	Up-regulated after pre-veraison	BETA GLUCOSIDASE 11	Metabolism.Primary metabolism.Carbohydrate metabolism.Oligosaccharide metabolism.Glycan catabolism				VVTU18616_at	0	0.70775	0.27722	0.15916	0.469715	0.519249
VVTU11469_at	VIT_07s0005g04510	0	1.925	1.972	1.936	1.786	FS1	Up-regulated after pre-veraison	DENN (AEX-3) domain-containing	Unknown				VVTU11469_at	0	0.572403	0.361365	0.299192	0.230941	0.265411
VVTU15380_s_at	VIT_07s0005g00660	0	2.364	2.25	2.546	2.173	FS1	Up-regulated after pre-veraison	Late embryogenis abundant protein 5	Response to stimulus.Stress response.Abiotic stress response.Desiccation stress response				VVTU15380_s_at VVTU3903_s_at VVTU37420_s_at VVTU18028_s_at VVTU35253_s_at VVTU30726_s_at	2.56406e-12	0.250459	0.693898	0.295629	0.676635	0.645283
VVTU18028_s_at	VIT_07s0005g00660	0	3.593	3.446	3.542	3.586	FS1	Up-regulated after pre-veraison	Late embryogenis abundant protein 5	Response to stimulus.Stress response.Abiotic stress response.Desiccation stress response				VVTU15380_s_at VVTU3903_s_at VVTU37420_s_at VVTU18028_s_at VVTU35253_s_at VVTU30726_s_at	0	0.705694	0.164099	0.20406	0.178688	0.188079
VVTU30726_s_at	VIT_07s0005g00660	0	3.579	3.448	3.495	3.502	FS1	Up-regulated after pre-veraison	Late embryogenis abundant protein 5	Response to stimulus.Stress response.Abiotic stress response.Desiccation stress response				VVTU15380_s_at VVTU3903_s_at VVTU37420_s_at VVTU18028_s_at VVTU35253_s_at VVTU30726_s_at	0	0.638556	0.131304	0.160466	0.155963	0.176436
VVTU35253_s_at	VIT_07s0005g00660	0	3.15	3.107	3.402	3.331	FS1	Up-regulated after pre-veraison	Late embryogenis abundant protein 5	Response to stimulus.Stress response.Abiotic stress response.Desiccation stress response				VVTU15380_s_at VVTU3903_s_at VVTU37420_s_at VVTU18028_s_at VVTU35253_s_at VVTU30726_s_at	0	0.257369	0.695914	0.373992	0.851968	0.525775
VVTU37420_s_at	VIT_07s0005g00660	0	3.611	3.541	3.765	3.78	FS1	Up-regulated after pre-veraison	Late embryogenis abundant protein 5	Response to stimulus.Stress response.Abiotic stress response.Desiccation stress response				VVTU15380_s_at VVTU3903_s_at VVTU37420_s_at VVTU18028_s_at VVTU35253_s_at VVTU30726_s_at	0	0.347981	0.697448	0.430804	0.890678	0.505045
VVTU3903_s_at	VIT_07s0005g00660	0	3.771	3.616	3.72	3.786	FS1	Up-regulated after pre-veraison	Late embryogenis abundant protein 5	Response to stimulus.Stress response.Abiotic stress response.Desiccation stress response				VVTU15380_s_at VVTU3903_s_at VVTU37420_s_at VVTU18028_s_at VVTU35253_s_at VVTU30726_s_at	0	0.679279	0.215169	0.248581	0.181384	0.182977
VVTU27392_s_at	VIT_16s0050g00950	0	1.922	2.061	2.072	2.205	FS1	Up-regulated after pre-veraison	scarecrow-like transcription factor 8 (SCL8)	Regulation overview.Regulation of gene expression.Regulation of transcription.Transcription factor.GRAS family transcription factor				VVTU27392_s_at	0	0.425964	0.142768	0.218133	0.234993	0.308755
VVTU12236_at	VIT_16s0050g02620	0	1.478	1.559	1.956	1.911	FS1	Up-regulated after pre-veraison	Abscisic acid receptor PYL8 RCAR3	Signalling.Hormone signalling.ABA signalling.ABA-mediated signalling pathway				VVTU12236_at	0	0.504352	0.160118	0.136235	0.207297	0.195515
VVTU35727_s_at	VIT_16s0050g00390	0	2.888	2.981	2.883	3.217	FS1	Up-regulated after pre-veraison	4-coumarate-CoA ligase	Metabolism.Secondary metabolism.Phenylpropanoid metabolism.Phenylpropanoid biosynthesis				VVTU35727_s_at	0	0.663059	0.440746	0.428603	0.462617	0.235916
VVTU6367_at	VIT_05s0051g00580	0	0.854	1.212	1.243	0.834	FS1	Up-regulated after pre-veraison	inosine triphosphate pyrophosphatase	Metabolism.Primary metabolism.Nucleobase, nucleoside, nucleotide, nucleic acid metabolism.Nucleotide metabolism.Purine metabolism	Metabolism.Primary metabolism.Nucleobase, nucleoside, nucleotide, nucleic acid metabolism.Nucleotide metabolism.Pyrimidine metabolism			VVTU6367_at	0	0.32991	0.159444	0.184203	0.182743	0.156253
VVTU8123_s_at	VIT_05s0051g00640	0	1.913	1.896	2.234	2.041	FS1	Up-regulated after pre-veraison	purple acid phosphatase 23- ATPAP23/PAP23	Metabolism.Cellular metabolism.Phosphate metabolism				VVTU8123_s_at	0	0.364467	0.263223	0.142703	0.309933	0.22646
VVTU14889_at	VIT_05s0051g00730	0	1.487	1.68	2.112	2.398	FS1	Up-regulated after pre-veraison	Zinc finger (C3HC4-type RING finger)	Regulation overview.Regulation of gene expression.Regulation of transcription.Transcription factor.Zinc finger C3HC4 family transcription factor				VVTU14889_at	0	0.250075	0.130322	0.136771	0.225298	0.237792
VVTU21048_at	VIT_11s0052g00710	0	1.137	1.182	1.328	1.161	FS1	Up-regulated after pre-veraison	Unknown protein	Unknown				VVTU21048_at	7.93826e-11	0.407744	0.265167	0.126511	0.404804	0.225839
VVTU4373_at	VIT_11s0052g00320	0	1.201	1.265	0.967	0.777	FS1	Up-regulated after pre-veraison	Ca2+-ATPase 10 ACA10, plasma membrane	Signalling.Signalling pathway.Calcium sensors and signalling				VVTU4373_at	0	0.202806	0.224974	0.202291	0.20011	0.159053
VVTU8676_at	VIT_11s0052g00200	0	0.908	1.016	1.268	0.85	FS1	Up-regulated after pre-veraison	R protein PRF disease resistance protein	Response to stimulus.Stress response.Biotic stress response				VVTU8676_at	0	0.182604	0.171944	0.149654	0.154932	0.208028
VVTU8115_s_at	VIT_10s0523g00020	0	1.834	2.012	2.442	2.816	FS1	Up-regulated after pre-veraison	Tyrosine specific protein phosphatase	Signalling.Signalling pathway.Protein phosphatase				VVTU8115_s_at	0	0.218505	0.564041	0.521628	0.371487	0.215005
VVTU6821_at	VIT_12s0055g00910	0	1.064	1.114	0.896	0.663	FS1	Up-regulated after pre-veraison	Kelch repeat-containing F-box protein	Unknown				VVTU6821_at	0	0.151487	0.257576	0.2411	0.229215	0.141795
VVTU13587_at	VIT_08s0056g01230	0	2.43	2.412	1.914	1.918	FS1	Up-regulated after pre-veraison	CYCLING DOF FACTOR 2	Regulation overview.Regulation of gene expression.Regulation of transcription.Transcription factor.C2C2-DOF family transcription factor				VVTU13587_at	0	0.224228	0.373709	0.321619	0.361575	0.368447
VVTU39458_s_at	VIT_08s0056g01240	0	5.764	6.06	6.3	6.316	FS1	Up-regulated after pre-veraison	no hit	Unknown				VVTU39458_s_at	0	0.374471	0.483211	0.384713	0.324164	0.2638
VVTU21656_x_at	VIT_08s0056g01600	0	2.272	2.324	2.375	2.354	FS1	Up-regulated after pre-veraison	no hit	Unknown				VVTU22727_x_at VVTU21656_x_at VVTU22695_x_at VVTU7212_s_at VVTU22727_s_at	0	1.01724	0.23392	0.114935	0.149565	0.147082
VVTU22727_s_at	VIT_08s0056g01600	0	1.579	1.588	1.754	1.596	FS1	Up-regulated after pre-veraison	no hit	Unknown				VVTU22727_x_at VVTU21656_x_at VVTU22695_x_at VVTU7212_s_at VVTU22727_s_at	0.00112218	0.410928	0.38326	0.284743	1.14567	0.763861
VVTU7212_s_at	VIT_08s0056g01600	0	2.389	2.382	2.377	2.361	FS1	Up-regulated after pre-veraison	no hit	Unknown				VVTU22727_x_at VVTU21656_x_at VVTU22695_x_at VVTU7212_s_at VVTU22727_s_at	0	1.14704	0.078024	0.0580683	0.0316748	0.0967274
VVTU17294_s_at	VIT_08s0056g01620	0	0.895	1.015	1.264	1.205	FS1	Up-regulated after pre-veraison	FH protein interacting protein FIP2	Transport overview.Ion transport.Cation transport.Proton transport				VVTU17294_s_at	0	0.27078	0.146106	0.0988592	0.144102	0.147572
VVTU13924_at	VIT_12s0057g00260	0	0.924	1.089	1.051	0.992	FS1	Up-regulated after pre-veraison	external rotenone-insensitive NADPH dehydrogenase	Metabolism.Primary metabolism.Generation of metabolite precursors and energy.Electron transport.Respiratory-chain phosphorylation				VVTU13924_at VVTU21347_s_at	5.00546e-08	0.251163	0.30383	0.406199	0.273075	0.270816
VVTU12225_s_at	VIT_12s0057g00700	0	4.955	4.98	4.393	3.311	FS1	Up-regulated after pre-veraison	glucan endo-1,3-beta-glucosidase 3 precursor	Metabolism.Primary metabolism.Carbohydrate metabolism.Polysaccharide metabolism.Beta-1,3 glucan metabolism.Beta-1,3 glucan catabolism				VVTU12225_s_at	0	0.759985	0.43285	0.389779	0.352743	0.452077
VVTU5883_at	VIT_12s0057g00980	0	1.128	1.156	1.233	1.47	FS1	Up-regulated after pre-veraison	PHYTOCHROME DEFECTIVE C (PHYC)	Signalling.Signalling pathway.Light signalling.Red/Far red light signalling				VVTU5883_at	8.52765e-07	0.507126	0.276515	0.304265	0.388699	0.485946
VVTU18748_s_at	VIT_12s0059g01060	0	1.393	1.35	1.469	1.303	FS1	Up-regulated after pre-veraison	hydroperoxide lyase (HPL1)	Metabolism.Primary metabolism.Lipid metabolism.Fatty acid metabolism.Oxylipin biosynthesis				VVTU37595_s_at VVTU18748_s_at VVTU5589_x_at	9.89932e-08	0.331499	0.170201	0.267291	0.510639	0.649558
VVTU37595_s_at	VIT_12s0059g01060	0	1.455	1.44	1.557	1.404	FS1	Up-regulated after pre-veraison	hydroperoxide lyase (HPL1)	Metabolism.Primary metabolism.Lipid metabolism.Fatty acid metabolism.Oxylipin biosynthesis				VVTU37595_s_at VVTU18748_s_at VVTU5589_x_at	3.62705e-08	0.333229	0.181428	0.271342	0.511426	0.685158
VVTU4608_at	VIT_12s0059g01080	0	1.141	1.233	1.402	1.611	FS1	Up-regulated after pre-veraison	acid phosphatase/vanadium-dependent haloperoxidase	Unknown				VVTU4608_at	7.17098e-11	0.362049	0.460783	0.371277	0.273044	0.259099
VVTU15009_at	VIT_12s0059g01800	0	1.575	1.636	2.012	2.02	FS1	Up-regulated after pre-veraison	Unknown protein	Unknown				VVTU15009_at	0	0.691225	0.217543	0.25913	0.307961	0.352127
VVTU23327_s_at	VIT_12s0059g00610	0	0.909	1.009	1.259	1.395	FS1	Up-regulated after pre-veraison	auxin-resistance protein AXR1 (AXR1)	Metabolism.Primary metabolism.Protein metabolism and modification.Proteolysis.Ubiquitin-mediated proteolysis				VVTU6855_at VVTU23327_s_at	0	0.319949	0.305678	0.236458	0.265475	0.197459
VVTU6855_at	VIT_12s0059g00610	0	1.05	1.104	1.316	1.578	FS1	Up-regulated after pre-veraison	auxin-resistance protein AXR1 (AXR1)	Metabolism.Primary metabolism.Protein metabolism and modification.Proteolysis.Ubiquitin-mediated proteolysis				VVTU6855_at VVTU23327_s_at	2.62269e-06	0.318579	0.444904	0.41751	0.492485	0.477197
VVTU2540_at	VIT_10s0597g00020	0	0.977	1.034	1.185	0.989	FS1	Up-regulated after pre-veraison	UBA; HSC20, C-terminal oligomerisation	Unknown				VVTU2540_at	7.61724e-10	0.30651	0.391156	0.33343	0.147958	0.148676
VVTU15207_s_at	VIT_14s0006g01990	0	1.351	1.443	1.562	1.896	FS1	Up-regulated after pre-veraison	Eukaryotic translation initiation factor 5	Metabolism.Primary metabolism.Protein metabolism and modification.Translation.Translational initiation				VVTU3360_at VVTU15207_s_at	7.55704e-09	0.254941	0.387095	0.359503	0.611723	0.592642
VVTU3360_at	VIT_14s0006g01990	0	1.171	1.328	1.544	1.825	FS1	Up-regulated after pre-veraison	Eukaryotic translation initiation factor 5	Metabolism.Primary metabolism.Protein metabolism and modification.Translation.Translational initiation				VVTU3360_at VVTU15207_s_at	0	0.177528	0.266455	0.309444	0.345366	0.319547
VVTU15938_s_at	VIT_14s0006g02240	0	1.185	1.046	1.206	1.428	FS1	Up-regulated after pre-veraison	2-hydroxyacyl-CoA lyase 1	Cellular process.Cellular transport				VVTU4858_at VVTU15938_s_at	2.27028e-06	0.331907	0.464059	0.299532	0.536122	0.422406
VVTU4858_at	VIT_14s0006g02240	0	1.701	1.835	1.899	2.138	FS1	Up-regulated after pre-veraison	2-hydroxyacyl-CoA lyase 1	Cellular process.Cellular transport				VVTU4858_at VVTU15938_s_at	0	0.490239	0.450099	0.398453	0.358768	0.356616
VVTU3404_at	VIT_14s0006g00830	0	1.167	1.215	1.122	0.995	FS1	Up-regulated after pre-veraison	Unknown protein	Unknown				VVTU3404_at	4.35588e-11	0.274153	0.255031	0.357412	0.261497	0.252752
VVTU14761_s_at	VIT_14s0060g01490	0	2.694	2.81	2.822	2.705	FS1	Up-regulated after pre-veraison	DnaJ homolog, subfamily A, member 5	Metabolism.Primary metabolism.Protein metabolism and modification.Protein folding.Chaperone-mediated protein folding.HSP-mediated protein folding.HSP-mediated protein folding co-chaperone				VVTU3518_s_at VVTU14761_s_at	0	0.412734	0.482987	0.464181	0.321326	0.342152
VVTU16625_at	VIT_14s0060g00420	0	2.308	2.394	2.458	2.771	FS1	Up-regulated after pre-veraison	pyruvate dehydrogenase kinase	Metabolism.Primary metabolism.Carbohydrate metabolism.Glycolysis Gluconeogenesis.Pyruvate decarboxylation.Pyruvate decarboxylation inhibition				VVTU16625_at	0	0.605438	0.44003	0.359518	0.377672	0.360775
VVTU11603_at	VIT_14s0060g01660	0	0.745	0.97	1.032	1.223	FS1	Up-regulated after pre-veraison	Pre-mRNA-splicing factor 38A	Metabolism.Primary metabolism.Nucleobase, nucleoside, nucleotide, nucleic acid metabolism.Nucleic acid metabolism.RNA metabolism.RNA processing.mRNA processing.mRNA splicing				VVTU35352_s_at VVTU11603_at	0.000110653	0.347157	0.302925	0.352948	0.572384	0.390387
VVTU12717_s_at	VIT_06s0061g00550	0	8.962	9.049	9.028	8.965	FS1	Up-regulated after pre-veraison	xyloglucan endotransglucosylase/hydrolase 32	Cellular process.Cellular component organization and biogenesis.Cell wall organization and biogenesis.Cell wall metabolism.Cell wall modification.Xyloglucan modification				VVTU16126_s_at VVTU12717_s_at	0	0.980942	0.270721	0.183878	0.234861	0.259797
VVTU16126_s_at	VIT_06s0061g00550	0	9.184	9.21	9.223	9.152	FS1	Up-regulated after pre-veraison	xyloglucan endotransglucosylase/hydrolase 32	Cellular process.Cellular component organization and biogenesis.Cell wall organization and biogenesis.Cell wall metabolism.Cell wall modification.Xyloglucan modification				VVTU16126_s_at VVTU12717_s_at	0	1.02954	0.339766	0.283986	0.284412	0.307206
VVTU3646_at	VIT_05s0062g01220	0	0.906	1.035	0.987	1.063	FS1	Up-regulated after pre-veraison	prolyl-4 hydroxylase	Metabolism.Primary metabolism.Protein metabolism and modification.Protein modification.Prolyl hydroxylation				VVTU3646_at	6.40349e-11	0.243985	0.347006	0.229641	0.226065	0.184887
VVTU11927_at	VIT_05s0062g00980	0	2.749	2.877	3.703	3.886	FS1	Up-regulated after pre-veraison	aldo/keto reductase AKR	Metabolism.Primary metabolism.Carbohydrate metabolism.Carbohydrate oxidation reduction				VVTU11927_at VVTU24838_x_at	0	0.887366	0.46315	0.366578	0.310306	0.256589
VVTU26534_s_at	VIT_05s0062g01110	0	1.662	1.65	1.465	1.52	FS1	Up-regulated after pre-veraison	Sodium symporter	Unknown				VVTU6123_at VVTU26534_s_at	2.56406e-12	0.239578	0.318434	0.373154	0.433865	0.435729
VVTU6123_at	VIT_05s0062g01110	0	1.365	1.387	1.216	1.165	FS1	Up-regulated after pre-veraison	Sodium symporter	Unknown				VVTU6123_at VVTU26534_s_at	0	0.176267	0.144988	0.176373	0.163232	0.243857
VVTU10103_s_at	VIT_05s0062g01190	0	2.595	2.841	3.237	3.324	FS1	Up-regulated after pre-veraison	Pirin	Unknown				VVTU10103_s_at VVTU8852_at	0	1.0085	0.470553	0.410074	0.200373	0.647887
VVTU8852_at	VIT_05s0062g01190	0	2.381	2.686	3.214	3.209	FS1	Up-regulated after pre-veraison	Pirin	Unknown				VVTU10103_s_at VVTU8852_at	0	0.748123	0.498009	0.548308	0.235924	0.773311
VVTU5074_at	VIT_03s0063g02040	0	2.855	2.966	3.228	3.179	FS1	Up-regulated after pre-veraison	Caffeine synthase	Metabolism.Primary metabolism.Nucleobase, nucleoside, nucleotide, nucleic acid metabolism.Nucleotide metabolism.Purine metabolism				VVTU5074_at	0	0.32617	0.430057	0.306971	0.328585	0.396501
VVTU9396_at	VIT_03s0063g00370	0	1.505	1.575	1.466	0.999	FS1	Up-regulated after pre-veraison	Nitrite reductase	Metabolism.Cellular metabolism.Nitrogen metabolism.Nitrogen assimilation				VVTU9396_at	0.000291281	0.950361	0.508736	0.522644	0.248494	0.362869
VVTU10900_at	VIT_03s0063g00580	0	2.492	2.178	1.934	1.985	FS1	Up-regulated after pre-veraison	Rad54	Metabolism.Primary metabolism.Nucleobase, nucleoside, nucleotide, nucleic acid metabolism.Nucleic acid metabolism.DNA metabolism.DNA repair				VVTU10900_at	2.56406e-12	0.281091	0.531925	0.542053	0.644502	0.49962
VVTU3326_at	VIT_03s0063g00710	0	3.272	3.218	2.849	2.408	FS1	Up-regulated after pre-veraison	CARBOXYESTERASE 12; CXE12	Metabolism.Cellular metabolism.Esterase activity				VVTU3326_at	0	0.422496	0.299326	0.224198	0.732574	0.883961
VVTU12545_s_at	VIT_03s0063g00820	0	0.878	1.014	1.025	1.041	FS1	Up-regulated after pre-veraison	CARBOXYESTERASE 12; CXE12	Metabolism.Cellular metabolism.Esterase activity				VVTU12545_s_at VVTU7839_s_at	0.00339541	0.418804	0.241959	0.258849	0.440624	0.66152
VVTU7839_s_at	VIT_03s0063g00820	0	1.167	1.588	1.348	1.401	FS1	Up-regulated after pre-veraison	CARBOXYESTERASE 12; CXE12	Metabolism.Cellular metabolism.Esterase activity				VVTU12545_s_at VVTU7839_s_at	6.12094e-06	0.538652	0.286894	0.211649	0.515903	0.657188
VVTU16265_at	VIT_13s0064g01280	0	1.753	1.658	1.289	1.31	FS1	Up-regulated after pre-veraison	SWAP (Suppressor-of-White-APricot)	Metabolism.Primary metabolism.Nucleobase, nucleoside, nucleotide, nucleic acid metabolism.Nucleic acid metabolism.RNA metabolism.RNA processing.mRNA processing.mRNA splicing				VVTU4213_at VVTU16265_at	2.50255e-10	0.469317	0.261229	0.181565	0.36615	0.612358
VVTU9865_s_at	VIT_13s0064g01270	0	1.953	1.934	1.497	1.113	FS1	Up-regulated after pre-veraison	tRNA/rRNA methyltransferase (SpoU)	Metabolism.Primary metabolism.Nucleobase, nucleoside, nucleotide, nucleic acid metabolism.Nucleic acid metabolism.RNA metabolism				VVTU9865_s_at	0	0.315585	0.263031	0.294316	0.298948	0.32038
VVTU17513_s_at	VIT_13s0064g01220	0	1.113	1.376	1.58	1.58	FS1	Up-regulated after pre-veraison	Zf A20 and AN1 domain-containing stress-associated protein 5	Regulation overview.Regulation of gene expression.Regulation of transcription.Transcription factor.Zinc finger AN1 family transcription factor				VVTU17513_s_at VVTU21720_s_at	0	0.306511	0.163581	0.156455	0.314959	0.181749
VVTU21720_s_at	VIT_13s0064g01220	0	0.858	1.147	1.412	1.392	FS1	Up-regulated after pre-veraison	Zf A20 and AN1 domain-containing stress-associated protein 5	Regulation overview.Regulation of gene expression.Regulation of transcription.Transcription factor.Zinc finger AN1 family transcription factor				VVTU17513_s_at VVTU21720_s_at	0	0.276058	0.132152	0.135061	0.264387	0.132039
VVTU18306_s_at	VIT_13s0064g01050	0	0.739	0.951	1.048	1.287	FS1	Up-regulated after pre-veraison	ADP,ATP carrier protein 1	Transport overview.Mitochondrial membrane transport.Mitochondrial membrane ATP/ADP transport				VVTU2615_x_at VVTU18306_s_at VVTU32710_s_at VVTU21953_x_at	1.13084e-07	0.280793	0.207383	0.254133	0.365698	0.495271
VVTU33037_s_at	VIT_11s0065g00370	0	0.818	0.873	1.063	1.306	FS1	Up-regulated after pre-veraison	Senescence-associated protein	Unknown				VVTU33037_s_at	0	0.230396	0.0841813	0.0466059	0.145824	0.130283
VVTU10135_at	VIT_11s0065g00700	0	0.897	0.889	1.151	1.021	FS1	Up-regulated after pre-veraison	translation initiation factor eIF-2B epsilon subunit	Metabolism.Primary metabolism.Protein metabolism and modification.Translation.Translational initiation				VVTU10135_at	0	0.199229	0.182265	0.200178	0.127114	0.248637
VVTU9719_at	VIT_14s0066g01190	0	3.858	3.856	4.283	4.945	FS1	Up-regulated after pre-veraison	Unknown protein	Unknown				VVTU9719_at	0	1.71663	0.243065	0.215685	0.359173	0.357423
VVTU18484_s_at	VIT_14s0066g01340	0	1.054	1.124	1.106	1.174	FS1	Up-regulated after pre-veraison	DNA-binding protein	Metabolism.Primary metabolism.Nucleobase, nucleoside, nucleotide, nucleic acid metabolism.Nucleic acid metabolism.DNA metabolism				VVTU18484_s_at	0	0.276996	0.104012	0.101475	0.0775661	0.0817978
VVTU8114_at	VIT_14s0066g01600	0	3.883	4.014	3.884	3.654	FS1	Up-regulated after pre-veraison	NHL repeat-containing protein	Unknown				VVTU8114_at	0	0.523862	0.463633	0.424604	0.410779	0.385175
VVTU16062_at	VIT_14s0066g01610	0	1.957	1.873	2.343	2.121	FS1	Up-regulated after pre-veraison	Zinc finger (C3HC4-type RING finger)	Regulation overview.Regulation of gene expression.Regulation of transcription.Transcription factor.Zinc finger C3HC4 family transcription factor				VVTU16062_at VVTU7783_at	0	0.457886	0.438924	0.540473	0.320448	0.33597
VVTU7783_at	VIT_14s0066g01610	0	1.834	1.771	2.277	2.004	FS1	Up-regulated after pre-veraison	Zinc finger (C3HC4-type RING finger)	Regulation overview.Regulation of gene expression.Regulation of transcription.Transcription factor.Zinc finger C3HC4 family transcription factor				VVTU16062_at VVTU7783_at	0	0.562292	0.363353	0.389504	0.206647	0.354482
VVTU5217_at	VIT_14s0066g01720	0	1.212	1.189	1.497	1.74	FS1	Up-regulated after pre-veraison	bromo-adjacenty (BAH) domain-containing protein	Regulation overview.Regulation of gene expression.Regulation of transcription.Transcription factor.PHD family transcription factor				VVTU5217_at	0	0.243256	0.121937	0.198089	0.280889	0.371165
VVTU915_at	VIT_14s0066g02340	0	0.888	1.072	1.104	1.267	FS1	Up-regulated after pre-veraison	Zinc finger (C3HC4-type RING finger)	Regulation overview.Regulation of gene expression.Regulation of transcription.Transcription factor.Zinc finger C3HC4 family transcription factor				VVTU915_at	0	0.387546	0.11352	0.124057	0.0641184	0.18776
VVTU3358_at	VIT_00s0662g00010	0	1.227	1.152	1.226	1.654	FS1	Up-regulated after pre-veraison	Acyl-CoA oxidase (ACX2)	Metabolism.Primary metabolism.Lipid metabolism.Fatty acid metabolism.Alpha-linolenic acid metabolism	Metabolism.Primary metabolism.Lipid metabolism.Fatty acid metabolism.Fatty acid biosynthesis.Unsaturated fatty acid biosynthesis			VVTU3358_at	0	0.451048	0.177358	0.165828	0.286421	0.329835
VVTU6879_s_at	VIT_00s0662g00030	0	1.843	1.706	2.016	2.137	FS1	Up-regulated after pre-veraison	Ethylene-responsive transcription factor related to APETALA2 4	Regulation overview.Regulation of gene expression.Regulation of transcription.Transcription factor.AP2 family transcription factor				VVTU6879_s_at VVTU37128_s_at	0	0.351903	0.354956	0.39436	0.392728	0.38529
VVTU1065_s_at	VIT_00s0662g00040	0	2.046	1.982	1.86	2.073	FS1	Up-regulated after pre-veraison	Ethylene-responsive transcription factor related to APETALA2 4	Regulation overview.Regulation of gene expression.Regulation of transcription.Transcription factor.AP2 family transcription factor				VVTU1065_s_at	0	0.354088	0.414154	0.438499	0.490769	0.433253
VVTU6076_at	VIT_13s0067g01780	0	1.049	1.191	1.393	1.728	FS1	Up-regulated after pre-veraison	histidine acid phosphatase	Metabolism.Cellular metabolism.Phosphate metabolism				VVTU6076_at	0	0.136678	0.255265	0.228504	0.157682	0.188449
VVTU16380_at	VIT_13s0067g00870	0	1.166	1.091	1.061	0.799	FS1	Up-regulated after pre-veraison	Peptidyl-prolyl cis-trans isomerase ROC7 (rotamase CyP 7)	Metabolism.Primary metabolism.Protein metabolism and modification.Protein folding.Peptidyl prolyl isomerase-mediated protein folding				VVTU16380_at	3.87582e-06	0.318433	0.324114	0.177305	0.482051	0.446243
VVTU5566_at	VIT_13s0067g00720	0	1.972	2.074	1.668	1.321	FS1	Up-regulated after pre-veraison	aarF domain containing kinase	Signalling.Signalling pathway.Protein kinase				VVTU5566_at	0	0.158448	0.196861	0.225365	0.283588	0.206289
VVTU3516_at	VIT_13s0067g00660	0	3.449	3.5	3.106	2.145	FS1	Up-regulated after pre-veraison	steroid 23-alpha-hydroxylase	Metabolism.Primary metabolism.Lipid metabolism.Steroid metabolism	Signalling.Hormone signalling.Brassinosteroid signalling.Brassinosteroid metabolism.Brassinosteroid biosynthesis			VVTU3516_at	0	0.864362	0.317455	0.256288	0.267527	0.487755
VVTU13082_at	VIT_13s0067g00550	0	1.179	1.285	1.417	1.496	FS1	Up-regulated after pre-veraison	clathrin, light polypeptide B	Unknown				VVTU13971_s_at VVTU16136_x_at VVTU13082_at	0	0.23756	0.286765	0.227459	0.321484	0.300507
VVTU12273_at	VIT_13s0067g02930	0	5.806	5.591	5.146	4.599	FS1	Up-regulated after pre-veraison	expansin [Vitis labrusca x Vitis vinifera] EXPA8	Cellular process.Cell growth and death.Cell growth	Cellular process.Cellular component organization and biogenesis.Cell wall organization and biogenesis.Cell wall metabolism.Cell wall modification			VVTU29469_s_at VVTU12273_at VVTU29589_x_at VVTU29407_s_at VVTU29589_s_at	0	1.61198	0.0920794	0.117111	0.229375	0.66301
VVTU29469_s_at	VIT_13s0067g02930	0	6.462	6.334	5.58	5.095	FS1	Up-regulated after pre-veraison	expansin [Vitis labrusca x Vitis vinifera] EXPA8	Cellular process.Cell growth and death.Cell growth	Cellular process.Cellular component organization and biogenesis.Cell wall organization and biogenesis.Cell wall metabolism.Cell wall modification			VVTU29469_s_at VVTU12273_at VVTU29589_x_at VVTU29407_s_at VVTU29589_s_at	0	1.37274	0.0730558	0.118136	0.42789	0.710921
VVTU29589_x_at	VIT_13s0067g02930	0	6.913	6.714	5.438	4.706	FS1	Up-regulated after pre-veraison	expansin [Vitis labrusca x Vitis vinifera] EXPA8	Cellular process.Cell growth and death.Cell growth	Cellular process.Cellular component organization and biogenesis.Cell wall organization and biogenesis.Cell wall metabolism.Cell wall modification			VVTU29469_s_at VVTU12273_at VVTU29589_x_at VVTU29407_s_at VVTU29589_s_at	0	1.16546	0.153692	0.201804	0.701046	0.770748
VVTU18181_s_at	VIT_13s0067g02640	0	1.068	1.11	1.288	1.336	FS1	Up-regulated after pre-veraison	alpha-galactosidase precursor	Metabolism.Primary metabolism.Carbohydrate metabolism.Monosaccharide metabolism.Galactose metabolism	Metabolism.Primary metabolism.Lipid metabolism.Glycerolipid metabolism	Metabolism.Primary metabolism.Lipid metabolism.Sphingolipid metabolism		VVTU4257_at VVTU28296_s_at VVTU18181_s_at	1.84039e-09	0.29523	0.297486	0.27703	0.375574	0.410338
VVTU28296_s_at	VIT_13s0067g02640	0	0.835	0.873	1.002	1.049	FS1	Up-regulated after pre-veraison	alpha-galactosidase precursor	Metabolism.Primary metabolism.Carbohydrate metabolism.Monosaccharide metabolism.Galactose metabolism	Metabolism.Primary metabolism.Lipid metabolism.Glycerolipid metabolism	Metabolism.Primary metabolism.Lipid metabolism.Sphingolipid metabolism		VVTU4257_at VVTU28296_s_at VVTU18181_s_at	0	0.236674	0.177476	0.148317	0.241026	0.123579
VVTU4257_at	VIT_13s0067g02640	0	0.664	0.873	1.002	1.034	FS1	Up-regulated after pre-veraison	alpha-galactosidase precursor	Metabolism.Primary metabolism.Carbohydrate metabolism.Monosaccharide metabolism.Galactose metabolism	Metabolism.Primary metabolism.Lipid metabolism.Glycerolipid metabolism	Metabolism.Primary metabolism.Lipid metabolism.Sphingolipid metabolism		VVTU4257_at VVTU28296_s_at VVTU18181_s_at	2.05063e-11	0.354584	0.183609	0.166594	0.241188	0.151826
VVTU22958_at	VIT_14s0068g00640	0	1.672	1.846	1.764	1.694	FS1	Up-regulated after pre-veraison	Acetyl-CoA synthetase	Metabolism.Primary metabolism.Generation of metabolite precursors and energy.Citric acid cycle	Metabolism.Primary metabolism.Lipid metabolism.Fatty acid metabolism.Fatty acid biosynthesis			VVTU5287_at VVTU22958_at	7.69151e-12	0.295291	0.324498	0.315143	0.565538	0.499242
VVTU5287_at	VIT_14s0068g00640	0	1.616	1.78	1.733	1.595	FS1	Up-regulated after pre-veraison	Acetyl-CoA synthetase	Metabolism.Primary metabolism.Generation of metabolite precursors and energy.Citric acid cycle	Metabolism.Primary metabolism.Lipid metabolism.Fatty acid metabolism.Fatty acid biosynthesis			VVTU5287_at VVTU22958_at	0	0.306908	0.314641	0.337915	0.427582	0.337925
VVTU37611_at	VIT_04s0069g00860	0	1.544	1.43	1.626	1.419	FS1	Up-regulated after pre-veraison	sarcosine oxidase	Metabolism.Primary metabolism.Amino acid metabolism.Glycine metabolism				VVTU7539_at VVTU37611_at	4.17402e-08	0.511615	0.585373	0.44239	0.272254	0.379663
VVTU7539_at	VIT_04s0069g00860	0	2.386	2.277	2.561	2.181	FS1	Up-regulated after pre-veraison	sarcosine oxidase	Metabolism.Primary metabolism.Amino acid metabolism.Glycine metabolism				VVTU7539_at VVTU37611_at	2.56306e-11	0.818575	0.70297	0.509034	0.346486	0.212279
VVTU23281_at	VIT_08s0007g07620	0	1.486	1.546	1.367	1.255	FS1	Up-regulated after pre-veraison	thioredoxin 2	Cellular process.Cellular homeostasis.Cell redox homeostasis				VVTU10014_at VVTU23281_at	4.86792e-11	0.430496	0.195593	0.223804	0.47428	0.373664
VVTU2472_at	VIT_08s0007g08840	0	4.181	4.28	5.731	5.667	FS1	Up-regulated after pre-veraison	Glycosyl transferaseHGA1	Metabolism.Primary metabolism.Carbohydrate metabolism.Glycosyl transference				VVTU2472_at	0	0.4921	0.244603	0.127169	0.224322	0.254287
VVTU17293_at	VIT_08s0007g06760	0	2.163	2.149	1.742	1.159	FS1	Up-regulated after pre-veraison	cation efflux family protein MTPc3	Transport overview.Ion transport.Cation transport.Heavy metal ion transport				VVTU17293_at	4.09983e-11	0.273298	0.246452	0.282541	0.524219	0.874145
VVTU12367_at	VIT_08s0007g06530	0	1.447	1.684	2.162	2.293	FS1	Up-regulated after pre-veraison	DnaJ homolog, subfamily B, member 6	Metabolism.Primary metabolism.Protein metabolism and modification.Protein folding.Chaperone-mediated protein folding.HSP-mediated protein folding.HSP-mediated protein folding co-chaperone				VVTU12367_at	0	0.225786	0.282568	0.353084	0.198358	0.136694
VVTU9649_at	VIT_08s0007g05800	0	1.09	0.971	1.013	1.17	FS1	Up-regulated after pre-veraison	patatin	Metabolism.Primary metabolism.Generation of metabolite precursors and energy.Storage proteins				VVTU9649_at	6.8676e-05	0.334917	0.434167	0.398771	0.328021	0.421336
VVTU8658_at	VIT_08s0007g04850	0	1.282	1.369	2.09	1.653	FS1	Up-regulated after pre-veraison	Protein phosphatase 2 (formerly 2A), regulatory subunit B	Signalling.Signalling pathway.Calcium sensors and signalling				VVTU8658_at	0	0.439524	0.228441	0.188899	0.19708	0.278553
VVTU4533_at	VIT_08s0007g04460	0	1.117	1.242	1.439	1.322	FS1	Up-regulated after pre-veraison	Unknown protein	Unknown				VVTU4533_at	7.69151e-12	0.3431	0.320739	0.319859	0.27102	0.290455
VVTU12732_at	VIT_08s0007g04190	0	1.039	1.202	1.446	1.706	FS1	Up-regulated after pre-veraison	ATPP2-A15	Unknown				VVTU12732_at	0	0.240305	0.140377	0.192777	0.187156	0.26191
VVTU18887_s_at	VIT_08s0007g04170	0	1.105	1.346	1.359	1.507	FS1	Up-regulated after pre-veraison	pyruvate kinase, cytosolic isozyme	Metabolism.Primary metabolism.Carbohydrate metabolism.Glycolysis Gluconeogenesis.Glycolysis				VVTU18887_s_at VVTU1012_at	6.91517e-11	0.323685	0.350611	0.366104	0.358287	0.314733
VVTU6459_at	VIT_08s0007g02860	0	1.9	1.996	2.03	1.963	FS1	Up-regulated after pre-veraison	RNA-binding protein	Unknown				VVTU6459_at	0	0.248357	0.435953	0.341254	0.326406	0.382879
VVTU13628_at	VIT_08s0007g08310	0	4.073	4.189	3.825	4.208	FS1	Up-regulated after pre-veraison	alkaline alpha galactosidase	Metabolism.Primary metabolism.Carbohydrate metabolism.Oligosaccharide metabolism.Glycan metabolism.Glycan catabolism	Metabolism.Primary metabolism.Lipid metabolism.Glycerolipid metabolism	Metabolism.Primary metabolism.Lipid metabolism.Sphingolipid metabolism		VVTU16376_at VVTU13628_at VVTU8416_at VVTU40282_s_at	0	0.691712	0.184364	0.226204	0.278624	0.369044
VVTU16376_at	VIT_08s0007g08310	0	3.273	3.326	3.121	3.472	FS1	Up-regulated after pre-veraison	alkaline alpha galactosidase	Metabolism.Primary metabolism.Carbohydrate metabolism.Oligosaccharide metabolism.Glycan metabolism.Glycan catabolism	Metabolism.Primary metabolism.Lipid metabolism.Glycerolipid metabolism	Metabolism.Primary metabolism.Lipid metabolism.Sphingolipid metabolism		VVTU16376_at VVTU13628_at VVTU8416_at VVTU40282_s_at	0	0.777988	0.20909	0.183537	0.249318	0.214316
VVTU40282_s_at	VIT_08s0007g08310	0	3.693	3.782	3.599	3.877	FS1	Up-regulated after pre-veraison	alkaline alpha galactosidase	Metabolism.Primary metabolism.Carbohydrate metabolism.Oligosaccharide metabolism.Glycan metabolism.Glycan catabolism	Metabolism.Primary metabolism.Lipid metabolism.Glycerolipid metabolism	Metabolism.Primary metabolism.Lipid metabolism.Sphingolipid metabolism		VVTU16376_at VVTU13628_at VVTU8416_at VVTU40282_s_at	0	0.769579	0.214307	0.154831	0.203643	0.165669
VVTU8416_at	VIT_08s0007g08310	0	2.901	2.877	2.746	2.911	FS1	Up-regulated after pre-veraison	alkaline alpha galactosidase	Metabolism.Primary metabolism.Carbohydrate metabolism.Oligosaccharide metabolism.Glycan metabolism.Glycan catabolism	Metabolism.Primary metabolism.Lipid metabolism.Glycerolipid metabolism	Metabolism.Primary metabolism.Lipid metabolism.Sphingolipid metabolism		VVTU16376_at VVTU13628_at VVTU8416_at VVTU40282_s_at	0	0.566412	0.171371	0.135474	0.185032	0.0997376
VVTU2059_s_at	VIT_08s0007g08280	0	2.208	2.177	1.644	1.825	FS1	Up-regulated after pre-veraison	remorin	Unknown				VVTU2059_s_at	0	0.563662	0.169538	0.176975	0.464027	0.436978
VVTU741_s_at	VIT_08s0007g01430	0	1	1.045	1.179	1.281	FS1	Up-regulated after pre-veraison	universal stress protein (USP) family protein	Response to stimulus.Stress response				VVTU741_s_at	1.04631e-05	0.507062	0.420052	0.345159	0.28229	0.372188
VVTU17431_at	VIT_08s0007g00770	0	1.243	1.494	1.609	1.508	FS1	Up-regulated after pre-veraison	NDP1 (RANDOM POTATO CDNA CLONE);	Unknown				VVTU17431_at VVTU35276_at	2.56306e-11	0.319547	0.334259	0.426858	0.33783	0.398603
VVTU5145_at	VIT_08s0007g00200	0	1.795	2.001	1.999	2.223	FS1	Up-regulated after pre-veraison	ankyrin repeat	Diverse functions.Gene family with diverse functions.Ankyrin domain family				VVTU5145_at	0	0.440213	0.184806	0.104725	0.265244	0.163747
VVTU11467_at	VIT_08s0007g08120	0	1.005	1.01	1.147	0.922	FS1	Up-regulated after pre-veraison	exostosin	Metabolism.Primary metabolism.Carbohydrate metabolism.Oligosaccharide metabolism.N-Glycan metabolism.N-Glycan biosynthesis				VVTU11467_at VVTU30181_s_at	3.01061e-06	0.355378	0.308033	0.430954	0.341197	0.300192
VVTU12881_at	VIT_09s0070g00160	0	2.287	2.617	2.947	2.69	FS1	Up-regulated after pre-veraison	CBL-interacting protein kinase 6 (CIPK6)	Signalling.Signalling pathway.Protein kinase				VVTU12881_at	2.56406e-12	1.07717	0.385724	0.253673	0.548588	0.491493
VVTU18180_at	VIT_10s0071g01030	0	0.923	1.001	0.961	1.154	FS1	Up-regulated after pre-veraison	transducin family protein / WD-40 repeat	Unknown				VVTU4258_at VVTU18180_at	0.000121137	0.285401	0.313241	0.427419	0.455089	0.447683
VVTU4258_at	VIT_10s0071g01030	0	1.041	1.064	1.224	1.386	FS1	Up-regulated after pre-veraison	transducin family protein / WD-40 repeat	Unknown				VVTU4258_at VVTU18180_at	3.01092e-10	0.196881	0.359974	0.407201	0.334185	0.242271
VVTU13721_s_at	VIT_10s0071g00970	0	1.086	0.787	1.102	1.171	FS1	Up-regulated after pre-veraison	D111/G-patch domain-containing protein	Unknown				VVTU13721_s_at	4.57832e-06	0.265978	0.262032	0.295925	0.403877	0.550315
VVTU21314_at	VIT_10s0071g00890	0	3.553	3.527	3.229	2.934	FS1	Up-regulated after pre-veraison	Unknown protein	Unknown				VVTU21314_at	0	0.48887	0.58432	0.460893	0.419909	0.316543
VVTU19956_s_at	VIT_13s0074g00770	0	0.885	1.025	1.201	1.422	FS1	Up-regulated after pre-veraison	Copper chaperone ATX1	Cellular process.Cellular homeostasis.Heavy metal ion homeostasis.Copper homeostasis				VVTU19956_s_at	0	0.255748	0.194851	0.142642	0.134187	0.14028
VVTU5563_at	VIT_18s0076g00330	0	1.63	1.64	1.74	1.906	FS1	Up-regulated after pre-veraison	VirE2-interacting protein (VIP1)	Regulation overview.Regulation of gene expression.Regulation of transcription.Transcription factor.bZIP family transcription factor				VVTU5563_at	0	0.299011	0.127383	0.139143	0.200739	0.199132
VVTU26516_s_at	VIT_05s0077g01350	0	0.769	0.91	1.002	1.162	FS1	Up-regulated after pre-veraison	Mov34 STAM-binding protein	Metabolism.Primary metabolism.Protein metabolism and modification.Proteolysis.Peptidase-mediated proteolysis.Subtilase-mediated proteolysis				VVTU26516_s_at VVTU7412_at	9.93967e-05	0.197815	0.312665	0.320677	0.43227	0.555908
VVTU9337_at	VIT_05s0077g01480	0	1.428	1.546	2.292	2.021	FS1	Up-regulated after pre-veraison	ARR1 typeB	Signalling.Hormone signalling.Cytokinin signalling.Cytokinin-mediated signalling pathway				VVTU9337_at	2.56406e-12	0.638429	0.241031	0.252937	0.437416	0.530564
VVTU35517_s_at	VIT_05s0077g01940	0	0.951	1.114	1.017	0.897	FS1	Up-regulated after pre-veraison	acyl-CoA dehydrogenase (ibr3)	Metabolism.Primary metabolism.Lipid metabolism.Fatty acid metabolism.Fatty acid catabolism.Fatty acid beta-oxidation				VVTU35517_s_at VVTU25917_at VVTU5919_at	2.94969e-07	0.338226	0.260519	0.244771	0.388446	0.336639
VVTU5919_at	VIT_05s0077g01940	0	1.047	1.124	1.07	0.988	FS1	Up-regulated after pre-veraison	acyl-CoA dehydrogenase (ibr3)	Metabolism.Primary metabolism.Lipid metabolism.Fatty acid metabolism.Fatty acid catabolism.Fatty acid beta-oxidation				VVTU35517_s_at VVTU25917_at VVTU5919_at	3.33155e-11	0.270325	0.20708	0.167451	0.321521	0.26371
VVTU34610_s_at	VIT_05s0077g01980	0	1.659	1.408	1.209	0.975	FS1	Up-regulated after pre-veraison	Unknown protein	Unknown				VVTU34610_s_at VVTU5962_at	1.38058e-09	0.341777	0.524971	0.301279	0.421872	0.298636
VVTU5962_at	VIT_05s0077g01980	0	3.946	3.694	3.634	3.206	FS1	Up-regulated after pre-veraison	Unknown protein	Unknown				VVTU34610_s_at VVTU5962_at	0	0.489119	0.596379	0.641433	0.53403	0.457946
VVTU40803_s_at	VIT_05s0077g00730	0	2.101	2.335	3.036	2.753	FS1	Up-regulated after pre-veraison	WRKY DNA-binding protein 48	Regulation overview.Regulation of gene expression.Regulation of transcription.Transcription factor.WRKY family transcription factor				VVTU40803_s_at	0	0.340829	0.107849	0.0899711	0.157667	0.234316
VVTU12088_at	VIT_05s0077g00750	0	1.324	1.422	1.64	1.567	FS1	Up-regulated after pre-veraison	basic helix-loop-helix (bHLH) family	Regulation overview.Regulation of gene expression.Regulation of transcription.Transcription factor.bHLH family transcription factor				VVTU12088_at	2.56406e-12	0.623033	0.225567	0.167151	0.279225	0.223159
VVTU2219_s_at	VIT_05s0077g00860	0	0.893	1.001	1.011	0.989	FS1	Up-regulated after pre-veraison	3-hydroxybutyryl-CoA dehydratase	Metabolism.Primary metabolism.Organic acid metabolism.Butanoate metabolism				VVTU2219_s_at	7.59218e-10	0.423168	0.208443	0.220001	0.224311	0.142345
VVTU18999_s_at	VIT_05s0077g01100	0	1.054	1.132	1.123	1.163	FS1	Up-regulated after pre-veraison	ubiquitin-conjugating enzyme E2 J1	Metabolism.Primary metabolism.Protein metabolism and modification.Proteolysis.Ubiquitin-mediated proteolysis				VVTU17199_at VVTU18999_s_at	0	0.142677	0.324234	0.304995	0.175359	0.174252
VVTU13085_at	VIT_05s0077g01150	0	4.133	4.774	5.857	5.645	FS1	Up-regulated after pre-veraison	Beta-1,3-glucanase	Metabolism.Primary metabolism.Carbohydrate metabolism.Polysaccharide metabolism.Beta-1,3 glucan metabolism.Beta-1,3 glucan catabolism				VVTU13085_at	0	0.617553	0.653161	0.517695	1.28258	1.33627
VVTU9181_at	VIT_00s0779g00010	0	1.459	1.535	1.844	1.422	FS1	Up-regulated after pre-veraison	Unknown protein	Unknown				VVTU9181_at	0	0.294385	0.297595	0.304199	0.248472	0.440897
VVTU2656_at	VIT_04s0079g00540	0	1.403	1.459	1.217	1.089	FS1	Up-regulated after pre-veraison	no hit	Unknown				VVTU2656_at	0	0.234769	0.119932	0.177607	0.254545	0.336194
VVTU1775_at	VIT_04s0008g00470	0	0.923	1.006	1.061	1.317	FS1	Up-regulated after pre-veraison	early nodulin Enod93 protein	Unknown				VVTU1775_at	0	0.384613	0.128572	0.130037	0.0701876	0.109735
VVTU2662_s_at	VIT_04s0008g05030	0	1.196	1.278	1.242	1.337	FS1	Up-regulated after pre-veraison	Ras GTP-binding protein (RAN3)	Signalling.Signalling pathway.G-protein signalling pathway				VVTU2662_s_at	0	0.200426	0.0558008	0.12195	0.101456	0.0932201
VVTU22683_s_at	VIT_04s0008g05090	0	0.774	0.995	1.119	1.115	FS1	Up-regulated after pre-veraison	peptidyl-prolyl isomerase D (cyclophilin D)	Metabolism.Primary metabolism.Protein metabolism and modification.Protein folding.Peptidyl prolyl isomerase-mediated protein folding				VVTU5621_at VVTU22683_s_at	0	0.223376	0.15421	0.0804295	0.204394	0.390641
VVTU18601_s_at	VIT_04s0008g06000	0	4.647	4.895	5.9	5.668	FS1	Up-regulated after pre-veraison	Ethylene-responsive transcription factor ERF003	Regulation overview.Regulation of gene expression.Regulation of transcription.Transcription factor.AP2 family transcription factor.ERF subfamily transcription factor				VVTU18601_s_at VVTU18607_s_at	0	0.768015	0.702237	0.663679	0.152211	0.258395
VVTU18607_s_at	VIT_04s0008g06000	0	4.674	4.889	5.908	5.657	FS1	Up-regulated after pre-veraison	Ethylene-responsive transcription factor ERF003	Regulation overview.Regulation of gene expression.Regulation of transcription.Transcription factor.AP2 family transcription factor.ERF subfamily transcription factor				VVTU18601_s_at VVTU18607_s_at	0	0.733278	0.65605	0.678168	0.155684	0.255146
VVTU16779_at	VIT_04s0008g06320	0	0.981	1.005	1.091	1.131	FS1	Up-regulated after pre-veraison	Unknown protein	Unknown				VVTU16779_at	0	0.141555	0.238979	0.14738	0.179907	0.15437
VVTU18192_at	VIT_04s0008g00690	0	1.059	1.052	1.484	1.375	FS1	Up-regulated after pre-veraison	Unknown protein	Unknown				VVTU40861_at VVTU18192_at	0	0.215874	0.208768	0.176292	0.225559	0.440484
VVTU40861_at	VIT_04s0008g00690	0	1.223	1.256	1.677	1.532	FS1	Up-regulated after pre-veraison	Unknown protein	Unknown				VVTU40861_at VVTU18192_at	0	0.260319	0.201002	0.23187	0.254904	0.351355
VVTU8308_at	VIT_04s0008g01060	0	1.487	1.593	1.633	1.572	FS1	Up-regulated after pre-veraison	substrate carrier, Mitochondrial	Transport overview.Mitochondrial membrane transport				VVTU8308_at	0	0.185559	0.122728	0.105347	0.265738	0.291622
VVTU34985_at	VIT_00s0804g00010	0	1.166	1.051	0.922	0.684	FS1	Up-regulated after pre-veraison	Unknown protein	Unknown				VVTU34985_at	0	0.176071	0.141763	0.158923	0.129517	0.151997
VVTU1554_s_at	VIT_14s0081g00030	0	7.883	7.922	7.358	7.094	FS1	Up-regulated after pre-veraison	Pathogenesis-related protein-4 (Chitinase )	Response to stimulus.Stress response				VVTU39233_s_at VVTU1554_s_at	0	0.650798	0.295796	0.325454	0.653642	0.882429
VVTU39233_s_at	VIT_14s0081g00030	0	7.45	7.513	6.667	6.377	FS1	Up-regulated after pre-veraison	Pathogenesis-related protein-4 (Chitinase )	Response to stimulus.Stress response				VVTU39233_s_at VVTU1554_s_at	0	0.323503	0.561617	0.438433	0.945365	1.26737
VVTU13605_s_at	VIT_13s0084g00050	0	1.309	1.476	1.532	1.578	FS1	Up-regulated after pre-veraison	Cysteine proteinase inhibitor	Metabolism.Primary metabolism.Protein metabolism and modification.Proteolysis.Protease inhibition				VVTU13605_s_at	1.31783e-09	0.116175	0.500905	0.508883	0.440725	0.312824
VVTU1063_at	VIT_02s0087g01020	0	2.956	3.003	3.382	3.415	FS1	Up-regulated after pre-veraison	CRK10 (CYSTEINE-RICH RLK10)	Signalling.Signalling pathway.Protein kinase				VVTU1063_at	0	0.411462	0.60055	0.54318	0.447868	0.364429
VVTU381_at	VIT_02s0087g00560	0	1.072	1.071	1.038	1.093	FS1	Up-regulated after pre-veraison	Unknown protein	Unknown				VVTU381_at	7.69151e-12	0.435487	0.244029	0.231502	0.128626	0.0768821
VVTU6420_at	VIT_03s0088g01180	0	3.495	3.434	4.374	4.097	FS1	Up-regulated after pre-veraison	Proline iminopeptidase	Metabolism.Primary metabolism.Protein metabolism and modification.Proteolysis				VVTU6420_at	0	0.967437	0.39756	0.308821	0.359908	0.440905
VVTU13036_s_at	VIT_03s0088g00060	0	2.198	2.162	2.461	2.272	FS1	Up-regulated after pre-veraison	isoflavone reductase	Metabolism.Secondary metabolism.Phenylpropanoid metabolism.Flavonoid metabolism.Isoflavonoid biosynthesis				VVTU13036_s_at	1.26763e-09	0.355792	0.73873	0.567779	0.836674	0.469428
VVTU28662_at	VIT_18s0089g00350	0	0.811	1.085	1.098	1.287	FS1	Up-regulated after pre-veraison	DYNAMIN-LIKE PROTEIN 6	Cellular process.Cellular transport.Protein trafficking.Vesicle-mediated trafficking				VVTU28662_at VVTU3335_at	2.29705e-07	0.223214	0.228907	0.211544	0.450501	0.528942
VVTU5011_at	VIT_06s0009g02490	0	0.824	0.893	1.092	1.061	FS1	Up-regulated after pre-veraison	urease accessory protein F	Unknown				VVTU5011_at	0	0.216366	0.194308	0.17206	0.168968	0.189108
VVTU38115_x_at	VIT_06s0009g02230	0	0.901	0.858	1.188	1.159	FS1	Up-regulated after pre-veraison	cysteine protease inhibitor	Metabolism.Primary metabolism.Protein metabolism and modification.Proteolysis.Peptidase-mediated proteolysis				VVTU38115_x_at	8.63958e-08	0.230037	0.341088	0.273547	0.432949	0.324182
VVTU5290_at	VIT_06s0009g01620	0	2.696	2.844	2.972	2.663	FS1	Up-regulated after pre-veraison	harpin-induced protein	Response to stimulus.Stress response.Biotic stress response.Virus stress response				VVTU5290_at	0	0.437079	0.408548	0.42526	0.295759	0.438819
VVTU35254_s_at	VIT_19s0090g01120	0	0.902	0.909	1.213	1.256	FS1	Up-regulated after pre-veraison	Unknown protein	Unknown				VVTU23245_at VVTU35254_s_at	0	0.271398	0.332933	0.205887	0.280315	0.153178
VVTU3833_s_at	VIT_19s0090g01340	0	2.811	3.022	3.2	3.17	FS1	Up-regulated after pre-veraison	no hit	Unknown				VVTU3833_s_at	0	1.38119	0.248448	0.244576	0.211342	0.116828
VVTU13570_s_at	VIT_19s0090g01350	0	2.867	2.941	3.613	3.795	FS1	Up-regulated after pre-veraison	aspartyl protease	Metabolism.Primary metabolism.Protein metabolism and modification.Proteolysis.Peptidase-mediated proteolysis				VVTU14471_s_at VVTU22994_s_at VVTU13570_s_at VVTU35604_s_at	0	0.420851	0.692534	0.547557	0.693514	0.758537
VVTU14471_s_at	VIT_19s0090g01350	0	3.672	4.092	4.79	4.968	FS1	Up-regulated after pre-veraison	aspartyl protease	Metabolism.Primary metabolism.Protein metabolism and modification.Proteolysis.Peptidase-mediated proteolysis				VVTU14471_s_at VVTU22994_s_at VVTU13570_s_at VVTU35604_s_at	0	0.973375	0.485008	0.397212	0.224372	0.208964
VVTU22994_s_at	VIT_19s0090g01350	0	3.518	3.948	4.624	4.794	FS1	Up-regulated after pre-veraison	aspartyl protease	Metabolism.Primary metabolism.Protein metabolism and modification.Proteolysis.Peptidase-mediated proteolysis				VVTU14471_s_at VVTU22994_s_at VVTU13570_s_at VVTU35604_s_at	0	0.877197	0.452145	0.364616	0.217843	0.212835
VVTU24124_x_at	VIT_19s0090g01360	0	2.116	1.98	1.877	1.933	FS1	Up-regulated after pre-veraison	no hit	Unknown				VVTU2710_s_at VVTU24124_x_at	5.1279e-12	0.831898	0.305718	0.315254	0.402541	0.21777
VVTU2710_s_at	VIT_19s0090g01360	0	2.973	3.107	3.117	2.997	FS1	Up-regulated after pre-veraison	no hit	Unknown				VVTU2710_s_at VVTU24124_x_at	0	1.37382	0.140259	0.108176	0.170206	0.12959
VVTU29441_s_at	VIT_19s0090g01370	0	5.013	5.639	6.138	6.447	FS1	Up-regulated after pre-veraison	no hit	Unknown				VVTU12988_x_at VVTU35238_x_at VVTU39506_x_at VVTU29441_x_at VVTU35238_s_at VVTU29441_s_at	0	0.553764	0.654235	0.562035	0.564692	0.556194
VVTU35238_s_at	VIT_19s0090g01370	0	4.916	5.552	6.055	6.382	FS1	Up-regulated after pre-veraison	no hit	Unknown				VVTU12988_x_at VVTU35238_x_at VVTU39506_x_at VVTU29441_x_at VVTU35238_s_at VVTU29441_s_at	0	0.441595	0.621402	0.562518	0.585237	0.554316
VVTU35238_x_at	VIT_19s0090g01370	0	4.194	4.408	5.062	4.905	FS1	Up-regulated after pre-veraison	no hit	Unknown				VVTU12988_x_at VVTU35238_x_at VVTU39506_x_at VVTU29441_x_at VVTU35238_s_at VVTU29441_s_at	0	0.458329	0.694146	0.611227	0.657106	0.382499
VVTU39506_x_at	VIT_19s0090g01370	0	3.612	3.678	4.324	4.376	FS1	Up-regulated after pre-veraison	no hit	Unknown				VVTU12988_x_at VVTU35238_x_at VVTU39506_x_at VVTU29441_x_at VVTU35238_s_at VVTU29441_s_at	0	0.264655	0.610414	0.545432	0.542989	0.297697
VVTU2575_at	VIT_03s0091g00520	0	0.972	1.073	1.252	1.579	FS1	Up-regulated after pre-veraison	Prolyl 4-hydroxylase	Metabolism.Primary metabolism.Protein metabolism and modification.Protein modification.Prolyl hydroxylation				VVTU2575_at	0	0.26935	0.217689	0.150398	0.353496	0.383565
VVTU13171_at	VIT_03s0091g00260	0	3.48	3.571	3.372	3.009	FS1	Up-regulated after pre-veraison	ZINC FINGER PROTEIN 4	Regulation overview.Regulation of gene expression.Regulation of transcription.Transcription factor.C2H2 family transcription factor				VVTU13171_at	0	0.300796	0.22167	0.168935	0.170139	0.310337
VVTU8199_at	VIT_05s0094g01420	0	0.834	0.877	1.021	1.076	FS1	Up-regulated after pre-veraison	inosine-uridine preferring nucleoside hydrolase	Metabolism.Primary metabolism.Nucleobase, nucleoside, nucleotide, nucleic acid metabolism.Nucleotide metabolism.Purine metabolism				VVTU8199_at	0	0.239942	0.150584	0.185838	0.117438	0.191246
VVTU34604_s_at	VIT_05s0094g00330	0	9.118	9.126	9.052	8.952	FS1	Up-regulated after pre-veraison	Chitinase, class IV [Vitis vinifera]	Response to stimulus.Stress response				VVTU34604_s_at	0	1.2172	0.0751955	0.103752	0.112174	0.163632
VVTU12263_at	VIT_05s0094g00340	0	2.696	2.552	3.179	3.529	FS1	Up-regulated after pre-veraison	Chitinase class IV	Response to stimulus.Stress response				VVTU12263_at VVTU18830_s_at	0	0.191812	0.692668	0.469717	0.979238	0.706196
VVTU18830_s_at	VIT_05s0094g00340	0	9.44	9.434	9.36	9.284	FS1	Up-regulated after pre-veraison	Chitinase class IV	Response to stimulus.Stress response				VVTU12263_at VVTU18830_s_at	0	1.33434	0.0646921	0.0839531	0.119096	0.176123
VVTU12810_at	VIT_05s0094g00910	0	1.183	1.377	1.234	1.124	FS1	Up-regulated after pre-veraison	Unknown protein	Unknown				VVTU12810_at	9.72782e-11	0.311633	0.321306	0.328614	0.296311	0.32011
VVTU2760_at	VIT_16s0098g00790	0	4.996	5.108	5.203	4.681	FS1	Up-regulated after pre-veraison	copper-binding family protein	Unknown				VVTU2760_at	0	1.83133	0.61777	0.517017	0.170584	0.266568
VVTU1036_at	VIT_16s0098g00610	0	0.723	0.799	1.017	1.14	FS1	Up-regulated after pre-veraison	import inner membrane translocase subunit Tim17/Tim22/Tim23	Transport overview.Macromolecule transport.Protein transport	Transport overview.Mitochondrial membrane transport.Mitochondrial membrane protein transport			VVTU1036_at	0	0.192721	0.114485	0.13136	0.145669	0.21617
VVTU23087_s_at	VIT_16s0098g01780	0	1.862	1.992	1.99	1.882	FS1	Up-regulated after pre-veraison	soluble starch synthase 1, chloroplast precursor	Metabolism.Primary metabolism.Carbohydrate metabolism.Polysaccharide metabolism.Starch and sucrose metabolism.Starch biosynthesis catabolism.Starch biosynthesis				VVTU3541_at VVTU23087_s_at VVTU34952_s_at	0	0.21292	0.256715	0.228045	0.297474	0.475221
VVTU34952_s_at	VIT_16s0098g01780	0	1.514	1.624	1.786	1.689	FS1	Up-regulated after pre-veraison	soluble starch synthase 1, chloroplast precursor	Metabolism.Primary metabolism.Carbohydrate metabolism.Polysaccharide metabolism.Starch and sucrose metabolism.Starch biosynthesis catabolism.Starch biosynthesis				VVTU3541_at VVTU23087_s_at VVTU34952_s_at	0	0.196218	0.137021	0.167709	0.108135	0.146877
VVTU3541_at	VIT_16s0098g01780	0	1.881	2.016	2.266	2.115	FS1	Up-regulated after pre-veraison	soluble starch synthase 1, chloroplast precursor	Metabolism.Primary metabolism.Carbohydrate metabolism.Polysaccharide metabolism.Starch and sucrose metabolism.Starch biosynthesis catabolism.Starch biosynthesis				VVTU3541_at VVTU23087_s_at VVTU34952_s_at	0	0.222897	0.18943	0.193673	0.10757	0.215728
VVTU7711_at	VIT_17s0000g07030	0	3.153	3.24	3.579	2.688	FS1	Up-regulated after pre-veraison	cytokinin-O-glucosyltransferase 2	Signalling.Hormone signalling.Cytokinin signalling.Cytokinin metabolism.Cytokinin inactivation by glycosylation				VVTU7711_at	0	0.58065	0.339613	0.399778	0.37669	0.391445
VVTU1572_at	VIT_01s0010g03640	0	1.349	1.462	1.531	1.731	FS1	Up-regulated after pre-veraison	DnaJ homolog, subfamily A, member 3	Metabolism.Primary metabolism.Protein metabolism and modification.Protein folding.Chaperone-mediated protein folding.HSP-mediated protein folding.HSP-mediated protein folding co-chaperone				VVTU1572_at	0	0.160719	0.203234	0.22576	0.309614	0.252261
VVTU39744_at	TC59567	0	0.958	1.113	1.407	1.453	FS1	Up-regulated after pre-veraison	Nitric-oxide reductase subunit C	Metabolism.Cellular metabolism.Nitrogen metabolism				VVTU39744_at	4.84008e-09	0.560167	0.224219	0.205115	0.360253	0.379669
VVTU1315_at	TC61492	0	3.026	3.385	3.63	3.31	FS1	Up-regulated after pre-veraison	no hit	Unknown				VVTU1315_at	0	0.357127	0.290128	0.225057	0.361428	0.475612
VVTU14429_at	TC63265	0	1.304	1.171	0.794	1.063	FS1	Up-regulated after pre-veraison	Unknown protein	Unknown				VVTU14429_at	3.6186e-05	0.573983	0.282428	0.308666	0.458624	0.433796
VVTU37906_s_at	TC64148	0	1.436	1.637	1.586	1.541	FS1	Up-regulated after pre-veraison	no hit	Unknown				VVTU37906_s_at	3.84376e-11	0.35683	0.276964	0.263624	0.480073	0.490361
VVTU34699_at	TC65948	0	3.023	2.899	2.565	2.108	FS1	Up-regulated after pre-veraison	no hit	Unknown				VVTU34699_at	0	0.598437	0.38039	0.357368	0.771445	0.66396
VVTU2889_at	TC70738	0	2.894	2.89	2.962	2.826	FS1	Up-regulated after pre-veraison	no hit	Unknown				VVTU2889_at	0	1.0399	0.345667	0.24003	0.273534	0.362266
VVTU11892_s_at	VVTU11892_s_at	0	5.194	5.559	6.438	6.941	FS1	Up-regulated after pre-veraison	no hit	Unknown				VVTU11892_s_at	0	1.0233	0.436647	0.230824	0.330626	0.250728
VVTU12096_at	VVTU12096_at	0	6.698	7.059	6.792	6.449	FS1	Up-regulated after pre-veraison	unknown	Unknown				VVTU12096_at	0	1.21097	0.289927	0.233493	0.47571	0.807594
VVTU12356_at	VVTU12356_at	0	2.929	3.181	3.139	3.455	FS1	Up-regulated after pre-veraison	no hit	Unknown				VVTU12356_at	0	0.311564	0.266437	0.278164	0.297603	0.353797
VVTU12642_at	VVTU12642_at	0	2.266	2.392	2.328	2.152	FS1	Up-regulated after pre-veraison	Basic helix-loop-helix	Unknown				VVTU12642_at	2.56406e-12	0.985035	0.445371	0.341326	0.29179	0.2293
VVTU12729_at	VVTU12729_at	0	1.659	1.475	1.809	1.866	FS1	Up-regulated after pre-veraison	acyl-CoA binding protein	Unknown				VVTU12729_at	0	0.296952	0.200298	0.20694	0.321343	0.140692
VVTU13087_at	VVTU13087_at	0	2.082	2.187	1.715	1.246	FS1	Up-regulated after pre-veraison	no hit	Unknown				VVTU13087_at	0	0.29121	0.129139	0.0758759	0.325005	0.320341
VVTU13094_at	VVTU13094_at	0	1.151	1.309	1.661	1.712	FS1	Up-regulated after pre-veraison	no hit	Unknown				VVTU13094_at	5.46788e-09	0.503962	0.376071	0.311367	0.475873	0.481856
VVTU13390_x_at	VVTU13390_x_at	0	4.111	4.132	4.163	4.064	FS1	Up-regulated after pre-veraison	no hit	Unknown				VVTU13390_x_at	0	0.809863	0.517987	0.249462	0.778841	0.774097
VVTU13645_s_at	VVTU13645_s_at	0	4.707	5.142	6.535	7.057	FS1	Up-regulated after pre-veraison	no hit	Unknown				VVTU13645_s_at	0	0.915575	0.34005	0.217204	0.384846	0.180622
VVTU14074_at	VVTU14074_at	0	1.599	1.495	1.472	1.407	FS1	Up-regulated after pre-veraison	no hit	Unknown				VVTU14074_at	2.05063e-11	0.306564	0.362954	0.204185	0.32911	0.540577
VVTU14536_at	VVTU14536_at	0	1.253	1.14	0.941	1.797	FS1	Up-regulated after pre-veraison	no hit	Unknown				VVTU14536_at	5.54244e-08	0.335066	0.119049	0.216577	0.378721	0.80603
VVTU14676_at	VVTU14676_at	0	1.076	1.421	1.191	1.258	FS1	Up-regulated after pre-veraison	no hit	Unknown				VVTU14676_at	0.000157564	0.369835	0.438018	0.357227	0.516671	0.683889
VVTU14788_at	VVTU14788_at	0	1.026	1.004	1.364	1.344	FS1	Up-regulated after pre-veraison	HELICASE IN VASCULAR TISSUE AND TAPETUM	Metabolism.Primary metabolism.Nucleobase, nucleoside, nucleotide, nucleic acid metabolism.Nucleic acid metabolism.DNA metabolism				VVTU14788_at	8.67036e-08	0.450734	0.13858	0.237816	0.419962	0.508609
VVTU15130_at	VVTU15130_at	0	1.597	1.701	1.595	1.337	FS1	Up-regulated after pre-veraison	R protein MLA10	Response to stimulus.Stress response.Biotic stress response				VVTU15130_at	2.96014e-10	0.337301	0.493628	0.327425	0.426358	0.455128
VVTU15260_at	VVTU15260_at	0	0.931	0.967	1.133	1.089	FS1	Up-regulated after pre-veraison	no hit	Unknown				VVTU15260_at	1.02549e-11	0.491729	0.128182	0.141394	0.0757472	0.171766
VVTU1543_at	VVTU1543_at	0	1.63	1.751	1.761	1.701	FS1	Up-regulated after pre-veraison	no hit	Unknown				VVTU1543_at	7.26431e-10	0.312647	0.479385	0.389021	0.440045	0.610214
VVTU15461_at	VVTU15461_at	0	1.071	1.225	1.449	1.62	FS1	Up-regulated after pre-veraison	no hit	Unknown				VVTU15461_at	0	0.185502	0.207434	0.281903	0.372146	0.397969
VVTU16648_at	VVTU16648_at	0	2.835	2.854	3.774	3.961	FS1	Up-regulated after pre-veraison	no hit	Unknown				VVTU16648_at	0	0.282643	0.532426	0.518154	0.687313	0.447243
VVTU16819_at	VVTU16819_at	0	1.874	2.138	2.409	2.221	FS1	Up-regulated after pre-veraison	no hit	Unknown				VVTU16819_at	0	0.312757	0.520088	0.336202	0.470647	0.388066
VVTU16856_x_at	VVTU16856_x_at	0	5.805	6.086	6.471	6.424	FS1	Up-regulated after pre-veraison	no hit	Unknown				VVTU16856_x_at	0	0.394622	0.404341	0.325069	0.292778	0.217019
VVTU17058_at	VVTU17058_at	0	1.307	1.244	1.251	1.443	FS1	Up-regulated after pre-veraison	fringe	Unknown				VVTU17058_at	0.000231615	0.659826	0.448745	0.395475	0.460668	0.573459
VVTU17581_at	VVTU17581_at	0	1.619	1.648	1.296	1.172	FS1	Up-regulated after pre-veraison	Thaumatin VVTL1 [Vitis vinifera]	Response to stimulus.Stress response				VVTU17581_at	8.07981e-06	0.650453	0.550225	0.39392	0.491994	0.502168
VVTU17652_s_at	VVTU17652_s_at	0	5.169	5.481	6.408	6.877	FS1	Up-regulated after pre-veraison	no hit	Unknown				VVTU17652_s_at	0	1.03523	0.409296	0.204008	0.328628	0.253475
VVTU18930_at	VVTU18930_at	0	0.933	0.941	1.075	1.171	FS1	Up-regulated after pre-veraison	no hit	Unknown				VVTU18930_at	1.22083e-08	0.271741	0.300273	0.274496	0.297891	0.361719
VVTU19225_s_at	VVTU22768_s_at VVTU19225_s_at	0	2.629	3.095	3.194	3.105	FS1	Up-regulated after pre-veraison	no hit	Unknown				VVTU22768_s_at VVTU19225_s_at	0	0.541954	0.475664	0.298458	0.493032	0.468713
VVTU20532_x_at	VVTU20532_x_at	0	2.829	2.925	2.558	2.397	FS1	Up-regulated after pre-veraison	no hit	Unknown				VVTU20532_x_at	0	0.279382	0.670129	0.513627	0.534672	0.525566
VVTU21252_at	VVTU21252_at VVTU21252_x_at	0	1.108	1.031	0.927	1.107	FS1	Up-regulated after pre-veraison	no hit	Unknown				VVTU21252_at VVTU21252_x_at	6.61309e-07	0.391069	0.412795	0.332898	0.271536	0.269067
VVTU21252_x_at	VVTU21252_at VVTU21252_x_at	0	1.261	1.139	1.011	1.249	FS1	Up-regulated after pre-veraison	no hit	Unknown				VVTU21252_at VVTU21252_x_at	1.3143e-07	0.351285	0.493098	0.367377	0.30865	0.262295
VVTU21260_at	VVTU21260_at	0	1.832	2.216	2.36	2.107	FS1	Up-regulated after pre-veraison	Maf, septum formation protein	Cellular process.Cell growth and death.Cell division				VVTU21260_at	0	0.336135	0.269276	0.314232	0.544301	0.422307
VVTU21274_x_at	VVTU21274_x_at	0	1.011	1.143	1.299	1.283	FS1	Up-regulated after pre-veraison	no hit	Unknown				VVTU21274_x_at	0.000172476	0.303568	0.602443	0.483922	0.484436	0.41542
VVTU21358_at	VVTU21358_at	0	1.112	1.184	1.394	1.392	FS1	Up-regulated after pre-veraison	no hit	Unknown				VVTU21358_at	0.000639436	0.466045	0.586501	0.414641	0.657826	0.470538
VVTU21358_x_at	VVTU21358_x_at	0	1.253	1.347	1.498	1.457	FS1	Up-regulated after pre-veraison	no hit	Unknown				VVTU21358_x_at	0	0.426943	0.204347	0.187085	0.169528	0.200362
VVTU21399_at	VVTU21399_at VVTU21399_x_at	0	2.57	2.585	2.486	2.418	FS1	Up-regulated after pre-veraison	no hit	Unknown				VVTU21399_at VVTU21399_x_at	0	0.284946	0.441213	0.32317	0.298571	0.219419
VVTU21399_x_at	VVTU21399_at VVTU21399_x_at	0	2.626	2.624	2.55	2.487	FS1	Up-regulated after pre-veraison	no hit	Unknown				VVTU21399_at VVTU21399_x_at	0	0.241571	0.430216	0.269943	0.262907	0.208711
VVTU21463_at	VVTU21463_at	0	3.27	3.176	3.486	3.687	FS1	Up-regulated after pre-veraison	no hit	Unknown				VVTU21463_at	0	0.772504	0.304105	0.329861	0.57382	0.661123
VVTU21666_at	VVTU21666_at	0	2.357	2.507	2.708	2.579	FS1	Up-regulated after pre-veraison	no hit	Unknown				VVTU21666_at	3.84843e-10	0.545791	0.919853	0.606419	0.334198	0.786425
VVTU22579_at	VVTU22579_at	0	1.418	1.593	2.22	1.987	FS1	Up-regulated after pre-veraison	no hit	Unknown				VVTU22579_at	0	0.409278	0.254162	0.199912	0.159045	0.321115
VVTU22768_s_at	VVTU22768_s_at VVTU19225_s_at	0	2.688	3.035	3.169	3.108	FS1	Up-regulated after pre-veraison	no hit	Unknown				VVTU22768_s_at VVTU19225_s_at	0	0.533538	0.371373	0.276744	0.464736	0.452436
VVTU23232_at	VVTU23232_at	0	2.914	3.217	3.442	3.514	FS1	Up-regulated after pre-veraison	PQ-loop repeat protein	Unknown				VVTU23232_at	0	0.460226	0.474724	0.426714	0.320431	0.34007
VVTU24077_at	VVTU24077_at	0	1.165	1.025	1.312	1.553	FS1	Up-regulated after pre-veraison	no hit	Unknown				VVTU24077_at	0.00319663	0.436577	0.509965	0.41708	0.683553	0.752939
VVTU25603_s_at	VVTU25603_s_at	0	3.334	3.399	3.687	3.038	FS1	Up-regulated after pre-veraison	Metallothionein	Cellular process.Cellular homeostasis.Heavy metal ion homeostasis				VVTU25603_s_at	0	0.737983	0.299496	0.334561	0.375037	0.67243
VVTU26002_at	VVTU26002_at	0	2.333	2.561	2.53	2.69	FS1	Up-regulated after pre-veraison	no hit	Unknown				VVTU26002_at	0	0.47961	0.512322	0.512279	0.40412	0.4383
VVTU27205_at	VVTU27205_at	0	5.364	5.677	5.605	5.604	FS1	Up-regulated after pre-veraison	no hit	Unknown				VVTU27205_at	0	0.314381	0.499554	0.339014	0.23629	0.232264
VVTU2921_at	VVTU2921_at	0	1.537	1.656	1.58	2.006	FS1	Up-regulated after pre-veraison	no hit	Unknown				VVTU2921_at	0	0.422575	0.311276	0.209227	0.331445	0.170187
VVTU29400_x_at	VVTU29400_x_at	0	6.422	6.412	6.031	5.515	FS1	Up-regulated after pre-veraison	no hit	Unknown				VVTU29400_x_at	0	1.34974	0.299733	0.248259	0.689721	0.903983
VVTU29406_x_at	VVTU29406_x_at	0	5.536	5.538	5.017	4.548	FS1	Up-regulated after pre-veraison	no hit	Unknown				VVTU29406_x_at	0	0.538168	0.328984	0.337678	0.749914	0.881412
VVTU33507_s_at	VVTU33507_s_at	0	1.161	1.254	1.478	1.652	FS1	Up-regulated after pre-veraison	Unknown protein	Unknown				VVTU33507_s_at	2.03153e-08	0.47059	0.490161	0.473585	0.378654	0.256677
VVTU33839_at	VVTU33839_at	0	1.703	1.746	1.815	2.321	FS1	Up-regulated after pre-veraison	no hit	Unknown				VVTU33839_at	0	0.291311	0.39085	0.264484	0.255861	0.48452
VVTU34407_at	VVTU34407_at	0	1.632	1.68	1.587	1.167	FS1	Up-regulated after pre-veraison	Reverse transcriptase	Xenoprotein.Protein from transposable element				VVTU34407_at	0	0.273381	0.292691	0.34323	0.309162	0.518408
VVTU34983_at	VVTU34983_at	0	1.003	0.958	0.769	1.075	FS1	Up-regulated after pre-veraison	no hit	Unknown				VVTU34983_at	0.000258245	0.464469	0.248171	0.204647	0.365991	0.538838
VVTU35059_at	VVTU35059_at	0	1.508	1.561	1.872	2.29	FS1	Up-regulated after pre-veraison	no hit	Unknown				VVTU35059_at	0	0.273566	0.319541	0.247368	0.335906	0.135272
VVTU35189_s_at	VVTU35189_s_at	0	4.638	5.049	6.454	6.961	FS1	Up-regulated after pre-veraison	no hit	Unknown				VVTU35189_s_at	0	0.88479	0.309457	0.219101	0.375355	0.182207
VVTU35355_at	VVTU35355_at	0	1.383	1.358	1.623	1.479	FS1	Up-regulated after pre-veraison	no hit	Unknown				VVTU35355_at	0	0.385147	0.392792	0.305843	0.241808	0.302595
VVTU35355_x_at	VVTU35355_x_at	0	3.167	3.228	3.472	3.324	FS1	Up-regulated after pre-veraison	no hit	Unknown				VVTU35355_x_at	0	0.437908	0.46673	0.338407	0.348661	0.342522
VVTU3555_s_at	VVTU3555_s_at	0	7.692	7.939	8.318	8.46	FS1	Up-regulated after pre-veraison	no hit	Unknown				VVTU3555_s_at	0	1.78468	0.446163	0.257671	0.306313	0.203283
VVTU35733_s_at	VVTU35733_s_at	0	1.489	1.522	2.084	2.015	FS1	Up-regulated after pre-veraison	no hit	Unknown				VVTU35733_s_at	2.05063e-11	0.218047	0.442547	0.4128	0.599769	0.521675
VVTU35762_s_at	VVTU35762_s_at	0	7.651	7.9	8.276	8.434	FS1	Up-regulated after pre-veraison	no hit	Unknown				VVTU35762_s_at	0	1.75817	0.448742	0.231711	0.297813	0.207581
VVTU35873_at	VVTU35873_at	0	2.274	2.111	1.696	1.354	FS1	Up-regulated after pre-veraison	no hit	Unknown				VVTU35873_at	2.56306e-11	0.191997	0.426652	0.429962	0.413698	0.810931
VVTU35878_s_at	VVTU35878_s_at	0	1.554	1.447	1.743	1.604	FS1	Up-regulated after pre-veraison	no hit	Unknown				VVTU35878_s_at	5.40213e-07	0.398244	0.411347	0.204526	0.822434	0.525845
VVTU36843_s_at	VVTU36843_s_at	0	2.405	2.38	3.087	3.606	FS1	Up-regulated after pre-veraison	no hit	Unknown				VVTU36843_s_at	0	0.25569	0.610442	0.471744	0.404716	0.314633
VVTU37834_at	VVTU37834_at	0	1.716	1.864	1.738	1.885	FS1	Up-regulated after pre-veraison	Nudix hydrolase 14	Metabolism.Primary metabolism.Nucleobase, nucleoside, nucleotide, nucleic acid metabolism.Nudix hydrolase family				VVTU37834_at	2.56306e-11	0.523594	0.38978	0.307016	0.386568	0.558845
VVTU37869_at	VVTU37869_at	0	2.561	2.49	2.317	2.173	FS1	Up-regulated after pre-veraison	no hit	Unknown				VVTU37869_at	0	0.387895	0.229075	0.236109	0.477572	0.333826
VVTU37902_at	VVTU37902_at	0	2.811	3.191	3.36	3.755	FS1	Up-regulated after pre-veraison	no hit	Unknown				VVTU37902_at	0	0.561515	0.539944	0.509761	0.90452	0.81708
VVTU38498_at	VVTU38498_at	0	1.426	1.672	2.082	2.113	FS1	Up-regulated after pre-veraison	no hit	Unknown				VVTU38498_at	0	0.432924	0.261228	0.393831	0.207948	0.459434
VVTU39868_s_at	VVTU39868_s_at	0	4.729	5.138	6.54	7.061	FS1	Up-regulated after pre-veraison	no hit	Unknown				VVTU39868_s_at	0	0.834014	0.301927	0.234046	0.349319	0.18805
VVTU4038_at	VVTU4038_at	0	2.067	2.054	2.432	2.469	FS1	Up-regulated after pre-veraison	no hit	Unknown				VVTU4038_at	0	0.70074	0.0872884	0.163757	0.28704	0.287568
VVTU40497_at	VVTU40497_at	0	1.794	2.019	2.274	2.17	FS1	Up-regulated after pre-veraison	C2 domain-containing protein	Unknown				VVTU40497_at	2.36448e-07	0.427618	0.426811	0.376384	0.869076	0.94932
VVTU40849_s_at	VVTU40849_s_at	0	8.643	8.692	8.695	8.619	FS1	Up-regulated after pre-veraison	major latex protein 22	Unknown				VVTU40849_s_at	0	0.672687	0.179104	0.0927133	0.0819414	0.0523684
VVTU4170_at	VVTU4170_at	0	2.895	2.961	3.054	3.222	FS1	Up-regulated after pre-veraison	no hit	Unknown				VVTU4170_at	0	0.400046	0.17413	0.140284	0.263691	0.484102
VVTU4792_at	VVTU4792_at	0	1.568	1.379	1.264	0.858	FS1	Up-regulated after pre-veraison	no hit	Unknown				VVTU4792_at	1.04949e-10	0.26101	0.302576	0.358447	0.254277	0.522112
VVTU5126_s_at	VVTU5126_s_at	0	7.715	7.96	8.319	8.467	FS1	Up-regulated after pre-veraison	no hit	Unknown				VVTU5126_s_at	0	1.83624	0.434726	0.242517	0.299704	0.198383
VVTU5275_at	VVTU5275_at	0	1.066	1.029	0.951	0.899	FS1	Up-regulated after pre-veraison	peroxisomal ABC transporter (PXA1)	Cellular process.Cellular component organization and biogenesis.Organelle organization and biogenesis.Peroxisome organization and biogenesis.Peroxisome membrane organization and biogenesis				VVTU5275_at	0	0.198523	0.199409	0.18791	0.128288	0.221356
VVTU6126_at	VVTU6126_at	0	1.541	1.561	1.696	1.865	FS1	Up-regulated after pre-veraison	BLH1 (embryo sac development arrest 29)	Regulation overview.Regulation of gene expression.Regulation of transcription.Transcription factor.Homeobox domain family transcription factor				VVTU6126_at	0	0.339367	0.210545	0.215278	0.296296	0.411336
VVTU6421_s_at	VVTU6421_s_at	0	1.722	1.873	1.837	1.941	FS1	Up-regulated after pre-veraison	no hit	Unknown				VVTU6421_s_at	0	0.508573	0.201871	0.24586	0.302373	0.32459
VVTU7038_s_at	VVTU7038_s_at	0	1.471	1.729	1.962	1.779	FS1	Up-regulated after pre-veraison	GT2-like trihelix DNA-binding protein	Regulation overview.Regulation of gene expression.Regulation of transcription.Transcription factor.Trihelix family transcription factor				VVTU7038_s_at	0	0.448712	0.337733	0.288076	0.263481	0.361444
VVTU7458_at	VVTU7458_at	0	1.826	1.785	2.842	2.448	FS1	Up-regulated after pre-veraison	Unknown protein	Unknown				VVTU7458_at	0	0.872804	0.438369	0.475656	0.126481	0.416059
VVTU7791_at	VVTU7791_at	0	0.883	1.066	1.258	1.417	FS1	Up-regulated after pre-veraison	Nucleotide binding	Unknown				VVTU7791_at	0	0.269115	0.162218	0.144732	0.156492	0.176707
VVTU8645_at	VVTU8645_at	0	0.802	0.808	1.189	1.041	FS1	Up-regulated after pre-veraison	no hit	Unknown				VVTU8645_at	0.000753264	0.246938	0.191388	0.184058	0.365902	0.73706
VVTU8668_at	VVTU8668_at	0	1.222	1.375	1.464	1.119	FS1	Up-regulated after pre-veraison	no hit	Unknown				VVTU8668_at	4.31642e-07	0.420837	0.430385	0.336481	0.34313	0.486251
VVTU8701_s_at	VVTU8701_s_at	0	2.554	2.613	2.245	1.965	FS1	Up-regulated after pre-veraison	no hit	Unknown				VVTU8701_s_at	0	0.229538	0.426964	0.390926	0.368418	0.194169
VVTU950_at	VVTU950_at	0	1.903	1.958	2.215	2.592	FS1	Up-regulated after pre-veraison	no hit	Unknown				VVTU950_at	0	0.48567	0.202691	0.142271	0.330671	0.527151
VVTU27653_at	CF372116	0	1.164	1.032	0.281	-0.832	FS2	Up-regulated transiently during veraison	disease resistance protein (TIR-NBS-LRR class)	Diverse functions.Gene family with diverse functions.NBS-LRR superfamily	Response to stimulus.Stress response.Biotic stress response			VVTU27653_at	5.89172e-11	0.388133	0.321811	0.397474	0.513119	0.600204
VVTU5918_at	GSVIVP00001923001	0	1.152	1.077	0.015	-0.556	FS2	Up-regulated transiently during veraison	INOSITOL TRANSPORTER 1	Transport overview.Macromolecule transport.Carbohydrate transport.Sugar transport				VVTU5918_at	0	0.361284	0.105934	0.262289	0.302718	0.342885
VVTU21452_at	GSVIVP00017897001	0	2.255	2.829	0.289	0.498	FS2	Up-regulated transiently during veraison	Unknown protein	Unknown				VVTU21452_at	0	0.420498	0.50699	0.849229	0.457606	0.54852
VVTU379_at	VIT_17s0000g06650	0	1.004	1.153	0.752	0.11	FS2	Up-regulated transiently during veraison	IBS1 (IMPAIRED IN BABA-INDUCED STERILITY 1)	Unknown				VVTU379_at	2.56406e-12	0.4216	0.159015	0.245338	0.183923	0.267088
VVTU10100_at	VIT_17s0000g05570	0	2.19	2.12	1.247	0.533	FS2	Up-regulated transiently during veraison	Receptor protein kinase	Signalling.Signalling pathway.Protein kinase				VVTU10100_at VVTU11578_at	0	0.865848	0.331639	0.299238	0.331739	0.336273
VVTU11578_at	VIT_17s0000g05570	0	2.336	2.362	1.834	1.104	FS2	Up-regulated transiently during veraison	Receptor protein kinase	Signalling.Signalling pathway.Protein kinase				VVTU10100_at VVTU11578_at	0	0.87708	0.278231	0.177268	0.283652	0.400692
VVTU5295_at	VIT_17s0000g04890	0	1.221	1.272	0.898	0.691	FS2	Up-regulated transiently during veraison	D-aminoacyl-tRNA deacylase GEKO1	Metabolism.Primary metabolism.Protein metabolism and modification.Translation				VVTU5295_at	6.36829e-08	0.111863	0.27405	0.348569	0.362996	0.509904
VVTU14956_at	VIT_17s0000g04790	0	1.241	1.321	1.062	0.544	FS2	Up-regulated transiently during veraison	BIM1 (BES1-interacting Myc-like protein 1)	Signalling.Hormone signalling.Brassinosteroid signalling.Brassinosteroid-mediated signalling pathway				VVTU14956_at	2.56406e-12	0.490675	0.266008	0.140188	0.131043	0.242895
VVTU15550_s_at	VIT_17s0000g09810	0	5.203	4.802	1.924	0.682	FS2	Up-regulated transiently during veraison	Pectate lyase	Cellular process.Cellular component organization and biogenesis.Cell wall organization and biogenesis.Cell wall metabolism.Cell wall catabolism.Pectin catabolism				VVTU15550_s_at	2.56306e-11	2.26253	0.412362	0.562496	1.30598	1.05013
VVTU11683_at	VIT_17s0000g01160	0	2.593	2.293	1.293	0.68	FS2	Up-regulated transiently during veraison	Nodulin	Unknown				VVTU11683_at VVTU39676_at	0	0.503875	0.286889	0.392366	0.528543	0.297669
VVTU39676_at	VIT_17s0000g01160	0	3.259	2.902	1.771	0.961	FS2	Up-regulated transiently during veraison	Nodulin	Unknown				VVTU11683_at VVTU39676_at	0	1.02421	0.330943	0.484216	0.5902	0.410596
VVTU3691_at	VIT_18s0001g15730	0	2.837	2.811	2.109	0.736	FS2	Up-regulated transiently during veraison	Dof zinc finger protein DOF3.5	Regulation overview.Regulation of gene expression.Regulation of transcription.Transcription factor.C2C2-DOF family transcription factor				VVTU3691_at	4.153e-10	0.757402	0.500476	0.479956	1.03743	0.824049
VVTU6466_at	VIT_18s0001g06790	0	4.184	4.702	2.596	1.605	FS2	Up-regulated transiently during veraison	ripening regulated protein DDTFR18	Transport overview				VVTU6466_at	0	0.700658	0.578348	0.389685	1.09561	0.876611
VVTU6480_at	VIT_18s0001g07290	0	1.02	1.182	0.946	0.082	FS2	Up-regulated transiently during veraison	Unknown protein	Unknown				VVTU6480_at	0	0.202119	0.203221	0.246463	0.25397	0.420984
VVTU40552_s_at	VIT_18s0001g08270	0	1.212	1.034	0.449	-0.302	FS2	Up-regulated transiently during veraison	amino acid permease 6	Transport overview.Macromolecule transport.Amino acid transport				VVTU40552_s_at VVTU40877_at	0	0.284348	0.26899	0.199157	0.311429	0.26921
VVTU3112_at	VIT_18s0001g01030	0	1.897	1.905	0.991	0.994	FS2	Up-regulated transiently during veraison	Protein disulfide isomerase	Metabolism.Primary metabolism.Protein metabolism and modification.Protein folding.Disulfide bond rearrangement				VVTU3112_at	0	0.163969	0.0829741	0.215691	0.251687	0.14838
VVTU783_at	VIT_18s0001g10450	0	1.302	1.14	0.473	0.298	FS2	Up-regulated transiently during veraison	ABA-responsive element-binding protein 2 (AREB2)	Regulation overview.Regulation of gene expression.Regulation of transcription.Transcription factor.bZIP family transcription factor.AREB subfamily transcription factor	Signalling.Hormone signalling.ABA signalling.ABA-mediated signalling pathway			VVTU783_at	0	0.096629	0.189211	0.167723	0.18697	0.225472
VVTU17862_s_at	VIT_18s0001g12510	0	1.306	1.372	1.037	0.542	FS2	Up-regulated transiently during veraison	5' nucleotidase	Metabolism.Primary metabolism.Nucleobase, nucleoside, nucleotide, nucleic acid metabolism.Nucleotide metabolism.Purine metabolism	Metabolism.Primary metabolism.Nucleobase, nucleoside, nucleotide, nucleic acid metabolism.Nucleotide metabolism.Pyrimidine metabolism	Metabolism.Secondary metabolism.Alkaloid metabolism.Alkaloid biosynthesis.Alkaloid derived from histidine and purine biosynthesis		VVTU17862_s_at	1.73858e-10	0.351548	0.304974	0.346505	0.143967	0.438709
VVTU35672_at	VIT_01s0010g03750	0	1.631	1.53	0.897	0.446	FS2	Up-regulated transiently during veraison	Unknown protein	Unknown				VVTU35672_at	0	0.351176	0.266736	0.29126	0.350367	0.327433
VVTU1123_at	VIT_08s0105g00380	0	2.274	2.424	1.361	0.562	FS2	Up-regulated transiently during veraison	Leucoanthocyanidin dioxygenase	Metabolism.Secondary metabolism.Phenylpropanoid metabolism.Flavonoid metabolism.Flavonoid biosynthesis.Anthocyanin biosynthesis				VVTU1123_at	0	0.486804	0.39782	0.344573	0.433849	0.447954
VVTU22426_at	VIT_14s0108g00980	0	1.12	1.087	0.407	0.597	FS2	Up-regulated transiently during veraison	CYCLING DOF FACTOR 1	Regulation overview.Regulation of gene expression.Regulation of transcription.Transcription factor.C2C2-DOF family transcription factor				VVTU22426_at	0.00013553	0.594157	0.328732	0.334571	0.422253	0.264296
VVTU9828_at	VIT_01s0011g04820	0	2.056	2.198	-0.095	-0.052	FS2	Up-regulated transiently during veraison	Molecular chaperone DnaJ	Metabolism.Primary metabolism.Protein metabolism and modification.Protein folding.Chaperone-mediated protein folding.HSP-mediated protein folding.HSP-mediated protein folding co-chaperone				VVTU9828_at	1.3049e-10	0.44881	0.670366	1.02361	0.576788	0.454911
VVTU7073_at	VIT_01s0011g04620	0	2.026	1.739	0.691	0.362	FS2	Up-regulated transiently during veraison	Unknown protein	Unknown				VVTU7073_at	9.21663e-11	0.834345	0.179859	0.161462	0.482724	0.493295
VVTU13327_s_at	VIT_01s0011g04250	0	2.954	2.813	2.232	1.438	FS2	Up-regulated transiently during veraison	Zinc finger (B-box type)	Regulation overview.Regulation of gene expression.Regulation of transcription.Transcription factor.Zinc finger B-box family transcription factor				VVTU13327_s_at	0	0.358094	0.298328	0.259578	0.269314	0.345337
VVTU9584_at	VIT_01s0011g00410	0	1.227	1.219	0.515	0.477	FS2	Up-regulated transiently during veraison	Nuclear transport factor 2 (NTF2)	Transport overview.Nucleocytoplasmic transport				VVTU9584_at	0.000480922	0.281202	0.19953	0.179695	0.655419	0.695133
VVTU11548_at	VIT_01s0011g05850	0	2.065	1.966	1.236	0.123	FS2	Up-regulated transiently during veraison	SEC14 cytosolic factor	Signalling.Signalling pathway.Phosphatidylinositol signalling	Transport overview.Macromolecule transport.Lipid transport.Phosphatidylinositol/Phosphatidyl choline transport			VVTU11548_at	0	0.263379	0.325394	0.265026	0.410555	0.741112
VVTU8046_at	VIT_18s0117g00070	0	0.827	0.96	0.588	-0.26	FS2	Up-regulated transiently during veraison	R protein L6	Response to stimulus.Stress response.Biotic stress response				VVTU8046_at	1.18407e-05	0.521539	0.272187	0.269036	0.369876	0.556445
VVTU14736_s_at	VIT_11s0118g00350	0	1.52	1.73	0.911	-0.136	FS2	Up-regulated transiently during veraison	Vacuolar pyrophosphatase	Transport overview.Ion transport.Cation transport.Proton transport.Vacuolar proton transport				VVTU14736_s_at	0	0.40189	0.18655	0.189386	0.394112	0.448887
VVTU27204_at	VIT_18s0122g00850	0	2.387	2.433	1.629	0.914	FS2	Up-regulated transiently during veraison	TONOPLAST MONOSACCHARIDE TRANSPORTER2	Transport overview.Macromolecule transport.Carbohydrate transport.Sugar transport				VVTU788_at VVTU27204_at	0	0.322067	0.305671	0.296091	0.393567	0.411289
VVTU788_at	VIT_18s0122g00850	0	1.458	1.513	0.949	0.309	FS2	Up-regulated transiently during veraison	TONOPLAST MONOSACCHARIDE TRANSPORTER2	Transport overview.Macromolecule transport.Carbohydrate transport.Sugar transport				VVTU788_at VVTU27204_at	2.13483e-07	0.365461	0.52852	0.268432	0.514593	0.55684
VVTU6713_at	VIT_19s0014g02450	0	2.333	2.316	1.569	1.342	FS2	Up-regulated transiently during veraison	ALF5 (ABERRANT LATERAL ROOT FORMATION 5)	Transport overview.Macromolecule transport.Multidrug transport				VVTU6713_at	6.40604e-10	0.510991	0.333997	0.384684	0.617074	0.771254
VVTU8711_at	VIT_12s0142g00160	0	3.923	4.031	3.025	2.161	FS2	Up-regulated transiently during veraison	Unknown protein	Unknown				VVTU8711_at	0	0.434369	0.228744	0.18598	0.508267	0.408737
VVTU12164_at	VIT_11s0016g02940	0	0.947	1.052	0.057	-0.513	FS2	Up-regulated transiently during veraison	Profilin 1	Cellular process.Cellular component organization and biogenesis.Cytoskeleton organization and biogenesis.Actin organization and biogenesis				VVTU12164_at	2.15576e-06	0.782862	0.392958	0.430362	0.414132	0.358257
VVTU7931_at	VIT_11s0016g03130	0	1.295	1.106	0.822	0.316	FS2	Up-regulated transiently during veraison	ceramide glucosyltransferase	Metabolism.Primary metabolism.Lipid metabolism.Sphingolipid metabolism.Sphingolipid biosynthesis				VVTU7931_at	0	0.261204	0.228242	0.251467	0.236283	0.183448
VVTU17787_s_at	VIT_11s0016g03180	0	1.14	1.224	-0.196	-0.342	FS2	Up-regulated transiently during veraison	ABI1 (ABA INSENSITIVE 1)	Signalling.Hormone signalling.ABA signalling.ABA-mediated signalling pathway	Signalling.Signalling pathway.Protein phosphatase			VVTU17787_s_at VVTU37636_s_at VVTU28731_s_at	4.96236e-06	0.545069	0.439517	0.392252	0.772199	0.663891
VVTU9805_at	VIT_11s0016g03920	0	1.346	1.383	0.529	0.667	FS2	Up-regulated transiently during veraison	POLYOL TRANSPORTER 5	Transport overview.Macromolecule transport.Carbohydrate transport.Sugar transport				VVTU9805_at	7.41184e-06	0.276085	0.416	0.581625	0.410867	0.465671
VVTU31618_s_at	VIT_13s0019g02660	0	4.348	4.298	2.991	1.836	FS2	Up-regulated transiently during veraison	Unknown protein	Unknown				VVTU3967_at VVTU31618_s_at	0	0.889873	0.526644	0.467001	0.900397	0.712191
VVTU3967_at	VIT_13s0019g02660	0	4.48	4.356	3.209	1.943	FS2	Up-regulated transiently during veraison	Unknown protein	Unknown				VVTU3967_at VVTU31618_s_at	0	0.880308	0.590041	0.579624	1.02425	0.95105
VVTU9909_at	VIT_13s0019g02210	0	0.934	1.185	0.741	-0.014	FS2	Up-regulated transiently during veraison	sterol 4-alpha-methyl-oxidase 1 (SMO1)	Metabolism.Primary metabolism.Lipid metabolism.Steroid metabolism.Steroid biosynthesis				VVTU9909_at VVTU34645_s_at	1.28181e-11	0.427869	0.211707	0.157441	0.228845	0.353785
VVTU3100_x_at	VIT_13s0019g04470	0	0.753	0.727	0.205	-0.32	FS2	Up-regulated transiently during veraison	adenosine kinase 2	Metabolism.Primary metabolism.Nucleobase, nucleoside, nucleotide, nucleic acid metabolism.Nucleotide metabolism.Purine metabolism				VVTU3100_x_at VVTU25356_x_at VVTU40900_s_at	3.07541e-11	0.364249	0.127534	0.0906769	0.273761	0.310105
VVTU40900_s_at	VIT_13s0019g04470	0	0.965	0.892	0.456	-0.174	FS2	Up-regulated transiently during veraison	adenosine kinase 2	Metabolism.Primary metabolism.Nucleobase, nucleoside, nucleotide, nucleic acid metabolism.Nucleotide metabolism.Purine metabolism				VVTU3100_x_at VVTU25356_x_at VVTU40900_s_at	0	0.145741	0.0662689	0.0801215	0.276424	0.412338
VVTU9784_at	VIT_09s0002g06430	0	2.136	2.146	1.039	0.738	FS2	Up-regulated transiently during veraison	Lactoylglutathione lyase	Metabolism.Primary metabolism.Organic acid metabolism.Pyruvate fermentation	Response to stimulus.Stress response.Abiotic stress response.Oxidative stress response			VVTU9784_at VVTU16968_x_at	2.13851e-08	0.209725	0.520328	0.776236	0.621717	0.647414
VVTU1998_at	VIT_09s0002g08540	0	2.781	2.65	1.328	1.413	FS2	Up-regulated transiently during veraison	serine-rich protein	Unknown				VVTU1998_at	0	0.435967	0.466654	0.435745	0.522394	0.427372
VVTU25377_at	VIT_05s0020g02810	0	1.479	1.251	0.729	-0.26	FS2	Up-regulated transiently during veraison	Unknown protein	Unknown				VVTU25377_at VVTU17709_x_at VVTU29625_x_at	5.1279e-12	0.61869	0.190799	0.197292	0.331298	0.484003
VVTU4665_at	VIT_05s0020g00840	0	2.121	2.486	1.196	1.012	FS2	Up-regulated transiently during veraison	no hit	Unknown				VVTU4665_at	1.68759e-10	0.457215	0.565688	0.726392	0.588849	0.425576
VVTU6590_at	VIT_15s0021g01280	0	1.15	1.101	1.2	-0.241	FS2	Up-regulated transiently during veraison	Cyclin-U4-1 (CycU4;1) CYCP4;1	Regulation overview.Regulation of cell cycle				VVTU6590_at	1.82938e-08	0.627603	0.227956	0.264576	0.313586	0.644194
VVTU16462_at	VIT_04s0210g00050	0	3.218	2.977	1.868	1.628	FS2	Up-regulated transiently during veraison	Strictosidine synthase	Metabolism.Secondary metabolism.Alkaloid metabolism.Alkaloid biosynthesis.Monoterpenoid indole alkaloid biosynthesis				VVTU16462_at	0	0.494695	0.313487	0.402042	0.637815	0.783679
VVTU15066_at	VIT_14s0219g00040	0	2.909	3.171	1.691	1.795	FS2	Up-regulated transiently during veraison	Zinc finger (C3HC4-type RING finger)	Regulation overview.Regulation of gene expression.Regulation of transcription.Transcription factor.Zinc finger C3HC4 family transcription factor				VVTU15066_at	0	0.292534	0.392625	0.634123	0.344444	0.291712
VVTU36933_at	VIT_00s0225g00090	0	1.216	1.322	0.381	-0.07	FS2	Up-regulated transiently during veraison	copper amine oxidase	Metabolism.Cellular metabolism.Nitrogen metabolism.Amine metabolism				VVTU36933_at VVTU6472_at	1.24785e-07	0.355675	0.284455	0.28019	0.580828	0.640119
VVTU6472_at	VIT_00s0225g00090	0	1.083	1.147	0.335	-0.196	FS2	Up-regulated transiently during veraison	copper amine oxidase	Metabolism.Cellular metabolism.Nitrogen metabolism.Amine metabolism				VVTU36933_at VVTU6472_at	0.000104926	0.42413	0.239381	0.198648	0.669915	0.777679
VVTU38489_at	VIT_04s0023g02150	0	1.418	1.431	0.633	0.575	FS2	Up-regulated transiently during veraison	phosphatidic acid phosphatase / PAP2	Metabolism.Primary metabolism.Lipid metabolism.Glycerolipid metabolism.Glycerophospholipid metabolism				VVTU38489_at VVTU21315_at VVTU4675_at	2.56406e-12	0.204602	0.28063	0.355064	0.245083	0.451474
VVTU17947_s_at	VIT_04s0023g00600	0	2.448	2.411	1.461	1.4	FS2	Up-regulated transiently during veraison	isopentenyl diphosphate isomerase 2	Metabolism.Secondary metabolism.Terpenoid metabolism.Terpenoid biosynthesis				VVTU17947_s_at	0	0.409878	0.186518	0.184737	0.398316	0.296366
VVTU35767_at	VIT_04s0023g03240	0	1.502	1.513	0.803	-0.076	FS2	Up-regulated transiently during veraison	transcription factor TFIIF	Metabolism.Primary metabolism.Nucleobase, nucleoside, nucleotide, nucleic acid metabolism.Nucleic acid metabolism.RNA metabolism.RNA biosynthesis				VVTU35767_at	0	0.290832	0.148054	0.212181	0.272984	0.368283
VVTU13783_s_at	VIT_00s2377g00010	0	0.864	1.021	0.366	-0.048	FS2	Up-regulated transiently during veraison	Unknown protein	Unknown				VVTU13783_s_at	1.45374e-05	0.382039	0.42535	0.331482	0.449362	0.337698
VVTU3223_at	VIT_02s0025g01580	0	1.249	1.3	0.524	0.654	FS2	Up-regulated transiently during veraison	UDP-glucose 4-epimerase GEPI48	Metabolism.Primary metabolism.Carbohydrate metabolism.Monosaccharide metabolism.Galactose metabolism				VVTU3223_at	1.31057e-07	0.41109	0.351007	0.432369	0.392762	0.246043
VVTU8830_at	VIT_01s0026g02580	0	1.533	1.497	-0.336	-0.604	FS2	Up-regulated transiently during veraison	CYCLING DOF FACTOR 2	Regulation overview.Regulation of gene expression.Regulation of transcription.Transcription factor.C2C2-DOF family transcription factor				VVTU8830_at	0	0.694625	0.284382	0.39216	0.478424	0.463541
VVTU8725_s_at	VIT_12s0028g00710	0	1.272	1.261	0.72	0.339	FS2	Up-regulated transiently during veraison	4-hydroxyphenylpyruvate dioxygenase	Metabolism.Primary metabolism.Amino acid metabolism.Amino acid catabolism	Metabolism.Primary metabolism.Amino acid metabolism.Aromatic amino acid metabolism.Tyrosine metabolism.Tyrosine catabolism	Metabolism.Secondary metabolism.Terpenoid metabolism.Terpenoid biosynthesis.Terpenoid-quinone biosynthesis		VVTU8725_s_at	0	0.203377	0.276634	0.169491	0.194756	0.314615
VVTU17117_at	VIT_12s0028g00310	0	0.678	0.697	0.124	-0.403	FS2	Up-regulated transiently during veraison	protein kinase family	Signalling.Signalling pathway.Protein kinase				VVTU17117_at	1.89509e-09	0.415082	0.106905	0.178364	0.337538	0.28824
VVTU3407_s_at	VIT_00s0291g00050	0	1.398	1.469	0.842	0.689	FS2	Up-regulated transiently during veraison	Octicosapeptide/Phox/Bem1p (PB1) domain-containing protein	Unknown				VVTU21331_s_at VVTU8650_s_at VVTU7288_s_at VVTU39945_s_at VVTU3407_s_at	6.58254e-10	0.580162	0.216935	0.243034	0.296508	0.315914
VVTU39945_s_at	VIT_00s0291g00050	0	1.38	1.467	0.839	0.733	FS2	Up-regulated transiently during veraison	Octicosapeptide/Phox/Bem1p (PB1) domain-containing protein	Unknown				VVTU21331_s_at VVTU8650_s_at VVTU7288_s_at VVTU39945_s_at VVTU3407_s_at	2.37215e-09	0.549601	0.23271	0.256171	0.330245	0.357339
VVTU18499_s_at	VIT_10s0003g01360	0	0.582	1.088	0.287	-0.301	FS2	Up-regulated transiently during veraison	Cysteine protease	Metabolism.Primary metabolism.Protein metabolism and modification.Proteolysis.Peptidase-mediated proteolysis				VVTU4453_s_at VVTU18499_s_at VVTU13844_s_at	0.000134245	0.505236	0.398909	0.399592	0.457631	0.516518
VVTU15801_at	VIT_10s0003g01490	0	0.881	0.759	0.069	-0.535	FS2	Up-regulated transiently during veraison	NIK3 (NSP-INTERACTING KINASE 3)	Signalling.Signalling pathway.Protein kinase				VVTU15801_at	2.60121e-05	0.79119	0.307015	0.253685	0.427529	0.389452
VVTU21551_at	VIT_10s0003g01860	0	1.577	1.53	1.071	0.832	FS2	Up-regulated transiently during veraison	RKF1 (RECEPTOR-LIKE KINASE IN FLOWERS 1)	Signalling.Signalling pathway.Protein kinase				VVTU21551_at	1.80207e-05	0.419921	0.494992	0.398716	0.532092	0.673358
VVTU4228_at	VIT_14s0030g01740	0	1.886	1.737	1.274	0.802	FS2	Up-regulated transiently during veraison	Zeta-carotene desaturase ZDS1	Metabolism.Secondary metabolism.Terpenoid metabolism.Tetraterpenoid metabolism.Tetraterpenoid biosynthesis.Carotenoid biosynthesis				VVTU4228_at	0	0.151934	0.415122	0.380609	0.301219	0.360733
VVTU12576_at	VIT_07s0031g01530	0	1.482	1.422	0.832	-0.043	FS2	Up-regulated transiently during veraison	stress enhanced protein 2 (SEP2)	Metabolism.Primary metabolism.Generation of metabolite precursors and energy.Photosynthesis.Antenna proteins				VVTU12576_at	8.21797e-09	0.442542	0.422267	0.414992	0.407888	0.626047
VVTU1493_s_at	VIT_02s0033g01120	0	1.073	1.163	0.848	0.4	FS2	Up-regulated transiently during veraison	dehydration-responsive protein	Unknown				VVTU1493_s_at	8.30339e-07	0.634571	0.155467	0.226374	0.251249	0.296336
VVTU11949_s_at	VIT_12s0035g02080	0	3.714	3.444	2.544	0.958	FS2	Up-regulated transiently during veraison	Unknown protein	Unknown				VVTU11949_s_at	0	1.25222	0.220673	0.248824	0.452847	0.627718
VVTU5523_at	VIT_03s0038g02860	0	1.01	0.955	0.545	-0.268	FS2	Up-regulated transiently during veraison	Amino acid permease	Transport overview.Macromolecule transport.Amino acid transport				VVTU5523_at	0	0.316927	0.132116	0.12953	0.123599	0.20914
VVTU27986_s_at	VIT_03s0038g02310	0	1.142	1.239	0.501	0.602	FS2	Up-regulated transiently during veraison	myb domain protein 4	Regulation overview.Regulation of gene expression.Regulation of transcription.Transcription factor.MYB family transcription factor				VVTU27986_s_at	1.88907e-07	0.569117	0.252206	0.184166	0.298454	0.327692
VVTU2366_s_at	VIT_03s0038g02110	0	3.145	3.272	0.366	-0.501	FS2	Up-regulated transiently during veraison	co-chaperone-curved DNA binding protein A	Metabolism.Primary metabolism.Protein metabolism and modification.Protein folding.Chaperone-mediated protein folding.HSP-mediated protein folding.HSP-mediated protein folding co-chaperone				VVTU2366_s_at	0	0.855125	0.384116	0.527103	0.702497	0.258802
VVTU4822_at	VIT_03s0038g02000	0	1.156	1.342	0.955	0.542	FS2	Up-regulated transiently during veraison	Amidase	Metabolism.Cellular metabolism.Nitrogen metabolism	Metabolism.Cellular metabolism.Nitrogen metabolism.Amine metabolism			VVTU4822_at VVTU7207_at	0.000146133	0.830237	0.292184	0.272761	0.326964	0.323006
VVTU13213_at	VIT_03s0038g03940	0	1.008	1.246	1.044	0.508	FS2	Up-regulated transiently during veraison	TONOPLAST MONOSACCHARIDE TRANSPORTER2	Transport overview.Macromolecule transport.Carbohydrate transport.Sugar transport				VVTU8188_at VVTU13213_at VVTU6433_s_at	0.00413493	0.697793	0.460257	0.4175	0.299784	0.494449
VVTU5025_at	VIT_00s0394g00030	0	1.516	1.343	0.681	-0.329	FS2	Up-regulated transiently during veraison	Triacylglycerol lipase	Metabolism.Primary metabolism.Lipid metabolism.Glycerolipid metabolism.Glycerolipid catabolism				VVTU5025_at	6.96331e-07	0.748684	0.352768	0.420102	0.622822	0.673198
VVTU1563_at	VIT_06s0004g05460	0	2.082	2.283	1.133	1.231	FS2	Up-regulated transiently during veraison	protein phosphatase 2C DBP	Regulation overview.Regulation of gene expression.Regulation of transcription.Transcription factor.DBP family transcription factor				VVTU8989_at VVTU1563_at	0	0.329732	0.152597	0.150337	0.308294	0.319039
VVTU8989_at	VIT_06s0004g05460	0	2.028	2.336	0.947	1.043	FS2	Up-regulated transiently during veraison	protein phosphatase 2C DBP	Regulation overview.Regulation of gene expression.Regulation of transcription.Transcription factor.DBP family transcription factor				VVTU8989_at VVTU1563_at	0	0.299266	0.190323	0.210958	0.525679	0.713247
VVTU17536_s_at	VIT_08s0040g01890	0	1.548	1.52	1.041	0.663	FS2	Up-regulated transiently during veraison	aquaporin PIP2;4	Transport overview.Water transport.Aquaporins.PIP				VVTU17536_s_at VVTU18880_s_at	0	0.453562	0.158114	0.0997012	0.273606	0.266525
VVTU18880_s_at	VIT_08s0040g01890	0	2.098	2.133	1.455	1.095	FS2	Up-regulated transiently during veraison	aquaporin PIP2;4	Transport overview.Water transport.Aquaporins.PIP				VVTU17536_s_at VVTU18880_s_at	0	0.485529	0.188997	0.16876	0.362301	0.301061
VVTU22898_at	VIT_08s0040g00380	0	2.095	2.268	2.221	0.873	FS2	Up-regulated transiently during veraison	zinc finger (DHHC type) family	Regulation overview.Regulation of gene expression.Regulation of transcription.Transcription factor.Zinc finger DHHC family transcription factor				VVTU22898_at	2.78212e-10	0.569694	0.573883	0.535208	0.438046	0.777044
VVTU8692_at	VIT_04s0044g00130	0	1.385	1.307	0.299	-0.328	FS2	Up-regulated transiently during veraison	Unknown protein	Unknown				VVTU8692_at	4.09983e-11	0.508852	0.292329	0.315039	0.456968	0.504123
VVTU10498_at	VIT_04s0044g01300	0	1.002	1.068	0.144	0.159	FS2	Up-regulated transiently during veraison	DNA cross-link repair protein	Metabolism.Primary metabolism.Nucleobase, nucleoside, nucleotide, nucleic acid metabolism.Nucleic acid metabolism.DNA metabolism				VVTU20678_at VVTU10498_at	1.33229e-07	0.226955	0.452435	0.519704	0.21571	0.237441
VVTU20678_at	VIT_04s0044g01300	0	2.815	2.847	0.903	1.055	FS2	Up-regulated transiently during veraison	DNA cross-link repair protein	Metabolism.Primary metabolism.Nucleobase, nucleoside, nucleotide, nucleic acid metabolism.Nucleic acid metabolism.DNA metabolism				VVTU20678_at VVTU10498_at	0	0.48025	0.573686	0.640375	0.416751	0.257743
VVTU24222_at	VIT_04s0044g01000	0	0.917	1.164	0.449	-0.417	FS2	Up-regulated transiently during veraison	Pectinesterase family	Cellular process.Cellular component organization and biogenesis.Cell wall organization and biogenesis.Cell wall metabolism.Cell wall modification.Pectin modification				VVTU4810_at VVTU24222_at	3.26664e-06	0.363067	0.252898	0.259137	0.716504	0.653297
VVTU4427_at	VIT_15s0046g01440	0	1.353	1.433	0.038	0.206	FS2	Up-regulated transiently during veraison	BZip transcription factor G-BOX BINDING FACTOR 3	Regulation overview.Regulation of gene expression.Regulation of transcription.Transcription factor.bZIP family transcription factor				VVTU4427_at	8.87394e-09	0.285295	0.416911	0.54894	0.560034	0.438891
VVTU2217_at	VIT_15s0046g01360	0	3.794	3.403	2.863	1.587	FS2	Up-regulated transiently during veraison	no hit	Unknown				VVTU2217_at	2.56406e-12	1.38438	0.461666	0.526597	0.663243	0.55461
VVTU395_at	VIT_13s0047g00200	0	2.043	2.148	1.777	0.408	FS2	Up-regulated transiently during veraison	subtilisin	Metabolism.Primary metabolism.Protein metabolism and modification.Proteolysis.Peptidase-mediated proteolysis.Subtilase-mediated proteolysis				VVTU395_at	6.14762e-11	0.94897	0.233684	0.266719	0.399994	0.611915
VVTU13787_at	VIT_15s0048g02870	0	3.457	3.355	0.176	-0.688	FS2	Up-regulated transiently during veraison	homeobox-leucine zipper protein HB-7	Regulation overview.Regulation of gene expression.Regulation of transcription.Transcription factor.Homeobox domain family transcription factor				VVTU13787_at	0	0.751367	0.290362	0.428123	1.3114	1.20877
VVTU912_at	VIT_15s0048g02390	0	1.572	1.545	0.989	0.869	FS2	Up-regulated transiently during veraison	Wall-associated receptor kinase-like 14	Signalling.Signalling pathway.Protein kinase				VVTU912_at	1.28181e-11	0.596943	0.151209	0.191531	0.331052	0.230448
VVTU30686_at	VIT_07s0005g00360	0	1.039	1.117	0.351	0.707	FS2	Up-regulated transiently during veraison	glycosyl hydrolase family 1	Metabolism.Primary metabolism.Carbohydrate metabolism.Carbohydrate catabolism				VVTU30686_at	3.85219e-05	0.386072	0.411405	0.270764	0.474438	0.356734
VVTU38487_s_at	VIT_07s0005g05510	0	0.786	0.79	0.654	-0.267	FS2	Up-regulated transiently during veraison	kinase-like protein TMKL1	Signalling.Signalling pathway.Protein kinase				VVTU38487_s_at	3.55573e-07	0.49961	0.248523	0.243853	0.306096	0.378097
VVTU8191_at	VIT_16s0050g02680	0	3.925	4.328	1.488	1.614	FS2	Up-regulated transiently during veraison	Protein phosphatase 2C	Signalling.Signalling pathway.Protein phosphatase.PP2C				VVTU8191_at	0	0.310213	0.729198	0.985449	0.928507	0.842023
VVTU16116_s_at	VIT_05s0051g00590	0	2.143	1.873	1.849	0.483	FS2	Up-regulated transiently during veraison	pectate lyase	Cellular process.Cellular component organization and biogenesis.Cell wall organization and biogenesis.Cell wall metabolism.Cell wall catabolism.Pectin catabolism				VVTU39804_s_at VVTU3621_at VVTU16116_s_at	1.45052e-06	0.811389	0.517791	0.294995	0.865931	0.867221
VVTU3621_at	VIT_05s0051g00590	0	4.161	3.955	2.679	0.16	FS2	Up-regulated transiently during veraison	pectate lyase	Cellular process.Cellular component organization and biogenesis.Cell wall organization and biogenesis.Cell wall metabolism.Cell wall catabolism.Pectin catabolism				VVTU39804_s_at VVTU3621_at VVTU16116_s_at	0	1.15808	0.410112	0.369411	0.581908	0.845995
VVTU39804_s_at	VIT_05s0051g00590	0	2.937	2.852	2.146	0.185	FS2	Up-regulated transiently during veraison	pectate lyase	Cellular process.Cellular component organization and biogenesis.Cell wall organization and biogenesis.Cell wall metabolism.Cell wall catabolism.Pectin catabolism				VVTU39804_s_at VVTU3621_at VVTU16116_s_at	0	0.965496	0.219409	0.233728	0.363651	0.705924
VVTU24884_at	VIT_11s0052g01710	0	1.124	1.192	0.547	0.155	FS2	Up-regulated transiently during veraison	xylose isomerase	Metabolism.Primary metabolism.Carbohydrate metabolism.Monosaccharide metabolism.Fructose and mannose metabolism	Metabolism.Primary metabolism.Carbohydrate metabolism.Monosaccharide metabolism.Pentose glucuronate interconversion			VVTU24884_at	0	0.392678	0.175203	0.179801	0.314125	0.231428
VVTU3170_s_at	VIT_17s0053g00990	0	3.953	3.83	3.109	1.641	FS2	Up-regulated transiently during veraison	alpha-expansin 1 precursor	Cellular process.Cell growth and death.Cell growth	Cellular process.Cellular component organization and biogenesis.Cell wall organization and biogenesis.Cell wall metabolism.Cell wall modification			VVTU3170_s_at	0	0.748836	0.2501	0.198611	0.398334	0.664273
VVTU26442_at	VIT_09s0054g01090	0	1.001	0.933	0.228	-0.277	FS2	Up-regulated transiently during veraison	cycloartenol synthase	Metabolism.Primary metabolism.Lipid metabolism.Steroid metabolism.Steroid biosynthesis	Signalling.Hormone signalling.Brassinosteroid signalling.Brassinosteroid metabolism.Brassinosteroid biosynthesis			VVTU3457_at VVTU26442_at	3.18648e-06	0.404725	0.251067	0.233179	0.573931	0.558753
VVTU13674_s_at	VIT_14s0006g01530	0	1.779	1.848	0.746	1.141	FS2	Up-regulated transiently during veraison	Armadillo/beta-catenin repeat	Unknown				VVTU13674_s_at	3.56917e-10	0.551811	0.274745	0.397367	0.515364	0.453445
VVTU14066_at	VIT_14s0006g01580	0	3.739	3.865	1.795	1.885	FS2	Up-regulated transiently during veraison	Unknown protein	Unknown				VVTU14066_at	0	0.317097	0.55104	0.611314	1.12459	0.950843
VVTU5567_at	VIT_14s0060g00860	0	1.333	1.497	0.578	0.887	FS2	Up-regulated transiently during veraison	Beta-fructofuranosidase	Metabolism.Primary metabolism.Carbohydrate metabolism.Polysaccharide metabolism.Starch and sucrose metabolism.Sucrose catabolism				VVTU5567_at	0	0.218052	0.245375	0.452908	0.174609	0.184045
VVTU8940_at	VIT_05s0062g01360	0	3.915	3.937	1.944	0.726	FS2	Up-regulated transiently during veraison	Unknown protein	Unknown				VVTU8940_at	0	0.449514	0.350613	0.330576	0.639269	0.579417
VVTU14277_s_at	VIT_13s0067g02140	0	2.017	2.223	1.417	1.169	FS2	Up-regulated transiently during veraison	Heavy-metal-associated domain-containing protein	Unknown				VVTU16017_at VVTU14277_s_at	0	0.392281	0.449589	0.318705	0.444099	0.350775
VVTU16017_at	VIT_13s0067g02140	0	1.163	1.022	0.609	0.474	FS2	Up-regulated transiently during veraison	Heavy-metal-associated domain-containing protein	Unknown				VVTU16017_at VVTU14277_s_at	8.58726e-08	0.273008	0.357099	0.310519	0.329257	0.295123
VVTU29407_s_at	VIT_13s0067g02930	0	4.464	4.108	2.813	2.206	FS2	Up-regulated transiently during veraison	expansin [Vitis labrusca x Vitis vinifera] EXPA8	Cellular process.Cell growth and death.Cell growth	Cellular process.Cellular component organization and biogenesis.Cell wall organization and biogenesis.Cell wall metabolism.Cell wall modification			VVTU29469_s_at VVTU12273_at VVTU29589_x_at VVTU29407_s_at VVTU29589_s_at	0	0.489879	0.20884	0.246846	0.567867	0.689343
VVTU29589_s_at	VIT_13s0067g02930	0	4.507	4.165	2.862	2.227	FS2	Up-regulated transiently during veraison	expansin [Vitis labrusca x Vitis vinifera] EXPA8	Cellular process.Cell growth and death.Cell growth	Cellular process.Cellular component organization and biogenesis.Cell wall organization and biogenesis.Cell wall metabolism.Cell wall modification			VVTU29469_s_at VVTU12273_at VVTU29589_x_at VVTU29407_s_at VVTU29589_s_at	0	0.493051	0.196387	0.237606	0.603372	0.718039
VVTU11871_s_at	VIT_08s0007g07690	0	1.493	1.571	0.405	-0.544	FS2	Up-regulated transiently during veraison	Polygalacturonase inhibiting protein PGIP1	Cellular process.Cellular component organization and biogenesis.Cell wall organization and biogenesis.Cell wall metabolism.Cell wall modification.Pectin modification.Pectin modification inhibition				VVTU11871_s_at	0.000173181	1.10704	0.39994	0.419077	0.54356	1.16589
VVTU10014_at	VIT_08s0007g07620	0	1.894	1.77	0.973	1.159	FS2	Up-regulated transiently during veraison	thioredoxin 2	Cellular process.Cellular homeostasis.Cell redox homeostasis				VVTU10014_at VVTU23281_at	0	0.44981	0.200167	0.221849	0.440937	0.385135
VVTU5431_at	VIT_08s0007g05860	0	3.596	3.166	1.271	0.58	FS2	Up-regulated transiently during veraison	GASA like	Diverse functions.Gene family with diverse functions.GASA family				VVTU5431_at	0	0.181839	0.7732	0.64402	0.691906	0.283844
VVTU105_at	VIT_08s0007g05210	0	1.725	1.624	1.008	0.82	FS2	Up-regulated transiently during veraison	Amino acid permease	Transport overview.Macromolecule transport.Amino acid transport				VVTU105_at VVTU25792_s_at	1.02549e-11	0.609812	0.11399	0.142007	0.367456	0.397649
VVTU25792_s_at	VIT_08s0007g05210	0	1.552	1.419	0.923	0.703	FS2	Up-regulated transiently during veraison	Amino acid permease	Transport overview.Macromolecule transport.Amino acid transport				VVTU105_at VVTU25792_s_at	0	0.541893	0.172713	0.138052	0.168273	0.183124
VVTU24591_at	VIT_08s0007g05140	0	1.135	1.124	0.402	0.363	FS2	Up-regulated transiently during veraison	MAP70 protein .	Signalling.Signalling pathway.Protein kinase.MAPK cascade				VVTU5382_at VVTU24591_at	2.95828e-05	0.493941	0.337205	0.282901	0.530032	0.347415
VVTU6992_at	VIT_08s0007g04790	0	0.97	1.225	1.031	0.301	FS2	Up-regulated transiently during veraison	Zinc finger (C3HC4-type RING finger)	Regulation overview.Regulation of gene expression.Regulation of transcription.Transcription factor.Zinc finger C3HC4 family transcription factor				VVTU6992_at	9.47181e-06	0.398142	0.265993	0.373045	0.35284	0.562274
VVTU11861_s_at	VIT_08s0007g04780	0	1.194	1.007	0.852	0.411	FS2	Up-regulated transiently during veraison	aquaporin GAMMA-TIP	Transport overview.Water transport.Aquaporins.TIP				VVTU35743_x_at VVTU11861_s_at VVTU7301_s_at VVTU18118_s_at	7.78145e-07	0.33513	0.377582	0.2156	0.422798	0.364255
VVTU18118_s_at	VIT_08s0007g04780	0	1.023	1.059	0.552	-0.22	FS2	Up-regulated transiently during veraison	aquaporin GAMMA-TIP	Transport overview.Water transport.Aquaporins.TIP				VVTU35743_x_at VVTU11861_s_at VVTU7301_s_at VVTU18118_s_at	6.30759e-07	0.552785	0.239926	0.178335	0.581986	0.380711
VVTU7301_s_at	VIT_08s0007g04780	0	0.992	1.174	0.648	-0.099	FS2	Up-regulated transiently during veraison	aquaporin GAMMA-TIP	Transport overview.Water transport.Aquaporins.TIP				VVTU35743_x_at VVTU11861_s_at VVTU7301_s_at VVTU18118_s_at	1.07504e-10	0.301485	0.216764	0.19065	0.471202	0.340962
VVTU2074_at	VIT_08s0007g04550	0	1.276	1.096	1.211	0.429	FS2	Up-regulated transiently during veraison	NCS1 nucleoside transporter family protein	Transport overview.Macromolecule transport.Nucleobase or ascorbate transport				VVTU2074_at	0.00524326	0.621682	0.22057	0.282678	0.590934	0.810608
VVTU30458_x_at	VIT_08s0007g04230	0	1.607	1.685	0.781	0.154	FS2	Up-regulated transiently during veraison	Unknown protein	Unknown				VVTU30458_x_at VVTU708_s_at	0	0.419519	0.219168	0.27511	0.458864	0.400901
VVTU708_s_at	VIT_08s0007g04230	0	3.052	3.094	1.636	0.343	FS2	Up-regulated transiently during veraison	Unknown protein	Unknown				VVTU30458_x_at VVTU708_s_at	0	0.462758	0.242698	0.274667	0.667922	0.806189
VVTU13993_at	VIT_08s0007g03640	0	1.069	1.105	0.406	0.344	FS2	Up-regulated transiently during veraison	bZIP transcription factor	Regulation overview.Regulation of gene expression.Regulation of transcription.Transcription factor.bZIP family transcription factor				VVTU13993_at	4.3304e-10	0.225636	0.332464	0.39196	0.205105	0.219904
VVTU15736_at	VIT_08s0007g08200	0	1.039	0.922	0.26	-0.592	FS2	Up-regulated transiently during veraison	MATE efflux family protein	Transport overview.Macromolecule transport.Multidrug transport				VVTU15736_at	1.5381e-11	0.596716	0.194637	0.293494	0.332849	0.275096
VVTU6800_at	VIT_04s0079g00410	0	1.088	1.055	0.574	0.306	FS2	Up-regulated transiently during veraison	CIR1/RVE2 (CIRCADIAN 1)	Regulation overview.Regulation of gene expression.Regulation of transcription.Transcription factor.MYB family transcription factor	Signalling.Signalling pathway.Circadian clock signalling			VVTU6800_at	2.18309e-05	0.5771	0.195284	0.238372	0.34425	0.402833
VVTU3038_at	VIT_04s0008g07020	0	1.233	1.071	0.849	0.563	FS2	Up-regulated transiently during veraison	Tic55 (translocon at the inner envelope membrane of chloroplasts 55)	Metabolism.Primary metabolism.Generation of metabolite precursors and energy.Electron transport				VVTU3038_at	0.00497158	0.315205	0.276602	0.188832	0.531536	0.799584
VVTU15831_at	VIT_13s0084g00310	0	1.058	0.997	0.107	0.054	FS2	Up-regulated transiently during veraison	ACI112	Unknown				VVTU3814_at VVTU15831_at	0.000195617	0.223291	0.517969	0.633435	0.46087	0.383481
VVTU6920_at	VIT_06s0009g01930	0	0.752	0.753	0.171	-0.305	FS2	Up-regulated transiently during veraison	5'-AMP-activated protein kinase beta-2 subunit	Signalling.Signalling pathway.Protein kinase				VVTU6920_at	2.56406e-12	0.14133	0.226712	0.221751	0.234463	0.321432
VVTU23718_at	VIT_06s0009g01320	0	2.31	2.297	1.675	0.817	FS2	Up-regulated transiently during veraison	L-ascorbate oxidase	Metabolism.Primary metabolism.Organic acid metabolism.Ascorbate and aldarate metabolism	Response to stimulus.Stress response.Abiotic stress response.Oxidative stress response			VVTU5935_at VVTU23718_at	0	0.476902	0.500795	0.406901	0.547769	0.589234
VVTU5935_at	VIT_06s0009g01320	0	2.015	2.058	1.607	0.637	FS2	Up-regulated transiently during veraison	L-ascorbate oxidase	Metabolism.Primary metabolism.Organic acid metabolism.Ascorbate and aldarate metabolism	Response to stimulus.Stress response.Abiotic stress response.Oxidative stress response			VVTU5935_at VVTU23718_at	0	0.436366	0.421399	0.298127	0.261193	0.370242
VVTU753_at	VIT_19s0090g00560	0	1.36	1.398	1.02	0.526	FS2	Up-regulated transiently during veraison	beta-1,3-galactosyltransferase sqv-2	Metabolism.Primary metabolism.Carbohydrate metabolism.Oligosaccharide metabolism				VVTU753_at	0	0.190099	0.141586	0.161601	0.184773	0.205312
VVTU2821_at	VIT_05s0094g00300	0	1.224	1.273	0.891	-0.206	FS2	Up-regulated transiently during veraison	Chitinase class IV	Response to stimulus.Stress response				VVTU2821_at	6.43118e-10	0.513261	0.263603	0.243116	0.307867	0.604215
VVTU2237_at	VIT_00s0956g00020	0	2.2	2.469	1.632	0.728	FS2	Up-regulated transiently during veraison	leafy cotyledon1-like protein	Regulation overview.Regulation of gene expression.Regulation of transcription.Transcription factor.CCAAT family transcription factor.HAP3-type-type				VVTU2237_at	0	0.282627	0.323576	0.272738	0.374549	0.517331
VVTU1184_at	TC60790	0	1.814	1.87	1.339	0.297	FS2	Up-regulated transiently during veraison	Auxin-responsive SAUR57	Signalling.Hormone signalling.Auxin signalling.Auxin responsive				VVTU1184_at	5.95054e-10	0.777023	0.432657	0.440462	0.419791	0.400528
VVTU12502_s_at	TC63772	0	2.141	2.244	1.45	0.678	FS2	Up-regulated transiently during veraison	no hit	Unknown				VVTU12502_s_at	7.69151e-12	0.508839	0.40739	0.328354	0.597681	0.651226
VVTU38061_at	TC69886	0	1.017	1.367	0.604	0.675	FS2	Up-regulated transiently during veraison	Unknown protein	Unknown				VVTU38061_at	0.00397415	0.575497	0.412734	0.369194	0.338422	0.689242
VVTU10170_at	VVTU10170_at	0	1.101	1.043	0.502	0.563	FS2	Up-regulated transiently during veraison	unknown	Unknown				VVTU10170_at	0.00381763	0.53135	0.387501	0.313317	0.383627	0.523736
VVTU153_at	VVTU153_at	0	2.207	2.244	1.522	0.264	FS2	Up-regulated transiently during veraison	sulfate transporter Sulp familly	Transport overview.Ion transport.Anion transport.Sulfate transport				VVTU153_at	0	0.625551	0.349996	0.432544	0.475267	0.563044
VVTU20871_x_at	VVTU20871_x_at	0	1.083	1.185	0.563	0.066	FS2	Up-regulated transiently during veraison	no hit	Unknown				VVTU20871_x_at	2.78323e-09	0.429432	0.365974	0.295599	0.372605	0.192348
VVTU21355_at	VVTU21355_at	0	2.805	3.011	1.89	1.398	FS2	Up-regulated transiently during veraison	no hit	Unknown				VVTU21355_at	0	0.393598	0.372158	0.374105	0.597655	0.386929
VVTU22280_at	VVTU22280_at	0	1.048	1.029	0.192	0.156	FS2	Up-regulated transiently during veraison	RING-H2 zinc finger protein ATL4	Unknown				VVTU22280_at	1.3697e-05	0.300533	0.380272	0.530135	0.479284	0.269572
VVTU23964_at	VVTU23964_at	0	2.405	2.463	0.798	1.153	FS2	Up-regulated transiently during veraison	no hit	Unknown				VVTU23964_at	0	0.233078	0.273458	0.278893	0.517941	0.663747
VVTU27293_at	VVTU27293_x_at VVTU27293_at	0	1.304	1.33	0.792	0.596	FS2	Up-regulated transiently during veraison	Kiwellin Ripening-related protein grip22	Unknown				VVTU27293_x_at VVTU27293_at	2.39198e-09	0.29145	0.383227	0.274002	0.358263	0.374597
VVTU33470_s_at	VVTU33470_s_at	0	1.037	1.017	0.725	0.554	FS2	Up-regulated transiently during veraison	carboxyl-terminal processing protease	Metabolism.Primary metabolism.Protein metabolism and modification.Proteolysis.Peptidase-mediated proteolysis				VVTU33470_s_at	6.67478e-08	0.366938	0.205308	0.227692	0.331733	0.26635
VVTU34508_s_at	VVTU34508_s_at	0	1.412	1.693	0.996	0.369	FS2	Up-regulated transiently during veraison	no hit	Unknown				VVTU34508_s_at	2.00506e-09	0.697997	0.320986	0.309928	0.406815	0.284877
VVTU35111_s_at	VVTU35111_s_at	0	1.132	1.123	0.318	0.304	FS2	Up-regulated transiently during veraison	UDP-glucose 4-epimerase GEPI48	Metabolism.Primary metabolism.Carbohydrate metabolism.Monosaccharide metabolism.Galactose metabolism				VVTU35111_s_at	2.20779e-07	0.341569	0.347208	0.373472	0.483711	0.2166
VVTU35375_at	VVTU35375_at	0	1.426	1.178	0.759	0.418	FS2	Up-regulated transiently during veraison	Nodulin	Unknown				VVTU35375_at	0	0.212232	0.303832	0.23513	0.320526	0.3563
VVTU36010_at	VVTU36010_at	0	1.097	1.232	0.738	0.286	FS2	Up-regulated transiently during veraison	no hit	Unknown				VVTU36010_at	0	0.368566	0.240047	0.218668	0.176397	0.201045
VVTU39386_at	VVTU39386_at	0	1.061	1.114	0.584	0.168	FS2	Up-regulated transiently during veraison	no hit	Unknown				VVTU39386_at	1.79438e-11	0.355704	0.316481	0.275518	0.175106	0.2093
VVTU8272_x_at	VVTU8272_x_at	0	2.217	1.998	0.724	-0.443	FS2	Up-regulated transiently during veraison	no hit	Unknown				VVTU8272_x_at	9.21663e-11	0.714915	0.245959	0.268302	0.868198	0.884124
VVTU9154_at	VVTU9154_at	0	1.073	1.055	0.633	0.497	FS2	Up-regulated transiently during veraison	Unknown protein	Unknown				VVTU9154_at	5.90593e-07	0.234727	0.29921	0.288415	0.257935	0.428092
VVTU34340_s_at	BQ795624	0	0.782	0.728	1.45	1.293	FS3	Up-regulated progressively	WRKY DNA-binding protein 15	Regulation overview.Regulation of gene expression.Regulation of transcription.Transcription factor.WRKY family transcription factor				VVTU34340_s_at	4.61659e-07	0.45544	0.472196	0.49682	0.188291	0.336162
VVTU33121_at	CA812580	0	0.843	1.457	1.801	1.883	FS3	Up-regulated progressively	ribosomal protein L16, Mitochondrial	Metabolism.Primary metabolism.Protein metabolism and modification.Translation				VVTU33121_at	7.158e-09	0.649333	0.238203	0.474715	0.46838	0.559036
VVTU29287_at	CD005624	0	0.849	1.226	1.529	1.687	FS3	Up-regulated progressively	Retrotransposon protein, unclassified	Xenoprotein.Protein from transposable element				VVTU29287_at	1.22478e-09	0.753299	0.295511	0.238361	0.249412	0.228214
VVTU5819_at	CD801312	0	0.577	0.668	1.231	1.699	FS3	Up-regulated progressively	no hit	Unknown				VVTU5819_at	1.57825e-08	0.315954	0.621962	0.415156	0.393068	0.166245
VVTU14605_at	CF202132	0	0.914	0.939	1.108	1.472	FS3	Up-regulated progressively	no hit	Unknown				VVTU14605_at	0	0.226685	0.221637	0.208149	0.211477	0.216009
VVTU9571_at	CF512040	0	0.943	1.051	1.521	1.599	FS3	Up-regulated progressively	no hit	Unknown				VVTU9571_at	0	0.319457	0.253779	0.295833	0.248611	0.269444
VVTU15783_at	CN006579	0	0.871	0.873	1.352	1.604	FS3	Up-regulated progressively	Retrotransposon protein, unclassified	Xenoprotein.Protein from transposable element				VVTU15783_at	0	0.356955	0.209671	0.116619	0.332034	0.425559
VVTU24899_at	DT006280	0	0.585	0.817	1.087	1.174	FS3	Up-regulated progressively	Cysteine-rich receptor-like protein kinase 29	Signalling.Signalling pathway.Protein kinase				VVTU24899_at	5.1279e-12	0.163753	0.20512	0.29574	0.299724	0.249974
VVTU1957_at	DT030498	0	0.872	0.919	2.061	1.634	FS3	Up-regulated progressively	no hit	Unknown				VVTU1957_at	6.54207e-09	0.163398	0.283112	0.31509	0.795841	0.64051
VVTU36756_at	DT034127	0	0.345	0.565	1.299	1.411	FS3	Up-regulated progressively	no hit	Unknown				VVTU36756_at	2.44656e-07	0.520895	0.483544	0.336729	0.381453	0.389768
VVTU14469_at	GSVIVP00000858001	0	0.685	0.93	1.192	1.348	FS3	Up-regulated progressively	hAT dimerisation domain-containing protein	Metabolism.Primary metabolism.Nucleobase, nucleoside, nucleotide, nucleic acid metabolism.Nucleic acid metabolism.DNA metabolism				VVTU14469_at VVTU29065_at	1.71476e-09	0.265862	0.183154	0.458982	0.204947	0.403987
VVTU26793_at	GSVIVP00005173001	0	0.271	0.365	1.145	1.087	FS3	Up-regulated progressively	TIR-NBS-LRR disease resistance	Diverse functions.Gene family with diverse functions.NBS-LRR superfamily	Response to stimulus.Stress response.Biotic stress response			VVTU26793_at	1.98486e-05	0.335401	0.380997	0.401974	0.510737	0.410207
VVTU12958_s_at	GSVIVP00005633001	0	1.513	1.92	3.743	3.828	FS3	Up-regulated progressively	Unknown protein	Unknown				VVTU12958_s_at	0	0.528528	0.303355	0.345141	0.26625	0.294314
VVTU30721_at	GSVIVP00008099001	0	0.562	0.744	1.091	1.311	FS3	Up-regulated progressively	F-box protein (FBL10)	Metabolism.Primary metabolism.Protein metabolism and modification.Proteolysis.Ubiquitin-mediated proteolysis				VVTU30721_at	1.53813e-08	0.150341	0.342636	0.356961	0.327087	0.405
VVTU28458_s_at	GSVIVP00009997001	0	0.636	0.987	1.439	1.437	FS3	Up-regulated progressively	Tristeza Virus Resistance Gene (Ctv)	Unknown				VVTU28458_s_at	0.000144004	0.421817	0.440484	0.576382	0.38198	0.706668
VVTU35344_s_at	GSVIVP00010238001	0	0.822	1.108	1.658	1.948	FS3	Up-regulated progressively	Unknown protein	Unknown				VVTU35344_s_at	0	0.154454	0.393846	0.421019	0.395043	0.414865
VVTU17405_at	GSVIVP00019141001	0	0.549	0.708	1.316	1.681	FS3	Up-regulated progressively	lipase-related	Unknown				VVTU17405_at	0	0.240269	0.165508	0.121571	0.186129	0.241018
VVTU23225_at	GSVIVP00035579001	0	0.492	0.803	1.239	1.206	FS3	Up-regulated progressively	photosystem II PsbA	Metabolism.Primary metabolism.Generation of metabolite precursors and energy.Photosynthesis.Photosystem II				VVTU23225_at	1.91772e-09	0.319739	0.219254	0.421894	0.178448	0.379518
VVTU37572_at	GSVIVP00035625001	0	0.399	0.656	1.119	1.052	FS3	Up-regulated progressively	no hit	Unknown				VVTU37572_at	1.20607e-06	0.439299	0.258144	0.270684	0.33875	0.369471
VVTU13600_at	VIT_17s0000g07600	0	0.599	0.706	1.103	1.363	FS3	Up-regulated progressively	Unknown protein	Unknown				VVTU13600_at	0	0.175338	0.119163	0.193472	0.235533	0.345506
VVTU38306_at	VIT_17s0000g07010	0	0.584	0.814	1.491	1.739	FS3	Up-regulated progressively	5-azacytidine resistance	Unknown				VVTU38306_at	0	0.360328	0.191482	0.186776	0.257213	0.278813
VVTU13934_at	VIT_17s0000g06380	0	0.41	0.6	1.286	1.492	FS3	Up-regulated progressively	YGL010w	Unknown				VVTU13934_at	0	0.447971	0.187301	0.193705	0.321913	0.17298
VVTU8289_at	VIT_17s0000g06340	0	0.763	0.883	1.004	1.318	FS3	Up-regulated progressively	MADS-box AGAMOUS-LIKE 30	Regulation overview.Regulation of gene expression.Regulation of transcription.Transcription factor.MADS-box family transcription factor				VVTU8289_at	0	0.215824	0.225654	0.239889	0.247701	0.252697
VVTU12557_s_at	VIT_17s0000g05850	0	1.186	1.406	2.132	2.114	FS3	Up-regulated progressively	ATATH1 (ABC2 homolog1)	Transport overview.Macromolecule transport.Multidrug transport.Multidrug ABC transport				VVTU34320_at VVTU12557_s_at	0	0.370978	0.185735	0.261333	0.485135	0.577697
VVTU34320_at	VIT_17s0000g05850	0	1.035	1.256	2.243	2.176	FS3	Up-regulated progressively	ATATH1 (ABC2 homolog1)	Transport overview.Macromolecule transport.Multidrug transport.Multidrug ABC transport				VVTU34320_at VVTU12557_s_at	0	0.218439	0.213329	0.190702	0.430269	0.488142
VVTU25240_at	VIT_17s0000g10000	0	2.239	2.471	3.519	3.657	FS3	Up-regulated progressively	nitrate-responsive NOI protein	Unknown				VVTU25240_at	0	0.41783	0.44186	0.347737	0.254032	0.17319
VVTU15931_at	VIT_17s0000g04440	0	0.635	0.877	1.175	1.449	FS3	Up-regulated progressively	TGH (TOUGH)	Metabolism.Primary metabolism.Nucleobase, nucleoside, nucleotide, nucleic acid metabolism.Nucleic acid metabolism				VVTU15931_at	0	0.292662	0.146786	0.143848	0.158529	0.187091
VVTU24862_at	VIT_17s0000g09750	0	0.559	0.626	1.102	1.356	FS3	Up-regulated progressively	Transducin protein	Unknown				VVTU37036_at VVTU24862_at VVTU8933_at	1.12613e-10	0.165071	0.33647	0.333458	0.309708	0.31252
VVTU15566_at	VIT_17s0000g03030	0	0.452	0.608	1.204	1.406	FS3	Up-regulated progressively	DEAH (Asp-Glu-Ala-His) box polypeptide 36	Metabolism.Primary metabolism.Nucleobase, nucleoside, nucleotide, nucleic acid metabolism.Nucleic acid metabolism.DNA metabolism				VVTU15566_at	3.33155e-11	0.219377	0.373023	0.316573	0.385901	0.246501
VVTU12644_s_at	VIT_17s0000g02480	0	0.692	0.837	1.329	1.122	FS3	Up-regulated progressively	calcium-binding protein	Unknown				VVTU12644_s_at VVTU18475_s_at	0	0.308048	0.170763	0.211487	0.192355	0.188111
VVTU18475_s_at	VIT_17s0000g02480	0	0.841	1.062	1.551	1.325	FS3	Up-regulated progressively	calcium-binding protein	Unknown				VVTU12644_s_at VVTU18475_s_at	0	0.322851	0.249928	0.233866	0.22254	0.244446
VVTU181_at	VIT_17s0000g01920	0	0.595	0.803	1.104	1.426	FS3	Up-regulated progressively	nuclear transcription factor, X-box binding 1	Regulation overview.Regulation of gene expression.Regulation of transcription.Transcription factor.Zinc finger family transcription factor				VVTU181_at	0	0.0999326	0.266154	0.224832	0.167299	0.270864
VVTU25931_at	VIT_17s0000g01810	0	1.112	1.265	2.403	2.488	FS3	Up-regulated progressively	Cyclin-dependent kinase G-2	Regulation overview.Regulation of cell cycle				VVTU25931_at	0	0.346885	0.200462	0.186529	0.161028	0.396542
VVTU9803_at	VIT_17s0000g01250	0	0.438	0.568	1.534	1.246	FS3	Up-regulated progressively	F-box/LRR-repeat protein	Unknown				VVTU9803_at	3.16333e-10	0.170764	0.144271	0.228997	0.604924	0.393363
VVTU9253_at	VIT_17s0000g00850	0	0.721	0.886	1.434	1.841	FS3	Up-regulated progressively	FRIGIDA-LIKE 2	Development.Reproductive development.Flowering	Metabolism.Primary metabolism.Nucleobase, nucleoside, nucleotide, nucleic acid metabolism.Nucleic acid metabolism.RNA metabolism.RNA processing.mRNA processing			VVTU9253_at	2.60908e-09	0.254083	0.402929	0.351972	0.490344	0.53986
VVTU13520_at	VIT_18s0001g13890	0	0.475	0.694	1.099	1.331	FS3	Up-regulated progressively	Unknown protein	Unknown				VVTU13520_at	0	0.309339	0.140145	0.215529	0.212895	0.176017
VVTU5756_at	VIT_18s0001g14840	0	0.712	0.668	1.438	1.088	FS3	Up-regulated progressively	nickel ion transporter	Transport overview.Ion transport.Cation transport.Heavy metal ion transport				VVTU5756_at	3.69615e-10	0.438686	0.107931	0.15701	0.42353	0.258653
VVTU33864_at	VIT_18s0001g02160	0	0.616	0.87	1.831	2.764	FS3	Up-regulated progressively	switching protein 3C ATSWI3C	Regulation overview.Regulation of gene expression.Regulation of transcription.Transcription factor.MYB-related family transcription factor				VVTU33864_at	0	0.301042	0.3165	0.276775	0.363464	0.256894
VVTU17388_at	VIT_18s0001g03240	0	0.868	1.591	4.601	3.903	FS3	Up-regulated progressively	DREB sub A-5 of ERF/AP2 transcription factor	Regulation overview.Regulation of gene expression.Regulation of transcription.Transcription factor.AP2 family transcription factor.DREB subfamily transcription factor				VVTU17388_at	0	0.481729	0.395255	0.846735	0.31682	0.784906
VVTU32183_s_at	VIT_18s0001g03580	0	1.076	1.312	2.004	2.268	FS3	Up-regulated progressively	ubiquitin-fold modifier 1 precursor	Unknown				VVTU32183_s_at VVTU32183_x_at	0	0.32514	0.316317	0.309265	0.347	0.304785
VVTU3060_at	VIT_18s0001g04340	0	0.559	0.809	1.319	1.498	FS3	Up-regulated progressively	Glycine hydroxymethyltransferase	Metabolism.Primary metabolism.Amino acid metabolism.Glycine, serine, and threonine metabolism	Metabolism.Primary metabolism.Coenzyme and prosthetic group metabolism.Folate metabolism			VVTU3060_at	0	0.297158	0.153387	0.112121	0.201123	0.208573
VVTU6196_at	VIT_18s0001g05060	0	0.32	0.464	0.94	1.378	FS3	Up-regulated progressively	2,3-bisphosphoglycerate-dependent phosphoglycerate mutase	Metabolism.Primary metabolism.Carbohydrate metabolism.Glycolysis Gluconeogenesis				VVTU6196_at	5.78724e-06	0.596121	0.459932	0.361116	0.162595	0.367012
VVTU8442_at	VIT_18s0001g06270	0	0.44	0.554	1.432	1.48	FS3	Up-regulated progressively	Transcription factor jumonji (jmjC) domain-containing protein	Regulation overview.Regulation of gene expression.Regulation of transcription.Transcription factor.Jumonji family transcription factor				VVTU8442_at	0	0.184417	0.199691	0.2218	0.170449	0.448727
VVTU9104_at	VIT_18s0001g07170	0	0.373	0.552	1.154	1.713	FS3	Up-regulated progressively	Transducin protein	Unknown				VVTU9104_at	0	0.195212	0.290948	0.221926	0.30087	0.402292
VVTU6332_at	VIT_18s0001g07870	0	0.521	0.674	1.087	1.434	FS3	Up-regulated progressively	Unknown protein	Unknown				VVTU6332_at	0	0.409593	0.187158	0.153545	0.228597	0.241944
VVTU1337_at	VIT_18s0001g00750	0	0.506	0.602	1.133	1.567	FS3	Up-regulated progressively	zinc finger (DNL type)	Regulation overview.Regulation of gene expression.Regulation of transcription.Transcription factor.Zinc finger family transcription factor				VVTU1337_at	0	0.212007	0.131334	0.151363	0.245767	0.284964
VVTU3559_at	VIT_18s0001g08290	0	1.095	1.239	1.805	1.689	FS3	Up-regulated progressively	Poly(ADP-ribose) polymerase	Metabolism.Primary metabolism.Coenzyme and prosthetic group metabolism.Nicotinate and nicotinamide metabolism				VVTU3559_at	0	0.141755	0.336857	0.328657	0.309904	0.333763
VVTU1567_at	VIT_18s0001g08560	0	0.741	0.983	1.535	1.791	FS3	Up-regulated progressively	Unknown protein	Unknown				VVTU1567_at	0	0.276638	0.180435	0.183717	0.362921	0.338314
VVTU3375_at	VIT_18s0001g09230	0	2.163	2.521	3.993	3.949	FS3	Up-regulated progressively	SALT TOLERANCE ZINC FINGER	Regulation overview.Regulation of gene expression.Regulation of transcription.Transcription factor.C2H2 family transcription factor				VVTU3375_at	0	0.580807	0.444264	0.713367	0.589557	0.853529
VVTU29924_at	VIT_18s0001g09490	0	0.48	0.692	1.174	1.522	FS3	Up-regulated progressively	metal transporter Nramp2	Transport overview.Ion transport.Cation transport.Heavy metal ion transport				VVTU17214_at VVTU29924_at	0.00193842	0.298317	0.493695	0.483305	0.633958	0.778865
VVTU14888_s_at	VIT_18s0001g09990	0	0.693	0.717	1.005	1.087	FS3	Up-regulated progressively	Cysteine protease CP1	Metabolism.Primary metabolism.Protein metabolism and modification.Proteolysis.Peptidase-mediated proteolysis				VVTU14888_s_at VVTU39770_s_at	0	0.244595	0.154023	0.135685	0.141493	0.106008
VVTU39770_s_at	VIT_18s0001g09990	0	1.276	1.458	1.92	2.128	FS3	Up-regulated progressively	Cysteine protease CP1	Metabolism.Primary metabolism.Protein metabolism and modification.Proteolysis.Peptidase-mediated proteolysis				VVTU14888_s_at VVTU39770_s_at	0	0.431103	0.335249	0.379262	0.520982	0.364023
VVTU16771_at	VIT_01s0010g02380	0	0.754	0.8	1.44	1.573	FS3	Up-regulated progressively	F-box domain containing protein	Metabolism.Primary metabolism.Protein metabolism and modification.Proteolysis.Ubiquitin-mediated proteolysis				VVTU30572_at VVTU16771_at	0	0.246041	0.213569	0.174674	0.327235	0.344032
VVTU30572_at	VIT_01s0010g02380	0	0.815	0.937	1.467	1.721	FS3	Up-regulated progressively	F-box domain containing protein	Metabolism.Primary metabolism.Protein metabolism and modification.Proteolysis.Ubiquitin-mediated proteolysis				VVTU30572_at VVTU16771_at	0	0.196433	0.291125	0.274165	0.243833	0.330842
VVTU24293_at	VIT_01s0010g02910	0	0.276	0.363	1.131	1.117	FS3	Up-regulated progressively	ATP binding protein	Unknown				VVTU36827_at VVTU24293_at	5.79576e-06	0.243763	0.270281	0.29647	0.375812	0.657265
VVTU36827_at	VIT_01s0010g02910	0	0.611	0.732	1.708	1.7	FS3	Up-regulated progressively	ATP binding protein	Unknown				VVTU36827_at VVTU24293_at	2.07116e-07	0.424768	0.294767	0.487485	0.57797	0.70483
VVTU2335_at	VIT_01s0010g00060	0	1.024	1.159	2.184	1.733	FS3	Up-regulated progressively	Unknown protein	Unknown				VVTU2335_at	0	0.486411	0.243205	0.18735	0.193382	0.32722
VVTU3135_s_at	VIT_16s0100g00510	0	0.803	0.899	1.346	1.515	FS3	Up-regulated progressively	F-box family protein	Metabolism.Primary metabolism.Protein metabolism and modification.Proteolysis.Ubiquitin-mediated proteolysis				VVTU3135_s_at	0	0.205338	0.33767	0.358952	0.322448	0.167463
VVTU9838_at	VIT_07s0104g00550	0	1.227	1.306	1.751	2.256	FS3	Up-regulated progressively	GTP binding protein	Unknown				VVTU9838_at	0	0.43048	0.416248	0.20245	0.275177	0.282265
VVTU11041_at	VIT_07s0104g00120	0	1.125	1.172	1.768	1.642	FS3	Up-regulated progressively	Unknown protein	Unknown				VVTU8659_at VVTU11041_at	0	0.29997	0.243607	0.226559	0.244455	0.424409
VVTU4387_at	VIT_07s0104g01330	0	0.732	0.868	1.228	1.48	FS3	Up-regulated progressively	Unknown protein	Unknown				VVTU4387_at	0	0.262815	0.217099	0.193597	0.247779	0.155231
VVTU4721_at	VIT_14s0108g01360	0	0.556	0.641	1.284	1.447	FS3	Up-regulated progressively	Unknown protein	Unknown				VVTU4721_at	0	0.316549	0.144299	0.161357	0.245921	0.168508
VVTU5254_at	VIT_14s0108g01520	0	0.61	0.746	1.343	1.273	FS3	Up-regulated progressively	glycosyl transferase family 8 protein	Metabolism.Primary metabolism.Carbohydrate metabolism.Glycosyl transference				VVTU5254_at	0	0.315937	0.27208	0.25232	0.146387	0.302746
VVTU21381_at	VIT_14s0108g00800	0	2.544	2.999	3.943	4.394	FS3	Up-regulated progressively	no hit	Unknown				VVTU21381_at	0	0.516252	0.400686	0.410113	0.345611	0.219522
VVTU24672_at	VIT_14s0108g00890	0	1.305	1.372	2.534	3.022	FS3	Up-regulated progressively	beta-1,3-galactosyltransferase	Metabolism.Primary metabolism.Carbohydrate metabolism.Oligosaccharide metabolism				VVTU24672_at	0	0.280438	0.229474	0.135832	0.484301	0.754294
VVTU7421_at	VIT_14s0108g00970	0	1.236	1.317	1.895	2.028	FS3	Up-regulated progressively	pentatricopeptide (PPR) repeat	Diverse functions.Gene family with diverse functions.Pentatricopeptide domain family				VVTU7421_at	0	0.430447	0.115221	0.146313	0.17149	0.232861
VVTU30648_s_at	VIT_14s0108g01070	0	1.783	1.796	2.411	3.042	FS3	Up-regulated progressively	NAC domain containing protein 100	Regulation overview.Regulation of gene expression.Regulation of transcription.Transcription factor.NAC family transcription factor				VVTU30648_s_at	1.11548e-07	1.2454	0.69653	0.793748	0.353611	0.474877
VVTU13293_s_at	VIT_01s0011g05630	0	0.543	0.58	1.119	1.314	FS3	Up-regulated progressively	ubiquitin-conjugating enzyme E2 variant 1	Metabolism.Primary metabolism.Protein metabolism and modification.Proteolysis.Ubiquitin-mediated proteolysis				VVTU27724_s_at VVTU13293_s_at	3.84376e-11	0.204957	0.163482	0.24049	0.429532	0.319507
VVTU27724_s_at	VIT_01s0011g05630	0	0.571	0.675	1.207	1.39	FS3	Up-regulated progressively	ubiquitin-conjugating enzyme E2 variant 1	Metabolism.Primary metabolism.Protein metabolism and modification.Proteolysis.Ubiquitin-mediated proteolysis				VVTU27724_s_at VVTU13293_s_at	7.69151e-12	0.247034	0.193103	0.229959	0.439384	0.296367
VVTU6577_at	VIT_01s0011g05300	0	0.773	0.829	1.105	1.24	FS3	Up-regulated progressively	Armadillo/beta-catenin repeat	Unknown				VVTU6577_at	7.69151e-12	0.29744	0.198648	0.200691	0.310923	0.198455
VVTU17962_s_at	VIT_01s0011g05250	0	0.745	0.913	1.539	1.644	FS3	Up-regulated progressively	Senescence-associated protein	Unknown				VVTU1988_s_at VVTU17962_s_at	5.7146e-07	0.754538	0.401227	0.38771	0.293219	0.418697
VVTU1988_s_at	VIT_01s0011g05250	0	0.558	0.894	1.513	1.622	FS3	Up-regulated progressively	Senescence-associated protein	Unknown				VVTU1988_s_at VVTU17962_s_at	2.3244e-10	0.622335	0.330289	0.332732	0.207678	0.336242
VVTU8218_at	VIT_01s0011g04230	0	0.645	0.707	1.007	1.397	FS3	Up-regulated progressively	Ubiquitin family	Unknown				VVTU8218_at	0	0.139571	0.262645	0.231488	0.170727	0.19385
VVTU12399_s_at	VIT_01s0011g04210	0	0.824	0.998	1.602	1.926	FS3	Up-regulated progressively	Amino acid permease	Transport overview.Macromolecule transport.Amino acid transport				VVTU12399_s_at VVTU14692_at	3.58766e-11	0.248661	0.0977676	0.186183	0.539623	0.671269
VVTU7370_at	VIT_01s0011g04090	0	0.66	0.687	1.036	1.139	FS3	Up-regulated progressively	Unknown protein	Unknown				VVTU7370_at	0	0.28349	0.131485	0.090589	0.279217	0.191658
VVTU10370_at	VIT_01s0011g03350	0	0.696	0.753	1.156	1.303	FS3	Up-regulated progressively	PRP4 pre-mRNA processing factor 4 homolog B	Signalling.Signalling pathway.Protein kinase				VVTU10370_at VVTU40516_at	3.21407e-10	0.34385	0.226752	0.288447	0.243426	0.356229
VVTU24876_at	VIT_01s0011g02950	0	0.793	1.056	1.741	2.005	FS3	Up-regulated progressively	Zinc finger (C3HC4-type RING finger)	Regulation overview.Regulation of gene expression.Regulation of transcription.Transcription factor.Zinc finger C3HC4 family transcription factor				VVTU24876_at	0	0.30645	0.298149	0.342071	0.486058	0.320191
VVTU2502_at	VIT_01s0011g02480	0	1.138	1.273	2.208	2.812	FS3	Up-regulated progressively	Phospholipid-transporting ATPase	Transport overview.Macromolecule transport.Lipid transport				VVTU2502_at	0	0.580023	0.369836	0.397803	0.503298	0.469157
VVTU25751_at	VIT_01s0011g02130	0	0.607	0.787	1.491	1.708	FS3	Up-regulated progressively	peptidoglycan-binding LysM domain-containing protein	Signalling.Signalling pathway.Protein kinase				VVTU25751_at	0	0.352322	0.271076	0.2144	0.15893	0.163524
VVTU574_at	VIT_01s0011g01650	0	0.682	0.871	1.374	1.724	FS3	Up-regulated progressively	peptidylprolyl isomerase, FKBP-type	Metabolism.Primary metabolism.Protein metabolism and modification.Protein folding.Peptidyl prolyl isomerase-mediated protein folding				VVTU574_at	0	0.211207	0.178567	0.169971	0.304007	0.314672
VVTU23900_at	VIT_01s0011g00070	0	0.607	0.745	1.062	1.331	FS3	Up-regulated progressively	nucleolar complex protein 14 nop14	Unknown				VVTU23900_at	2.05063e-11	0.276611	0.311148	0.318499	0.22124	0.2321
VVTU13059_at	VIT_01s0011g05650	0	0.93	0.885	1.208	1.518	FS3	Up-regulated progressively	1-aminocyclopropane-1-carboxylate oxidase	Signalling.Hormone signalling.Ethylene signalling.Ethylene metabolism.Ethylene biosynthesis				VVTU5909_at VVTU13059_at	8.88476e-07	0.443116	0.196983	0.185009	0.605095	0.464886
VVTU39931_at	VIT_13s0067g02000	0	0.992	1.017	1.34	1.703	FS3	Up-regulated progressively	Unknown protein	Unknown				VVTU39931_at	1.73858e-10	0.384017	0.353064	0.374518	0.305269	0.398111
VVTU2744_at	VIT_03s0038g00420	0	0.575	0.834	1.01	1.32	FS3	Up-regulated progressively	HEN4 (HUA ENHANCER 4)	Development.Reproductive development.Flowering	Regulation overview.Regulation of gene expression.Gene silencing.Posttranscriptional gene silencing by RNA.mRNA cleavage involved in gene silencing by miRNA			VVTU2744_at	1.96018e-09	0.203845	0.234462	0.292186	0.335267	0.412685
VVTU617_at	VIT_10s0116g00720	0	0.638	0.845	1.257	1.471	FS3	Up-regulated progressively	pre-mRNA cleavage complex	Metabolism.Primary metabolism.Nucleobase, nucleoside, nucleotide, nucleic acid metabolism.Nucleic acid metabolism.RNA metabolism.RNA processing.mRNA processing.mRNA splicing				VVTU617_at	1.76092e-07	0.263872	0.376835	0.451069	0.415246	0.391151
VVTU6095_s_at	VIT_10s0116g00980	0	1.012	1.176	1.94	2.1	FS3	Up-regulated progressively	Unknown protein	Unknown				VVTU6095_s_at	0	0.363565	0.337284	0.248658	0.242933	0.161386
VVTU2518_at	VIT_10s0116g01660	0	0.537	0.576	1.118	1.166	FS3	Up-regulated progressively	Lactoylglutathione lyase	Metabolism.Primary metabolism.Organic acid metabolism.Pyruvate fermentation	Response to stimulus.Stress response.Abiotic stress response.Oxidative stress response			VVTU36003_s_at VVTU2518_at	1.61412e-05	0.275405	0.263266	0.247497	0.392465	0.608863
VVTU36003_s_at	VIT_10s0116g01660	0	1.355	1.487	2.037	2.302	FS3	Up-regulated progressively	Lactoylglutathione lyase	Metabolism.Primary metabolism.Organic acid metabolism.Pyruvate fermentation	Response to stimulus.Stress response.Abiotic stress response.Oxidative stress response			VVTU36003_s_at VVTU2518_at	0	0.674977	0.200467	0.171891	0.246428	0.26774
VVTU27641_at	VIT_18s0117g00270	0	0.795	0.751	1.328	1.624	FS3	Up-regulated progressively	zinc finger homeobox 22	Regulation overview.Regulation of gene expression.Regulation of transcription.Transcription factor.zf-HD family transcription factor				VVTU1074_at VVTU27641_at	2.18702e-07	0.310415	0.396842	0.503615	0.550885	0.364699
VVTU6519_s_at	VIT_11s0118g00260	0	0.719	0.846	1.232	1.328	FS3	Up-regulated progressively	Multimeric translocon complex in the outer envelope membrane 132 TOC132	Transport overview.Macromolecule transport.Protein transport	Transport overview.Plastid membrane transport.Plastid membrane protein transport			VVTU6519_s_at	0	0.223158	0.251258	0.25918	0.150795	0.250828
VVTU5491_at	VIT_11s0118g00320	0	0.817	0.909	1.115	1.363	FS3	Up-regulated progressively	Transposase	Xenoprotein.Protein from transposable element				VVTU5491_at	0	0.301689	0.319344	0.127057	0.231812	0.196062
VVTU8641_at	VIT_11s0118g00560	0	0.911	0.938	1.676	2.212	FS3	Up-regulated progressively	Nodulin	Unknown				VVTU30663_at VVTU8641_at	2.85832e-10	0.514659	0.283587	0.40248	0.540544	0.58189
VVTU2840_s_at	VIT_11s0118g00570	0	0.579	0.935	1.475	1.442	FS3	Up-regulated progressively	Tristeza Virus Resistance Gene (Ctv)	Cellular process.Cellular homeostasis.Cell redox homeostasis				VVTU2840_s_at	1.94872e-05	0.491887	0.389481	0.531459	0.342984	0.665135
VVTU13141_at	VIT_02s0012g01320	0	0.834	0.926	1.138	1.443	FS3	Up-regulated progressively	MYC jasmonic acid 3	Regulation overview.Regulation of gene expression.Regulation of transcription.Transcription factor.bHLH family transcription factor	Signalling.Hormone signalling.Jasmonate signalling.Jasmonate-mediated signalling pathway			VVTU13141_at VVTU34392_at	0	0.311772	0.112428	0.0969661	0.236941	0.369998
VVTU17276_at	VIT_02s0012g01240	0	1.426	1.335	1.974	2.641	FS3	Up-regulated progressively	PHD finger transcription factor	Regulation overview.Regulation of gene expression.Regulation of transcription.Transcription factor.PHD family transcription factor				VVTU17276_at	1.38147e-10	0.350304	0.370875	0.602298	0.594539	0.759349
VVTU26776_s_at	VIT_18s0122g00320	0	1.128	1.302	1.834	2.206	FS3	Up-regulated progressively	PLATZ transcription factor	Regulation overview.Regulation of gene expression.Regulation of transcription.Transcription factor.PLATZ family transcription factor				VVTU26776_s_at	0	0.394749	0.323271	0.30011	0.454721	0.475227
VVTU30960_at	VIT_13s0067g02890	0	0.817	0.98	1.214	1.356	FS3	Up-regulated progressively	Unknown protein	Unknown				VVTU30960_at	6.40964e-08	0.279773	0.240084	0.330685	0.447143	0.439724
VVTU3527_at	VIT_00s1232g00030	0	0.701	0.739	1.218	1.53	FS3	Up-regulated progressively	pentatricopeptide (PPR) repeat-containing protein	Diverse functions.Gene family with diverse functions.Pentatricopeptide domain family				VVTU3527_at	0	0.248527	0.171009	0.238729	0.303794	0.335746
VVTU3586_at	VIT_18s0001g01380	0	0.556	0.286	0.539	1.309	FS3	Up-regulated progressively	Oxidoreductase N-terminal domain-containing	Unknown				VVTU3586_at	0.00277017	0.404566	0.417741	0.347724	0.584824	0.534744
VVTU14602_at	VIT_18s0001g01620	0	0.635	0.686	1.095	1.135	FS3	Up-regulated progressively	aarF domain containing kinase 1	Signalling.Signalling pathway.Protein kinase				VVTU14602_at	6.22891e-10	0.189436	0.345192	0.240274	0.175776	0.355005
VVTU192_at	VIT_01s0127g00660	0	0.655	0.752	1.182	1.275	FS3	Up-regulated progressively	pentatricopeptide (PPR) repeat-containing protein	Diverse functions.Gene family with diverse functions.Pentatricopeptide domain family				VVTU192_at	7.93826e-11	0.307942	0.251523	0.29275	0.291327	0.283366
VVTU7271_at	VIT_01s0127g00410	0	0.734	0.973	1.393	1.748	FS3	Up-regulated progressively	CRS2-associated factor 2	Metabolism.Primary metabolism.Nucleobase, nucleoside, nucleotide, nucleic acid metabolism.Nucleic acid metabolism.RNA metabolism.RNA processing.mRNA processing.mRNA splicing				VVTU7271_at	0	0.3482	0.253219	0.18094	0.176675	0.266957
VVTU14904_at	VIT_14s0128g00180	0	0.772	0.864	1.568	1.74	FS3	Up-regulated progressively	Zinc finger (C3HC4-type RING finger)	Regulation overview.Regulation of gene expression.Regulation of transcription.Transcription factor.Zinc finger C3HC4 family transcription factor				VVTU14904_at	6.93647e-09	0.334766	0.46075	0.45124	0.462326	0.479853
VVTU700_at	VIT_14s0128g00390	0	0.604	0.74	1.135	1.411	FS3	Up-regulated progressively	mitochondrial FAD carrier	Transport overview.Macromolecule transport.Nucleotide transport				VVTU700_at	0	0.162451	0.153003	0.239887	0.159381	0.202665
VVTU16840_at	VIT_16s0013g01140	0	0.983	1.105	1.47	1.588	FS3	Up-regulated progressively	phosphofructokinase	Metabolism.Primary metabolism.Carbohydrate metabolism.Glycolysis Gluconeogenesis	Metabolism.Primary metabolism.Carbohydrate metabolism.Monosaccharide metabolism.Fructose and mannose metabolism			VVTU16840_at	0	0.216557	0.164926	0.136454	0.236399	0.321569
VVTU35620_s_at	VIT_03s0132g00310	0	0.639	0.954	1.01	1.253	FS3	Up-regulated progressively	Myosin-like protein XIK	Cellular process.Cellular component organization and biogenesis.Cytoskeleton organization and biogenesis.Actin organization and biogenesis.Actin-driven movement				VVTU35620_s_at	2.05225e-05	0.230836	0.347203	0.452085	0.447725	0.418435
VVTU11879_at	VIT_03s0132g00070	0	1.548	1.944	3.282	2.776	FS3	Up-regulated progressively	ATHVA22A (Arabidopsis thaliana HVA22 homologue A)	Signalling.Hormone signalling.ABA signalling.ABA-mediated signalling pathway				VVTU11879_at	0	0.574668	0.216594	0.276775	0.356963	0.467303
VVTU8127_s_at	VIT_12s0134g00410	0	0.805	0.937	1.065	1.504	FS3	Up-regulated progressively	frataxin protein	Cellular process.Cellular component organization and biogenesis.Organelle organization and biogenesis.Mitochondrion organization and biogenesis				VVTU8127_s_at	0	0.195228	0.168207	0.195256	0.150763	0.164813
VVTU11939_s_at	VIT_00s1351g00010	0	0.512	0.682	1.133	1.472	FS3	Up-regulated progressively	poly(A) binding protein	Unknown				VVTU11939_s_at	0	0.359349	0.166201	0.182922	0.161926	0.13382
VVTU5577_at	VIT_01s0137g00810	0	0.834	1.205	2.212	1.985	FS3	Up-regulated progressively	Acetylglucosaminyltransferase	Metabolism.Primary metabolism.Carbohydrate metabolism.Oligosaccharide metabolism.N-Glycan metabolism.N-Glycan biosynthesis				VVTU5577_at	0	0.209803	0.303358	0.433025	0.21527	0.411594
VVTU8996_s_at	VIT_19s0014g01800	0	1.311	1.39	2.204	2.869	FS3	Up-regulated progressively	Homogentisate 1,2-dioxygenase	Metabolism.Primary metabolism.Amino acid metabolism.Amino acid catabolism	Metabolism.Primary metabolism.Amino acid metabolism.Aromatic amino acid metabolism.Tyrosine metabolism.Tyrosine catabolism			VVTU8996_s_at	0	0.253474	0.168173	0.166298	0.629321	0.286849
VVTU7115_at	VIT_19s0014g02380	0	1.068	1.158	1.601	1.951	FS3	Up-regulated progressively	no hit	Unknown				VVTU7115_at	0	0.183471	0.235622	0.236026	0.189606	0.0999005
VVTU19007_s_at	VIT_19s0014g03300	0	1.459	1.547	2.084	2.349	FS3	Up-regulated progressively	NAC domain containing protein 2	Regulation overview.Regulation of gene expression.Regulation of transcription.Transcription factor.NAC family transcription factor				VVTU34683_s_at VVTU19007_s_at	1.11638e-07	1.04939	0.33425	0.366835	0.62611	0.448111
VVTU34683_s_at	VIT_19s0014g03300	0	1.326	1.469	2.009	2.231	FS3	Up-regulated progressively	NAC domain containing protein 2	Regulation overview.Regulation of gene expression.Regulation of transcription.Transcription factor.NAC family transcription factor				VVTU34683_s_at VVTU19007_s_at	1.41388e-07	1.08298	0.342625	0.343474	0.523498	0.341402
VVTU1286_s_at	VIT_19s0014g04940	0	0.674	0.819	1.451	1.573	FS3	Up-regulated progressively	Chitin-inducible gibberellin-responsive protein 1	Regulation overview.Regulation of gene expression.Regulation of transcription.Transcription factor.GRAS family transcription factor				VVTU2792_s_at VVTU1286_s_at	2.17162e-10	0.246331	0.376476	0.171069	0.524033	0.414174
VVTU2792_s_at	VIT_19s0014g04940	0	1.39	1.433	2.382	2.449	FS3	Up-regulated progressively	Chitin-inducible gibberellin-responsive protein 1	Regulation overview.Regulation of gene expression.Regulation of transcription.Transcription factor.GRAS family transcription factor				VVTU2792_s_at VVTU1286_s_at	9.98567e-09	0.636603	0.530729	0.577252	0.732642	0.675966
VVTU5221_at	VIT_19s0014g01020	0	0.516	0.68	1.019	1.05	FS3	Up-regulated progressively	protein transport protein Sec61 subunit alpha	Transport overview.Macromolecule transport.Protein transport				VVTU5221_at	2.56406e-12	0.325844	0.20577	0.176527	0.201568	0.148132
VVTU38465_at	VIT_00s1405g00010	0	0.463	0.732	1.136	1.405	FS3	Up-regulated progressively	WD40	Unknown				VVTU38465_at	8.70535e-11	0.250266	0.282478	0.290182	0.356571	0.365424
VVTU2939_at	VIT_07s0141g00220	0	0.263	0.626	0.789	1.277	FS3	Up-regulated progressively	unfertilized embryo sac 12 UNE12	Regulation overview.Regulation of gene expression.Regulation of transcription.Transcription factor.bHLH family transcription factor				VVTU2939_at	0.00235063	0.374551	0.391584	0.518217	0.52664	0.505296
VVTU1929_at	VIT_01s0146g00270	0	0.987	1.241	1.795	1.892	FS3	Up-regulated progressively	delta3,5-delta2,4-dienoyl-CoA isomerase	Metabolism.Primary metabolism.Lipid metabolism.Fatty acid metabolism.Fatty acid biosynthesis.Fatty acid elongation				VVTU1929_at	0	0.369457	0.326	0.328264	0.362258	0.32766
VVTU6125_at	VIT_13s0147g00200	0	0.705	0.799	1.077	1.301	FS3	Up-regulated progressively	L-aminoadipate-semialdehyde dehydrogenase-phosphopantetheinyltransferase	Metabolism.Primary metabolism.Amino acid metabolism.Lysine metabolism				VVTU6125_at	3.35897e-05	0.353414	0.487391	0.438461	0.30669	0.333251
VVTU12982_x_at	VIT_01s0150g00160	0	0.674	0.743	1.008	1.255	FS3	Up-regulated progressively	ubiquinol-cytochrome C reductase iron-sulfur subunit, mitochondrial	Metabolism.Primary metabolism.Generation of metabolite precursors and energy.Electron transport.Respiratory-chain phosphorylation				VVTU12982_x_at VVTU16710_s_at	2.56406e-12	0.345585	0.216246	0.151397	0.219962	0.255423
VVTU33728_s_at	VIT_02s0154g00610	0	0.88	0.996	1.3	1.608	FS3	Up-regulated progressively	Pex19 protein	Cellular process.Cellular component organization and biogenesis.Organelle organization and biogenesis.Peroxisome organization and biogenesis				VVTU21064_x_at VVTU12850_at VVTU33728_s_at	5.49544e-10	0.329413	0.357998	0.331624	0.387886	0.379648
VVTU5874_s_at	VIT_13s0156g00150	0	2.218	2.345	4.832	4.303	FS3	Up-regulated progressively	no hit	Unknown				VVTU5874_s_at	0	0.291597	0.836457	0.770722	0.441836	0.48318
VVTU9904_at	VIT_00s1569g00020	0	0.745	0.866	1.247	1.243	FS3	Up-regulated progressively	Calcineurin B protein 3	Signalling.Signalling pathway.Calcium sensors and signalling				VVTU9904_at	0	0.258558	0.195654	0.218697	0.261739	0.180295
VVTU7006_at	VIT_13s0158g00360	0	0.803	0.722	1.611	1.768	FS3	Up-regulated progressively	calcium-transporting ATPase 11 ACA11	Signalling.Signalling pathway.Calcium sensors and signalling	Transport overview.Ion transport.Cation transport			VVTU7006_at	1.02549e-11	0.542389	0.279432	0.373036	0.296624	0.339991
VVTU6727_at	VIT_11s0016g01810	0	1.377	2.421	4.949	4.449	FS3	Up-regulated progressively	Unknown protein	Unknown				VVTU6727_at	0	0.37835	0.593949	1.00912	0.647362	0.880076
VVTU7560_at	VIT_11s0016g01990	0	0.733	0.952	1.538	1.861	FS3	Up-regulated progressively	Regulatory protein NPR1 (Nonexpresser of PR genes 1)	Response to stimulus.Stress response.Biotic stress response	Signalling.Hormone signalling.Salicilic acid signalling.Salicilic acid-mediated signalling pathway			VVTU7560_at	0	0.238627	0.239392	0.254994	0.426916	0.346666
VVTU38693_at	VIT_11s0016g02130	0	0.731	0.845	1.179	1.265	FS3	Up-regulated progressively	CwfJ protein	Metabolism.Primary metabolism.Nucleobase, nucleoside, nucleotide, nucleic acid metabolism.Nucleic acid metabolism.RNA metabolism.RNA processing.mRNA processing.mRNA splicing				VVTU38693_at	0	0.200698	0.146016	0.147445	0.149298	0.0636502
VVTU21586_at	VIT_11s0016g02220	0	0.823	0.8	1.064	1.303	FS3	Up-regulated progressively	Transducin family protein / WD-40 repeat	Unknown				VVTU21586_at	0	0.207655	0.240598	0.141542	0.166586	0.176041
VVTU10354_at	VIT_11s0016g02580	0	0.466	0.589	1.088	1.166	FS3	Up-regulated progressively	MAPK activating protein-like	Signalling.Signalling pathway.Protein kinase.MAPK cascade				VVTU10354_at	1.28181e-11	0.244659	0.264381	0.291915	0.204839	0.272605
VVTU37341_at	VIT_11s0016g02830	0	1.251	1.425	2.028	2.139	FS3	Up-regulated progressively	Gamma-glutamyltranspeptidase	Metabolism.Primary metabolism.Amino acid metabolism.Glutamine metabolism.Peptide glutamine transferase	Metabolism.Primary metabolism.Coenzyme and prosthetic group metabolism.Glutathione metabolism.Glutathione catabolism			VVTU37341_at VVTU8088_at	0	0.454262	0.265073	0.208707	0.288229	0.356127
VVTU8088_at	VIT_11s0016g02830	0	1.16	1.287	1.991	2.044	FS3	Up-regulated progressively	Gamma-glutamyltranspeptidase	Metabolism.Primary metabolism.Amino acid metabolism.Glutamine metabolism.Peptide glutamine transferase	Metabolism.Primary metabolism.Coenzyme and prosthetic group metabolism.Glutathione metabolism.Glutathione catabolism			VVTU37341_at VVTU8088_at	0	0.55242	0.206846	0.148731	0.233892	0.247195
VVTU16066_at	VIT_11s0016g03330	0	0.417	0.556	1.516	1.425	FS3	Up-regulated progressively	Unknown protein	Unknown				VVTU27035_at VVTU16066_at	2.56406e-12	0.534365	0.283191	0.376425	0.191423	0.180023
VVTU27035_at	VIT_11s0016g03330	0	0.438	0.47	1.563	1.548	FS3	Up-regulated progressively	Unknown protein	Unknown				VVTU27035_at VVTU16066_at	5.1279e-12	0.442174	0.469926	0.456473	0.141542	0.245559
VVTU17888_s_at	VIT_11s0016g00500	0	0.729	0.862	1.592	1.219	FS3	Up-regulated progressively	Auxin-responsive SAUR37	Signalling.Hormone signalling.Auxin signalling.Auxin responsive				VVTU4853_at VVTU17888_s_at	0	0.32033	0.235381	0.296683	0.202016	0.347999
VVTU4853_at	VIT_11s0016g00500	0	2.036	2.212	3.625	2.856	FS3	Up-regulated progressively	Auxin-responsive SAUR37	Signalling.Hormone signalling.Auxin signalling.Auxin responsive				VVTU4853_at VVTU17888_s_at	0	0.717257	0.321726	0.564801	0.28951	0.562199
VVTU21354_s_at	VIT_11s0016g03870	0	0.35	0.427	1.003	1.168	FS3	Up-regulated progressively	subtilisin	Metabolism.Primary metabolism.Protein metabolism and modification.Proteolysis.Peptidase-mediated proteolysis.Subtilase-mediated proteolysis				VVTU21354_s_at VVTU13978_at	2.75671e-10	0.216789	0.193219	0.26558	0.396663	0.288833
VVTU952_at	VIT_11s0016g03880	0	0.688	0.856	1.415	1.312	FS3	Up-regulated progressively	Receptor protein kinase PERK1	Signalling.Signalling pathway.Protein kinase				VVTU4451_at VVTU952_at	1.27678e-07	0.403748	0.416625	0.433252	0.180881	0.394836
VVTU3445_at	VIT_11s0016g03890	0	0.884	0.97	1.191	1.464	FS3	Up-regulated progressively	Short-chain dehydrogenase/reductase (SDR)	Metabolism.Cellular metabolism.Oxidation reduction.Alcohol dehydrogenase superfamily				VVTU3445_at	0	0.248558	0.20276	0.264437	0.329106	0.208909
VVTU5527_at	VIT_11s0016g03900	0	0.55	0.826	1.66	1.128	FS3	Up-regulated progressively	AAA-type ATPase	Diverse functions.Gene family with diverse functions.AAA-type ATPase domain family				VVTU5527_at	7.01532e-09	0.242932	0.322182	0.306777	0.486555	0.483693
VVTU1038_at	VIT_11s0016g04530	0	0.58	0.703	1.083	1.336	FS3	Up-regulated progressively	Unknown protein	Unknown				VVTU1038_at	7.69151e-12	0.280265	0.248538	0.26513	0.309536	0.24652
VVTU5317_s_at	VIT_11s0016g05430	0	1.727	2	3.211	3.712	FS3	Up-regulated progressively	Unknown protein	Unknown				VVTU5317_s_at	0	0.444639	0.413967	0.360186	0.594578	0.72305
VVTU2160_at	VIT_11s0016g05600	0	1.708	1.938	3.044	3.459	FS3	Up-regulated progressively	zinc finger (ubiquitin-hydrolase) domain-containing	Regulation overview.Regulation of gene expression.Regulation of transcription.Transcription factor.Zinc finger family transcription factor				VVTU2160_at	0	0.239603	0.28104	0.216995	0.43673	0.342674
VVTU38616_s_at	VIT_11s0016g00710	0	1.762	1.772	2.773	2.597	FS3	Up-regulated progressively	jasmonate ZIM-domain protein 1	Regulation overview.Regulation of gene expression.Regulation of transcription.Transcription factor.JAZ family transcription factor	Signalling.Hormone signalling.Jasmonate signalling.Jasmonate-mediated signalling pathway			VVTU38616_s_at	0	0.264423	0.564723	0.381508	0.719624	0.430831
VVTU3071_at	VIT_11s0016g05750	0	0.464	0.654	1.059	1.311	FS3	Up-regulated progressively	HAT transposase	Xenoprotein.Protein from transposable element				VVTU3071_at VVTU24584_at	1.79438e-11	0.415839	0.22234	0.154258	0.229508	0.297273
VVTU37935_s_at	VIT_14s0171g00520	0	0.687	0.925	1.089	1.271	FS3	Up-regulated progressively	Unknown protein	Unknown				VVTU37935_s_at VVTU14547_at VVTU14582_at	0	0.21817	0.127885	0.168692	0.191794	0.355922
VVTU6031_at	VIT_13s0175g00150	0	0.959	1.077	1.745	1.98	FS3	Up-regulated progressively	armadillo repeat-containing protein	Unknown				VVTU6031_at	0	0.284445	0.189914	0.239047	0.218919	0.37684
VVTU38153_at	VIT_19s0177g00110	0	1.032	1.204	1.78	2.339	FS3	Up-regulated progressively	Unknown protein	Unknown				VVTU38153_at	0	0.222479	0.273175	0.226231	0.318289	0.313929
VVTU28055_at	VIT_00s0179g00260	0	0.626	0.669	1.616	1.72	FS3	Up-regulated progressively	calcium-transporting ATPase 12 ACA12	Signalling.Signalling pathway.Calcium sensors and signalling	Transport overview.Ion transport.Cation transport			VVTU28055_at VVTU20546_at	8.38397e-09	0.24853	0.277414	0.376227	0.553274	0.697539
VVTU15151_at	VIT_09s0018g01740	0	0.514	0.713	1.138	1.42	FS3	Up-regulated progressively	no hit	Unknown				VVTU15151_at	3.01492e-08	0.292644	0.423685	0.442074	0.318918	0.315569
VVTU18417_s_at	VIT_03s0180g00010	0	0.679	0.954	1.216	1.483	FS3	Up-regulated progressively	Cysteine proteinase	Metabolism.Primary metabolism.Protein metabolism and modification.Proteolysis.Peptidase-mediated proteolysis				VVTU3481_at VVTU18417_s_at	1.11866e-06	0.2616	0.268942	0.201523	0.538627	0.630252
VVTU3481_at	VIT_03s0180g00010	0	0.706	0.947	1.27	1.45	FS3	Up-regulated progressively	Cysteine proteinase	Metabolism.Primary metabolism.Protein metabolism and modification.Proteolysis.Peptidase-mediated proteolysis				VVTU3481_at VVTU18417_s_at	0	0.213373	0.211002	0.111921	0.12491	0.140881
VVTU2377_at	VIT_00s0181g00080	0	1.501	1.813	2.633	2.429	FS3	Up-regulated progressively	F-box domain containing protein	Metabolism.Primary metabolism.Protein metabolism and modification.Proteolysis.Ubiquitin-mediated proteolysis				VVTU2377_at	0	0.514043	0.240062	0.295044	0.421946	0.508349
VVTU2522_at	VIT_13s0019g05240	0	0.818	0.99	1.632	1.95	FS3	Up-regulated progressively	NAC domain-containing protein 78	Regulation overview.Regulation of gene expression.Regulation of transcription.Transcription factor.NAC family transcription factor				VVTU2522_at	0	0.423325	0.263373	0.26489	0.259684	0.228482
VVTU19070_s_at	VIT_13s0019g03920	0	0.576	0.735	1.025	1.396	FS3	Up-regulated progressively	Elongation factor-1 alpha 3	Metabolism.Primary metabolism.Protein metabolism and modification.Translation.Translational elongation				VVTU35196_s_at VVTU19070_s_at	3.51935e-05	0.400644	0.282845	0.312639	0.54061	0.526187
VVTU22165_at	VIT_13s0019g05210	0	0.472	0.598	0.967	1.6	FS3	Up-regulated progressively	RNA recognition motif (RRM)-containing protein	Unknown				VVTU22165_at	3.76818e-09	0.341033	0.23544	0.259798	0.456344	0.495182
VVTU9184_at	VIT_13s0019g03630	0	0.815	0.867	1.589	2.166	FS3	Up-regulated progressively	no hit	Unknown				VVTU36670_at VVTU9184_at VVTU25919_at	2.43563e-08	0.482299	0.542494	0.448298	0.621991	0.520369
VVTU16419_s_at	VIT_13s0019g05130	0	0.517	0.742	1.151	1.231	FS3	Up-regulated progressively	serine carboxypeptidase III	Metabolism.Primary metabolism.Protein metabolism and modification.Proteolysis.Peptidase-mediated proteolysis				VVTU16419_s_at	0.000173277	0.757448	0.302843	0.222786	0.34205	0.326026
VVTU4952_at	VIT_13s0019g05110	0	0.394	0.678	1.522	1.774	FS3	Up-regulated progressively	amino acid binding protein	Unknown				VVTU4952_at	5.74861e-10	0.500938	0.394691	0.433609	0.491881	0.395652
VVTU20436_at	VIT_13s0019g00460	0	0.895	1.018	1.603	1.728	FS3	Up-regulated progressively	Unknown protein	Unknown				VVTU20436_at	1.13244e-08	0.4898	0.514035	0.527283	0.352197	0.260773
VVTU9604_at	VIT_13s0019g04620	0	1.132	1.173	1.704	1.958	FS3	Up-regulated progressively	OTU cysteine protease	Metabolism.Primary metabolism.Protein metabolism and modification.Proteolysis.Peptidase-mediated proteolysis				VVTU9604_at	0	0.172853	0.211785	0.238325	0.269738	0.312785
VVTU10585_at	VIT_13s0019g04370	0	0.866	1.034	1.256	1.504	FS3	Up-regulated progressively	phosphoglucomutase/phosphomannomutase	Metabolism.Primary metabolism.Carbohydrate metabolism.Monosaccharide metabolism.Fructose and mannose metabolism	Metabolism.Primary metabolism.Carbohydrate metabolism.Polysaccharide metabolism.Starch and sucrose metabolism.Starch biosynthesis catabolism	Metabolism.Primary metabolism.Organic acid metabolism.Ascorbate and aldarate metabolism		VVTU2483_at VVTU10585_at	1.35595e-10	0.202313	0.241219	0.308249	0.435627	0.390091
VVTU4208_at	VIT_13s0019g04330	0	1.212	1.275	1.88	1.904	FS3	Up-regulated progressively	Unknown protein	Unknown				VVTU40270_s_at VVTU8523_s_at VVTU4208_at	0	0.355482	0.304484	0.276378	0.372416	0.321549
VVTU11341_at	VIT_07s0191g00200	0	0.233	0.737	1.222	1.534	FS3	Up-regulated progressively	RNA helicase	Metabolism.Primary metabolism.Nucleobase, nucleoside, nucleotide, nucleic acid metabolism.Nucleic acid metabolism.RNA metabolism				VVTU11341_at	1.12617e-05	0.432115	0.286271	0.413763	0.580072	0.719063
VVTU30904_at	VIT_07s0191g00250	0	1.395	1.27	2.087	2.253	FS3	Up-regulated progressively	Exo-1,3-beta-glucanase	Metabolism.Primary metabolism.Carbohydrate metabolism.Oligosaccharide metabolism.Oligosaccharide catabolism				VVTU30904_at	1.92913e-07	0.178416	0.578558	0.816768	0.696073	0.633239
VVTU1562_at	VIT_07s0191g00060	0	1.001	1.214	1.654	1.974	FS3	Up-regulated progressively	Ribosomal protein S6 (RPS6B) 40S	Metabolism.Primary metabolism.Protein metabolism and modification.Translation				VVTU1562_at VVTU32404_at	0	0.346705	0.22777	0.237249	0.35518	0.31836
VVTU13232_at	VIT_09s0002g01640	0	0.45	0.603	1.271	1.387	FS3	Up-regulated progressively	KOW domain-containing transcription factor	Unknown				VVTU13232_at VVTU34850_at	0	0.417594	0.173971	0.227122	0.146465	0.214783
VVTU34850_at	VIT_09s0002g01640	0	0.59	0.775	1.304	1.524	FS3	Up-regulated progressively	KOW domain-containing transcription factor	Unknown				VVTU13232_at VVTU34850_at	1.86601e-10	0.271542	0.32325	0.32408	0.405927	0.392773
VVTU7105_at	VIT_09s0002g01890	0	1.19	1.465	2.612	2.433	FS3	Up-regulated progressively	hydroxyproline-rich glycoprotein	Cellular process.Cellular component organization and biogenesis.Cell wall organization and biogenesis.Cell wall structural protein				VVTU7105_at	0	0.298306	0.525604	0.429822	0.292039	0.814291
VVTU3725_at	VIT_09s0002g02070	0	0.712	0.768	1.107	1.519	FS3	Up-regulated progressively	Protein kinase PKN/PRK1	Signalling.Signalling pathway.Protein kinase				VVTU3725_at	0	0.0887814	0.0760905	0.0889376	0.101958	0.131133
VVTU6010_at	VIT_09s0002g00380	0	0.24	0.416	1.044	1.084	FS3	Up-regulated progressively	Phosphatidylinositol-4-phosphate 5-kinase	Metabolism.Primary metabolism.Carbohydrate metabolism.Monosaccharide metabolism.Inositol phosphate metabolism				VVTU6010_at	0	0.169439	0.25668	0.293242	0.141439	0.247199
VVTU15545_at	VIT_09s0002g03380	0	0.893	1.072	1.791	1.694	FS3	Up-regulated progressively	Poly(A) polymerase	Metabolism.Primary metabolism.Nucleobase, nucleoside, nucleotide, nucleic acid metabolism.Nucleic acid metabolism.RNA metabolism.RNA processing				VVTU7187_s_at VVTU15545_at VVTU18130_s_at	0	0.237771	0.333579	0.36634	0.403658	0.28131
VVTU3345_s_at	VIT_09s0002g04190	0	0.713	0.876	1.206	1.41	FS3	Up-regulated progressively	Cytochrome c biogenesis protein	Cellular process.Cellular macromolecular complex assembly.Protein complex assembly.Cytochrome complex assembly				VVTU3345_s_at	0	0.25837	0.105308	0.126658	0.159089	0.147354
VVTU20591_at	VIT_09s0002g04580	0	2.096	2.716	4.119	3.913	FS3	Up-regulated progressively	Unknown protein	Unknown				VVTU20591_at	0	0.622966	0.742836	0.823732	0.21206	0.949433
VVTU23894_s_at	VIT_09s0002g00620	0	0.492	0.592	1.128	1.439	FS3	Up-regulated progressively	embryo sac development arrest 25	Metabolism.Primary metabolism.Nucleobase, nucleoside, nucleotide, nucleic acid metabolism.Nucleic acid metabolism.DNA metabolism				VVTU23894_s_at	0	0.295398	0.227514	0.286747	0.288891	0.298151
VVTU18225_s_at	VIT_09s0002g05250	0	1.85	1.988	2.617	3.275	FS3	Up-regulated progressively	aminotransferase class I and II	Metabolism.Primary metabolism.Amino acid metabolism				VVTU1871_s_at VVTU3971_at VVTU18225_s_at	0	0.21142	0.256305	0.141645	0.466354	0.631797
VVTU1871_s_at	VIT_09s0002g05250	0	1.548	1.718	2.264	2.844	FS3	Up-regulated progressively	aminotransferase class I and II	Metabolism.Primary metabolism.Amino acid metabolism				VVTU1871_s_at VVTU3971_at VVTU18225_s_at	0	0.176533	0.225264	0.195812	0.298749	0.359769
VVTU35764_s_at	VIT_09s0002g05940	0	0.258	0.495	0.815	1.311	FS3	Up-regulated progressively	Ras GTP-binding protein (RAN3)	Signalling.Signalling pathway.G-protein signalling pathway				VVTU35764_s_at VVTU13676_s_at	5.45332e-07	0.458584	0.303896	0.329825	0.36531	0.348346
VVTU5516_s_at	VIT_05s0020g02850	0	0.802	0.916	1.23	1.58	FS3	Up-regulated progressively	peroxiredoxin-5	Response to stimulus.Stress response.Abiotic stress response.Oxidative stress response				VVTU5516_s_at	0	0.235996	0.123872	0.102808	0.149394	0.0866393
VVTU36965_s_at	VIT_05s0020g03460	0	0.536	0.726	1.068	1.279	FS3	Up-regulated progressively	XS domain-containing protein	Unknown				VVTU36965_s_at	2.56406e-12	0.220927	0.208544	0.213588	0.262088	0.347344
VVTU25456_at	VIT_05s0020g04000	0	0.497	0.659	1.306	1.17	FS3	Up-regulated progressively	Zinc finger (C3HC4-type RING finger)	Regulation overview.Regulation of gene expression.Regulation of transcription.Transcription factor.Zinc finger C3HC4 family transcription factor				VVTU25456_at	3.14575e-07	0.289938	0.470646	0.426204	0.20758	0.405315
VVTU19208_s_at	VIT_05s0020g04150	0	0.668	0.748	1.004	1.198	FS3	Up-regulated progressively	emp24/gp25L/p24	Cellular process.Cellular transport.Protein trafficking				VVTU1976_at VVTU19208_s_at VVTU37932_at	0	0.185978	0.104969	0.0879638	0.138629	0.118399
VVTU1124_s_at	VIT_00s0207g00090	0	0.658	0.794	1.081	1.291	FS3	Up-regulated progressively	RING zinc finger ARIADNE protein ARI5	Metabolism.Primary metabolism.Protein metabolism and modification.Proteolysis.Peptidase-mediated proteolysis				VVTU1124_s_at VVTU23801_at	0	0.150959	0.158423	0.0986349	0.215607	0.208662
VVTU30801_at	VIT_07s0141g00440	0	0.507	0.632	1.035	1.264	FS3	Up-regulated progressively	Unc51-like kinase	Metabolism.Cellular metabolism.Cellular catabolism.Autophagy	Signalling.Signalling pathway.Protein kinase			VVTU30801_at	0	0.17946	0.298043	0.2402	0.196481	0.235805
VVTU8056_at	VIT_15s0021g01120	0	0.658	0.7	1.007	1.102	FS3	Up-regulated progressively	no hit	Unknown				VVTU8056_at	1.74277e-07	0.309995	0.262936	0.298597	0.352921	0.204819
VVTU5698_at	VIT_15s0021g01810	0	0.589	0.73	1.095	1.298	FS3	Up-regulated progressively	armadillo/beta-catenin repeat family protein	Unknown				VVTU29586_at VVTU5698_at	9.87019e-09	0.159526	0.33508	0.380648	0.301579	0.324228
VVTU4347_x_at	VIT_00s0214g00090	0	1.221	1.393	2.704	3.178	FS3	Up-regulated progressively	F-box protein PP2-B10 (Protein phloem protein 2-like B10)	Metabolism.Primary metabolism.Protein metabolism and modification.Proteolysis.Ubiquitin-mediated proteolysis				VVTU19531_at VVTU4347_x_at	0	0.361251	0.186632	0.214167	0.374765	0.523192
VVTU18595_s_at	VIT_14s0219g00120	0	0.79	0.879	1.339	1.303	FS3	Up-regulated progressively	PQ-loop repeat / transmembrane	Transport overview.Macromolecule transport				VVTU18595_s_at	5.1279e-12	0.328154	0.318395	0.326738	0.221991	0.200105
VVTU1774_at	VIT_00s0225g00010	0	1.236	1.273	1.93	2.521	FS3	Up-regulated progressively	Unknown protein	Unknown				VVTU1774_at	0	0.285423	0.434558	0.379769	0.349729	0.319361
VVTU12685_at	VIT_04s0023g02880	0	1.554	1.517	2.752	2.553	FS3	Up-regulated progressively	GATA transcription factor 14	Regulation overview.Regulation of gene expression.Regulation of transcription.Transcription factor.C2C2-GATA family transcription factor				VVTU5878_s_at VVTU12685_at	4.09983e-11	1.08203	0.121117	0.410618	0.464592	0.510641
VVTU5878_s_at	VIT_04s0023g02880	0	1.51	1.609	2.842	2.673	FS3	Up-regulated progressively	GATA transcription factor 14	Regulation overview.Regulation of gene expression.Regulation of transcription.Transcription factor.C2C2-GATA family transcription factor				VVTU5878_s_at VVTU12685_at	0	0.677087	0.251219	0.403326	0.468185	0.508791
VVTU8925_at	VIT_04s0023g02110	0	0.854	1.042	2.066	2.503	FS3	Up-regulated progressively	Unknown protein	Unknown				VVTU8925_at	0	0.183391	0.135421	0.135076	0.241989	0.206071
VVTU8482_at	VIT_04s0023g01440	0	0.701	0.79	1.258	1.64	FS3	Up-regulated progressively	SIN	Metabolism.Primary metabolism.Nucleobase, nucleoside, nucleotide, nucleic acid metabolism.Nucleic acid metabolism.RNA metabolism.RNA biosynthesis				VVTU8482_at	4.35588e-11	0.422116	0.271283	0.24682	0.312654	0.389971
VVTU9756_at	VIT_04s0023g00370	0	0.871	1.117	1.414	1.633	FS3	Up-regulated progressively	Zinc finger CCCH domain-containing protein ZFN1	Regulation overview.Regulation of gene expression.Regulation of transcription.Transcription factor.C3H family transcription factor				VVTU9756_at	1.07504e-10	0.217803	0.366923	0.253086	0.293917	0.512645
VVTU5019_at	VIT_04s0023g02950	0	0.597	0.701	1.296	1.283	FS3	Up-regulated progressively	Zinc finger (CCCH-type) family protein	Regulation overview.Regulation of gene expression.Regulation of transcription.Transcription factor.C3H family transcription factor				VVTU10127_at VVTU5019_at	1.5381e-11	0.160693	0.357979	0.349225	0.262761	0.28452
VVTU6880_at	VIT_02s0234g00100	0	1.565	1.774	2.175	2.612	FS3	Up-regulated progressively	ubiquitinyl hydrolase 1	Metabolism.Primary metabolism.Protein metabolism and modification.Proteolysis.Ubiquitin-mediated proteolysis				VVTU6880_at	0	0.24383	0.394589	0.374821	0.436065	0.336685
VVTU8172_at	VIT_02s0234g00130	0	2.089	2.195	4.309	4.825	FS3	Up-regulated progressively	ETHYLENE RESPONSIVE ELEMENT BINDING FACTOR 1	Signalling.Hormone signalling.Ethylene signalling.Ethylene-mediated signalling pathway				VVTU8172_at	0	0.481397	0.654667	0.787579	0.598598	0.549218
VVTU12541_at	VIT_15s0024g00930	0	0.749	0.926	1.399	1.659	FS3	Up-regulated progressively	VRN1 (REDUCED VERNALIZATION RESPONSE 1)	Development.Reproductive development.Flowering	Regulation overview.Regulation of gene expression.Epigenetic regulation of gene expression	Regulation overview.Regulation of gene expression.Regulation of transcription.Transcription factor.bHLH family transcription factor		VVTU12541_at	0	0.390177	0.0748494	0.153548	0.194777	0.266797
VVTU36158_at	VIT_00s0246g00230	0	0.644	0.833	1.375	1.618	FS3	Up-regulated progressively	cytochrome c oxidase subunit III	Metabolism.Primary metabolism.Generation of metabolite precursors and energy.Electron transport.Respiratory-chain phosphorylation				VVTU36158_at	4.30512e-10	0.173733	0.380665	0.310746	0.411345	0.50992
VVTU3366_at	VIT_02s0025g02530	0	0.467	0.639	1.092	1.377	FS3	Up-regulated progressively	RabGAP/TBC domain-containing protein	Signalling.Signalling pathway.G-protein signalling pathway.RAB-GTPase regulation				VVTU3366_at VVTU23855_at	0	0.308527	0.122336	0.119157	0.232592	0.18589
VVTU5631_s_at	VIT_02s0025g04250	0	1.96	1.817	2.298	3.22	FS3	Up-regulated progressively	Osmotin	Response to stimulus.Stress response.Abiotic stress response.Osmotic stress response	Response to stimulus.Stress response.Biotic stress response			VVTU5631_s_at	1.06621e-08	0.354245	0.52337	0.544766	0.676459	1.20601
VVTU29598_s_at	VIT_02s0025g05050	0	0.311	0.554	1.197	1.24	FS3	Up-regulated progressively	Zf A20 and AN1 domain-containing stress-associated protein 1	Regulation overview.Regulation of gene expression.Regulation of transcription.Transcription factor.Zinc finger AN1 family transcription factor				VVTU3174_s_at VVTU29598_x_at VVTU37704_s_at VVTU27597_x_at VVTU29598_s_at VVTU27597_at	2.45159e-10	0.366315	0.247483	0.304986	0.260678	0.380429
VVTU3174_s_at	VIT_02s0025g05050	0	0.599	0.82	1.438	1.411	FS3	Up-regulated progressively	Zf A20 and AN1 domain-containing stress-associated protein 1	Regulation overview.Regulation of gene expression.Regulation of transcription.Transcription factor.Zinc finger AN1 family transcription factor				VVTU3174_s_at VVTU29598_x_at VVTU37704_s_at VVTU27597_x_at VVTU29598_s_at VVTU27597_at	0	0.254007	0.256528	0.299939	0.293037	0.344347
VVTU37704_s_at	VIT_02s0025g05050	0	0.569	0.802	1.397	1.412	FS3	Up-regulated progressively	Zf A20 and AN1 domain-containing stress-associated protein 1	Regulation overview.Regulation of gene expression.Regulation of transcription.Transcription factor.Zinc finger AN1 family transcription factor				VVTU3174_s_at VVTU29598_x_at VVTU37704_s_at VVTU27597_x_at VVTU29598_s_at VVTU27597_at	0	0.240365	0.247064	0.299613	0.297485	0.34637
VVTU22742_at	VIT_00s0259g00150	0	0.63	0.758	1.236	1.36	FS3	Up-regulated progressively	5'-AMP-activated protein kinase beta-2 subunit	Signalling.Signalling pathway.Protein kinase				VVTU22742_at VVTU36935_at	0	0.365593	0.103229	0.137669	0.205411	0.216862
VVTU37933_at	VIT_01s0026g01030	0	1.103	1.379	2.59	2.033	FS3	Up-regulated progressively	Zinc finger (C3HC4-type RING finger)	Regulation overview.Regulation of gene expression.Regulation of transcription.Transcription factor.Zinc finger C3HC4 family transcription factor				VVTU37933_at	0	0.602475	0.217011	0.214997	0.408819	0.476678
VVTU21386_at	VIT_01s0026g00820	0	1.214	1.403	2.634	2.988	FS3	Up-regulated progressively	IAA-amino acid hydrolase 1 (ILR1)	Signalling.Hormone signalling.Auxin signalling.Auxin metabolism.Auxin activation by conjugation hydrolysis				VVTU35572_s_at VVTU21386_at	0	0.250598	0.203685	0.222972	0.451639	0.608644
VVTU5248_at	VIT_01s0026g02080	0	0.464	0.548	1.153	1.02	FS3	Up-regulated progressively	Kelch repeat-containing F-box protein	Unknown				VVTU22204_at VVTU5248_at	5.31828e-10	0.318238	0.201449	0.25463	0.230353	0.338342
VVTU189_at	VIT_00s0264g00060	0	0.661	0.76	1.233	1.22	FS3	Up-regulated progressively	unknown	Unknown				VVTU189_at	1.58559e-10	0.204355	0.332677	0.277927	0.3021	0.314085
VVTU17503_at	VIT_12s0028g03580	0	0.299	0.349	1.016	1.068	FS3	Up-regulated progressively	Lectin-receptor like protein kinase 3	Signalling.Signalling pathway.Protein kinase				VVTU17503_at VVTU29386_at	7.61476e-08	0.581413	0.137891	0.173489	0.199439	0.288656
VVTU6018_at	VIT_12s0028g03010	0	1.736	1.945	3.814	4.064	FS3	Up-regulated progressively	Glutaredoxin	Response to stimulus.Stress response.Abiotic stress response.Oxidative stress response				VVTU6018_at	0	0.439094	0.483268	0.549071	0.583837	0.50775
VVTU6587_s_at	VIT_00s0287g00040	0	0.286	0.505	0.986	1.508	FS3	Up-regulated progressively	GATA transcription factor 28	Regulation overview.Regulation of gene expression.Regulation of transcription.Transcription factor.C2C2-GATA family transcription factor				VVTU6587_s_at	0	0.217425	0.222057	0.216245	0.352919	0.34082
VVTU20517_x_at	VIT_05s0029g01380	0	0.529	0.743	1.196	1.163	FS3	Up-regulated progressively	UV radiation resistance associated	Unknown				VVTU37093_at VVTU2104_at VVTU20517_x_at VVTU13897_at	4.48258e-08	0.449002	0.23167	0.213403	0.302204	0.388607
VVTU6815_at	VIT_05s0029g00470	0	0.564	0.784	1.213	1.348	FS3	Up-regulated progressively	Unknown protein	Unknown				VVTU9591_at VVTU6815_at VVTU25166_s_at	1.50881e-09	0.266169	0.256733	0.395521	0.317396	0.332443
VVTU9591_at	VIT_05s0029g00470	0	0.735	0.77	1.205	1.242	FS3	Up-regulated progressively	Unknown protein	Unknown				VVTU9591_at VVTU6815_at VVTU25166_s_at	0	0.154788	0.184992	0.121768	0.139561	0.226095
VVTU14874_at	VIT_00s0291g00100	0	0.709	0.706	1.307	1.59	FS3	Up-regulated progressively	ABC transporter B member 5	Transport overview.Macromolecule transport.Multidrug transport.Multidrug ABC transport				VVTU4855_at VVTU14874_at	5.37986e-11	0.201497	0.201256	0.231041	0.614693	0.280919
VVTU16440_s_at	VIT_10s0003g00140	0	1.955	2.433	3.843	3.935	FS3	Up-regulated progressively	Ethylene-responsive transcription factor 9	Regulation overview.Regulation of gene expression.Regulation of transcription.Transcription factor.AP2 family transcription factor.ERF subfamily transcription factor				VVTU2755_s_at VVTU16440_s_at	0	0.701792	0.405132	0.4259	0.339337	0.44387
VVTU2755_s_at	VIT_10s0003g00140	0	1.617	2.142	3.565	3.807	FS3	Up-regulated progressively	Ethylene-responsive transcription factor 9	Regulation overview.Regulation of gene expression.Regulation of transcription.Transcription factor.AP2 family transcription factor.ERF subfamily transcription factor				VVTU2755_s_at VVTU16440_s_at	0	0.517226	0.425676	0.518209	0.337628	0.348578
VVTU16372_at	VIT_10s0003g00150	0	0.46	0.632	1.277	1.551	FS3	Up-regulated progressively	NSL1 (NECROTIC SPOTTED LESIONS 1)	Cellular process.Cell growth and death.Cell death				VVTU16372_at	0	0.29773	0.169696	0.159814	0.0876048	0.214045
VVTU9977_at	VIT_10s0003g01730	0	1.175	1.278	2.43	2.091	FS3	Up-regulated progressively	PUB17 (PLANT U-BOX17)	Cellular process.Cell growth and death.Cell death	Metabolism.Primary metabolism.Protein metabolism and modification.Proteolysis.Ubiquitin-mediated proteolysis			VVTU9977_at	0	0.273727	0.295868	0.239056	0.271357	0.431248
VVTU7704_at	VIT_10s0003g02610	0	0.629	0.781	1.159	1.229	FS3	Up-regulated progressively	Unknown protein	Unknown				VVTU7704_at	0	0.168461	0.142449	0.0693857	0.160746	0.127698
VVTU39680_at	VIT_10s0003g00270	0	0.408	0.573	1.032	1.44	FS3	Up-regulated progressively	Homeobox-1	Regulation overview.Regulation of gene expression.Regulation of transcription.Transcription factor.Homeobox domain family transcription factor				VVTU39680_at	3.07541e-11	0.178097	0.262937	0.295329	0.330052	0.419353
VVTU39811_s_at	VIT_10s0003g03790	0	2.083	2.151	3.94	4.631	FS3	Up-regulated progressively	Jasmonate ZIM domain-containing protein 8	Regulation overview.Regulation of gene expression.Regulation of transcription.Transcription factor.JAZ family transcription factor	Signalling.Hormone signalling.Jasmonate signalling.Jasmonate-mediated signalling pathway			VVTU39811_s_at	0	0.549302	0.682544	0.826559	0.415778	0.415333
VVTU40775_at	VIT_10s0003g04530	0	0.409	0.388	1.112	1.254	FS3	Up-regulated progressively	cation:chloride symporter	Transport overview.Ion transport.Anion transport.Chloride transport	Transport overview.Ion transport.Cation transport			VVTU8072_s_at VVTU40775_at	1.00839e-09	0.316705	0.249598	0.233099	0.316008	0.438495
VVTU24331_at	VIT_14s0030g00960	0	0.455	0.609	1.296	1.595	FS3	Up-regulated progressively	R protein MLA10	Response to stimulus.Stress response.Biotic stress response				VVTU24331_at	7.68519e-09	0.37233	0.306502	0.348818	0.408997	0.566486
VVTU20600_at	VIT_14s0030g00500	0	0.667	0.733	1.091	1.527	FS3	Up-regulated progressively	Copine BON3 (BONZAI 3)	Diverse functions.Gene family with diverse functions.Copine family				VVTU20600_at VVTU25848_at	6.1323e-07	0.424694	0.314541	0.446135	0.37052	0.457605
VVTU25848_at	VIT_14s0030g00500	0	0.992	1.058	1.387	1.817	FS3	Up-regulated progressively	Copine BON3 (BONZAI 3)	Diverse functions.Gene family with diverse functions.Copine family				VVTU20600_at VVTU25848_at	8.36761e-06	0.587089	0.388489	0.59154	0.479746	0.546824
VVTU7859_at	VIT_14s0030g00400	0	0.599	0.725	1.12	1.352	FS3	Up-regulated progressively	WD40	Unknown				VVTU7859_at	0	0.168471	0.158465	0.164625	0.263241	0.237461
VVTU7324_at	VIT_14s0030g01660	0	0.89	1.04	1.685	1.62	FS3	Up-regulated progressively	serine/threonine kinase WNK1	Signalling.Signalling pathway.Protein kinase				VVTU7324_at	0	0.207232	0.19802	0.207387	0.166951	0.197435
VVTU11435_at	VIT_07s0031g01880	0	0.719	0.74	1.33	1.74	FS3	Up-regulated progressively	ubiquitin-specific protease 27	Metabolism.Primary metabolism.Protein metabolism and modification.Proteolysis.Ubiquitin-mediated proteolysis				VVTU11435_at	0	0.180862	0.24532	0.182733	0.232396	0.261569
VVTU2494_at	VIT_07s0031g00220	0	0.757	0.938	1.098	1.631	FS3	Up-regulated progressively	APETALA2 (AP2) floral homeotic protein	Regulation overview.Regulation of gene expression.Regulation of transcription.Transcription factor.AP2 family transcription factor				VVTU2494_at VVTU36628_at	7.6785e-06	0.267019	0.272041	0.370851	0.640244	0.607533
VVTU12019_s_at	VIT_07s0031g02630	0	0.686	0.735	1.445	1.761	FS3	Up-regulated progressively	aldehyde dehydrogenase	Metabolism.Primary metabolism.Lipid metabolism.Fatty acid metabolism	Metabolism.Primary metabolism.Organic acid metabolism.Carboxylic acid metabolism			VVTU12019_s_at	1.04856e-08	0.424324	0.52439	0.443667	0.362019	0.446879
VVTU5906_at	VIT_07s0031g02840	0	0.886	1.032	1.82	1.809	FS3	Up-regulated progressively	Diacylglycerol kinase 2	Metabolism.Primary metabolism.Lipid metabolism.Glycerolipid metabolism.Glycerophospholipid metabolism				VVTU5906_at	0	0.379839	0.286716	0.333377	0.160686	0.379975
VVTU10825_at	VIT_07s0031g00460	0	0.996	0.924	1.213	1.692	FS3	Up-regulated progressively	nicotinate phosphoribosyltransferase	Metabolism.Primary metabolism.Coenzyme and prosthetic group metabolism.Nicotinate and nicotinamide metabolism.NAD biosynthesis				VVTU10825_at VVTU26487_at VVTU9759_at	2.56406e-12	0.236106	0.148918	0.155486	0.277735	0.575897
VVTU26487_at	VIT_07s0031g00460	0	0.867	0.869	1.073	1.489	FS3	Up-regulated progressively	nicotinate phosphoribosyltransferase	Metabolism.Primary metabolism.Coenzyme and prosthetic group metabolism.Nicotinate and nicotinamide metabolism.NAD biosynthesis				VVTU10825_at VVTU26487_at VVTU9759_at	1.5381e-11	0.257112	0.19373	0.180765	0.264012	0.473359
VVTU9759_at	VIT_07s0031g00460	0	0.914	0.943	1.225	1.617	FS3	Up-regulated progressively	nicotinate phosphoribosyltransferase	Metabolism.Primary metabolism.Coenzyme and prosthetic group metabolism.Nicotinate and nicotinamide metabolism.NAD biosynthesis				VVTU10825_at VVTU26487_at VVTU9759_at	0	0.181248	0.158266	0.180452	0.203245	0.475726
VVTU4133_s_at	VIT_07s0031g00670	0	0.861	1.181	2.319	2.765	FS3	Up-regulated progressively	HEAT SHOCK FACTOR 4	Regulation overview.Regulation of gene expression.Regulation of transcription.Transcription factor.HSF family transcription factor	Response to stimulus.Stress response.Abiotic stress response.Temperature stress response			VVTU4133_s_at	0	0.371592	0.445326	0.497151	0.304077	0.358874
VVTU8144_at	VIT_08s0032g00460	0	0.809	0.933	1.469	1.855	FS3	Up-regulated progressively	no hit	Unknown				VVTU8144_at	0	0.210973	0.23231	0.29892	0.207911	0.214747
VVTU40681_s_at	VIT_08s0032g00960	0	0.348	0.678	1.009	1.389	FS3	Up-regulated progressively	chaperone binding	Metabolism.Primary metabolism.Protein metabolism and modification.Protein folding				VVTU40681_s_at VVTU9606_x_at	0	0.214731	0.249365	0.340428	0.204735	0.304908
VVTU12204_at	VIT_08s0032g01090	0	0.45	0.531	1.036	1.343	FS3	Up-regulated progressively	ubiquitin-specific protease 8 (UBP8)	Metabolism.Primary metabolism.Protein metabolism and modification.Proteolysis.Ubiquitin-mediated proteolysis				VVTU12204_at	0	0.132932	0.200423	0.164252	0.208505	0.266862
VVTU13714_s_at	VIT_08s0032g01210	0	0.697	0.729	1.107	1.526	FS3	Up-regulated progressively	mal d 1-associated protein	Unknown				VVTU13714_s_at VVTU20340_at	0	0.203568	0.0954579	0.0925462	0.174362	0.186502
VVTU40826_s_at	VIT_00s0337g00010	0	0.778	1.003	1.506	1.884	FS3	Up-regulated progressively	salt tolerance protein 2	Unknown				VVTU40826_s_at	1.02549e-11	0.513367	0.310248	0.348503	0.445163	0.256875
VVTU13175_at	VIT_12s0034g02170	0	0.834	0.823	1.068	1.326	FS3	Up-regulated progressively	SAG18 (Senescence associated gene 18)	Unknown				VVTU13175_at	5.1279e-12	0.270751	0.211989	0.207935	0.341665	0.247983
VVTU24723_at	VIT_12s0035g01090	0	0.528	0.647	1.006	1.44	FS3	Up-regulated progressively	Nonsense-mediated decay UPF3	Metabolism.Primary metabolism.Nucleobase, nucleoside, nucleotide, nucleic acid metabolism.Nucleic acid metabolism.RNA metabolism.RNA catabolism				VVTU24723_at VVTU8404_at	0.000267244	0.22538	0.366297	0.438947	0.546939	0.662409
VVTU35716_at	VIT_12s0035g01050	0	1.678	2.237	2.244	3.236	FS3	Up-regulated progressively	Octicosapeptide/Phox/Bem1p (PB1) domain-containing protein	Unknown				VVTU10110_at VVTU22346_at VVTU35716_at	0	0.178237	0.304883	0.377111	0.44557	0.391125
VVTU37810_s_at	VIT_12s0035g00700	0	0.714	0.694	1.02	1.278	FS3	Up-regulated progressively	Unknown protein	Unknown				VVTU22837_s_at VVTU35183_at VVTU37810_s_at	1.28181e-11	0.206367	0.2992	0.214635	0.287689	0.266246
VVTU4360_s_at	VIT_12s0035g02270	0	0.843	0.902	1.288	1.456	FS3	Up-regulated progressively	Unknown protein	Unknown				VVTU4360_s_at	0	0.134216	0.193008	0.109745	0.190075	0.143233
VVTU39850_at	VIT_12s0035g01350	0	0.989	0.986	1.482	1.551	FS3	Up-regulated progressively	Cysteinyl-tRNA synthetase	Metabolism.Primary metabolism.Protein metabolism and modification.Translation.Amino acid activation				VVTU9309_at VVTU39850_at	1.66209e-10	0.515687	0.31286	0.293617	0.380728	0.193107
VVTU9309_at	VIT_12s0035g01350	0	1.391	1.464	1.919	2.281	FS3	Up-regulated progressively	Cysteinyl-tRNA synthetase	Metabolism.Primary metabolism.Protein metabolism and modification.Translation.Amino acid activation				VVTU9309_at VVTU39850_at	2.56406e-12	0.547173	0.354856	0.340096	0.503518	0.391626
VVTU14641_at	VIT_12s0035g01240	0	0.518	0.821	2.198	2.175	FS3	Up-regulated progressively	no hit	Unknown				VVTU14641_at	0	0.605725	0.380168	0.260196	0.610096	0.104682
VVTU26878_at	VIT_10s0116g00700	0	0.247	0.758	1.482	1.376	FS3	Up-regulated progressively	DNA helicase SNF2 domain-containing protein	Regulation overview.Regulation of gene expression.Regulation of transcription.Transcription factor.SNF2 family transcription factor				VVTU6182_at VVTU26878_at VVTU26879_at	1.23802e-08	0.509284	0.249763	0.32298	0.500823	0.472369
VVTU16546_at	VIT_11s0037g00130	0	1.608	1.771	2.431	2.793	FS3	Up-regulated progressively	fip1 motif-containing protein	Metabolism.Primary metabolism.Nucleobase, nucleoside, nucleotide, nucleic acid metabolism.Nucleic acid metabolism.RNA metabolism				VVTU16546_at VVTU15174_at	0	0.373542	0.514181	0.504774	0.271778	0.348597
VVTU5944_at	VIT_11s0037g00150	0	0.427	0.596	1.171	1.588	FS3	Up-regulated progressively	WRKY DNA-binding protein 32	Regulation overview.Regulation of gene expression.Regulation of transcription.Transcription factor.WRKY family transcription factor				VVTU5944_at	7.69151e-12	0.22312	0.314732	0.333081	0.379091	0.350025
VVTU5246_at	VIT_00s0373g00040	0	0.741	0.935	1.108	1.474	FS3	Up-regulated progressively	malate dehydrogenase Glyoxysomal	Metabolism.Primary metabolism.Generation of metabolite precursors and energy.Citric acid cycle				VVTU5246_at	0	0.195813	0.117413	0.0930386	0.159057	0.230513
VVTU11785_at	VIT_03s0038g04750	0	0.526	0.72	1.338	1.818	FS3	Up-regulated progressively	Universal stress protein (USP) family protein	Response to stimulus.Stress response				VVTU11785_at	0	0.142251	0.385129	0.376123	0.339642	0.369182
VVTU2847_s_at	VIT_03s0038g02350	0	0.688	0.863	1.262	1.512	FS3	Up-regulated progressively	no hit	Unknown				VVTU2847_s_at	0	0.180917	0.281553	0.324327	0.295574	0.327604
VVTU13945_s_at	VIT_03s0038g00590	0	0.5	0.677	1.177	1.605	FS3	Up-regulated progressively	Unknown protein	Unknown				VVTU13945_s_at VVTU29385_s_at	0	0.207393	0.167965	0.144711	0.314011	0.305749
VVTU15081_at	VIT_03s0038g03800	0	0.265	0.446	1.194	1.247	FS3	Up-regulated progressively	Protein kinase APK1B	Signalling.Signalling pathway.Protein kinase				VVTU15081_at	3.98514e-05	0.251776	0.230532	0.195855	0.479544	0.824576
VVTU37176_at	VIT_00s0399g00060	0	0.842	0.816	1.09	1.337	FS3	Up-regulated progressively	alternative oxidase / immutans protein (IM)	Unknown				VVTU37176_at	2.56406e-12	0.227164	0.182615	0.19167	0.283188	0.377979
VVTU37066_at	VIT_06s0004g06840	0	0.982	1.198	2.924	2.798	FS3	Up-regulated progressively	Protein phosphatase 2C	Signalling.Signalling pathway.Protein phosphatase.PP2C				VVTU37066_at	0	0.247665	0.173305	0.536597	0.677475	0.535228
VVTU8900_at	VIT_06s0004g06580	0	0.684	0.783	1.503	1.615	FS3	Up-regulated progressively	pfkB-type carbohydrate kinase	Unknown				VVTU8900_at	0	0.1243	0.420543	0.342315	0.26998	0.262367
VVTU11076_at	VIT_06s0004g05500	0	0.699	0.67	1.041	1.333	FS3	Up-regulated progressively	CHLORORESPIRATORY REDUCTION 2 (CRR2)	Unknown				VVTU11076_at	1.02549e-11	0.378634	0.254639	0.169335	0.141055	0.314038
VVTU2433_at	VIT_06s0004g05090	0	0.609	0.894	1.254	1.609	FS3	Up-regulated progressively	Zinc finger (C3HC4-type RING finger)	Regulation overview.Regulation of gene expression.Regulation of transcription.Transcription factor.Zinc finger C3HC4 family transcription factor				VVTU2433_at VVTU6205_at	1.05153e-06	0.416944	0.190114	0.273896	0.588242	0.620004
VVTU6205_at	VIT_06s0004g05090	0	0.36	0.494	1.037	1.208	FS3	Up-regulated progressively	Zinc finger (C3HC4-type RING finger)	Regulation overview.Regulation of gene expression.Regulation of transcription.Transcription factor.Zinc finger C3HC4 family transcription factor				VVTU2433_at VVTU6205_at	0	0.284345	0.0879859	0.178311	0.151724	0.226114
VVTU10147_at	VIT_06s0004g04580	0	0.79	0.823	1.22	1.431	FS3	Up-regulated progressively	protein kinase family protein	Signalling.Signalling pathway.Protein kinase				VVTU10147_at	0	0.368489	0.176835	0.16087	0.142952	0.235027
VVTU7613_s_at	VIT_06s0004g04240	0	0.374	0.568	0.851	1.4	FS3	Up-regulated progressively	Histone H2B	Cellular process.Cellular component organization and biogenesis.Chromosome organization and biogenesis.Chromatin assembly				VVTU7613_s_at	0	0.185739	0.202971	0.181258	0.211578	0.118962
VVTU13435_s_at	VIT_06s0004g04180	0	1.391	2.336	4.977	5.464	FS3	Up-regulated progressively	zinc finger (C2H2 type) protein (ZAT11)	Regulation overview.Regulation of gene expression.Regulation of transcription.Transcription factor.C2H2 family transcription factor				VVTU13435_s_at	0	0.505053	0.876306	0.679706	0.678749	0.451771
VVTU11617_at	VIT_06s0004g03440	0	0.629	0.607	1.063	1.275	FS3	Up-regulated progressively	Ulp1 protease	Metabolism.Primary metabolism.Protein metabolism and modification.Proteolysis.Peptidase-mediated proteolysis				VVTU11617_at	0	0.160362	0.155956	0.168689	0.300221	0.238513
VVTU37631_s_at	VIT_06s0004g03320	0	0.533	0.686	1.042	1.322	FS3	Up-regulated progressively	Zinc finger (C3HC4-type RING finger)	Regulation overview.Regulation of gene expression.Regulation of transcription.Transcription factor.Zinc finger C3HC4 family transcription factor				VVTU37631_s_at	0	0.203731	0.239815	0.273875	0.263154	0.181082
VVTU15086_at	VIT_06s0004g03300	0	0.613	0.755	1.265	1.445	FS3	Up-regulated progressively	translation elongation factor EF-1 alpha	Metabolism.Primary metabolism.Protein metabolism and modification.Translation				VVTU15086_at	8.07039e-10	0.333375	0.395869	0.433377	0.308414	0.182519
VVTU4701_s_at	VIT_06s0004g07930	0	1.571	1.691	2.743	3.145	FS3	Up-regulated progressively	Nucleotidyltransferase family	Unknown				VVTU4701_s_at	0	0.510494	0.195578	0.264491	0.435699	0.343397
VVTU9982_x_at	VIT_06s0004g02200	0	0.637	0.598	1.032	1.181	FS3	Up-regulated progressively	Unknown protein	Unknown				VVTU9982_x_at VVTU21361_s_at	7.23622e-07	0.331789	0.134874	0.181329	0.363093	0.47747
VVTU21380_at	VIT_06s0004g00390	0	0.825	1	1.429	1.772	FS3	Up-regulated progressively	holocarboxylase synthetase	Metabolism.Primary metabolism.Coenzyme and prosthetic group metabolism.Biotin metabolism				VVTU21380_at VVTU40440_at	0	0.173236	0.273146	0.281389	0.28803	0.400995
VVTU13081_at	VIT_06s0004g07500	0	1.281	1.585	2.252	2.211	FS3	Up-regulated progressively	WRKY DNA-binding protein 33	Regulation overview.Regulation of gene expression.Regulation of transcription.Transcription factor.WRKY family transcription factor				VVTU16641_s_at VVTU13081_at	0	0.615485	0.168474	0.188709	0.423189	0.564199
VVTU16641_s_at	VIT_06s0004g07500	0	1.36	1.606	2.324	2.366	FS3	Up-regulated progressively	WRKY DNA-binding protein 33	Regulation overview.Regulation of gene expression.Regulation of transcription.Transcription factor.WRKY family transcription factor				VVTU16641_s_at VVTU13081_at	0	0.739	0.236103	0.239946	0.436515	0.491017
VVTU7041_at	VIT_08s0040g02160	0	0.543	0.755	1.402	1.904	FS3	Up-regulated progressively	Zinc finger (C3HC4-type RING finger)	Regulation overview.Regulation of gene expression.Regulation of transcription.Transcription factor.Zinc finger C3HC4 family transcription factor				VVTU7041_at	0	0.217535	0.235345	0.263041	0.348748	0.287437
VVTU8430_at	VIT_08s0040g03270	0	1.166	1.159	1.652	2.033	FS3	Up-regulated progressively	E3 ubiquitin-protein ligase TRIP12	Metabolism.Primary metabolism.Protein metabolism and modification.Proteolysis.Ubiquitin-mediated proteolysis				VVTU8430_at	2.56406e-12	0.26985	0.42979	0.367732	0.463367	0.330803
VVTU3488_s_at	VIT_08s0040g00870	0	0.321	0.513	1.203	1.552	FS3	Up-regulated progressively	bZIP transcription factor BZIP28	Regulation overview.Regulation of gene expression.Regulation of transcription.Transcription factor.bZIP family transcription factor				VVTU3488_s_at	0	0.198541	0.261033	0.223007	0.314646	0.261225
VVTU13528_s_at	VIT_08s0040g00770	0	0.761	0.897	1.252	1.328	FS3	Up-regulated progressively	cysteine protease inhibitor	Metabolism.Primary metabolism.Protein metabolism and modification.Proteolysis.Protease inhibition				VVTU13528_s_at VVTU23870_at VVTU3613_s_at	1.23802e-08	0.467954	0.328051	0.292452	0.30336	0.276247
VVTU23870_at	VIT_08s0040g00770	0	0.984	0.987	1.554	1.878	FS3	Up-regulated progressively	cysteine protease inhibitor	Metabolism.Primary metabolism.Protein metabolism and modification.Proteolysis.Protease inhibition				VVTU13528_s_at VVTU23870_at VVTU3613_s_at	0	0.351913	0.277319	0.247222	0.391055	0.430542
VVTU11019_at	VIT_08s0040g00680	0	0.706	0.661	1.066	1.226	FS3	Up-regulated progressively	phosphatidylinositol 3- and 4-kinase	Signalling.Signalling pathway.Protein kinase				VVTU11019_at	4.63406e-10	0.335027	0.243139	0.260722	0.292525	0.253339
VVTU34609_s_at	VIT_08s0040g00400	0	0.775	0.827	1.269	1.539	FS3	Up-regulated progressively	aquaporin SIP2;1	Transport overview.Water transport.Aquaporins.PIP				VVTU37854_s_at VVTU8111_s_at VVTU34609_s_at	0	0.215426	0.124728	0.130869	0.282484	0.171801
VVTU37854_s_at	VIT_08s0040g00400	0	0.646	0.667	1.178	1.377	FS3	Up-regulated progressively	aquaporin SIP2;1	Transport overview.Water transport.Aquaporins.PIP				VVTU37854_s_at VVTU8111_s_at VVTU34609_s_at	0	0.296031	0.113167	0.100438	0.284365	0.232022
VVTU8111_s_at	VIT_08s0040g00400	0	0.671	0.668	1.216	1.381	FS3	Up-regulated progressively	aquaporin SIP2;1	Transport overview.Water transport.Aquaporins.PIP				VVTU37854_s_at VVTU8111_s_at VVTU34609_s_at	0	0.253538	0.130606	0.137779	0.285814	0.237848
VVTU11497_at	VIT_08s0040g02520	0	0.948	0.852	1.465	1.67	FS3	Up-regulated progressively	inositol-1,4,5-trisphosphate 5-phosphatase CVP2, type I	Metabolism.Primary metabolism.Carbohydrate metabolism.Monosaccharide metabolism.Inositol phosphate metabolism	Signalling.Signalling pathway.Phosphatidylinositol signalling			VVTU11497_at	5.1279e-12	0.543849	0.22247	0.171379	0.34688	0.287395
VVTU13873_at	VIT_18s0041g02120	0	1.093	1.483	3.172	3.444	FS3	Up-regulated progressively	R protein L6	Response to stimulus.Stress response.Biotic stress response				VVTU13873_at	0	0.391421	0.406869	0.395246	0.374626	0.607384
VVTU28175_at	VIT_04s0044g00850	0	0.244	0.5	1.042	1.229	FS3	Up-regulated progressively	WNK6 (Arabidopsis WNK kinase 6)	Signalling.Signalling pathway.Protein kinase				VVTU28175_at VVTU39435_s_at	7.69151e-12	0.108785	0.289329	0.209131	0.398375	0.288798
VVTU22337_at	VIT_04s0044g01860	0	0.547	0.683	1.521	1.731	FS3	Up-regulated progressively	auxin efflux carrier	Signalling.Hormone signalling.Auxin signalling.Auxin transport				VVTU22337_at	1.00484e-06	0.488871	0.695466	0.512843	0.44572	0.432981
VVTU7551_at	VIT_04s0044g01220	0	0.671	0.789	1.211	1.306	FS3	Up-regulated progressively	NAC domain containing protein 103	Regulation overview.Regulation of gene expression.Regulation of transcription.Transcription factor.NAC family transcription factor				VVTU7551_at	6.20375e-10	0.313091	0.251189	0.325156	0.243438	0.348597
VVTU5016_at	VIT_15s0046g02370	0	0.615	0.676	1.169	1.285	FS3	Up-regulated progressively	Unknown protein	Unknown				VVTU5016_at	2.77845e-09	0.371529	0.349495	0.278429	0.371531	0.15414
VVTU2450_s_at	VIT_15s0046g01510	0	1.049	1.327	1.675	1.965	FS3	Up-regulated progressively	BTB/POZ domain-containing protein	Unknown				VVTU2450_s_at	2.70543e-08	0.133726	0.512796	0.64387	0.590192	0.439444
VVTU15036_s_at	VIT_15s0046g01500	0	1.124	1.316	2.007	2.319	FS3	Up-regulated progressively	eukaryotic translation initiation factor eIF-1A	Metabolism.Primary metabolism.Protein metabolism and modification.Translation.Translational initiation				VVTU14105_x_at VVTU21406_s_at VVTU35228_s_at VVTU15036_s_at	0	0.148179	0.152563	0.139242	0.266872	0.234238
VVTU21406_s_at	VIT_15s0046g01500	0	1.15	1.425	2.171	2.507	FS3	Up-regulated progressively	eukaryotic translation initiation factor eIF-1A	Metabolism.Primary metabolism.Protein metabolism and modification.Translation.Translational initiation				VVTU14105_x_at VVTU21406_s_at VVTU35228_s_at VVTU15036_s_at	0	0.224328	0.158257	0.147708	0.232913	0.211512
VVTU14991_at	VIT_15s0046g01370	0	0.918	1.077	1.511	1.925	FS3	Up-regulated progressively	Carrier protein, Mitochondrial	Transport overview.Mitochondrial membrane transport				VVTU14991_at	0	0.289185	0.195347	0.18496	0.180754	0.170338
VVTU6946_at	VIT_15s0046g01270	0	0.502	0.396	1.081	1.256	FS3	Up-regulated progressively	Unknown protein	Unknown				VVTU6946_at	9.18977e-07	0.602187	0.321424	0.296754	0.324298	0.188309
VVTU9260_at	VIT_15s0046g00370	0	0.637	0.738	1.022	1.33	FS3	Up-regulated progressively	Unknown protein	Unknown				VVTU9260_at	0	0.0569775	0.261928	0.28041	0.238026	0.241618
VVTU13775_at	VIT_00s0463g00020	0	0.547	0.857	1.978	2.046	FS3	Up-regulated progressively	scarecrow transcription factor 5 (SCL5)	Regulation overview.Regulation of gene expression.Regulation of transcription.Transcription factor.GRAS family transcription factor				VVTU13775_at	0	0.248733	0.140786	0.305679	0.307731	0.368496
VVTU21548_s_at	VIT_15s0048g02350	0	0.834	1.022	1.243	1.496	FS3	Up-regulated progressively	Prohibitin 1	Unknown				VVTU21548_s_at	0	0.299329	0.198817	0.143325	0.244686	0.197942
VVTU37115_at	VIT_15s0048g02270	0	0.391	0.539	1.329	1.797	FS3	Up-regulated progressively	No apical meristem CUP-SHAPED COTYLEDON2	Regulation overview.Regulation of gene expression.Regulation of transcription.Transcription factor.NAC family transcription factor				VVTU37115_at	2.78212e-10	0.272087	0.341257	0.28605	0.337075	0.722542
VVTU972_at	VIT_15s0048g02010	0	0.802	0.891	1.21	1.335	FS3	Up-regulated progressively	shaggy protein kinase theta	Signalling.Signalling pathway.Protein kinase				VVTU972_at	0	0.281353	0.0790441	0.090662	0.133053	0.0906649
VVTU4107_at	VIT_07s0005g02110	0	0.856	1.035	1.798	1.77	FS3	Up-regulated progressively	protein phosphatase 2C DBP	Regulation overview.Regulation of gene expression.Regulation of transcription.Transcription factor.DBP family transcription factor				VVTU4107_at	0	0.290513	0.185879	0.156881	0.318123	0.28107
VVTU13312_at	VIT_07s0005g00280	0	0.603	0.807	1.2	1.886	FS3	Up-regulated progressively	Zinc finger (c3hc4-type ring finger) nitrogen limitation adaptation	Regulation overview.Regulation of gene expression.Regulation of transcription.Transcription factor.Zinc finger C3HC4 family transcription factor				VVTU13312_at	2.56406e-12	0.217441	0.439643	0.340615	0.462873	0.31725
VVTU6951_at	VIT_07s0005g02960	0	1.063	1.225	1.62	1.949	FS3	Up-regulated progressively	Kelch repeat-containing F-box protein	Unknown				VVTU6951_at	0	0.371356	0.252038	0.173014	0.375676	0.195274
VVTU39515_at	VIT_07s0005g03010	0	0.506	0.629	1.05	1.367	FS3	Up-regulated progressively	triacylglycerol lipase	Metabolism.Primary metabolism.Lipid metabolism.Glycerolipid metabolism.Glycerolipid catabolism				VVTU39515_at	0	0.177767	0.175514	0.189168	0.166565	0.175158
VVTU5488_s_at	VIT_07s0005g03780	0	0.807	1.049	1.611	1.731	FS3	Up-regulated progressively	alcohol oxidase	Metabolism.Cellular metabolism.Oxidation reduction				VVTU5488_s_at	6.48173e-10	0.623892	0.285878	0.238034	0.429239	0.337123
VVTU31031_at	VIT_07s0005g03810	0	1.636	1.669	2.121	3.026	FS3	Up-regulated progressively	Unknown protein	Unknown				VVTU31031_at	2.56406e-12	0.259978	0.455459	0.455191	0.809951	0.66299
VVTU9287_at	VIT_07s0005g00620	0	0.533	0.622	1.029	1.217	FS3	Up-regulated progressively	U3 ribonucleoprotein (Utp) family	Metabolism.Primary metabolism.Nucleobase, nucleoside, nucleotide, nucleic acid metabolism.Nucleic acid metabolism				VVTU9287_at VVTU27862_at	1.58863e-07	0.19505	0.331129	0.379972	0.314782	0.331614
VVTU9044_at	VIT_07s0005g00770	0	0.621	0.707	1.055	1.264	FS3	Up-regulated progressively	RelA/SpoT protein (RSH1)	Signalling.Signalling pathway.G-protein signalling pathway				VVTU9044_at	0	0.128653	0.247944	0.219884	0.238019	0.156131
VVTU28633_at	VIT_07s0005g00980	0	0.529	0.571	1.516	1.331	FS3	Up-regulated progressively	DEHYDRATION-INDUCED 19	Unknown				VVTU28633_at	0	0.264781	0.174115	0.236405	0.242754	0.301145
VVTU27564_s_at	VIT_16s0050g01110	0	1.19	1.079	1.777	2.115	FS3	Up-regulated progressively	Polygalacturonase GH28	Cellular process.Cellular component organization and biogenesis.Cell wall organization and biogenesis.Cell wall metabolism.Cell wall modification.Pectin modification				VVTU21084_at VVTU27564_s_at	0	0.383254	0.335728	0.284944	0.295162	0.438892
VVTU39817_at	VIT_16s0050g00570	0	1.382	1.434	2.581	3.129	FS3	Up-regulated progressively	Pectinacetylesterase	Cellular process.Cellular component organization and biogenesis.Cell wall organization and biogenesis.Cell wall metabolism.Cell wall modification.Pectin modification				VVTU39817_at	2.56406e-12	0.771971	0.656336	0.625381	0.543045	0.526017
VVTU15824_at	VIT_05s0051g00930	0	0.287	0.419	1.177	1.341	FS3	Up-regulated progressively	DNA primase large subunit	Metabolism.Primary metabolism.Nucleobase, nucleoside, nucleotide, nucleic acid metabolism.Nucleic acid metabolism.DNA metabolism.DNA replication				VVTU15824_at	2.17162e-10	0.398301	0.359314	0.346579	0.334183	0.221699
VVTU6638_at	VIT_09s0054g00610	0	1.181	1.306	1.805	2.468	FS3	Up-regulated progressively	F-box domain containing protein	Metabolism.Primary metabolism.Protein metabolism and modification.Proteolysis.Ubiquitin-mediated proteolysis				VVTU6638_at	2.5534e-10	0.17708	0.386595	0.439892	0.724357	0.624235
VVTU22256_at	VIT_12s0055g00420	0	0.951	1.146	1.474	1.854	FS3	Up-regulated progressively	bZIP transcription factor	Regulation overview.Regulation of gene expression.Regulation of transcription.Transcription factor.bZIP family transcription factor				VVTU22256_at	0	0.269326	0.259741	0.258537	0.299426	0.29365
VVTU344_at	VIT_08s0056g00080	0	0.926	1.253	1.807	1.761	FS3	Up-regulated progressively	glycosyl transferase family 8 protein	Metabolism.Primary metabolism.Carbohydrate metabolism.Oligosaccharide metabolism.Oligosaccharide biosynthesis				VVTU344_at	6.32375e-08	0.343449	0.40345	0.437281	0.667278	0.567825
VVTU9492_at	VIT_12s0057g01320	0	0.509	0.533	1.237	1.803	FS3	Up-regulated progressively	endoribonuclease E	Metabolism.Primary metabolism.Nucleobase, nucleoside, nucleotide, nucleic acid metabolism.Nucleic acid metabolism.RNA metabolism				VVTU9492_at	0	0.340748	0.280166	0.172008	0.434848	0.258145
VVTU36562_at	VIT_12s0057g00310	0	2.903	3.149	6.264	6.894	FS3	Up-regulated progressively	GAMETE EXPRESSED1 (GEX1)	Unknown				VVTU36562_at	0	0.629289	0.427044	0.354944	0.704696	0.335064
VVTU13837_at	VIT_12s0057g01100	0	0.862	0.852	1.445	1.846	FS3	Up-regulated progressively	Nudix hydrolase 2	Metabolism.Primary metabolism.Nucleobase, nucleoside, nucleotide, nucleic acid metabolism.Nudix hydrolase family				VVTU35472_at VVTU13837_at	2.56406e-12	0.527122	0.35854	0.403054	0.199497	0.183311
VVTU35472_at	VIT_12s0057g01100	0	1.166	1.147	1.938	2.211	FS3	Up-regulated progressively	Nudix hydrolase 2	Metabolism.Primary metabolism.Nucleobase, nucleoside, nucleotide, nucleic acid metabolism.Nudix hydrolase family				VVTU35472_at VVTU13837_at	2.56406e-12	0.583158	0.454628	0.370142	0.436974	0.359034
VVTU1197_at	VIT_08s0058g01050	0	0.62	0.749	1.158	1.231	FS3	Up-regulated progressively	Unknown protein	Unknown				VVTU1197_at	8.29626e-10	0.39631	0.288003	0.236396	0.252557	0.278551
VVTU10497_s_at	VIT_08s0058g00680	0	0.589	0.765	1.27	1.021	FS3	Up-regulated progressively	integral membrane protein, putative	Unknown				VVTU10497_s_at	0	0.275445	0.12085	0.0530763	0.18709	0.378988
VVTU6838_at	VIT_08s0058g00670	0	1.271	1.123	2.017	1.63	FS3	Up-regulated progressively	Unknown protein	Unknown				VVTU6838_at	4.99354e-07	0.588329	0.426604	0.530304	0.431052	0.624203
VVTU39345_s_at	VIT_00s0587g00040	0	1.075	1.236	1.756	2.077	FS3	Up-regulated progressively	Unknown protein	Unknown				VVTU39345_s_at	0	0.188866	0.272384	0.271726	0.260509	0.252934
VVTU20531_at	VIT_12s0059g01100	0	0.771	1.022	1.412	1.738	FS3	Up-regulated progressively	PRLI-interacting factor K	Regulation overview.Regulation of gene expression.Regulation of transcription.Transcription factor.C2H2 family transcription factor				VVTU20531_at	0	0.193916	0.274647	0.270335	0.229139	0.192589
VVTU6514_at	VIT_12s0059g01340	0	1.394	1.445	2.687	1.789	FS3	Up-regulated progressively	Armadillo/beta-catenin repeat	Unknown				VVTU6514_at	5.89172e-11	0.770169	0.370189	0.299244	0.545156	0.53596
VVTU4856_at	VIT_14s0006g00430	0	0.818	0.783	1.117	1.355	FS3	Up-regulated progressively	carboxylesterase	Metabolism.Cellular metabolism.Esterase activity				VVTU4856_at	0	0.326764	0.270985	0.244361	0.199844	0.119789
VVTU38620_at	VIT_14s0006g01030	0	0.471	0.584	1.092	1.157	FS3	Up-regulated progressively	Calmodulin-binding heat-shock protein	Metabolism.Primary metabolism.Lipid metabolism.Glycerolipid metabolism.Glycerolipid catabolism	Signalling.Signalling pathway.Calcium sensors and signalling			VVTU38620_at	2.20335e-05	0.481117	0.298701	0.390823	0.321481	0.402161
VVTU6136_at	VIT_14s0060g01150	0	0.768	0.888	1.06	1.386	FS3	Up-regulated progressively	serine/threonine protein phosphatase	Unknown				VVTU6136_at	0	0.313327	0.240356	0.200991	0.201336	0.223187
VVTU13191_at	VIT_14s0060g02260	0	0.719	0.767	1.343	1.651	FS3	Up-regulated progressively	proteasome 26S AAA-ATPase subunit (RPT5a)	Metabolism.Primary metabolism.Protein metabolism and modification.Proteolysis.Ubiquitin-mediated proteolysis				VVTU13191_at	0	0.199691	0.350035	0.385923	0.311854	0.220355
VVTU18489_s_at	VIT_14s0060g02140	0	0.724	0.801	1.105	1.191	FS3	Up-regulated progressively	rubber elongation factor (REF)	Unknown				VVTU11848_at VVTU18489_s_at	1.04949e-10	0.218544	0.300671	0.26649	0.252047	0.288545
VVTU881_at	VIT_06s0061g00540	0	0.586	0.759	1.047	1.103	FS3	Up-regulated progressively	VPS24.1 SNF7	Cellular process.Cellular transport.Protein trafficking.Vesicle-mediated trafficking				VVTU881_at	0	0.258901	0.101528	0.076426	0.118772	0.0571474
VVTU11475_at	VIT_06s0061g00180	0	1.116	1.095	1.726	2.324	FS3	Up-regulated progressively	WD40	Unknown				VVTU11475_at	1.02549e-11	0.81557	0.313754	0.196665	0.372925	0.356676
VVTU9580_at	VIT_06s0061g01410	0	0.988	1.167	1.442	1.675	FS3	Up-regulated progressively	TRNA isopentenyltransferase	Metabolism.Primary metabolism.Lipid metabolism.Steroid metabolism.Steroid biosynthesis				VVTU9580_at	4.63406e-10	0.162975	0.402319	0.397517	0.38546	0.409231
VVTU3478_at	VIT_06s0061g01070	0	0.957	0.93	1.546	1.853	FS3	Up-regulated progressively	Oligopeptidase A	Metabolism.Primary metabolism.Protein metabolism and modification.Proteolysis.Peptidase-mediated proteolysis				VVTU3478_at	0	0.623791	0.278617	0.224881	0.291888	0.225513
VVTU8116_at	VIT_06s0061g01020	0	0.788	0.957	1.137	1.439	FS3	Up-regulated progressively	Unknown protein	Unknown				VVTU8116_at	0	0.219174	0.14792	0.107527	0.112865	0.135678
VVTU5907_at	VIT_05s0062g00760	0	1.177	1.27	1.934	1.7	FS3	Up-regulated progressively	Receptor kinase RHG4	Signalling.Signalling pathway.Protein kinase				VVTU5907_at	0	0.40209	0.272771	0.331796	0.441696	0.361301
VVTU24838_x_at	VIT_05s0062g00980	0	1.738	1.863	2.454	2.792	FS3	Up-regulated progressively	aldo/keto reductase AKR	Metabolism.Primary metabolism.Carbohydrate metabolism.Carbohydrate oxidation reduction				VVTU11927_at VVTU24838_x_at	0	0.495799	0.349923	0.332236	0.499524	0.364861
VVTU17103_at	VIT_03s0063g01780	0	1.685	1.704	2.877	3.394	FS3	Up-regulated progressively	Extra-large G-protein (XLG1)	Signalling.Signalling pathway.G-protein signalling pathway				VVTU17103_at	0	0.176925	0.709271	0.53223	0.382023	0.334198
VVTU6812_at	VIT_03s0063g00480	0	0.345	0.608	1.59	1.769	FS3	Up-regulated progressively	DEM2	Unknown				VVTU6812_at	0	0.128594	0.30955	0.306254	0.295288	0.414824
VVTU37206_at	VIT_13s0064g01510	0	0.478	0.369	1.589	1.222	FS3	Up-regulated progressively	Auxin-independent growth promoter	Unknown				VVTU5084_s_at VVTU37206_at	2.3244e-10	0.402218	0.308668	0.31974	0.356154	0.477862
VVTU5084_s_at	VIT_13s0064g01510	0	0.553	0.589	2.015	1.487	FS3	Up-regulated progressively	Auxin-independent growth promoter	Unknown				VVTU5084_s_at VVTU37206_at	2.56406e-12	0.502595	0.129921	0.272257	0.458797	0.575516
VVTU2919_at	VIT_13s0064g01190	0	0.271	0.529	0.978	1.356	FS3	Up-regulated progressively	RNA recognition motif (RRM)-containing protein	Unknown				VVTU2919_at	1.30783e-09	0.246796	0.258812	0.341394	0.368997	0.401933
VVTU15522_at	VIT_11s0065g00210	0	0.64	0.796	1.147	1.261	FS3	Up-regulated progressively	heat shock protein	Metabolism.Primary metabolism.Protein metabolism and modification.Protein folding.Chaperone-mediated protein folding.HSP-mediated protein folding				VVTU12424_at VVTU15522_at	7.73172e-05	0.631991	0.306014	0.233283	0.418735	0.391392
VVTU7964_at	VIT_14s0066g00260	0	0.612	0.758	1.162	1.463	FS3	Up-regulated progressively	SURF2 (SURFEIT 2)	Unknown				VVTU7964_at VVTU23051_at	0	0.215098	0.246102	0.213601	0.23306	0.197417
VVTU16179_at	VIT_14s0066g00790	0	0.449	0.573	1.019	1.16	FS3	Up-regulated progressively	RNA binding motif protein 26	Regulation overview.Regulation of gene expression.Regulation of transcription.Transcription factor.C3H family transcription factor				VVTU40853_s_at VVTU16179_at	1.01475e-07	0.41535	0.274328	0.245146	0.28258	0.339898
VVTU10542_at	VIT_13s0067g01900	0	0.579	0.744	1.008	1.29	FS3	Up-regulated progressively	ATP-dependent RNA helicase RH18	Metabolism.Primary metabolism.Nucleobase, nucleoside, nucleotide, nucleic acid metabolism.Nucleic acid metabolism.RNA metabolism				VVTU10542_at	2.56406e-12	0.174018	0.253465	0.280738	0.27977	0.248515
VVTU23873_at	VIT_13s0067g03660	0	1.09	1.235	1.78	2.187	FS3	Up-regulated progressively	Unknown protein	Unknown				VVTU27110_at VVTU23873_at	0	0.284653	0.415619	0.447374	0.296067	0.291296
VVTU27110_at	VIT_13s0067g03660	0	0.752	1.164	1.336	1.586	FS3	Up-regulated progressively	Unknown protein	Unknown				VVTU27110_at VVTU23873_at	0.00847378	0.436195	0.612628	0.473024	0.788025	0.722569
VVTU4328_s_at	VIT_13s0067g00930	0	1.24	1.338	2.441	2.084	FS3	Up-regulated progressively	ACR4 (ARABIDOPSIS CRINKLY4)	Signalling.Signalling pathway.Calcium sensors and signalling	Signalling.Signalling pathway.Protein kinase			VVTU4328_s_at	0	0.572065	0.228324	0.168575	0.377655	0.563445
VVTU21999_at	VIT_14s0068g01300	0	0.688	0.611	1.065	1.186	FS3	Up-regulated progressively	Serine palmitoyltransferase	Metabolism.Primary metabolism.Lipid metabolism.Sphingolipid metabolism.Sphingolipid biosynthesis				VVTU21999_at	0.000352004	0.327369	0.351764	0.28844	0.469025	0.562189
VVTU1599_s_at	VIT_14s0068g01400	0	2.85	3.694	6.274	6.938	FS3	Up-regulated progressively	UPF0497 family	Unknown				VVTU1599_s_at VVTU35240_at	0	1.65807	0.623847	0.658438	0.848578	0.382184
VVTU35240_at	VIT_14s0068g01400	0	1.213	1.679	3.944	4.63	FS3	Up-regulated progressively	UPF0497 family	Unknown				VVTU1599_s_at VVTU35240_at	0	0.58939	0.466933	0.525291	1.08199	0.659093
VVTU12608_at	VIT_14s0068g01670	0	0.663	0.776	1.144	1.255	FS3	Up-regulated progressively	ACT domain-containing protein (ACR6)	Unknown				VVTU12608_at VVTU15235_at	1.11883e-05	0.658624	0.196524	0.312943	0.275823	0.335913
VVTU4650_s_at	VIT_14s0068g00840	0	1.304	1.394	1.933	2.307	FS3	Up-regulated progressively	RBR1 (RETINOBLASTOMA-RELATED 1)	Regulation overview.Regulation of cell cycle				VVTU4650_s_at	0	0.542765	0.431632	0.369161	0.399382	0.241422
VVTU23274_s_at	VIT_08s0007g07160	0	0.74	0.87	1.162	1.198	FS3	Up-regulated progressively	transcriptional co-activator	Regulation overview.Regulation of gene expression.Regulation of transcription.Transcriptional co-activation				VVTU23274_s_at	0.00910983	0.482863	0.515643	0.486269	0.511259	0.432618
VVTU6668_at	VIT_08s0007g06490	0	0.459	0.601	1.137	1.444	FS3	Up-regulated progressively	DNA polymerase delta, subunit B	Metabolism.Primary metabolism.Nucleobase, nucleoside, nucleotide, nucleic acid metabolism.Nucleic acid metabolism.DNA metabolism.DNA replication				VVTU6668_at	2.05063e-11	0.369803	0.328015	0.193314	0.260224	0.334727
VVTU13194_at	VIT_08s0007g06260	0	0.931	1.05	1.389	1.584	FS3	Up-regulated progressively	D111/G-patch domain-containing protein	Unknown				VVTU13194_at	0	0.187598	0.281692	0.30164	0.332654	0.281684
VVTU37292_at	VIT_08s0007g04980	0	0.82	0.919	1.372	1.566	FS3	Up-regulated progressively	phosphoadenosine phosphosulfate (PAPS) reductase	Metabolism.Cellular metabolism.Sulfur metabolism.Sulfate assimilation				VVTU37292_at VVTU4603_at	2.56306e-11	0.260889	0.277635	0.279896	0.386919	0.423552
VVTU9132_at	VIT_08s0007g04970	0	0.843	0.999	1.477	1.649	FS3	Up-regulated progressively	pentatricopeptide (PPR) repeat-containing	Diverse functions.Gene family with diverse functions.Pentatricopeptide domain family				VVTU9132_at	1.63659e-10	0.517154	0.198468	0.215983	0.319814	0.448758
VVTU398_at	VIT_08s0007g03880	0	0.556	0.731	1.401	1.353	FS3	Up-regulated progressively	Zinc finger (C2H2 type) family	Regulation overview.Regulation of gene expression.Regulation of transcription.Transcription factor.C2H2 family transcription factor				VVTU398_at VVTU15922_at	0	0.198971	0.180003	0.111168	0.226259	0.293686
VVTU39645_at	VIT_08s0007g03870	0	0.968	1.306	2.093	1.818	FS3	Up-regulated progressively	Phytosulfokines PSK1	Signalling.Signalling pathway.Signalling molecules.Signalling peptide.Ligand peptide				VVTU39645_at	1.02549e-11	0.419803	0.313591	0.201492	0.614633	0.51764
VVTU7992_s_at	VIT_08s0007g08000	0	1.993	2.438	3.774	3.35	FS3	Up-regulated progressively	no hit	Unknown				VVTU7992_s_at	2.56406e-12	1.15199	0.516395	0.48859	0.598048	0.732198
VVTU5931_at	VIT_10s0071g00300	0	1.047	1.212	2.782	2.662	FS3	Up-regulated progressively	Unknown protein	Unknown				VVTU5931_at	0	0.356036	0.496878	0.537473	0.310184	0.460042
VVTU38628_at	VIT_18s0072g01150	0	0.498	0.64	1.134	1.538	FS3	Up-regulated progressively	Erythroid differentiation factor 1	Unknown				VVTU38628_at	6.20006e-08	0.30109	0.229333	0.195378	0.413416	0.665991
VVTU1593_s_at	VIT_18s0072g01080	0	0.494	0.697	1.005	1.213	FS3	Up-regulated progressively	DnaJ homolog, subfamily C, member 8	Metabolism.Primary metabolism.Protein metabolism and modification.Protein folding.Chaperone-mediated protein folding.HSP-mediated protein folding.HSP-mediated protein folding co-chaperone				VVTU1593_s_at	0	0.225988	0.172497	0.144532	0.26533	0.210465
VVTU5977_at	VIT_18s0072g00950	0	0.399	0.477	1.279	1.369	FS3	Up-regulated progressively	permease nonimprinted in Prader-Willi/Angelman	Unknown				VVTU5977_at VVTU14962_at	0	0.196928	0.267471	0.311694	0.254749	0.389985
VVTU2573_at	VIT_18s0072g00550	0	0.735	1.045	2.089	1.887	FS3	Up-regulated progressively	Unknown protein	Unknown				VVTU2573_at VVTU24904_at	0	0.316102	0.19732	0.396593	0.377631	0.348755
VVTU3891_at	VIT_18s0076g00310	0	0.619	0.837	1.081	1.205	FS3	Up-regulated progressively	Translation initiation factor IF-2 unclassified subunit	Metabolism.Primary metabolism.Protein metabolism and modification.Translation.Translational initiation				VVTU106_at VVTU3891_at	4.45703e-05	0.268888	0.380938	0.391516	0.386415	0.497622
VVTU24140_at	VIT_05s0077g01470	0	0.592	0.882	2.67	2.152	FS3	Up-regulated progressively	phytochelatin synthetase	Metabolism.Primary metabolism.Coenzyme and prosthetic group metabolism.Glutathione metabolism	Response to stimulus.Stress response.Abiotic stress response.Heavy metal stress response			VVTU24140_at VVTU4763_at	0	0.370026	0.42072	0.44874	0.36156	0.863993
VVTU20490_at	VIT_05s0077g01710	0	0.463	0.491	1.672	1.763	FS3	Up-regulated progressively	Transducin protein	Unknown				VVTU22052_at VVTU20490_at	0	0.484694	0.204095	0.139813	0.395975	0.572937
VVTU22052_at	VIT_05s0077g01710	0	0.363	0.415	1.076	1.316	FS3	Up-regulated progressively	Transducin protein	Unknown				VVTU22052_at VVTU20490_at	0	0.248821	0.152081	0.123988	0.239797	0.35656
VVTU25728_at	VIT_05s0077g01820	0	0.675	0.53	1.005	1.421	FS3	Up-regulated progressively	Protein phosphatase 2C	Signalling.Signalling pathway.Protein phosphatase.PP2C				VVTU25728_at VVTU37278_at	2.83292e-10	0.214864	0.146049	0.294757	0.383693	0.41942
VVTU25656_at	VIT_05s0077g00250	0	0.609	0.75	1.04	1.195	FS3	Up-regulated progressively	Unknown protein	Unknown				VVTU26538_at VVTU25656_at	0	0.166968	0.185033	0.208596	0.184239	0.128248
VVTU1137_at	VIT_05s0077g01970	0	1.367	1.762	3.684	3.464	FS3	Up-regulated progressively	Zinc finger (C3HC4-type RING finger)	Regulation overview.Regulation of gene expression.Regulation of transcription.Transcription factor.Zinc finger C3HC4 family transcription factor				VVTU2008_at VVTU1137_at	0	0.447748	0.586312	0.462652	0.193408	0.353661
VVTU1401_at	VIT_05s0077g02320	0	1.049	1.173	1.738	1.978	FS3	Up-regulated progressively	Hypoxia-responsive	Unknown				VVTU1401_at	0	0.315376	0.284294	0.296164	0.164841	0.205315
VVTU6833_at	VIT_04s0008g01890	0	0.242	0.473	0.986	1.287	FS3	Up-regulated progressively	F-box family protein (FBL15)	Unknown				VVTU6833_at	0	0.106506	0.268423	0.215414	0.26488	0.257039
VVTU37015_at	VIT_04s0008g02390	0	0.535	0.767	1.209	1.455	FS3	Up-regulated progressively	Zinc finger (C3HC4-type RING finger)	Regulation overview.Regulation of gene expression.Regulation of transcription.Transcription factor.Zinc finger C3HC4 family transcription factor				VVTU37015_at VVTU5657_s_at	2.02759e-06	0.473099	0.261464	0.249392	0.432741	0.606742
VVTU5657_s_at	VIT_04s0008g02390	0	0.482	0.723	1.244	1.433	FS3	Up-regulated progressively	Zinc finger (C3HC4-type RING finger)	Regulation overview.Regulation of gene expression.Regulation of transcription.Transcription factor.Zinc finger C3HC4 family transcription factor				VVTU37015_at VVTU5657_s_at	0	0.51845	0.0842945	0.113382	0.232948	0.210685
VVTU36208_at	VIT_04s0008g03060	0	0.357	0.566	1.177	1.57	FS3	Up-regulated progressively	Transducin protein	Unknown				VVTU36208_at	1.75667e-07	0.252763	0.34378	0.310051	0.407339	0.72088
VVTU16876_at	VIT_04s0008g00480	0	0.329	0.409	1.08	1.246	FS3	Up-regulated progressively	pentatricopeptide (PPR) repeat-containing	Diverse functions.Gene family with diverse functions.Pentatricopeptide domain family				VVTU16876_at	0	0.253137	0.224883	0.244156	0.180941	0.369261
VVTU4140_at	VIT_04s0008g04170	0	0.95	1.072	1.84	2.09	FS3	Up-regulated progressively	no hit	Unknown				VVTU4140_at	0	0.315848	0.167537	0.308316	0.415182	0.330751
VVTU11237_at	VIT_04s0008g05040	0	1.19	1.285	1.732	1.939	FS3	Up-regulated progressively	Agenet domain-containing protein	Unknown				VVTU11671_at VVTU11237_at	0	0.202715	0.190896	0.0731446	0.243074	0.245504
VVTU17011_at	VIT_04s0008g05610	0	0.59	0.629	1.018	1.111	FS3	Up-regulated progressively	centromeric protein	Unknown				VVTU17011_at	0	0.310937	0.146163	0.123505	0.213551	0.161113
VVTU5957_at	VIT_04s0008g05820	0	0.793	0.947	1.161	1.546	FS3	Up-regulated progressively	Stromal cell-derived factor 2 protein precursor (SDF2 protein)	Unknown				VVTU5957_at	0	0.167056	0.149321	0.121019	0.194888	0.204558
VVTU2284_at	VIT_04s0008g00660	0	0.727	0.798	1.484	1.864	FS3	Up-regulated progressively	early flowering 3	Development	Signalling.Signalling pathway.Light signalling.Red/Far red light signalling			VVTU2284_at	0	0.407564	0.289696	0.38339	0.296522	0.246349
VVTU2420_at	VIT_04s0008g06250	0	0.679	0.941	1.182	1.355	FS3	Up-regulated progressively	serine-rich protein	Unknown				VVTU2420_at	0	0.130747	0.272358	0.21677	0.170144	0.184226
VVTU6948_at	VIT_04s0008g06570	0	2.192	2.375	3.514	3.688	FS3	Up-regulated progressively	chorismate mutase, cytosolic (CM2)	Metabolism.Cellular metabolism.Shikimate metabolism	Metabolism.Primary metabolism.Amino acid metabolism.Amino acid biosynthesis	Metabolism.Primary metabolism.Amino acid metabolism.Aromatic amino acid metabolism.Aromatic amino acid biosynthesis		VVTU6948_at	0	0.300873	0.335529	0.285036	0.341155	0.308097
VVTU22516_s_at	VIT_04s0008g06970	0	0.776	0.905	1.626	2.032	FS3	Up-regulated progressively	DnaJ-like zinc-finger protein	Unknown				VVTU22516_s_at	0	0.315696	0.37034	0.354234	0.196957	0.343744
VVTU6447_at	VIT_06s0080g00860	0	0.665	0.791	1.013	1.133	FS3	Up-regulated progressively	DCP1 (DECAPPING 1)	Unknown				VVTU6447_at	2.96014e-10	0.170871	0.215474	0.25184	0.249697	0.323387
VVTU16348_at	VIT_06s0080g00830	0	0.646	0.708	1.106	1.101	FS3	Up-regulated progressively	Unknown protein	Unknown				VVTU16348_at	0	0.167379	0.260695	0.198195	0.199779	0.180433
VVTU25744_at	VIT_06s0080g00270	0	0.543	0.543	1.094	1.251	FS3	Up-regulated progressively	zinc finger (C2H2 type) protein (WIP3)	Regulation overview.Regulation of gene expression.Regulation of transcription.Transcription factor.C2H2 family transcription factor				VVTU25744_at	4.15491e-07	0.688866	0.228481	0.118932	0.139938	0.264322
VVTU38282_s_at	VIT_14s0081g00500	0	0.604	0.897	1.002	1.359	FS3	Up-regulated progressively	Histone H1	Cellular process.Cellular component organization and biogenesis.Chromosome organization and biogenesis.Chromatin assembly				VVTU38282_s_at VVTU15105_s_at	1.13705e-08	0.394176	0.223069	0.16803	0.386584	0.389203
VVTU6363_at	VIT_14s0081g00150	0	0.627	0.834	1.088	1.403	FS3	Up-regulated progressively	ankyrin	Diverse functions.Gene family with diverse functions.Ankyrin domain family				VVTU6363_at	4.73549e-10	0.347042	0.231403	0.244262	0.334674	0.336331
VVTU2597_at	VIT_18s0001g05770	0	0.694	0.815	1.028	1.187	FS3	Up-regulated progressively	protein phosphatase methylesterase 1	Metabolism.Primary metabolism.Protein metabolism and modification.Protein modification.Protein demethylation				VVTU2597_at	1.63659e-10	0.362792	0.264826	0.229142	0.23325	0.18996
VVTU1019_s_at	VIT_14s0083g01170	0	0.401	0.403	1.122	1.515	FS3	Up-regulated progressively	mitochondrial substrate carrier family protein	Signalling.Signalling pathway.Calcium sensors and signalling	Transport overview.Mitochondrial membrane transport			VVTU15215_at VVTU1019_s_at	2.19111e-08	0.377488	0.257876	0.24083	0.437464	0.589046
VVTU15215_at	VIT_14s0083g01170	0	0.452	0.436	1.008	1.263	FS3	Up-regulated progressively	mitochondrial substrate carrier family protein	Signalling.Signalling pathway.Calcium sensors and signalling	Transport overview.Mitochondrial membrane transport			VVTU15215_at VVTU1019_s_at	5.52247e-07	0.395715	0.171075	0.266487	0.415047	0.469114
VVTU14766_at	VIT_14s0083g00880	0	0.506	0.644	1.099	1.529	FS3	Up-regulated progressively	Phosphatidylinositol 3- and 4-kinase, catalytic	Signalling.Signalling pathway.Protein kinase				VVTU14766_at	2.28635e-08	0.174402	0.349728	0.373527	0.439983	0.492228
VVTU13637_s_at	VIT_19s0085g00610	0	1.459	1.591	1.616	2.427	FS3	Up-regulated progressively	no hit	Unknown				VVTU5495_at VVTU13637_s_at VVTU8180_x_at	0	0.386847	0.456405	0.336157	0.288315	0.308357
VVTU35326_at	VIT_19s0085g01170	0	0.942	1.037	1.478	1.877	FS3	Up-regulated progressively	Seed maturation protein PM41	Unknown				VVTU35326_at VVTU35325_x_at	1.15168e-10	0.566751	0.418777	0.257325	0.453767	0.177961
VVTU29067_at	VIT_00s0854g00030	0	0.387	0.901	1.526	1.703	FS3	Up-regulated progressively	unknown	Unknown				VVTU29067_at	2.14246e-09	0.48562	0.470434	0.226853	0.429794	0.547012
VVTU8660_s_at	VIT_00s0854g00040	0	0.212	0.737	1.491	1.705	FS3	Up-regulated progressively	NADH dehydrogenase ND4 subunit	Metabolism.Primary metabolism.Generation of metabolite precursors and energy.Electron transport.Respiratory-chain phosphorylation				VVTU8660_s_at	6.06974e-09	0.470945	0.411035	0.307256	0.395352	0.671362
VVTU27435_s_at	VIT_00s0857g00010	0	0.297	0.586	1.173	1.376	FS3	Up-regulated progressively	no hit	Unknown				VVTU27435_s_at	0	0.361868	0.209425	0.227879	0.301464	0.21759
VVTU23069_s_at	VIT_02s0087g00790	0	0.507	0.767	1.247	1.455	FS3	Up-regulated progressively	F-box domain containing protein	Metabolism.Primary metabolism.Protein metabolism and modification.Proteolysis.Ubiquitin-mediated proteolysis				VVTU23069_s_at	0	0.368393	0.145685	0.129151	0.220553	0.145772
VVTU9345_at	VIT_02s0087g00950	0	0.921	0.99	1.699	1.72	FS3	Up-regulated progressively	Pentatricopeptide repeat	Diverse functions.Gene family with diverse functions.Pentatricopeptide domain family				VVTU9345_at	0	0.193742	0.236986	0.277238	0.357029	0.279071
VVTU3335_at	VIT_18s0089g00350	0	0.654	0.854	1.078	1.206	FS3	Up-regulated progressively	DYNAMIN-LIKE PROTEIN 6	Cellular process.Cellular transport.Protein trafficking.Vesicle-mediated trafficking				VVTU28662_at VVTU3335_at	0	0.211429	0.174385	0.145213	0.121998	0.214438
VVTU8898_s_at	VIT_06s0009g01920	0	0.531	0.475	1.143	1.995	FS3	Up-regulated progressively	no hit	Unknown				VVTU3853_x_at VVTU8898_s_at	2.2644e-08	0.496699	0.563602	0.500133	0.560324	0.297869
VVTU35499_at	VIT_06s0009g01900	0	0.968	1.006	1.218	1.56	FS3	Up-regulated progressively	Ssu72	Unknown				VVTU35499_at	0	0.174646	0.0939962	0.0855073	0.104656	0.20916
VVTU7819_at	VIT_06s0009g03530	0	0.705	0.909	1.212	1.51	FS3	Up-regulated progressively	Homeodomain protein 14	Regulation overview.Regulation of gene expression.Regulation of transcription.Transcription factor.Homeobox domain family transcription factor				VVTU7819_at	0	0.238105	0.21424	0.231308	0.201976	0.244514
VVTU12138_at	VIT_19s0090g01200	0	0.515	0.628	1.088	1.598	FS3	Up-regulated progressively	Unknown protein	Unknown				VVTU12138_at	4.03684e-07	0.237774	0.408375	0.41655	0.531627	0.494851
VVTU5978_at	VIT_19s0090g01240	0	0.727	0.913	1.152	1.555	FS3	Up-regulated progressively	Hydroxyproline-rich glycoprotein VTA1	Unknown				VVTU5978_at	2.50508e-08	0.089905	0.407869	0.355135	0.450546	0.395273
VVTU7373_at	VIT_19s0090g01430	0	0.303	0.531	1.064	1.424	FS3	Up-regulated progressively	EDM2	Regulation overview.Regulation of gene expression.Regulation of transcription.Transcription factor.PHD family transcription factor				VVTU29677_at VVTU7373_at	0	0.221871	0.307547	0.370517	0.215285	0.252036
VVTU2839_at	VIT_03s0091g00690	0	1.077	1.625	3.654	3.745	FS3	Up-regulated progressively	SALT TOLERANCE ZINC FINGER	Regulation overview.Regulation of gene expression.Regulation of transcription.Transcription factor.C2H2 family transcription factor				VVTU2839_at	0	0.477085	0.59036	0.620613	0.719175	0.614036
VVTU8764_at	VIT_03s0091g00470	0	0.652	0.986	2.635	2.646	FS3	Up-regulated progressively	protein phosphatase 2C	Signalling.Signalling pathway.Protein phosphatase.PP2C				VVTU8764_at	0	0.457069	0.559688	0.621124	0.281011	0.561374
VVTU826_at	VIT_05s0094g00530	0	0.579	0.581	1.047	1.572	FS3	Up-regulated progressively	calmodulin binding protein	Signalling.Signalling pathway.Calcium sensors and signalling				VVTU826_at	2.76165e-06	0.727136	0.194227	0.241989	0.364424	0.459874
VVTU14454_at	VIT_03s0097g00710	0	0.399	0.637	1.37	1.187	FS3	Up-regulated progressively	glutamyl-tRNA reductase 1	Metabolism.Primary metabolism.Cofactor metabolism.Tetrapyrrole metabolism				VVTU14454_at	9.61881e-07	0.290311	0.190807	0.220946	0.617002	0.541156
VVTU386_at	VIT_16s0098g00880	0	0.783	1.017	1.453	1.671	FS3	Up-regulated progressively	Unknown protein	Unknown				VVTU386_at	0	0.20905	0.249495	0.26264	0.432158	0.31529
VVTU5468_at	VIT_12s0142g00050	0	0.702	0.809	1.57	1.841	FS3	Up-regulated progressively	PUMILIO 7 (APUM7)	Regulation overview.Regulation of gene expression.Regulation of translation.Translation repression				VVTU5468_at	5.1279e-12	0.488963	0.359746	0.27475	0.404413	0.338403
VVTU40592_at	VIT_12s0142g00110	0	0.936	1.203	2.362	3.767	FS3	Up-regulated progressively	Splicing factor, arginine/serine-rich 2	Metabolism.Primary metabolism.Nucleobase, nucleoside, nucleotide, nucleic acid metabolism.Nucleic acid metabolism.RNA metabolism.RNA processing.mRNA processing.mRNA splicing				VVTU40592_at	0	0.287943	0.37854	0.479689	0.713742	0.558233
VVTU22933_s_at	VIT_18s0001g08910	0	1.008	1.156	2.073	2.587	FS3	Up-regulated progressively	no hit	Unknown				VVTU22933_s_at	0	0.498076	0.375256	0.297876	0.302496	0.308305
VVTU40229_s_at	VIT_02s0012g02920	0	0.818	0.857	1.127	1.483	FS3	Up-regulated progressively	acyl-CoA oxidase ACX3	Metabolism.Primary metabolism.Lipid metabolism.Fatty acid metabolism.Alpha-linolenic acid metabolism	Metabolism.Primary metabolism.Lipid metabolism.Fatty acid metabolism.Fatty acid biosynthesis.Unsaturated fatty acid biosynthesis			VVTU40229_s_at	1.81504e-10	0.207104	0.335769	0.333942	0.332536	0.344449
VVTU6434_at	VIT_11s0052g00580	0	0.765	0.731	1.307	2.219	FS3	Up-regulated progressively	no hit	Unknown				VVTU6434_at	0	0.266582	0.398625	0.422031	0.340758	0.484232
VVTU39116_at	TC53934	0	0.777	0.863	1.099	1.249	FS3	Up-regulated progressively	Gag-pol polyprotein	Unknown				VVTU39116_at	0	0.273328	0.236148	0.2543	0.249739	0.206169
VVTU23354_at	TC57034	0	0.432	0.607	1.025	1.085	FS3	Up-regulated progressively	non-LTR retroelement	Xenoprotein.Protein from transposable element				VVTU23354_at	2.31225e-08	0.401163	0.179281	0.222871	0.293051	0.315458
VVTU18932_at	TC58010	0	0.826	0.949	1.387	1.501	FS3	Up-regulated progressively	no hit	Unknown				VVTU18932_at	0	0.182852	0.186014	0.0671201	0.148228	0.119145
VVTU2288_at	TC58973	0	0.5	0.683	1.133	1.273	FS3	Up-regulated progressively	ribosomal protein L5 60S	Metabolism.Primary metabolism.Protein metabolism and modification.Translation				VVTU2288_at	3.54383e-10	0.254643	0.1733	0.221667	0.256955	0.486705
VVTU26823_s_at	TC59749	0	0.81	1.117	1.561	1.593	FS3	Up-regulated progressively	no hit	Unknown				VVTU26823_s_at	5.37986e-11	0.467126	0.431736	0.323344	0.278865	0.283879
VVTU38735_at	TC62683	0	0.591	0.857	1.365	1.276	FS3	Up-regulated progressively	no hit	Unknown				VVTU38735_at	8.86264e-07	0.484276	0.416746	0.292697	0.304985	0.476962
VVTU40783_s_at	TC62804	0	0.346	0.625	1.069	1.248	FS3	Up-regulated progressively	Retrotransposon protein, unclassified	Xenoprotein.Protein from transposable element				VVTU40783_s_at	3.34391e-08	0.454213	0.216322	0.175699	0.288879	0.453019
VVTU26692_x_at	TC65156	0	0.383	0.365	1.001	1.164	FS3	Up-regulated progressively	no hit	Unknown				VVTU26692_x_at	0.00120716	0.394113	0.230743	0.207788	0.481718	0.725502
VVTU38599_at	TC67818	0	0.817	1.054	1.582	1.556	FS3	Up-regulated progressively	F-type H+-transporting ATPase subunit a	Metabolism.Primary metabolism.Generation of metabolite precursors and energy.Electron transport.Respiratory-chain phosphorylation	Transport overview.Ion transport.Cation transport.Proton transport			VVTU38599_at	3.86259e-08	0.365564	0.349917	0.375268	0.346267	0.641036
VVTU39434_s_at	TC68255	0	0.569	0.778	1.294	1.536	FS3	Up-regulated progressively	no hit	Unknown				VVTU39434_s_at	0	0.272109	0.172586	0.233258	0.200865	0.477143
VVTU7290_at	TC70976	0	0.333	0.445	1.114	1.188	FS3	Up-regulated progressively	no hit	Unknown				VVTU7290_at	0	0.217826	0.16364	0.180918	0.26326	0.200381
VVTU10129_at	VVTU10129_at	0	0.664	0.664	1.186	1.388	FS3	Up-regulated progressively	peptidyl-prolyl cis-trans isomerase FKBP-type	Metabolism.Primary metabolism.Protein metabolism and modification.Protein folding.Peptidyl prolyl isomerase-mediated protein folding				VVTU10129_at	2.46927e-09	0.263492	0.214163	0.118833	0.492933	0.426335
VVTU10827_at	VVTU10827_at	0	0.433	0.612	1.822	1.251	FS3	Up-regulated progressively	no hit	Unknown				VVTU10827_at	5.72342e-10	0.202096	0.152038	0.352484	0.708571	0.459087
VVTU12561_s_at	VVTU12561_s_at VVTU34570_s_at	0	0.703	0.808	1.25	1.247	FS3	Up-regulated progressively	no hit	Unknown				VVTU12561_s_at VVTU34570_s_at	2.56406e-12	0.127543	0.338284	0.26411	0.33022	0.190248
VVTU12683_at	VVTU12683_at	0	0.744	0.773	1.063	1.216	FS3	Up-regulated progressively	no hit	Unknown				VVTU12683_at	7.69151e-12	0.263352	0.236544	0.251129	0.287451	0.194235
VVTU13028_s_at	VVTU13028_s_at	0	0.889	0.892	1.187	1.567	FS3	Up-regulated progressively	no hit	Unknown				VVTU13028_s_at	0	0.192968	0.1432	0.1467	0.175357	0.153642
VVTU13037_at	VVTU13037_at	0	0.463	0.601	1.061	1.079	FS3	Up-regulated progressively	no hit	Unknown				VVTU13037_at	2.30685e-11	0.284341	0.267595	0.220357	0.274794	0.162089
VVTU1457_at	VVTU1457_at	0	0.508	0.605	1.073	1.006	FS3	Up-regulated progressively	casein kinase II subunit beta-2	Development.Reproductive development.Flowering				VVTU1457_at	2.81924e-11	0.324263	0.188783	0.113753	0.284879	0.216373
VVTU14845_at	VVTU14845_at	0	1.927	2.159	3.4	3.636	FS3	Up-regulated progressively	no hit	Unknown				VVTU14845_at	0	0.233536	0.416855	0.431531	0.382133	0.565868
VVTU14945_at	VVTU14945_at	0	0.905	0.957	1.58	2.004	FS3	Up-regulated progressively	no hit	Unknown				VVTU14945_at	1.38147e-10	0.296434	0.435393	0.515957	0.510327	0.374259
VVTU1517_at	VVTU1517_at	0	0.748	0.932	1.461	1.354	FS3	Up-regulated progressively	no hit	Unknown				VVTU1517_at	0	0.377685	0.227569	0.242118	0.295696	0.191457
VVTU15535_at	VVTU15535_at	0	0.545	0.731	1.047	1.22	FS3	Up-regulated progressively	no hit	Unknown				VVTU15535_at	2.89309e-09	0.435606	0.218707	0.134115	0.243281	0.343676
VVTU16373_at	VVTU16373_at	0	0.992	1.167	2.014	2.139	FS3	Up-regulated progressively	no hit	Unknown				VVTU16373_at	0	0.341821	0.313795	0.296903	0.435429	0.40844
VVTU16433_at	VVTU16433_at	0	1.659	2.106	4.35	4.292	FS3	Up-regulated progressively	no hit	Unknown				VVTU16433_at	0	0.539575	0.394495	0.424958	0.347174	0.409051
VVTU16613_at	VVTU16613_at	0	1.071	1.314	1.931	2.469	FS3	Up-regulated progressively	protein-serine/threonine kinase haspin-related	Signalling.Signalling pathway.Protein kinase				VVTU16613_at	0	0.292895	0.15322	0.154409	0.369974	0.295562
VVTU17_at	VVTU17_at	0	0.442	0.738	1.225	1.661	FS3	Up-regulated progressively	no hit	Unknown				VVTU17_at	0	0.174427	0.187607	0.195311	0.446346	0.375305
VVTU1833_at	VVTU1833_at	0	0.647	0.798	1.136	1.19	FS3	Up-regulated progressively	Heterogeneous nuclear ribonucleoprotein	Metabolism.Primary metabolism.Nucleobase, nucleoside, nucleotide, nucleic acid metabolism.Nucleic acid metabolism				VVTU1833_at	7.74284e-10	0.343797	0.285625	0.208744	0.260213	0.312812
VVTU18388_s_at	VVTU18388_s_at	0	0.704	0.711	1.011	1.239	FS3	Up-regulated progressively	no hit	Unknown				VVTU18388_s_at	0	0.252004	0.145697	0.199698	0.196971	0.239392
VVTU201_at	VVTU201_at	0	0.783	0.757	1.039	1.324	FS3	Up-regulated progressively	Alternative oxidase 4, chloroplastic/chromoplastic	Metabolism.Primary metabolism.Generation of metabolite precursors and energy.Electron transport				VVTU201_at	0	0.167477	0.0998088	0.143469	0.154829	0.202572
VVTU21067_s_at	VVTU21067_s_at	0	0.644	0.557	1.199	1.215	FS3	Up-regulated progressively	no hit	Unknown				VVTU21067_s_at	3.4678e-10	0.321973	0.218667	0.223607	0.221074	0.43327
VVTU21377_at	VVTU21377_at	0	0.793	0.932	1.403	1.507	FS3	Up-regulated progressively	no hit	Unknown				VVTU21377_at	2.78666e-06	0.524615	0.410715	0.36507	0.442637	0.497953
VVTU21679_s_at	VVTU18164_at VVTU21679_s_at	0	1.066	1.155	1.853	2.955	FS3	Up-regulated progressively	Metallothionein	Cellular process.Cellular homeostasis.Heavy metal ion homeostasis				VVTU18164_at VVTU21679_s_at	1.5381e-11	0.939547	0.601512	0.378874	0.411555	0.417992
VVTU21794_at	VVTU21794_at	0	0.587	0.685	1.162	1.356	FS3	Up-regulated progressively	D-galactoside/L-rhamnose binding SUEL lectin	Unknown				VVTU21794_at	3.61199e-09	0.274574	0.199823	0.409097	0.399018	0.322975
VVTU21849_at	VVTU21849_at	0	0.38	0.527	1.11	1.268	FS3	Up-regulated progressively	Zinc finger (C3HC4-type RING finger)	Regulation overview.Regulation of gene expression.Regulation of transcription.Transcription factor.Zinc finger C3HC4 family transcription factor				VVTU21849_at	9.25711e-06	0.382993	0.294654	0.189796	0.500825	0.569979
VVTU21879_s_at	VVTU21879_s_at	0	0.734	0.902	1.155	1.497	FS3	Up-regulated progressively	no hit	Unknown				VVTU21879_s_at	0	0.285043	0.195468	0.188732	0.318928	0.346423
VVTU22044_at	VVTU22044_at	0	0.581	0.733	1.248	1.177	FS3	Up-regulated progressively	no hit	Unknown				VVTU22044_at	0.000639119	0.655679	0.276585	0.251877	0.336074	0.603478
VVTU22078_at	VVTU22078_at	0	0.918	1.091	2.136	2.419	FS3	Up-regulated progressively	no hit	Unknown				VVTU22078_at	0	0.264438	0.30299	0.310291	0.372118	0.189209
VVTU22340_at	VVTU22340_at	0	0.845	0.905	1.551	1.337	FS3	Up-regulated progressively	Folylpolyglutamate synthase	Metabolism.Primary metabolism.Coenzyme and prosthetic group metabolism.Folate metabolism				VVTU22340_at	7.09629e-07	0.213801	0.267621	0.367967	0.381519	0.728369
VVTU2254_at	VVTU2254_at	0	0.947	1.16	1.691	1.833	FS3	Up-regulated progressively	no hit	Unknown				VVTU2254_at	0	0.212445	0.177047	0.104971	0.162449	0.120761
VVTU22663_at	VVTU22663_at	0	0.374	0.395	1.072	1.096	FS3	Up-regulated progressively	Retrotransposon	Xenoprotein.Protein from transposable element				VVTU22663_at	4.67165e-09	0.277588	0.225737	0.17764	0.357153	0.405098
VVTU23050_at	VVTU23050_at	0	0.613	0.982	1.582	1.955	FS3	Up-regulated progressively	no hit	Unknown				VVTU23050_at	0	0.456262	0.26916	0.205081	0.469923	0.329182
VVTU23391_at	VVTU23391_at	0	0.964	0.959	1.143	1.553	FS3	Up-regulated progressively	no hit	Unknown				VVTU23391_at	2.12071e-10	0.362482	0.235228	0.171718	0.438275	0.365452
VVTU2471_at	VVTU2471_at	0	0.551	0.844	1.595	1.493	FS3	Up-regulated progressively	no hit	Unknown				VVTU2471_at	0	0.35255	0.230199	0.207083	0.284698	0.282684
VVTU24847_at	VVTU24847_at	0	0.545	0.622	1.004	1.719	FS3	Up-regulated progressively	no hit	Unknown				VVTU24847_at	1.44853e-09	0.572249	0.228317	0.141047	0.411342	0.421686
VVTU2490_at	VVTU2490_at	0	0.455	0.668	1.597	1.536	FS3	Up-regulated progressively	aspartic proteinase nepenthesin-2 precursor	Metabolism.Primary metabolism.Protein metabolism and modification.Proteolysis.Peptidase-mediated proteolysis				VVTU2490_at	0	0.377913	0.133888	0.191916	0.186234	0.154928
VVTU2500_at	VVTU2500_at	0	1.368	1.417	2.315	3.055	FS3	Up-regulated progressively	no hit	Unknown				VVTU2500_at	0	0.239977	0.201798	0.186081	0.232231	0.462914
VVTU25398_at	VVTU25398_at	0	0.466	0.6	1.34	1.106	FS3	Up-regulated progressively	Unknown protein	Unknown				VVTU25398_at	1.02549e-11	0.252235	0.264893	0.176885	0.362726	0.329711
VVTU25595_at	VVTU25595_at	0	0.383	0.514	1.209	1.575	FS3	Up-regulated progressively	Maf, septum formation protein	Cellular process.Cell growth and death.Cell division				VVTU25595_at	0	0.235458	0.266082	0.23282	0.196257	0.295269
VVTU25905_at	VVTU25905_at	0	0.883	1.026	1.591	2.046	FS3	Up-regulated progressively	no hit	Unknown				VVTU25905_at	0	0.279232	0.317871	0.264568	0.249822	0.17516
VVTU26495_at	VVTU26495_at	0	0.569	0.649	1.388	1.27	FS3	Up-regulated progressively	no hit	Unknown				VVTU26495_at	5.1279e-12	0.147117	0.265155	0.365657	0.19961	0.425384
VVTU26950_at	VVTU26950_at	0	0.954	1.083	1.993	2.079	FS3	Up-regulated progressively	no hit	Unknown				VVTU26950_at	0	0.249508	0.251204	0.249524	0.252676	0.240952
VVTU27537_at	VVTU27537_at	0	0.649	0.628	1.089	1.468	FS3	Up-regulated progressively	FAR1-RELATED SEQUENCE 8	Regulation overview.Regulation of gene expression.Regulation of transcription.Transcription factor.FAR1-like family transcription factor				VVTU27537_at	0	0.274626	0.272583	0.244445	0.296503	0.30862
VVTU2797_at	VVTU2797_at	0	1.435	1.738	3.287	2.782	FS3	Up-regulated progressively	no hit	Unknown				VVTU2797_at	0	0.343026	0.275551	0.274991	0.519056	0.40852
VVTU28347_at	VVTU28347_at	0	0.288	0.406	1.235	1.058	FS3	Up-regulated progressively	no hit	Unknown				VVTU28347_at	3.58375e-06	0.478522	0.28604	0.24265	0.452425	0.473492
VVTU2849_at	VVTU2849_at	0	0.871	0.808	1.623	1.917	FS3	Up-regulated progressively	Beta-1,4-xylosidase	Cellular process.Cellular component organization and biogenesis.Cell wall organization and biogenesis.Cell wall metabolism.Cell wall catabolism.Xylan catabolism				VVTU2849_at	2.42179e-08	0.60526	0.385927	0.442084	0.381764	0.603162
VVTU2916_at	VVTU2916_at	0	1.084	1.157	1.645	1.883	FS3	Up-regulated progressively	no hit	Unknown				VVTU2916_at	0	0.380415	0.227599	0.239217	0.420742	0.425752
VVTU29265_at	VVTU29265_at	0	0.161	0.857	1.489	1.63	FS3	Up-regulated progressively	no hit	Unknown				VVTU29265_at	1.9983e-06	0.628962	0.491099	0.427796	0.456809	0.712731
VVTU29865_at	VVTU29865_at	0	0.23	0.537	1.096	1.073	FS3	Up-regulated progressively	no hit	Unknown				VVTU29865_at	0.000136655	0.434912	0.294586	0.191112	0.505917	0.566614
VVTU30707_at	VVTU30707_at	0	0.505	0.586	1.09	1.048	FS3	Up-regulated progressively	no hit	Unknown				VVTU30707_at	3.77796e-08	0.254081	0.260485	0.312293	0.241087	0.389495
VVTU30792_at	VVTU30792_at	0	0.545	0.578	1.213	1.471	FS3	Up-regulated progressively	no hit	Unknown				VVTU30792_at	0	0.198758	0.289406	0.22393	0.131093	0.329918
VVTU30948_at	VVTU30948_at	0	0.879	0.988	1.867	2.241	FS3	Up-regulated progressively	no hit	Unknown				VVTU30948_at	0	0.41434	0.259462	0.197353	0.215573	0.312433
VVTU3179_at	VVTU3179_at	0	0.78	0.823	1.386	1.568	FS3	Up-regulated progressively	no hit	Unknown				VVTU3179_at	0	0.439944	0.251995	0.103698	0.182545	0.30054
VVTU3180_at	VVTU3180_at	0	0.18	0.63	1.112	1.082	FS3	Up-regulated progressively	unknown	Unknown				VVTU3180_at	9.56993e-07	0.531327	0.171487	0.21701	0.316765	0.475865
VVTU32231_s_at	VVTU32231_s_at	0	0.759	0.837	1.09	1.385	FS3	Up-regulated progressively	short-chain dehydrogenase/reductase	Metabolism.Cellular metabolism.Oxidation reduction.Alcohol dehydrogenase superfamily				VVTU32231_s_at	0	0.224137	0.101837	0.121813	0.28497	0.405907
VVTU33262_s_at	VVTU33262_s_at	0	0.895	1.01	1.518	1.858	FS3	Up-regulated progressively	DnaJ-like zinc-finger protein	Unknown				VVTU33262_s_at	0	0.227343	0.20732	0.250094	0.159031	0.171921
VVTU33903_s_at	VVTU33903_s_at	0	0.272	1.084	1.554	1.351	FS3	Up-regulated progressively	no hit	Unknown				VVTU33903_s_at	8.68379e-06	0.57186	0.377464	0.372024	0.408856	0.801207
VVTU34063_at	VVTU34063_at	0	0.251	0.388	1.12	1.018	FS3	Up-regulated progressively	Retrotransposon protein, unclassified	Xenoprotein.Protein from transposable element				VVTU34063_at	2.99998e-09	0.388571	0.195092	0.156695	0.32677	0.374068
VVTU3426_at	VVTU3426_at	0	0.323	0.37	0.723	1.335	FS3	Up-regulated progressively	vacuolar protein sorting 28	Cellular process.Cellular transport.Protein trafficking.Vesicle-mediated trafficking				VVTU3426_at	0	0.163517	0.132536	0.197775	0.181186	0.190506
VVTU34270_at	VVTU34270_at	0	0.626	0.718	0.978	1.644	FS3	Up-regulated progressively	no hit	Unknown				VVTU34270_at	1.79438e-11	0.181211	0.178553	0.311724	0.448386	0.401721
VVTU34570_s_at	VVTU12561_s_at VVTU34570_s_at	0	0.73	0.868	1.262	1.298	FS3	Up-regulated progressively	no hit	Unknown				VVTU12561_s_at VVTU34570_s_at	2.56406e-12	0.11716	0.306636	0.319845	0.331807	0.226276
VVTU3491_at	VVTU3491_at	0	0.551	0.674	1.086	1.502	FS3	Up-regulated progressively	cytochrome B561	Metabolism.Primary metabolism.Generation of metabolite precursors and energy.Electron transport				VVTU3491_at	0	0.096359	0.220236	0.261333	0.286733	0.312462
VVTU35020_at	VVTU35020_at	0	0.595	0.746	1.226	1.2	FS3	Up-regulated progressively	Retrotransonson	Xenoprotein.Protein from transposable element				VVTU35020_at	1.49079e-07	0.199494	0.29686	0.317032	0.395792	0.468067
VVTU35283_at	VVTU35283_at	0	0.619	1.175	2.366	2.179	FS3	Up-regulated progressively	no hit	Unknown				VVTU35283_at	1.01908e-08	0.593906	0.64029	0.677698	0.500306	0.78226
VVTU35768_at	VVTU35768_at	0	0.706	1.033	1.247	1.773	FS3	Up-regulated progressively	no hit	Unknown				VVTU35768_at	3.22306e-05	0.340977	0.475435	0.50703	0.590219	0.702601
VVTU36071_at	VVTU36071_at	0	0.806	0.997	1.396	1.308	FS3	Up-regulated progressively	no hit	Unknown				VVTU36071_at	4.61491e-09	0.170597	0.314488	0.235677	0.433323	0.486483
VVTU36203_at	VVTU36203_at	0	0.706	0.818	1.219	1.243	FS3	Up-regulated progressively	Unknown protein	Unknown				VVTU36203_at	1.5381e-11	0.22181	0.153981	0.191913	0.236797	0.455627
VVTU36218_at	VVTU36218_at	0	0.967	1.162	1.717	1.486	FS3	Up-regulated progressively	no hit	Unknown				VVTU36218_at	0	0.263745	0.229802	0.306309	0.196969	0.24339
VVTU36606_at	VVTU36606_at	0	0.57	0.674	1.197	1.387	FS3	Up-regulated progressively	no hit	Unknown				VVTU36606_at	1.57257e-07	0.424917	0.278248	0.233264	0.412811	0.486494
VVTU37343_at	VVTU37343_at	0	1.285	1.595	2.326	2.551	FS3	Up-regulated progressively	no hit	Unknown				VVTU37343_at	0	0.306065	0.273328	0.141126	0.252805	0.255214
VVTU37615_at	VVTU37615_at	0	0.594	0.853	1.118	1.12	FS3	Up-regulated progressively	zinc finger (FYVE type)	Development	Metabolism.Primary metabolism.Protein metabolism and modification.Protein modification.Protein SUMOylation			VVTU37615_at	6.55245e-05	0.577149	0.250464	0.241625	0.382964	0.395758
VVTU37899_at	VVTU37899_at	0	0.513	0.694	1.125	1.358	FS3	Up-regulated progressively	no hit	Unknown				VVTU37899_at	2.03428e-05	0.527754	0.526033	0.315508	0.261133	0.435052
VVTU38133_at	VVTU38133_at	0	0.627	0.63	1.188	1.422	FS3	Up-regulated progressively	Retrotransposon protein, unclassified	Xenoprotein.Protein from transposable element				VVTU38133_at	8.22122e-10	0.498757	0.215688	0.180273	0.308641	0.357706
VVTU39447_at	VVTU39447_at	0	0.651	0.726	1.045	1.226	FS3	Up-regulated progressively	no hit	Unknown				VVTU39447_at	4.62848e-06	0.582001	0.262833	0.209646	0.237651	0.373995
VVTU39476_at	VVTU39476_at	0	0.668	0.741	1.158	1.074	FS3	Up-regulated progressively	RNase H domain-containing protein	Xenoprotein.Protein from transposable element				VVTU39476_at	4.55662e-05	0.389661	0.297141	0.161482	0.368759	0.557302
VVTU39751_at	VVTU39751_at	0	0.781	0.895	1.395	1.36	FS3	Up-regulated progressively	no hit	Unknown				VVTU39751_at	5.1279e-12	0.291518	0.236429	0.15334	0.237368	0.47541
VVTU39771_at	VVTU39771_at	0	0.553	0.557	1.008	1.216	FS3	Up-regulated progressively	SAM (and some other nucleotide) binding motif; WW/Rsp5/WWP	Unknown				VVTU39771_at	3.45009e-07	0.332696	0.229965	0.294478	0.413507	0.365412
VVTU39810_at	VVTU39810_at	0	0.452	0.613	1.109	1.152	FS3	Up-regulated progressively	no hit	Unknown				VVTU39810_at	1.6519e-08	0.337468	0.193648	0.0768478	0.349043	0.454192
VVTU39882_s_at	VVTU39882_s_at VVTU14726_s_at	0	0.821	0.849	1.251	1.446	FS3	Up-regulated progressively	ATPP2-A9 (Phloem protein 2-A9)	Unknown				VVTU39882_s_at VVTU14726_s_at	0	0.396568	0.196076	0.085808	0.168241	0.125568
VVTU39901_at	VVTU39901_at	0	1.062	0.989	0.979	1.884	FS3	Up-regulated progressively	no hit	Unknown				VVTU39901_at	3.34464e-07	0.615722	0.356566	0.425894	0.471509	0.451105
VVTU4040_s_at	VVTU4040_s_at	0	1.453	1.882	3.571	4.475	FS3	Up-regulated progressively	no hit	Unknown				VVTU4040_s_at	0	0.161687	0.518702	0.581316	0.719526	0.537735
VVTU4436_s_at	VVTU4436_s_at	0	0.545	0.698	1.462	2.49	FS3	Up-regulated progressively	no hit	Unknown				VVTU4436_s_at	1.31045e-08	1.12405	0.349762	0.417666	0.455393	0.404629
VVTU4736_at	VVTU4736_at	0	0.29	0.431	1.379	1.318	FS3	Up-regulated progressively	no hit	Unknown				VVTU4736_at	0	0.31967	0.237032	0.276261	0.272377	0.357968
VVTU4902_at	VVTU4902_at	0	1.115	1.327	2.293	2.193	FS3	Up-regulated progressively	no hit	Unknown				VVTU4902_at	0	0.690744	0.241058	0.330739	0.225588	0.314716
VVTU5163_at	VVTU5163_at	0	0.909	1.011	1.852	1.999	FS3	Up-regulated progressively	no hit	Unknown				VVTU5163_at	0	0.39179	0.226513	0.246579	0.294649	0.502878
VVTU6213_at	VVTU6213_at	0	0.405	0.635	1.312	1.233	FS3	Up-regulated progressively	no hit	Unknown				VVTU6213_at	3.75347e-09	0.396096	0.266194	0.219217	0.226606	0.498541
VVTU6487_s_at	VVTU6487_s_at	0	0.584	0.883	1.018	1.4	FS3	Up-regulated progressively	no hit	Unknown				VVTU6487_s_at	6.14793e-07	0.338563	0.167482	0.242001	0.409734	0.547228
VVTU6705_at	VVTU6705_at	0	0.521	0.502	1.011	1.197	FS3	Up-regulated progressively	no hit	Unknown				VVTU6705_at	4.81097e-07	0.48681	0.210546	0.20363	0.216089	0.426666
VVTU7568_at	VVTU7568_at	0	0.781	0.865	1.147	1.266	FS3	Up-regulated progressively	no hit	Unknown				VVTU7568_at	0	0.226796	0.161873	0.164268	0.233891	0.223589
VVTU7593_at	VVTU7593_at	0	0.15	0.544	1.096	1.153	FS3	Up-regulated progressively	DNA-directed RNA polymerase subunit beta'	Metabolism.Primary metabolism.Nucleobase, nucleoside, nucleotide, nucleic acid metabolism.Nucleic acid metabolism.RNA metabolism.RNA biosynthesis				VVTU7593_at	1.24841e-06	0.320912	0.346682	0.369236	0.304499	0.520327
VVTU7634_at	VVTU7634_at	0	0.869	0.972	1.247	1.499	FS3	Up-regulated progressively	no hit	Unknown				VVTU7634_at	0	0.461265	0.156683	0.0780807	0.161708	0.122256
VVTU8385_at	VVTU8385_at	0	0.852	0.795	1.325	1.328	FS3	Up-regulated progressively	no hit	Unknown				VVTU8385_at	0	0.152259	0.19196	0.161158	0.243458	0.266686
VVTU8998_at	VVTU8998_at	0	0.461	0.41	1.327	1.058	FS3	Up-regulated progressively	CYP97B	Metabolism.Cellular metabolism.Oxidation reduction.Cytochrome P450 oxidoreductase				VVTU8998_at	0.00253575	0.267385	0.26444	0.115741	0.593458	0.851949
VVTU9667_at	VVTU9667_at	0	0.728	0.906	1.233	1.506	FS3	Up-regulated progressively	Polyprotein	Unknown				VVTU9667_at	9.21663e-11	0.496996	0.209338	0.310938	0.199807	0.279801
VVTU9691_at	VVTU9691_at	0	0.432	0.522	1.519	1.52	FS3	Up-regulated progressively	no hit	Unknown				VVTU9691_at	2.29577e-06	0.700995	0.274981	0.218323	0.45198	0.689968
VVTU9861_at	VVTU9861_at	0	0.817	1.019	1.35	1.317	FS3	Up-regulated progressively	wall-associated kinase	Signalling.Signalling pathway.Protein kinase				VVTU9861_at	0	0.219197	0.261325	0.210772	0.292749	0.253052
VVTU14238_at	GSVIVP00012615001	0	-0.291	-0.057	1.203	1.245	FS4	Up-regulated after veraison	R protein disease resistance protein	Response to stimulus.Stress response.Biotic stress response				VVTU14238_at	0	0.244425	0.247792	0.171151	0.368668	0.461899
VVTU13543_at	GSVIVP00017398001	0	-0.811	-0.109	0.521	0.799	FS4	Up-regulated after veraison	RNA polymerase beta' subunit	Metabolism.Primary metabolism.Nucleobase, nucleoside, nucleotide, nucleic acid metabolism.Nucleic acid metabolism.RNA metabolism.RNA biosynthesis				VVTU13543_at	0.000717074	0.550074	0.553358	0.636596	0.493644	0.584146
VVTU22546_s_at	GSVIVP00021228001	0	0.062	0.121	1.02	1.437	FS4	Up-regulated after veraison	Unknown protein	Unknown				VVTU9455_s_at VVTU22546_s_at	5.6607e-09	0.236112	0.350678	0.219452	0.518572	0.600747
VVTU9455_s_at	GSVIVP00021228001	0	-0.077	0.281	1.332	1.803	FS4	Up-regulated after veraison	Unknown protein	Unknown				VVTU9455_s_at VVTU22546_s_at	0	0.246376	0.267966	0.260175	0.419241	0.53515
VVTU15419_x_at	VIT_16s0013g00970	0	-0.281	-0.201	0.813	0.616	FS4	Up-regulated after veraison	ethylene responsive element binding factor 5	Regulation overview.Regulation of gene expression.Regulation of transcription.Transcription factor.AP2 family transcription factor.ERF subfamily transcription factor				VVTU15419_x_at	7.56015e-05	0.492463	0.243046	0.418443	0.378743	0.492736
VVTU1698_at	VIT_04s0044g00470	0	0.113	0.429	1.336	1.097	FS4	Up-regulated after veraison	no hit	Unknown				VVTU1698_at	0.00621266	0.981231	0.424054	0.526886	0.334485	0.446658
VVTU15273_at	VIT_17s0000g07670	0	-0.119	0.008	1.465	2.345	FS4	Up-regulated after veraison	betaine-aldehyde dehydrogenase	Metabolism.Cellular metabolism.Amino acid derivative metabolism.Glycine betaine biosynthesis	Response to stimulus.Stress response.Abiotic stress response.Osmotic stress response			VVTU15273_at	0	0.265141	0.389198	0.426449	0.524932	0.84237
VVTU15740_at	VIT_17s0000g07350	0	0.276	0.15	1.006	1.123	FS4	Up-regulated after veraison	exocyst subunit EXO70 E2	Cellular process.Cellular transport.Protein trafficking.Vesicle-mediated trafficking				VVTU15740_at	0.000281504	0.824268	0.153471	0.124494	0.378008	0.409742
VVTU40828_at	VIT_17s0000g06760	0	0.021	0.151	0.74	1.051	FS4	Up-regulated after veraison	Unknown protein	Unknown				VVTU40828_at	3.71401e-05	0.396225	0.324708	0.278129	0.493352	0.419755
VVTU13727_at	VIT_17s0000g06710	0	-0.271	-0.246	0.444	0.938	FS4	Up-regulated after veraison	Leucine-rich repeat transmembrane protein kinase	Signalling.Signalling pathway.Protein kinase				VVTU13727_at	9.73961e-05	0.271337	0.418592	0.425241	0.556583	0.460366
VVTU12253_at	VIT_17s0000g06220	0	0.085	0.204	0.981	1.278	FS4	Up-regulated after veraison	exostosin	Metabolism.Primary metabolism.Carbohydrate metabolism.Oligosaccharide metabolism.N-Glycan metabolism.N-Glycan biosynthesis				VVTU12253_at	1.02794e-06	0.619698	0.390419	0.427316	0.351904	0.23446
VVTU16862_at	VIT_17s0000g05530	0	-0.681	-0.407	0.379	0.462	FS4	Up-regulated after veraison	DnaJ homolog, subfamily B, member 4	Metabolism.Primary metabolism.Protein metabolism and modification.Protein folding.Chaperone-mediated protein folding.HSP-mediated protein folding.HSP-mediated protein folding co-chaperone				VVTU16862_at VVTU22762_at	7.93826e-11	0.330568	0.266602	0.245456	0.342485	0.168203
VVTU8515_at	VIT_17s0000g04880	0	0.2	0.26	1.802	2.561	FS4	Up-regulated after veraison	Dirigent protein	Response to stimulus.Stress response.Biotic stress response				VVTU8515_at	2.17665e-06	0.155997	0.41467	0.641226	1.15206	1.26073
VVTU2171_at	VIT_17s0000g03450	0	0.139	0.284	1.424	1.387	FS4	Up-regulated after veraison	no hit	Unknown				VVTU2171_at	2.9244e-06	0.501701	0.354487	0.441548	0.609384	0.671255
VVTU13199_at	VIT_17s0000g09480	0	-0.121	-0.093	1.03	0.729	FS4	Up-regulated after veraison	Calcineurin phosphoesterase	Unknown				VVTU13199_at	2.61227e-07	0.524953	0.213611	0.222347	0.45028	0.356572
VVTU19356_s_at	VIT_18s0001g13680	0	-0.17	-0.041	0.481	1.043	FS4	Up-regulated after veraison	Histone H3	Cellular process.Cellular component organization and biogenesis.Chromosome organization and biogenesis.Chromatin assembly				VVTU21785_at VVTU19356_s_at	0.00189232	0.506935	0.51127	0.402687	0.420397	0.510839
VVTU4309_at	VIT_18s0001g15560	0	0.013	0.097	0.821	1.141	FS4	Up-regulated after veraison	Unknown protein	Unknown				VVTU4309_at	0	0.246792	0.235265	0.144439	0.190314	0.152613
VVTU25737_at	VIT_18s0001g02030	0	-0.331	-0.459	0.326	1.259	FS4	Up-regulated after veraison	signal peptidase 1	Cellular process.Cellular transport.Protein trafficking	Metabolism.Primary metabolism.Protein metabolism and modification.Protein processing.Protein maturation by peptide bond cleavage			VVTU25737_at	1.45803e-10	0.340544	0.388026	0.335647	0.485649	0.394962
VVTU6315_at	VIT_18s0001g02480	0	-0.429	-0.3	0.948	1.271	FS4	Up-regulated after veraison	Unknown protein	Unknown				VVTU6315_at	1.5381e-11	0.224881	0.332991	0.241896	0.595738	0.50314
VVTU22501_at	VIT_18s0001g04150	0	0.203	0.287	1.963	1.72	FS4	Up-regulated after veraison	Avr9 elicitor response protein	Metabolism.Primary metabolism.Protein metabolism and modification.Protein processing.Protein glycosylation				VVTU8134_at VVTU22501_at	3.33155e-11	0.299619	0.480594	0.524676	0.304715	0.789904
VVTU28062_at	VIT_18s0001g04440	0	0.042	0.202	0.669	1.128	FS4	Up-regulated after veraison	co-chaperone protein DnaJ	Metabolism.Primary metabolism.Protein metabolism and modification.Protein folding.Chaperone-mediated protein folding.HSP-mediated protein folding.HSP-mediated protein folding co-chaperone				VVTU28062_at VVTU24452_at	2.4245e-09	0.379228	0.242638	0.122929	0.33146	0.335336
VVTU9622_at	VIT_18s0001g04640	0	0.205	0.245	1.368	1.682	FS4	Up-regulated after veraison	no hit	Unknown				VVTU9622_at	1.48958e-07	0.233454	0.210318	0.21079	0.733701	0.811787
VVTU10183_at	VIT_18s0001g05310	0	-0.03	0.076	0.736	1.473	FS4	Up-regulated after veraison	F-box domain containing protein	Metabolism.Primary metabolism.Protein metabolism and modification.Proteolysis.Ubiquitin-mediated proteolysis				VVTU10183_at	0	0.155792	0.262084	0.225099	0.309472	0.202579
VVTU12779_s_at	VIT_18s0001g06170	0	-0.452	0.717	4.743	3.968	FS4	Up-regulated after veraison	Phosphate-induced protein 1	Unknown				VVTU33059_s_at VVTU12779_s_at	0	1.37631	0.616035	0.926339	0.519853	0.875234
VVTU33059_s_at	VIT_18s0001g06170	0	-0.097	0.555	3.794	3.021	FS4	Up-regulated after veraison	Phosphate-induced protein 1	Unknown				VVTU33059_s_at VVTU12779_s_at	0	0.879438	0.422587	0.652449	0.410083	0.689979
VVTU35958_s_at	VIT_18s0001g06400	0	0.08	-0.041	0.775	1.467	FS4	Up-regulated after veraison	no hit	Unknown				VVTU35958_s_at	9.57637e-08	0.19169	0.346197	0.213637	0.388774	0.802184
VVTU7818_at	VIT_18s0001g07200	0	-0.682	-0.38	0.296	0.738	FS4	Up-regulated after veraison	SUPPRESSOR OF ACAULIS 51	Unknown				VVTU7818_at	2.56406e-12	0.502566	0.300317	0.134676	0.138321	0.225056
VVTU15324_at	VIT_18s0001g00640	0	0.1	0.151	0.7	1.184	FS4	Up-regulated after veraison	pentatricopeptide (PPR) repeat-containing protein	Diverse functions.Gene family with diverse functions.Pentatricopeptide domain family				VVTU15324_at	0	0.157912	0.257162	0.167538	0.193512	0.299312
VVTU12321_at	VIT_18s0001g08580	0	-0.584	-0.208	1.287	0.556	FS4	Up-regulated after veraison	cellulose synthase CSLC12	Cellular process.Cellular component organization and biogenesis.Cell wall organization and biogenesis.Cell wall metabolism.Cell wall biosynthesis.Cellulose biosynthesis				VVTU2812_at VVTU30662_s_at VVTU12321_at	1.2525e-09	0.54009	0.255543	0.442421	0.200549	0.616666
VVTU2812_at	VIT_18s0001g08580	0	-0.436	-0.055	1.274	0.612	FS4	Up-regulated after veraison	cellulose synthase CSLC12	Cellular process.Cellular component organization and biogenesis.Cell wall organization and biogenesis.Cell wall metabolism.Cell wall biosynthesis.Cellulose biosynthesis				VVTU2812_at VVTU30662_s_at VVTU12321_at	0.00293211	0.547322	0.376585	0.476694	0.514461	1.069
VVTU30662_s_at	VIT_18s0001g08580	0	-0.263	0.039	1.639	0.906	FS4	Up-regulated after veraison	cellulose synthase CSLC12	Cellular process.Cellular component organization and biogenesis.Cell wall organization and biogenesis.Cell wall metabolism.Cell wall biosynthesis.Cellulose biosynthesis				VVTU2812_at VVTU30662_s_at VVTU12321_at	3.91366e-07	0.570967	0.438118	0.528639	0.261762	0.841617
VVTU16928_at	VIT_18s0001g08840	0	0.511	0.645	2.486	3.39	FS4	Up-regulated after veraison	Serine carboxypeptidase S10	Metabolism.Primary metabolism.Protein metabolism and modification.Proteolysis.Peptidase-mediated proteolysis				VVTU16928_at	0	0.306097	0.476961	0.466435	1.04637	0.723743
VVTU25794_at	VIT_18s0001g10470	0	-0.772	-0.543	0.402	0.469	FS4	Up-regulated after veraison	protein kinase MK6	Signalling.Signalling pathway.Protein kinase				VVTU25794_at VVTU16562_at	2.01983e-05	0.708488	0.275623	0.322825	0.314945	0.460816
VVTU15006_at	VIT_18s0001g11130	0	-0.152	-0.342	0.28	1.127	FS4	Up-regulated after veraison	calmodulin-binding protein AR781	Signalling.Signalling pathway.Calcium sensors and signalling				VVTU15006_at	0.0002928	0.473135	0.139799	0.193307	0.406459	0.913206
VVTU17005_at	VIT_18s0001g11900	0	-0.277	-0.24	0.945	1.156	FS4	Up-regulated after veraison	GNS1/SUR4 membrane	Metabolism.Primary metabolism.Lipid metabolism.Fatty acid metabolism				VVTU17005_at	8.0704e-05	0.86737	0.394748	0.552209	0.50966	0.414867
VVTU25722_at	VIT_18s0001g11910	0	0.473	0.543	1.763	2.682	FS4	Up-regulated after veraison	1-acyl-sn-glycerol-3-phosphate acyltransferase 4	Metabolism.Primary metabolism.Lipid metabolism.Glycerolipid metabolism.Glycerophospholipid metabolism.Glycerophospholipid biosynthesis				VVTU25722_at	0	0.535935	0.391861	0.460049	0.554555	0.405662
VVTU2671_at	VIT_16s0100g01140	0	0.195	0.181	0.521	1.19	FS4	Up-regulated after veraison	Stilbene synthase 2	Metabolism.Cellular metabolism.Phytoalexin metabolism.Phytoalexin biosynthesis	Metabolism.Secondary metabolism.Phenylpropanoid metabolism.Stilbenoid metabolism.Stilbenoid biosynthesis			VVTU2671_at	0.00500151	0.189556	0.182793	0.193941	0.386247	0.900004
VVTU22218_x_at	VIT_05s0102g01180	0	0.082	0.359	1.569	1.392	FS4	Up-regulated after veraison	hydroxyacylglutathione hydrolase 2	Metabolism.Primary metabolism.Organic acid metabolism.Pyruvate fermentation	Response to stimulus.Stress response.Abiotic stress response.Oxidative stress response			VVTU8713_x_at VVTU22218_x_at VVTU27339_x_at VVTU27339_at	2.40072e-10	0.407683	0.295654	0.429554	0.532155	0.45872
VVTU11753_s_at	VIT_13s0106g00720	0	-0.194	-0.315	0.936	2.391	FS4	Up-regulated after veraison	unknown protein	Unknown				VVTU11753_s_at VVTU512_at	4.3472e-06	1.05552	0.38109	0.569148	1.07046	1.01095
VVTU4146_at	VIT_01s0011g05030	0	0.042	0.111	1.284	1.075	FS4	Up-regulated after veraison	Unknown protein	Unknown				VVTU4146_at	5.1239e-11	0.395256	0.134082	0.260257	0.463106	0.384089
VVTU7446_at	VIT_01s0011g04650	0	0.229	0.551	2.309	1.782	FS4	Up-regulated after veraison	Unknown protein	Unknown				VVTU7446_at	0	0.504747	0.381642	0.481174	0.65165	0.369505
VVTU9819_at	VIT_01s0011g06470	0	0.096	0.239	0.637	1.233	FS4	Up-regulated after veraison	galacturonic acid reductase	Metabolism.Primary metabolism.Organic acid metabolism.Ascorbate and aldarate metabolism				VVTU9819_at	5.0958e-05	0.127782	0.219093	0.24142	0.318029	0.78431
VVTU11937_at	VIT_01s0011g03910	0	-0.04	0.092	1.313	0.849	FS4	Up-regulated after veraison	Protein phosphatase 2C	Signalling.Signalling pathway.Protein phosphatase.PP2C				VVTU11937_at	0.000902599	0.741625	0.403595	0.554726	0.322762	0.652413
VVTU6469_s_at	VIT_01s0011g03420	0	0.328	0.713	2.505	2.738	FS4	Up-regulated after veraison	Unknown protein	Unknown				VVTU6469_s_at	0	0.586489	0.412884	0.365753	0.3993	0.264897
VVTU9762_at	VIT_01s0011g03390	0	0.196	0.083	1.116	1.462	FS4	Up-regulated after veraison	Unknown protein	Unknown				VVTU9762_at	1.28181e-11	0.275648	0.417633	0.49754	0.262071	0.23805
VVTU13404_at	VIT_01s0011g02320	0	0.21	0.791	1.908	3.296	FS4	Up-regulated after veraison	Unknown protein	Unknown				VVTU13404_at	6.78318e-08	0.572352	0.669633	0.959752	1.05048	1.20485
VVTU30910_at	VIT_01s0011g05670	0	-0.328	-0.151	0.931	0.588	FS4	Up-regulated after veraison	Nudix hydrolase 18	Metabolism.Primary metabolism.Nucleobase, nucleoside, nucleotide, nucleic acid metabolism.Nudix hydrolase family				VVTU1533_at VVTU30910_at	0.00352035	0.315903	0.294588	0.377997	0.489137	0.865273
VVTU4700_s_at	VIT_13s0067g01920	0	0.204	0.508	1.911	1.554	FS4	Up-regulated after veraison	exportin 7	Transport overview.Nucleocytoplasmic transport.Nuclear pore complex				VVTU4774_at VVTU4700_s_at	0	0.0951926	0.219856	0.252544	0.227765	0.382245
VVTU16108_at	VIT_02s0012g01640	0	-0.77	-0.528	0.246	0.554	FS4	Up-regulated after veraison	inositol 1,3,4-trisphosphate 5/6-kinase.	Metabolism.Primary metabolism.Carbohydrate metabolism.Monosaccharide metabolism.Inositol phosphate metabolism				VVTU14836_at VVTU16108_at	1.1239e-07	0.346992	0.257594	0.318605	0.353969	0.531054
VVTU5389_at	VIT_02s0012g00150	0	0.182	0.337	1.464	1.476	FS4	Up-regulated after veraison	NAK-type protein kinase	Unknown				VVTU5389_at	0	0.369317	0.249387	0.26453	0.197536	0.265511
VVTU18167_s_at	VIT_18s0122g00180	0	-0.066	0.54	2.304	2.464	FS4	Up-regulated after veraison	calmodulin CML37	Signalling.Signalling pathway.Calcium sensors and signalling				VVTU7822_at VVTU18167_s_at	0	0.373575	0.241114	0.791408	0.547851	0.727204
VVTU7822_at	VIT_18s0122g00180	0	0.021	0.973	2.881	3.096	FS4	Up-regulated after veraison	calmodulin CML37	Signalling.Signalling pathway.Calcium sensors and signalling				VVTU7822_at VVTU18167_s_at	0	0.4669	0.38806	1.03122	0.80702	0.846848
VVTU15300_at	VIT_18s0122g01290	0	-0.472	-0.256	0.585	0.815	FS4	Up-regulated after veraison	RWP-RK domain-containing protein	Regulation overview.Regulation of gene expression.Regulation of transcription.Transcription factor.RWP-RK family transcription factor				VVTU15300_at	1.407e-10	0.349957	0.25259	0.325551	0.190565	0.403794
VVTU13271_s_at	VIT_13s0067g03430	0	0.05	0.157	1.197	0.92	FS4	Up-regulated after veraison	ARR9 typeA	Signalling.Hormone signalling.Cytokinin signalling.Cytokinin-mediated signalling pathway				VVTU13271_s_at	0.00121292	0.949629	0.308675	0.370389	0.312484	0.294702
VVTU38227_at	VIT_13s0067g03490	0	-0.425	-0.481	0.162	0.872	FS4	Up-regulated after veraison	ARR9 typeA	Signalling.Hormone signalling.Cytokinin signalling.Cytokinin-mediated signalling pathway				VVTU38227_at	8.59052e-05	0.445153	0.140766	0.182319	0.530436	0.72783
VVTU8257_at	VIT_07s0129g00210	0	-1.172	-0.764	1.506	0.881	FS4	Up-regulated after veraison	BT4 (BTB AND TAZ DOMAIN PROTEIN 4)	Regulation overview.Regulation of gene expression.Regulation of transcription.Transcription factor.TAZ family transcription factor				VVTU8257_at	2.56406e-12	0.611186	0.409917	0.597044	0.521935	0.650868
VVTU2682_at	VIT_16s0013g00890	0	-1.083	-0.874	0.363	1.954	FS4	Up-regulated after veraison	ethylene-responsive element binding factor	Regulation overview.Regulation of gene expression.Regulation of transcription.Transcription factor.AP2 family transcription factor.ERF subfamily transcription factor				VVTU2682_at	0	0.932536	0.353238	0.346641	0.606148	0.571251
VVTU31393_s_at	VIT_12s0134g00240	0	-1.927	-1.132	1.79	1.958	FS4	Up-regulated after veraison	Avr9/Cf-9 rapidly elicited protein 20	Signalling.Signalling pathway.Calcium sensors and signalling				VVTU4402_x_at VVTU31393_s_at	0	0.252781	0.612727	0.82532	0.690403	0.841418
VVTU4402_x_at	VIT_12s0134g00240	0	-0.485	-0.281	0.644	0.534	FS4	Up-regulated after veraison	Avr9/Cf-9 rapidly elicited protein 20	Signalling.Signalling pathway.Calcium sensors and signalling				VVTU4402_x_at VVTU31393_s_at	7.61724e-10	0.142796	0.318307	0.302075	0.358536	0.309029
VVTU35417_at	VIT_01s0137g00670	0	0.165	0.493	1.678	2.313	FS4	Up-regulated after veraison	QUINOLINATE SYNTHASE	Metabolism.Primary metabolism.Coenzyme and prosthetic group metabolism.Nicotinate and nicotinamide metabolism.NAD biosynthesis				VVTU35417_at	9.24225e-08	0.8758	0.593405	0.41993	0.639129	0.823224
VVTU13612_at	VIT_19s0014g00410	0	0.892	0.935	3.095	4.89	FS4	Up-regulated after veraison	PMR5 (POWDERY MILDEW RESISTANT 5)	Unknown				VVTU13612_at	0	0.647116	0.35382	0.601005	0.915679	0.429273
VVTU8728_s_at	VIT_19s0014g04650	0	-0.596	0.378	2.743	2.771	FS4	Up-regulated after veraison	Avr9/Cf-9 rapidly elicited protein 20	Signalling.Signalling pathway.Calcium sensors and signalling				VVTU8728_s_at	0	0.786196	0.601314	0.577987	0.707099	0.625915
VVTU52_at	VIT_19s0014g05430	0	-0.386	-0.171	0.783	0.994	FS4	Up-regulated after veraison	NDR1 (NON RACE-SPECIFIC DISEASE RESISTAnce)	Response to stimulus.Stress response.Biotic stress response				VVTU52_at	0.00163494	0.287323	0.390548	0.404401	0.748732	0.818575
VVTU5953_s_at	VIT_01s0146g00250	0	-0.024	0.237	1.032	0.908	FS4	Up-regulated after veraison	PBS1 (avrPphB susceptible 1)	Response to stimulus.Stress response.Biotic stress response				VVTU5953_s_at	2.39976e-05	0.653227	0.370568	0.3881	0.15668	0.30929
VVTU1878_at	VIT_19s0015g01900	0	0.659	0.607	2.032	3.398	FS4	Up-regulated after veraison	dimethylmenaquinone methyltransferase	Unknown				VVTU1878_at	7.68252e-11	0.799725	0.578472	0.804079	0.940449	0.682121
VVTU21293_at	VIT_19s0015g00190	0	-0.746	-0.409	0.739	1.4	FS4	Up-regulated after veraison	zinc transporter ZIP11	Transport overview.Ion transport.Cation transport.Heavy metal ion transport.Zinc transport				VVTU21293_at	2.47712e-07	0.608476	0.310301	0.144938	0.854247	0.802924
VVTU6629_s_at	VIT_13s0158g00150	0	-0.088	0.032	1.174	1.402	FS4	Up-regulated after veraison	Crinkly4	Signalling.Signalling pathway.Calcium sensors and signalling	Signalling.Signalling pathway.Protein kinase			VVTU6629_s_at	4.61191e-11	0.378211	0.44853	0.374326	0.395793	0.374549
VVTU38420_at	VIT_13s0158g00340	0	-0.413	-0.157	1.081	1.037	FS4	Up-regulated after veraison	glycerol-3-phosphate dehydrogenase	Metabolism.Primary metabolism.Carbohydrate metabolism.Glycerol-3-P shuttle	Metabolism.Primary metabolism.Lipid metabolism.Glycerolipid metabolism.Glycerophospholipid metabolism.Glycerophospholipid biosynthesis			VVTU38420_at	3.11244e-10	0.580386	0.328692	0.337467	0.162117	0.498268
VVTU293_at	VIT_11s0016g02920	0	-0.277	0.118	2.073	1.007	FS4	Up-regulated after veraison	unknown protein	Unknown				VVTU293_at	3.66684e-05	1.01956	0.524814	0.821311	0.267541	1.01796
VVTU7463_at	VIT_11s0016g05480	0	0.029	0.235	1.113	1.204	FS4	Up-regulated after veraison	clathrin assembly protein 2	Cellular process.Cellular transport.Protein trafficking.Vesicle-mediated trafficking				VVTU7463_at	3.76818e-09	0.226919	0.473697	0.429208	0.208461	0.392374
VVTU3120_at	VIT_18s0164g00040	0	0.055	0.202	1.012	1.192	FS4	Up-regulated after veraison	Unknown protein	Unknown				VVTU37110_at VVTU3120_at	0	0.274953	0.210494	0.193985	0.236073	0.413754
VVTU37110_at	VIT_18s0164g00040	0	-0.039	0.175	1.062	1.211	FS4	Up-regulated after veraison	Unknown protein	Unknown				VVTU37110_at VVTU3120_at	1.72226e-09	0.241116	0.307082	0.25152	0.394902	0.556229
VVTU18162_at	VIT_14s0171g00480	0	0.231	0.437	1.35	1.879	FS4	Up-regulated after veraison	F-box domain containing protein	Metabolism.Primary metabolism.Protein metabolism and modification.Proteolysis.Ubiquitin-mediated proteolysis				VVTU34313_at VVTU18162_at	5.1279e-12	0.271575	0.432261	0.482259	0.399933	0.473508
VVTU34313_at	VIT_14s0171g00480	0	0.292	0.301	1.233	1.773	FS4	Up-regulated after veraison	F-box domain containing protein	Metabolism.Primary metabolism.Protein metabolism and modification.Proteolysis.Ubiquitin-mediated proteolysis				VVTU34313_at VVTU18162_at	2.47168e-09	0.2137	0.388534	0.43066	0.527983	0.636344
VVTU790_at	VIT_09s0018g01820	0	0.227	0.427	1.075	1.68	FS4	Up-regulated after veraison	MKK5	Signalling.Signalling pathway.Protein kinase.MAPK cascade				VVTU790_at VVTU16697_at	1.61199e-08	0.436769	0.268097	0.349198	0.511731	0.558456
VVTU25128_at	VIT_00s0181g00150	0	0.035	-0.004	0.378	1.039	FS4	Up-regulated after veraison	F-box domain containing protein	Metabolism.Primary metabolism.Protein metabolism and modification.Proteolysis.Ubiquitin-mediated proteolysis				VVTU25128_at	1.0743e-08	0.148284	0.260037	0.341571	0.316632	0.326204
VVTU2151_at	VIT_13s0019g01070	0	-0.19	-0.092	0.197	0.952	FS4	Up-regulated after veraison	radical SAM domain-containing protein	Unknown				VVTU2151_at	1.20295e-08	0.477311	0.247543	0.218437	0.215724	0.224507
VVTU9787_at	VIT_13s0019g05370	0	0.138	0.319	1.012	1.724	FS4	Up-regulated after veraison	Histone H2B	Cellular process.Cellular component organization and biogenesis.Chromosome organization and biogenesis.Chromatin assembly				VVTU9787_at	4.07048e-07	0.645739	0.574142	0.497088	0.478729	0.261863
VVTU4391_at	VIT_07s0191g00230	0	0.316	0.478	1.82	1.386	FS4	Up-regulated after veraison	RING-H2 finger protein ATL5F	Unknown				VVTU4391_at	0	0.601781	0.321711	0.305421	0.17011	0.239204
VVTU39640_x_at	VIT_07s0197g00130	0	0.277	0.473	1.372	1.465	FS4	Up-regulated after veraison	disease resistance protein (TIR-NBS-LRR class)	Diverse functions.Gene family with diverse functions.NBS-LRR superfamily	Response to stimulus.Stress response.Biotic stress response			VVTU39640_x_at	1.79476e-06	0.294762	0.220368	0.449476	0.687499	0.633382
VVTU16547_at	VIT_07s0197g00240	0	-0.355	-0.009	2.203	2.208	FS4	Up-regulated after veraison	R protein disease resistance protein	Response to stimulus.Stress response.Biotic stress response				VVTU16547_at	0	0.495881	0.388768	0.324133	0.359316	0.505141
VVTU3229_at	VIT_09s0002g02130	0	0.125	0.165	1.831	1.717	FS4	Up-regulated after veraison	CA-responsive protein	Unknown				VVTU3229_at	0	0.349624	0.288919	0.337345	0.31466	0.371862
VVTU10146_at	VIT_09s0002g02570	0	0.243	0.218	1.209	1.863	FS4	Up-regulated after veraison	no hit	Unknown				VVTU10146_at	7.69151e-12	0.146868	0.16637	0.27589	0.65056	0.591692
VVTU1962_at	VIT_09s0002g04870	0	-0.195	-0.081	0.512	1.022	FS4	Up-regulated after veraison	glycine-rich protein-like	Unknown				VVTU1962_at	4.35588e-11	0.180899	0.260608	0.282663	0.261764	0.386484
VVTU40435_at	VIT_09s0002g05810	0	0.151	0.021	0.94	1.89	FS4	Up-regulated after veraison	Boron transporter-like protein 4	Transport overview.Ion transport.Anion transport				VVTU40435_at	2.62473e-07	0.187702	0.215482	0.23536	0.578218	1.08404
VVTU31825_s_at	VIT_09s0002g06810	0	0.16	0.466	1.338	2.038	FS4	Up-regulated after veraison	binding	Unknown				VVTU31825_s_at	0	0.527087	0.345586	0.373048	0.443684	0.441113
VVTU15236_at	VIT_09s0002g07130	0	-0.42	-0.387	0.235	0.742	FS4	Up-regulated after veraison	CUE domain containing protein	Unknown				VVTU15236_at	8.70535e-11	0.325474	0.209864	0.0998267	0.325949	0.320177
VVTU17818_s_at	VIT_09s0002g07530	0	-0.304	-0.228	0.801	1.661	FS4	Up-regulated after veraison	Tetratricopeptide helical	Unknown				VVTU3010_at VVTU3421_at VVTU17818_s_at	0.000273994	0.527092	0.437738	0.277886	1.04305	1.03113
VVTU3010_at	VIT_09s0002g07530	0	-0.293	-0.35	0.845	1.531	FS4	Up-regulated after veraison	Tetratricopeptide helical	Unknown				VVTU3010_at VVTU3421_at VVTU17818_s_at	2.52213e-07	0.551513	0.621184	0.47534	0.63391	0.564258
VVTU3421_at	VIT_09s0002g07530	0	-0.219	-0.218	0.932	1.788	FS4	Up-regulated after veraison	Tetratricopeptide helical	Unknown				VVTU3010_at VVTU3421_at VVTU17818_s_at	3.37249e-07	0.441187	0.554783	0.320047	0.774466	0.861279
VVTU610_at	VIT_09s0002g00910	0	-0.051	0.049	1.317	1.697	FS4	Up-regulated after veraison	Exocyst subunit EXO70 D1	Cellular process.Cellular transport.Protein trafficking.Vesicle-mediated trafficking				VVTU610_at	0	0.221019	0.417002	0.436479	0.379923	0.289043
VVTU39342_at	VIT_09s0002g08660	0	0.05	0.288	1.188	1.596	FS4	Up-regulated after veraison	F-box protein (FBL14)	Metabolism.Primary metabolism.Protein metabolism and modification.Proteolysis.Ubiquitin-mediated proteolysis				VVTU39342_at	2.34281e-07	0.428006	0.58266	0.592908	0.446111	0.453924
VVTU15811_at	VIT_09s0002g00990	0	-0.069	0.189	1.412	1.294	FS4	Up-regulated after veraison	Triacylglycerol lipase	Metabolism.Primary metabolism.Lipid metabolism.Glycerolipid metabolism.Glycerolipid catabolism				VVTU15811_at	0	0.201814	0.141834	0.164377	0.217958	0.338547
VVTU6687_at	VIT_05s0020g03190	0	0.081	0.426	1.254	1.435	FS4	Up-regulated after veraison	Haloacid dehalogenase hydrolase	Metabolism				VVTU6687_at	0.000108894	0.816274	0.348807	0.452286	0.557005	0.538598
VVTU27471_at	VIT_05s0020g04380	0	0.009	-0.053	0.928	1.466	FS4	Up-regulated after veraison	calcium-transporting ATPase 13 ACA13	Signalling.Signalling pathway.Calcium sensors and signalling	Transport overview.Ion transport.Cation transport			VVTU27471_at	1.10059e-10	0.329105	0.278371	0.365802	0.492937	0.454444
VVTU2135_at	VIT_05s0020g04780	0	0.129	0.053	1.13	1.067	FS4	Up-regulated after veraison	basic helix-loop-helix (bHLH) family	Regulation overview.Regulation of gene expression.Regulation of transcription.Transcription factor.bHLH family transcription factor				VVTU2135_at	0.0002471	0.200592	0.219102	0.298704	0.704713	0.75647
VVTU3990_at	VIT_15s0021g02720	0	0.198	0.148	1.327	1.197	FS4	Up-regulated after veraison	Zinc finger (C2H2 type) family	Regulation overview.Regulation of gene expression.Regulation of transcription.Transcription factor.C2H2 family transcription factor				VVTU3990_at	4.4192e-07	0.672872	0.378308	0.487299	0.250824	0.350836
VVTU13623_at	VIT_15s0021g00540	0	-1.207	-0.909	1.194	1.775	FS4	Up-regulated after veraison	invertase/pectin methylesterase inhibitor	Metabolism.Primary metabolism.Carbohydrate metabolism.Carbohydrate metabolism enzyme inhibitor.Invertase/pectin methylesterase inhibitor family				VVTU13623_at	0	0.989541	0.696368	0.336046	0.441539	0.557443
VVTU9956_at	VIT_16s0022g00440	0	-0.034	-0.103	0.261	1.22	FS4	Up-regulated after veraison	dynein light chain LC8-type	Cellular process.Cellular component organization and biogenesis.Cytoskeleton organization and biogenesis.Microtubule organization and biogenesis.Microtubule-driven movement				VVTU9956_at	0.00309523	0.368701	0.284105	0.267791	0.396009	0.960521
VVTU8656_at	VIT_04s0023g02610	0	-0.348	-0.413	0.008	0.993	FS4	Up-regulated after veraison	epoxide hydrolase 2	Metabolism.Cellular metabolism.Epoxide hydrolase family				VVTU8656_at	0.00509163	1.1172	0.267628	0.221706	0.32806	0.352963
VVTU6390_s_at	VIT_04s0023g01010	0	-0.472	-0.274	0.936	1.572	FS4	Up-regulated after veraison	no hit	Unknown				VVTU6390_s_at	3.34103e-10	0.345884	0.341268	0.500176	0.673827	0.561769
VVTU40138_at	VIT_01s0244g00100	0	0.244	0.329	1.44	0.838	FS4	Up-regulated after veraison	Serine carboxypeptidase S10	Metabolism.Primary metabolism.Protein metabolism and modification.Proteolysis.Peptidase-mediated proteolysis				VVTU40138_at	4.61191e-11	0.292418	0.163179	0.271519	0.371063	0.429597
VVTU13257_s_at	VIT_02s0025g02790	0	0.2	0.454	1.221	1.343	FS4	Up-regulated after veraison	starch synthase	Metabolism.Primary metabolism.Carbohydrate metabolism.Polysaccharide metabolism.Starch and sucrose metabolism.Starch biosynthesis catabolism.Starch biosynthesis				VVTU13257_s_at VVTU757_at	7.42275e-06	0.50004	0.369415	0.517644	0.352491	0.574687
VVTU14772_at	VIT_02s0025g00810	0	-0.019	0.054	0.731	1.584	FS4	Up-regulated after veraison	cation/hydrogen exchanger (CHX18)	Transport overview.Ion transport.Cation transport	Transport overview.Ion transport.Cation transport.Proton transport			VVTU30403_at VVTU14772_at	5.21781e-07	0.741802	0.283007	0.218871	0.264107	0.70425
VVTU30403_at	VIT_02s0025g00810	0	-0.183	-0.099	0.105	1.067	FS4	Up-regulated after veraison	cation/hydrogen exchanger (CHX18)	Transport overview.Ion transport.Cation transport	Transport overview.Ion transport.Cation transport.Proton transport			VVTU30403_at VVTU14772_at	1.7133e-05	0.446863	0.167995	0.127571	0.294612	0.702031
VVTU8865_at	VIT_01s0026g01430	0	-0.422	-0.286	0.956	0.42	FS4	Up-regulated after veraison	Unknown protein	Unknown				VVTU8865_at	1.02056e-06	0.19157	0.17941	0.39428	0.643037	0.426528
VVTU21246_at	VIT_01s0026g02590	0	0.164	-0.065	0.533	1.896	FS4	Up-regulated after veraison	Calcium-binding protein CML	Response to stimulus.Stress response.Biotic stress response				VVTU21246_at	0.00285142	0.427261	0.536813	0.616381	0.979516	1.1017
VVTU3637_s_at	VIT_01s0026g02470	0	-0.597	-0.649	0.311	0.651	FS4	Up-regulated after veraison	Zinc finger (C3HC4-type RING finger)	Regulation overview.Regulation of gene expression.Regulation of transcription.Transcription factor.Zinc finger C3HC4 family transcription factor				VVTU3637_s_at	2.56306e-11	0.467602	0.0929833	0.159218	0.334009	0.342033
VVTU4864_at	VIT_01s0026g02460	0	0.119	0.055	0.443	1.124	FS4	Up-regulated after veraison	zinc finger homeobox 30	Regulation overview.Regulation of gene expression.Regulation of transcription.Transcription factor.zf-HD family transcription factor				VVTU4864_at	4.49825e-06	0.331578	0.225944	0.11933	0.262409	0.626209
VVTU9547_s_at	VIT_00s0264g00020	0	0.212	0.402	1.338	1.139	FS4	Up-regulated after veraison	Zinc finger (C3HC4-type RING finger)	Regulation overview.Regulation of gene expression.Regulation of transcription.Transcription factor.Zinc finger C3HC4 family transcription factor				VVTU9547_s_at	0	0.237389	0.160645	0.13819	0.353322	0.443482
VVTU6335_at	VIT_00s0265g00070	0	-0.064	0.103	1.061	1.496	FS4	Up-regulated after veraison	ubiquitin-conjugating enzyme E2 O	Metabolism.Primary metabolism.Protein metabolism and modification.Proteolysis.Ubiquitin-mediated proteolysis				VVTU40543_x_at VVTU6335_at	2.95834e-08	0.429159	0.515025	0.506893	0.437264	0.420984
VVTU24368_at	VIT_12s0028g02510	0	0.063	0.2	0.713	1.067	FS4	Up-regulated after veraison	DNA-binding bromodomain-containing protein	Regulation overview.Regulation of gene expression.Regulation of transcription.Transcription factor.MYB-related family transcription factor				VVTU8436_at VVTU24368_at	2.90886e-05	0.177302	0.179244	0.305327	0.461376	0.579839
VVTU15608_at	VIT_12s0028g01410	0	0.263	0.444	1.341	1.58	FS4	Up-regulated after veraison	heat shock transcription factor A4A	Regulation overview.Regulation of gene expression.Regulation of transcription.Transcription factor.HSF family transcription factor	Response to stimulus.Stress response.Abiotic stress response.Temperature stress response			VVTU15608_at VVTU33015_at	0	0.354652	0.248913	0.243054	0.426491	0.292779
VVTU33015_at	VIT_12s0028g01410	0	0.124	0.183	0.99	1.191	FS4	Up-regulated after veraison	heat shock transcription factor A4A	Regulation overview.Regulation of gene expression.Regulation of transcription.Transcription factor.HSF family transcription factor	Response to stimulus.Stress response.Abiotic stress response.Temperature stress response			VVTU15608_at VVTU33015_at	0	0.337582	0.129653	0.173531	0.275908	0.379975
VVTU4733_at	VIT_12s0028g03620	0	-0.778	-0.686	0.215	0.847	FS4	Up-regulated after veraison	Unknown protein	Unknown				VVTU4733_at	0.0023001	1.23871	0.242137	0.334031	0.321409	0.483783
VVTU23199_at	VIT_10s0003g02030	0	-0.016	0.024	1.124	0.752	FS4	Up-regulated after veraison	NITRATE TRANSPORTER 1:2	Transport overview.Ion transport.Anion transport.Nitrate transport				VVTU37033_at VVTU23199_at	7.2785e-09	0.210799	0.0621722	0.167646	0.512486	0.47239
VVTU17033_s_at	VIT_10s0003g03810	0	-0.23	0.557	4.103	3.441	FS4	Up-regulated after veraison	no hit	Unknown				VVTU17033_s_at	0	0.903072	0.273457	1.05639	0.602307	0.685732
VVTU22481_at	VIT_10s0003g05330	0	-0.503	-0.295	0.728	0.667	FS4	Up-regulated after veraison	ethylene-regulated nuclear protein ERN1	Unknown				VVTU22481_at	8.82518e-10	0.376652	0.258649	0.289369	0.304767	0.41504
VVTU37609_at	VIT_10s0003g05450	0	-0.023	0.153	1.486	3.06	FS4	Up-regulated after veraison	reticuline oxidase precursor	Metabolism.Secondary metabolism.Alkaloid metabolism.Alkaloid biosynthesis				VVTU37609_at	0	0.528584	0.481191	0.42901	0.823227	0.705701
VVTU14754_s_at	VIT_07s0031g02310	0	0.025	0.107	1.06	0.626	FS4	Up-regulated after veraison	leucine-rich repeat-containing protein 40	Unknown				VVTU14754_s_at	8.67036e-08	0.38702	0.218472	0.220378	0.462604	0.199237
VVTU26591_at	VIT_07s0031g00530	0	0.582	1.032	3.092	3.813	FS4	Up-regulated after veraison	MAPKKK21	Signalling.Signalling pathway.Protein kinase.MAPK cascade				VVTU34939_at VVTU26591_at	0	0.530769	0.355272	0.943808	0.679645	0.846477
VVTU34939_at	VIT_07s0031g00530	0	0.325	0.643	2.232	2.895	FS4	Up-regulated after veraison	MAPKKK21	Signalling.Signalling pathway.Protein kinase.MAPK cascade				VVTU34939_at VVTU26591_at	0	0.242417	0.315144	0.569368	0.586289	0.675055
VVTU8265_at	VIT_07s0031g00630	0	0.185	0.172	1.192	1.243	FS4	Up-regulated after veraison	Unknown protein	Unknown				VVTU8265_at	6.50941e-06	0.653207	0.469666	0.498994	0.23359	0.373537
VVTU2349_at	VIT_00s0313g00070	0	-0.057	-0.081	0.979	1.565	FS4	Up-regulated after veraison	MADS-box protein SVP (SHORT VEGETATIVE PHASE)	Development.Reproductive development.Flowering	Regulation overview.Regulation of gene expression.Regulation of transcription.Transcription factor.MADS-box family transcription factor			VVTU2349_at	1.17722e-10	0.198969	0.246549	0.300991	0.680181	0.511399
VVTU17591_at	VIT_08s0032g00680	0	0.153	0.185	1.372	1.756	FS4	Up-regulated after veraison	SPX (SYG1/Pho81/XPR1) domain-containing protein	Unknown				VVTU17591_at	2.7059e-10	0.219541	0.385064	0.509641	0.584605	0.555315
VVTU3091_at	VIT_08s0032g01150	0	0.023	0.425	2.26	2.273	FS4	Up-regulated after veraison	syntaxin 1B/2/3/4	Cellular process.Cellular transport.Protein trafficking				VVTU3091_at	0	0.448537	0.325317	0.313686	0.423779	0.339341
VVTU17377_at	VIT_00s0335g00010	0	-0.488	-0.101	0.884	0.535	FS4	Up-regulated after veraison	R protein L6	Response to stimulus.Stress response.Biotic stress response				VVTU17377_at	0.000250659	0.399831	0.335383	0.298198	0.664226	0.57038
VVTU35262_at	VIT_00s0347g00040	0	0.061	0.065	2.557	3.238	FS4	Up-regulated after veraison	Avr9/Cf-9 rapidly elicited protein 20	Signalling.Signalling pathway.Calcium sensors and signalling				VVTU35262_at	0	0.515698	0.533087	0.415466	0.751522	0.610796
VVTU6182_at	VIT_10s0116g00700	0	0.197	0.26	1.103	1.115	FS4	Up-regulated after veraison	DNA helicase SNF2 domain-containing protein	Regulation overview.Regulation of gene expression.Regulation of transcription.Transcription factor.SNF2 family transcription factor				VVTU6182_at VVTU26878_at VVTU26879_at	0	0.2845	0.171929	0.151394	0.203859	0.302523
VVTU9526_s_at	VIT_14s0036g00930	0	0.008	0.391	0.809	1.112	FS4	Up-regulated after veraison	polyubiquitin (UBQ4)	Metabolism.Primary metabolism.Protein metabolism and modification.Proteolysis.Ubiquitin-mediated proteolysis				VVTU34753_s_at VVTU9526_s_at VVTU17561_x_at VVTU16038_s_at	1.20276e-10	0.356181	0.15772	0.190958	0.384167	0.218551
VVTU40136_s_at	VIT_11s0037g00390	0	-0.467	-0.256	0.545	0.783	FS4	Up-regulated after veraison	Unknown protein	Unknown				VVTU40136_s_at	1.6168e-06	0.218428	0.494031	0.437108	0.402738	0.350708
VVTU6970_at	VIT_00s0370g00010	0	-0.448	-0.403	0.247	0.664	FS4	Up-regulated after veraison	LRR receptor-like serine/threonine-protein kinase	Signalling.Signalling pathway.Protein kinase				VVTU37173_at VVTU6970_at	0	0.204042	0.228482	0.0773609	0.26993	0.318501
VVTU14477_at	VIT_03s0038g03410	0	-0.909	-0.912	0.841	1.012	FS4	Up-regulated after veraison	NAC domain containing protein 36	Regulation overview.Regulation of gene expression.Regulation of transcription.Transcription factor.NAC family transcription factor				VVTU14477_at	2.97999e-06	0.563513	0.505548	0.474788	0.674737	1.07713
VVTU35156_s_at	VIT_03s0038g04100	0	-0.666	-0.565	0.573	1.269	FS4	Up-regulated after veraison	3-hydroxy-3-methylglutaryl-coenzyme A reductase 3	Metabolism.Secondary metabolism.Terpenoid metabolism.Terpenoid biosynthesis.Mevalonate biosynthesis				VVTU35156_s_at VVTU7753_at	1.46081e-07	0.967845	0.270961	0.474059	0.457006	0.343917
VVTU7753_at	VIT_03s0038g04100	0	-0.41	-0.203	0.39	1.084	FS4	Up-regulated after veraison	3-hydroxy-3-methylglutaryl-coenzyme A reductase 3	Metabolism.Secondary metabolism.Terpenoid metabolism.Terpenoid biosynthesis.Mevalonate biosynthesis				VVTU35156_s_at VVTU7753_at	5.14516e-05	0.479227	0.293118	0.334721	0.655845	0.56656
VVTU21329_at	VIT_16s0039g00880	0	0.325	0.104	1.392	1.681	FS4	Up-regulated after veraison	CYP89H3	Metabolism.Cellular metabolism.Oxidation reduction.Cytochrome P450 oxidoreductase				VVTU21329_at	1.82955e-08	0.257464	0.254615	0.258653	0.733071	0.740014
VVTU40327_s_at	VIT_06s0004g07230	0	0.225	-0.02	0.578	1.191	FS4	Up-regulated after veraison	indole-3-acetate beta-glucosyltransferase	Signalling.Hormone signalling.Auxin signalling.Auxin metabolism.Auxin inactivation by conjugation				VVTU40327_s_at	1.46478e-07	0.161891	0.23947	0.284694	0.476198	0.466298
VVTU5750_at	VIT_06s0004g04950	0	0.33	0.524	1.709	2.139	FS4	Up-regulated after veraison	scarecrow-like transcription factor 14 SCL14	Regulation overview.Regulation of gene expression.Regulation of transcription.Transcription factor.GRAS family transcription factor				VVTU5750_at	0	0.255736	0.216093	0.183876	0.452601	0.612751
VVTU37621_s_at	VIT_06s0004g04470	0	-0.497	-0.171	0.763	1.451	FS4	Up-regulated after veraison	heat shock cognate 70 kDa protein 1	Metabolism.Primary metabolism.Protein metabolism and modification.Protein folding.Chaperone-mediated protein folding.HSP-mediated protein folding	Response to stimulus.Stress response.Abiotic stress response.Temperature stress response			VVTU40251_s_at VVTU37621_s_at VVTU32683_x_at	0.00242197	1.10818	0.434333	0.610972	0.598981	0.81899
[truncated: 1,862 more rows]
