# Supplementary material for: Berry Flesh and Skin Ripening Features in Vitis vinifera as Assessed by Transcriptional Profiling
Source: PLoS One. 2012 Jun 29;7(6):e39547. doi: 10.1371/journal.pone.0039547 (PMC3386993; doi:10.1371/journal.pone.0039547)
Supplement: Table S8 — Functional enrichment in clusters of transcripts changing in the same way in flesh and skin throughout ripening. (XLSX) [file pone.0039547.s010.xlsx]

## Sheet: TS8
Table S8. Functional enrichment in clusters of transcripts changing in the same way in flesh and skin throughout ripening. Differentially accumulated transcripts identified after the average of redundant significant probesets within each cluster. Significant probesets aaccording to a p-value < 0.01 in an ANOVA 5-class analysis, and at least 3-fold change in one stage or 2-fold in two stages, and …
Term	Term level	Term size	Cluster positives	Cluster %	Reference list %	Log odds ratio	Adj p-value
FS1: Up-regulated after pre-veraison
Carbohydrate metabolism	3	618	36	6.94	3.2	0.814276	0.00830508
Starch biosynthesis	7	7	4	0.77	0.02	3.85308	0.00830508
FS2: Up-regulated transiently at veraison
Transport overview	1	827	17	13.39	4.35	1.22209	0.030377
C2C2-DOF family transcription factor	5	14	3	2.36	0.06	3.71076	0.0364274
Macromolecule transport	2	428	11	8.66	2.24	1.41946	0.037371
FS3: Up-regulated progressively
Regulation of gene expression	2	1265	62	12.7	6.6	0.723323	0.000261983
Regulation of transcription	3	1204	60	12.3	6.27	0.739593	0.000261983
Transcription factor	4	1181	59	12.09	6.15	0.741157	0.000261983
Regulation overview	1	1359	64	13.11	7.1	0.680671	0.000488058
FS4: Up-regulated after veraison
Biotic stress response	3	245	19	7.34	1.22	1.85469	1.04677e-06
Xyloglucan modification	6	25	6	2.32	0.1	3.13664	0.000325627
Response to stimulus	1	699	25	9.65	3.65	1.03688	0.00252929
Stress response	2	698	25	9.65	3.64	1.03843	0.00252929
Transcription factor	4	1181	34	13.13	6.21	0.824972	0.00556719
Regulation of gene expression	2	1265	35	13.51	6.66	0.783746	0.00677871
Regulation of transcription	3	1204	34	13.13	6.34	0.803789	0.00677871
Salicilic acid signalling	3	18	4	1.54	0.08	3.02896	0.00814725
Regulation overview	1	1359	35	13.51	7.17	0.704634	0.02027
Salicilic acid-responsive	4	10	3	1.16	0.04	3.43089	0.02027
FS5: Down-regulated after pre-veraison
Signalling	1	1432	127	13.7	7.33	0.69649	1.8681e-08
Hormone signalling	2	372	51	5.5	1.8	1.15383	1.8681e-08
Secondary metabolism	2	484	48	5.18	2.45	0.776986	0.000541464
Auxin signalling	3	103	18	1.94	0.48	1.4176	0.000541464
Protein kinase	3	600	56	6.04	3.06	0.712734	0.000541464
bHLH family transcription factor	5	67	12	1.29	0.31	1.44256	0.0112652
Auxin-mediated signalling pathway	4	49	10	1.08	0.22	1.60273	0.0117693
Transcription factor	4	1181	86	9.28	6.15	0.444769	0.0167122
Regulation of transcription	3	1204	87	9.39	6.27	0.43631	0.0176102
Homeobox domain family transcription factor	5	45	9	0.97	0.2	1.57649	0.0210918
Regulation overview	1	1359	95	10.25	7.1	0.401363	0.023432
Regulation of gene expression	2	1265	88	9.49	6.61	0.393005	0.0380351
Signalling pathway	2	1059	76	8.2	5.52	0.423917	0.0380351
Diterpenoid metabolism	4	32	7	0.76	0.14	1.68827	0.0399975
Antenna proteins	5	33	7	0.76	0.15	1.64899	0.0453819
FS6: Down-regulated transiently at veraison
None
FS7: Down-regulated progressively
Photosynthesis	4	229	17	4.39	1.16	1.36845	0.00414421
Microtubule organization and biogenesis	4	88	10	2.58	0.43	1.82632	0.00471912
Oligosaccharide metabolism	4	143	12	3.1	0.71	1.49256	0.00986841
Cellular component organization and biogenesis	2	608	28	7.24	3.16	0.870671	0.0122369
Sphingolipid metabolism	4	40	6	1.55	0.19	2.13769	0.0220183
Cell wall organization and biogenesis	3	260	15	3.88	1.34	1.0914	0.0350711
Metabolism	1	5235	139	35.92	27.78	0.376285	0.0350711
Cytoskeleton organization and biogenesis	3	159	11	2.84	0.81	1.27994	0.0375381
Antenna proteins	5	33	5	1.29	0.15	2.14723	0.0375381
Transport overview	1	827	32	8.27	4.33	0.687914	0.0375381
Cell wall biosynthesis	5	72	7	1.81	0.35	1.64475	0.0437932
Microtubule-driven movement	5	53	6	1.55	0.26	1.8132	0.0437932
Copper oxidase family	4	10	3	0.78	0.04	3.01863	0.0455976
Glycan metabolism	5	38	5	1.29	0.18	1.98266	0.0455976
Glycan catabolism	6	38	5	1.29	0.18	1.98266	0.0455976
Terpenoid metabolism	3	148	10	2.58	0.75	1.25248	0.0455976
Carbohydrate metabolism	3	618	25	6.46	3.23	0.726122	0.0466677
FS8: Down-regulated after veraison
None
FS1+2: Up-regulated at veraison
Carbohydrate metabolism	3	618	42	6.54	3.18	0.755274	0.0143351
Starch biosynthesis	7	7	4	0.62	0.02	3.63218	0.0152931
FS3+4: Up-regulated after veraison
Regulation of gene expression	2	1265	96	12.94	6.5	0.75985	1.06941e-07
Regulation of transcription	3	1204	93	12.53	6.18	0.777799	1.06941e-07
Transcription factor	4	1181	92	12.4	6.05	0.786752	1.06941e-07
Regulation overview	1	1359	98	13.21	7.01	0.702328	7.63906e-07
NAC family transcription factor	5	32	9	1.21	0.13	2.26071	0.000392624
Biotic stress response	3	245	24	3.23	1.23	0.988463	0.00506305
Xyloglucan modification	6	25	6	0.81	0.11	2.04244	0.0348636
C2H2 family transcription factor	5	60	9	1.21	0.28	1.46282	0.0426749
Salicilic acid signalling	3	18	5	0.67	0.07	2.23858	0.0426749
Ubiquitin-mediated proteolysis	5	294	24	3.23	1.5	0.785442	0.0477466
FS1-4: Up-regulated
Regulation of gene expression	2	1265	148	10.75	6.44	0.560025	1.50806e-06
Regulation of transcription	3	1204	143	10.38	6.11	0.576475	1.50806e-06
Transcription factor	4	1181	142	10.31	5.99	0.59095	1.50806e-06
Regulation overview	1	1359	152	11.04	6.95	0.506905	1.34414e-05
NAC family transcription factor	5	32	11	0.8	0.12	1.89421	0.00137521
Starch biosynthesis	7	7	5	0.36	0.01	3.45384	0.00456533
Signalling	1	1432	143	10.38	7.43	0.367729	0.00823762
Xyloglucan modification	6	25	8	0.58	0.1	1.78511	0.0252474
Signalling pathway	2	1059	107	7.77	5.49	0.372772	0.0336923
Calcium sensors and signalling	3	142	22	1.6	0.69	0.846749	0.0474901
FS5+6: Down-regulated at veraison
Hormone signalling	2	372	56	5.66	1.78	1.19562	8.62907e-10
Signalling	1	1432	136	13.74	7.31	0.70328	3.00542e-09
Auxin signalling	3	103	19	1.92	0.47	1.41401	0.000385399
Protein kinase	3	600	59	5.96	3.05	0.700349	0.00056189
Secondary metabolism	2	484	50	5.05	2.45	0.751792	0.000652173
Transcription factor	4	1181	94	9.49	6.13	0.474403	0.00357963
bHLH family transcription factor	5	67	13	1.31	0.3	1.47189	0.00357963
Auxin-mediated signalling pathway	4	49	11	1.11	0.21	1.6551	0.00357963
Regulation of transcription	3	1204	95	9.6	6.25	0.464743	0.00401859
Regulation overview	1	1359	103	10.4	7.08	0.421221	0.00837115
Regulation of gene expression	2	1265	96	9.7	6.59	0.420027	0.0124765
Homeobox domain family transcription factor	5	45	9	0.91	0.2	1.50657	0.0284671
Subtilase-mediated proteolysis	6	47	9	0.91	0.21	1.45239	0.0367545
Signalling pathway	2	1059	80	8.08	5.52	0.408741	0.0382551
FS7+8: Down-regulated after veraison
Microtubule organization and biogenesis	4	88	13	2.65	0.41	1.88499	0.000327399
Photosynthesis	4	229	20	4.07	1.15	1.29828	0.000720381
Transport overview	1	827	45	9.16	4.29	0.811928	0.000720381
Cellular component organization and biogenesis	2	608	36	7.33	3.14	0.89348	0.000869582
Cell wall organization and biogenesis	3	260	20	4.07	1.32	1.15825	0.00245962
Oligosaccharide metabolism	4	143	14	2.85	0.71	1.41589	0.00245962
Water transport	2	24	6	1.22	0.1	2.52751	0.00245962
Aquaporins	3	24	6	1.22	0.1	2.52751	0.00245962
Cytoskeleton organization and biogenesis	3	159	14	2.85	0.8	1.29809	0.00607351
Cell wall metabolism	4	220	16	3.26	1.12	1.09117	0.0165485
Cellular process	1	1103	48	9.78	5.78	0.568011	0.0204869
Microtubule-driven movement	5	53	7	1.43	0.25	1.74392	0.0204869
Glycan metabolism	5	38	6	1.22	0.18	1.95138	0.0204869
Glycan catabolism	6	38	6	1.22	0.18	1.95138	0.0204869
Macromolecule transport	2	428	24	4.89	2.22	0.819172	0.0204869
Sphingolipid metabolism	4	40	6	1.22	0.19	1.89065	0.0231434
Photosynthetic-chain phosphorylation	5	55	7	1.43	0.26	1.70125	0.0231434
Signalling	1	1432	58	11.81	7.53	0.49716	0.0236503
Steroid metabolism	4	57	7	1.43	0.27	1.66032	0.0253551
Terpenoid biosynthesis	4	47	6	1.22	0.22	1.70305	0.0471557
FS5-8: Down-regulated
Signalling	1	1432	193	13.15	7.18	0.671772	1.12403e-11
Hormone signalling	2	372	71	4.84	1.74	1.05222	5.42272e-10
Cell wall organization and biogenesis	3	260	44	3	1.25	0.891416	0.000164804
Protein kinase	3	600	81	5.52	3.01	0.633442	0.000164804
Cellular component organization and biogenesis	2	608	80	5.45	3.06	0.602569	0.000334045
Antenna proteins	5	33	12	0.82	0.12	1.91204	0.000334045
Secondary metabolism	2	484	67	4.56	2.42	0.658533	0.000334045
Auxin signalling	3	103	23	1.57	0.46	1.22928	0.000334045
Cell wall metabolism	4	220	37	2.52	1.06	0.880966	0.000605179
Signalling pathway	2	1059	122	8.31	5.43	0.456959	0.000611707
Glycan metabolism	5	38	12	0.82	0.15	1.69818	0.00117565
Glycan catabolism	6	38	12	0.82	0.15	1.69818	0.00117565
Transport overview	1	827	98	6.68	4.22	0.483902	0.00121112
Microtubule organization and biogenesis	4	88	19	1.29	0.4	1.18402	0.00196733
Oligosaccharide metabolism	4	143	26	1.77	0.68	0.971656	0.00196733
Water transport	2	24	9	0.61	0.09	1.95912	0.00196733
Aquaporins	3	24	9	0.61	0.09	1.95912	0.00196733
Macromolecule transport	2	428	57	3.88	2.15	0.609391	0.00214453
Carbohydrate metabolism	3	618	75	5.11	3.15	0.505525	0.00335349
Steroid metabolism	4	57	14	0.95	0.25	1.34961	0.00335349
Photosynthesis	4	229	35	2.38	1.12	0.764984	0.00346322
bHLH family transcription factor	5	67	15	1.02	0.3	1.22872	0.00535568
Cytoskeleton organization and biogenesis	3	159	26	1.77	0.77	0.842548	0.00800462
Auxin-mediated signalling pathway	4	49	12	0.82	0.21	1.34472	0.00858277
Amino acid transport	3	49	12	0.82	0.21	1.34472	0.00858277
Cell wall biosynthesis	5	72	15	1.02	0.33	1.13663	0.0104535
Terpenoid metabolism	3	148	24	1.63	0.72	0.831712	0.0130696
Copper oxidase family	4	10	5	0.34	0.03	2.46779	0.0131252
Homeobox domain family transcription factor	5	45	11	0.75	0.2	1.34175	0.0132928
Beta-1,3 glucan catabolism	6	39	10	0.68	0.17	1.40511	0.0151637
Sphingolipid metabolism	4	40	10	0.68	0.17	1.37115	0.0182086
ABA-responsive	4	7	4	0.27	0.02	2.7549	0.0235178
Cellular process	1	1103	114	7.77	5.73	0.32601	0.027076
Auxin metabolism	4	17	6	0.41	0.06	1.86199	0.0272289
Beta-1,3 glucan metabolism	5	51	11	0.75	0.23	1.17888	0.0330334
Oligopeptide transport	3	30	8	0.54	0.13	1.45725	0.0330334
Carbon fixation	3	4	3	0.2	0.01	3.56526	0.0339342
Ankyrin domain family	3	67	13	0.89	0.31	1.04639	0.0340592
Glutamate activated channel	4	8	4	0.27	0.02	2.46716	0.0361998
PIP	4	13	5	0.34	0.05	1.99761	0.0384387
Microtubule-driven movement	5	53	11	0.75	0.24	1.12998	0.0396014
Steroid biosynthesis	5	25	7	0.48	0.1	1.52394	0.0404036
Oxidation reduction	3	157	23	1.57	0.78	0.710318	0.042214
Diterpenoid metabolism	4	32	8	0.54	0.14	1.37013	0.042214
Terpenoid biosynthesis	4	47	10	0.68	0.21	1.16102	0.0464053
Cellular metabolism	2	419	49	3.34	2.14	0.455264	0.0475357
Brassinosteroid signalling	3	40	9	0.61	0.18	1.23225	0.0475357
Auxin inactivation by conjugation	5	9	4	0.27	0.03	2.24396	0.0486545
Ethylene responsive	4	9	4	0.27	0.03	2.24396	0.0486545
The highest level non-redundant significat categories are highlighted in black. Adj p-value, p-value < 0.05 in a Fisher’s exact test after Benjamini and Hochberg correction.
